# Supplementary material for: Timely vaccine strain selection and genomic surveillance improve evolutionary forecast accuracy of seasonal influenza A/H3N2
Source: eLife. 2025 Dec 4;14:RP104282. doi: 10.7554/eLife.104282 (PMC12677901; doi:10.7554/eLife.104282)
Supplement: Figure 1—source data 1. [file elife-104282-fig1-data1.zip › distribution_of_submission_lags.csv]

era	strain	accession	lag_in_days
prepandemic	A/Brest/1996/2019	EPI1478644	77
prepandemic	A/Texas/122/2019	EPI1442064	38
prepandemic	A/Trnava/70/2019	EPI1543184	203
prepandemic	A/Nepal/19FL2933/2019	EPI1711304	204
prepandemic	A/StPetersburg/RII-2281S/2019	EPI1691021	363
prepandemic	A/Centre/206/2019	EPI1360146	27
prepandemic	A/England/200120945/2019	EPI1746678	179
prepandemic	A/Washington/564/2019	EPI1561381	142
prepandemic	A/Ontario/RV1753/2019	EPI1435618	31
prepandemic	A/BurkinaFaso/2471/2019	EPI1438782	106
prepandemic	A/Qatar/10-VI-19-0048317/2019	EPI1619491	88
prepandemic	A/BritishColumbia/138/2019	EPI1605692	238
prepandemic	A/AbuDhabi/78/2019	EPI1662275	61
prepandemic	A/Sydney/1078/2019	EPI1667447	214
prepandemic	A/Ontario/RV2006/2019	EPI1478519	74
prepandemic	A/England/625/2019	EPI1679081	68
prepandemic	A/ElSalvador/859/2019	EPI1685511	104
prepandemic	A/Wisconsin/1/2019	EPI1349087	23
prepandemic	A/England/194680775/2019	EPI1665890	68
prepandemic	A/NewYork/16/2019	EPI1439422	80
prepandemic	A/SouthAustralia/453/2019	EPI1647829	89
prepandemic	A/Singapore/EN0298/2019	EPI1594802	165
prepandemic	A/Catalonia/835376S/2019	EPI1632668	33
prepandemic	A/Indiana/35/2019	EPI1597239	34
prepandemic	A/Israel/T-850/2019	EPI1354581	16
prepandemic	A/Darwin/462/2019	EPI1548998	75
prepandemic	A/Townsville/1002/2019	EPI1549005	146
prepandemic	A/AbuDhabi/19/2019	EPI1438319	120
prepandemic	A/Ontario/360/2019	EPI1605808	207
prepandemic	A/NewJersey/16/2019	EPI1432152	81
prepandemic	A/Lima/2360/2019	EPI1584114	42
prepandemic	A/Singapore/KK0124/2019	EPI1594551	259
prepandemic	A/Bangladesh/2028/2019	EPI1587159	86
prepandemic	A/Soria/11/2019	EPI1436549	119
prepandemic	A/England/924/2019	EPI1741849	171
prepandemic	A/Ontario/RV2700/2019	EPI1736587	153
prepandemic	A/NewHampshire/24/2019	EPI1439352	51
prepandemic	A/Hunan-Daxiang/11008/2019	EPI1648754	91
prepandemic	A/Illinois/18/2019	EPI1410192	32
prepandemic	A/England/678/2019	EPI1732451	132
prepandemic	A/England/194820759/2019	EPI1666642	66
prepandemic	A/WallisAndFutuna/3/2019	EPI1444505	69
prepandemic	A/SouthKorea/10857/2019	EPI1706843	85
prepandemic	A/Netherlands/1275/2019	EPI1445324	52
prepandemic	A/Bangladesh/1190703018/2019	EPI1609159	118
prepandemic	A/Victoria/2529/2019	EPI1658677	138
prepandemic	A/Quebec/75/2019	EPI1605865	272
prepandemic	A/Netherlands/10178/2019	EPI1393926	13
prepandemic	A/England/523/2019	EPI1677189	72
prepandemic	A/Alberta/RV2134/2019	EPI1485455	58
prepandemic	A/Shanxi-Chengqu/1637/2019	EPI1752905	198
prepandemic	A/Arkhangelsk/17/2019	EPI1414880	66
prepandemic	A/Salekhard/CRIE/61/2019	EPI1384876	46
prepandemic	A/PuertoMontt/53701/2019	EPI1574625	83
prepandemic	A/England/921/2019	EPI1746590	179
prepandemic	A/Kanagawa/IC1817/2019	EPI1366233	47
prepandemic	A/DistrictOfColumbia/33/2019	EPI1487467	61
prepandemic	A/AbuDhabi/107/2019	EPI1662155	56
prepandemic	A/Victoria/146/2019	EPI1670171	204
prepandemic	A/Mali/38/2019	EPI1479233	132
prepandemic	A/Wisconsin/577/2019	EPI1636462	33
prepandemic	A/Delaware/38/2019	EPI1487448	48
prepandemic	A/Netherlands/10289/2019	EPI1648252	21
prepandemic	A/Loei/174/2019	EPI1573800	159
prepandemic	A/Canberra/25/2019	EPI1434599	90
prepandemic	A/Wisconsin/518/2019	EPI1562382	131
prepandemic	A/Belgium/S0334/2019	EPI1380096	49
prepandemic	A/Belgium/S1348/2019	EPI1445984	96
prepandemic	A/Bangladesh/4030/2019	EPI1630622	148
prepandemic	A/Wisconsin/409/2019	EPI1560354	149
prepandemic	A/Michigan/365/2019	EPI1560130	139
prepandemic	A/KyrgyzstanOsh/6/2020	EPI1749396	210
prepandemic	A/Niedersachsen/25/2019	EPI1378247	40
prepandemic	A/Cardiff/9171/2019	EPI1482983	38
prepandemic	A/SantaCatarina/334/2019	EPI1584391	105
prepandemic	A/Singapore/MOH0020/2019	EPI1387957	69
prepandemic	A/Indonesia/NIHRDSB195081/2019	EPI1795452	258
prepandemic	A/BritishColumbia/198/2019	EPI1605730	215
prepandemic	A/Ontario/RV1490/2019	EPI1415262	29
prepandemic	A/Mukdahan/168/2019	EPI1590509	191
prepandemic	A/Michigan/297/2019	EPI1559794	151
prepandemic	A/Sydney/1115/2019	EPI1667391	200
prepandemic	A/CzechRepublic/1715/2019	EPI1667592	48
prepandemic	A/Malta/53424/2019	EPI1394091	64
prepandemic	A/Perth/1027/2019	EPI1670108	250
prepandemic	A/SouthAustralia/159/2019	EPI1444379	66
prepandemic	A/Wakayama/19/2019	EPI1384054	46
prepandemic	A/Alberta/RV2622/2019	EPI1736553	180
prepandemic	A/England/194840303/2019	EPI1666738	62
prepandemic	A/Victoria/2603/2019	EPI1593945	114
prepandemic	A/Ontario/385/2019	EPI1605825	176
prepandemic	A/Quebec/RV1508/2019	EPI1496067	69
prepandemic	A/Victoria/94/2019	EPI1669938	225
prepandemic	A/SouthAustralia/389/2019	EPI1740036	323
prepandemic	A/Wisconsin/459/2019	EPI1560498	143
prepandemic	A/Pennsylvania/1034/2019	EPI1651705	41
prepandemic	A/England/412/2019	EPI1666138	64
prepandemic	A/Iowa/21/2019	EPI1428313	40
prepandemic	A/SouthAustralia/172/2019	EPI1444397	70
prepandemic	A/Guatemala/COS-13/2019	EPI1718757	275
prepandemic	A/NewCaledonia/60/2019	EPI1444254	53
prepandemic	A/Connecticut/10/2019	EPI1387118	40
prepandemic	A/Idaho/11/2019	EPI1439478	86
prepandemic	A/SouthCarolina/15/2019	EPI1630805	66
prepandemic	A/Lao/3188/2019	EPI1719568	154
prepandemic	A/Ontario/392/2019	EPI1605830	232
prepandemic	A/Salalah/5662/2019	EPI1646765	100
prepandemic	A/Alberta/RV1156/2019	EPI1385135	54
prepandemic	A/Washington/475/2019	EPI1558473	154
prepandemic	A/Dakar/1/2019	EPI1604563	268
prepandemic	A/NewHampshire/8/2019	EPI1368047	23
prepandemic	A/England/731/2019	EPI1741157	176
prepandemic	A/BadenWurttemberg/89/2019	EPI1378259	30
prepandemic	A/Tasmania/1025/2019	EPI1597833	83
prepandemic	A/Guatemala/8828/2019	EPI1557667	111
prepandemic	A/Saskatchewan/RV2063/2019	EPI1484697	53
prepandemic	A/England/596/2019	EPI1678913	68
prepandemic	A/Netherlands/61/2019	EPI1352589	17
prepandemic	A/Zhejiang-Haishu/11717/2019	EPI1648763	102
prepandemic	A/Santiago/49892/2019	EPI1587689	99
prepandemic	A/Saskatchewan/RV1855/2019	EPI1440577	23
prepandemic	A/Chelyabinsk/31/2019	EPI1490073	164
prepandemic	A/Ontario/RV1498/2019	EPI1415268	34
prepandemic	A/Ontario/RV1991/2019	EPI1449763	47
prepandemic	A/England/818/2019	EPI1740895	169
prepandemic	A/England/191640603/2019	EPI1797055	488
prepandemic	A/Netherlands/10171/2019	EPI1393924	15
prepandemic	A/Minnesota/54/2019	EPI1627445	44
prepandemic	A/Hessen/69/2019	EPI1444525	48
prepandemic	A/NorthKazakhstan/363/2019	EPI1506587	161
prepandemic	A/England/788/2019	EPI1741453	171
prepandemic	A/Mali/333/2019	EPI1704997	132
prepandemic	A/Alberta/RV2136/2019	EPI1485457	57
prepandemic	A/Alberta/60/2019	EPI1605650	212
prepandemic	A/Montana/66/2019	EPI1662369	34
prepandemic	A/Washington/635/2019	EPI1562212	129
prepandemic	A/Texas/438/2019	EPI1685842	44
prepandemic	A/Novosibirsk/RII-5008S/2019	EPI1691141	383
prepandemic	A/England/528/2019	EPI1677229	67
prepandemic	A/Moscow/185/2019	EPI1582663	156
prepandemic	A/Guadeloupe/632/2019	EPI1508023	127
prepandemic	A/Cannes/1846/2019	EPI1607239	43
prepandemic	A/Niger/7228/2019	EPI1651973	108
prepandemic	A/Navarra/307/2019	EPI1358776	22
prepandemic	A/Michigan/445/2019	EPI1609669	59
prepandemic	A/Alberta/RV2651/2019	EPI1686136	75
prepandemic	A/Niger/6617/2019	EPI1486626	130
prepandemic	A/Texas/346/2019	EPI1487593	44
prepandemic	A/Alberta/RV2129/2019	EPI1485448	56
prepandemic	A/Switzerland/9067/2019	EPI1385199	53
prepandemic	A/NorthDakota/13/2019	EPI1397709	28
prepandemic	A/Netherlands/10060/2019	EPI1365195	14
prepandemic	A/California/118/2019	EPI1432366	43
prepandemic	A/Henan-Shancheng/1385/2019	EPI1504787	67
prepandemic	A/England/194940503/2019	EPI1678537	68
prepandemic	A/Netherlands/876/2019	EPI1413640	22
prepandemic	A/Catalonia/NSVH100972104/2019	EPI1364615	25
prepandemic	A/Victoria/2703/2019	EPI1671456	213
prepandemic	A/Saskatchewan/RV1687/2019	EPI1430192	22
prepandemic	A/Massachusetts/13/2019	EPI1480991	122
prepandemic	A/PaysDeLoire/1725/2019	EPI1431093	43
prepandemic	A/England/194940517/2019	EPI1678601	73
prepandemic	A/England/194700625/2019	EPI1665526	71
prepandemic	A/England/434/2019	EPI1665866	74
prepandemic	A/Darwin/507/2019	EPI1590869	103
prepandemic	A/Catalonia/NSVH100964724/2019	EPI1354605	17
prepandemic	A/Austria/1209022/2019	EPI1674504	28
prepandemic	A/Lyon/80/2019	EPI1384966	64
prepandemic	A/Canberra/124/2019	EPI1548932	94
prepandemic	A/Sydney/4/2019	EPI1387346	67
prepandemic	A/England/273/2019	EPI1796967	504
prepandemic	A/England/831/2019	EPI1741641	167
prepandemic	A/Taiwan/70467/2019	EPI1589372	92
prepandemic	A/Norway/124/2019	EPI1392980	28
prepandemic	A/BritishColumbia/50/2019	EPI1386799	50
prepandemic	A/Texas/11668/2019	EPI1730389	140
prepandemic	A/Newcastle/45/2019	EPI1436001	51
prepandemic	A/England/200440330/2019	EPI1750308	198
prepandemic	A/Singapore/NUH0026/2019	EPI1638654	121
prepandemic	A/Denmark/429/2019	EPI1380619	53
prepandemic	A/Netherlands/334/2019	EPI1371872	40
prepandemic	A/England/741/2019	EPI1732875	131
prepandemic	A/Rome/29/2019	EPI1381388	16
prepandemic	A/Georgia/670/2019	EPI1483838	92
prepandemic	A/Wisconsin/6/2019	EPI1361887	25
prepandemic	A/Netherlands/165/2019	EPI1366012	40
prepandemic	A/Lao/2549/2019	EPI1685686	147
prepandemic	A/Victoria/2499/2019	EPI1647793	117
prepandemic	A/Taiwan/70739/2019	EPI1723674	185
prepandemic	A/Niger/7346/2019	EPI1651903	74
prepandemic	A/Slovenia/1088/2019	EPI1446791	13
prepandemic	A/Iquique/50699/2019	EPI1574611	94
prepandemic	A/Concepcion/50998/2019	EPI1574618	92
prepandemic	A/England/512/2019	EPI1677053	72
prepandemic	A/Lao/3185/2019	EPI1719576	154
prepandemic	A/Washington/569/2019	EPI1561491	142
prepandemic	A/Portugal/139/2019	EPI1371554	54
prepandemic	A/Belize/3636/2019	EPI1591410	223
prepandemic	A/Quebec/160/2019	EPI1605909	182
prepandemic	A/England/194380622/2019	EPI1635613	51
prepandemic	A/EspiritoSanto/106/2019	EPI1584353	181
prepandemic	A/England/191660592/2019	EPI1797071	486
prepandemic	A/Switzerland/424/2019	EPI1483921	22
prepandemic	A/Mali/44/2019	EPI1487276	141
prepandemic	A/Massachusetts/3/2019	EPI1362025	32
prepandemic	A/Milan/272/2019	EPI1384279	28
prepandemic	A/Victoria/88/2019	EPI1670129	230
prepandemic	A/Ontario/165/2019	EPI1605753	269
prepandemic	A/Quebec/133/2019	EPI1605888	230
prepandemic	A/Bretagne/1222/2019	EPI1374945	15
prepandemic	A/Nebraska/5/2019	EPI1382142	47
prepandemic	A/Denmark/495/2019	EPI1380617	50
prepandemic	A/Pariquera-Acu/1199649-IAL/2019	EPI1597103	108
prepandemic	A/Maine/18/2019	EPI1428632	37
prepandemic	A/AbuDhabi/1/2019	EPI1447910	147
prepandemic	A/Bangladesh/2032/2019	EPI1587182	85
prepandemic	A/England/785/2019	EPI1741405	170
prepandemic	A/SouthAustralia/22/2019	EPI1387436	65
prepandemic	A/SouthAustralia/293/2019	EPI1484417	68
prepandemic	A/Dunedin/9/2019	EPI1444293	58
prepandemic	A/Texas/284/2019	EPI1563625	168
prepandemic	A/Bangladesh/1190613034/2019	EPI1591796	93
prepandemic	A/Washington/653/2019	EPI1617809	42
prepandemic	A/Nigeria/3974/2019	EPI1737841	381
prepandemic	A/Sydney/45/2019	EPI1430432	71
prepandemic	A/England/195180869/2019	EPI1733187	126
prepandemic	A/Alberta/RV0745/2019	EPI1366128	44
prepandemic	A/BadenWurttemberg/27/2019	EPI1392890	46
prepandemic	A/Washington/639/2019	EPI1562236	123
prepandemic	A/Gavle/6/2019	EPI1445168	41
prepandemic	A/Austria/1210803/2019	EPI1675181	37
prepandemic	A/Milan/118/2019	EPI1384269	42
prepandemic	A/Bangladesh/8011/2019	EPI1586494	88
prepandemic	A/Catalonia/NSVH100988059/2019	EPI1478972	114
prepandemic	A/Maine/13/2019	EPI1439382	80
prepandemic	A/Wisconsin/523/2019	EPI1562404	130
prepandemic	A/Belgium/S0464/2019	EPI1446400	122
prepandemic	A/Alberta/RV1948/2019	EPI1449624	59
prepandemic	A/Stockholm/42/2019	EPI1659777	22
prepandemic	A/Netherlands/10009/2019	EPI1360084	28
prepandemic	A/Austria/1114978/2019	EPI1351481	21
prepandemic	A/Alberta/RV1448/2019	EPI1415231	58
prepandemic	A/Quebec/95/2019	EPI1605872	263
prepandemic	A/Nakhonsithammarat/198/2019	EPI1573894	126
prepandemic	A/Hyogo/1011/2019	EPI1491214	84
prepandemic	A/Ontario/RV0851/2019	EPI1370249	53
prepandemic	A/Guatemala/2906/2019	EPI1487016	159
prepandemic	A/England/195200691/2019	EPI1741705	170
prepandemic	A/Darwin/444/2019	EPI1591041	124
prepandemic	A/Bangladesh/3038/2019	EPI1508039	64
prepandemic	A/Netherlands/10180/2019	EPI1393928	11
prepandemic	A/Argentina/1445/2019	EPI1586778	70
prepandemic	A/Bremen/17/2019	EPI1449533	85
prepandemic	A/Singapore/TT0579/2019	EPI1626938	141
prepandemic	A/Florida/87/2019	EPI1586032	41
prepandemic	A/HongKong/3057/2019	EPI1586947	57
prepandemic	A/Newcastle/33/2019	EPI1435986	58
prepandemic	A/England/639/2019	EPI1732259	140
prepandemic	A/Bari/19/2019	EPI1444624	132
prepandemic	A/NorthCarolina/13/2019	EPI1448067	105
prepandemic	A/Victoria/748/2019	EPI1548917	86
prepandemic	A/Rome/20/2019	EPI1381382	37
prepandemic	A/Singapore/EN0878/2019	EPI1646150	46
prepandemic	A/Ukraine/8103/2019	EPI1371576	55
prepandemic	A/Ontario/318/2019	EPI1605788	208
prepandemic	A/SouthDakota/4/2019	EPI1356765	23
prepandemic	A/England/664/2019	EPI1732307	137
prepandemic	A/Alberta/RV1947/2019	EPI1449622	62
prepandemic	A/Catalonia/NSVH100980882/2019	EPI1390316	41
prepandemic	A/Alaska/30/2019	EPI1548107	41
prepandemic	A/Alberta/RV1148/2019	EPI1385132	18
prepandemic	A/Catalonia/NSVH100988373/2019	EPI1390354	29
prepandemic	A/Idaho/39/2019	EPI1643014	44
prepandemic	A/England/626/2019	EPI1679089	67
prepandemic	A/Canberra/410/2019	EPI1671738	95
prepandemic	A/Alborz/153427/2019	EPI1377957	64
prepandemic	A/Tennessee/60/2019	EPI1432637	45
prepandemic	A/Ohio/44212/2019	EPI1443329	76
prepandemic	A/Wakayama/98/2019	EPI1679831	79
prepandemic	A/Kanagawa/IC1867/2019	EPI1498177	177
prepandemic	A/NorthCarolina/29/2019	EPI1641289	69
prepandemic	A/Haiti/80155/2019	EPI1548271	164
prepandemic	A/Utah/45/2019	EPI1617644	41
prepandemic	A/England/851/2019	EPI1741785	167
prepandemic	A/Qatar/16-VI-19-0069037/2019	EPI1670580	77
prepandemic	A/Ontario/RV0958/2019	EPI1378170	52
prepandemic	A/Eskilstuna/6/2019	EPI1377556	20
prepandemic	A/Canberra/20A/2019	EPI1690283	55
prepandemic	A/Alberta/RV2431/2019	EPI1590357	70
prepandemic	A/Slovenia/3126/2019	EPI1674638	62
prepandemic	A/Iowa/35/2019	EPI1548155	31
prepandemic	A/Jordan/30069/2019	EPI1506550	139
prepandemic	A/Illinois/14/2019	EPI1408700	47
prepandemic	A/Newcastle/2/2019	EPI1360016	18
prepandemic	A/California/166/2019	EPI1597415	50
prepandemic	A/Washington/488/2019	EPI1561085	151
prepandemic	A/Newcastle/9/2019	EPI1387472	66
prepandemic	A/BritishColumbia/RV1863/2020	EPI1736907	180
prepandemic	A/Perth/1016/2019	EPI1593984	142
prepandemic	A/Colorado/51/2019	EPI1662301	27
prepandemic	A/Mali/33/2019	EPI1602054	227
prepandemic	A/Brisbane/116/2019	EPI1746149	299
prepandemic	A/Sachsen/97/2019	EPI1426976	37
prepandemic	A/Netherlands/310/2019	EPI1371836	40
prepandemic	A/Latvia/2-013062/2019	EPI1436493	93
prepandemic	A/Kaliningrad/56/2019	EPI1420129	58
prepandemic	A/Alberta/RV2122/2019	EPI1485438	64
prepandemic	A/Israel/T-624/2019	EPI1354570	30
prepandemic	A/Minnesota/53/2019	EPI1627437	44
prepandemic	A/Anhui-Yingzhou/1979/2019	EPI1504847	99
prepandemic	A/Ningxia-Pengyang/310/2019	EPI1692116	64
prepandemic	A/Quebec/165/2019	EPI1695089	75
prepandemic	A/Texas/263/2019	EPI1563117	171
prepandemic	A/Lao/F2594/2019	EPI1630254	81
prepandemic	A/Mukdahan/403/2019	EPI1683398	146
prepandemic	A/Haiti/138/2019	EPI1799127	252
prepandemic	A/Darwin/479/2019	EPI1493133	33
prepandemic	A/Washington/477/2019	EPI1558489	154
prepandemic	A/Wisconsin/482/2019	EPI1560590	140
prepandemic	A/Togo/382/2019	EPI1486650	113
prepandemic	A/Pennsylvania/1/2019	EPI1362149	39
prepandemic	A/Texas/222/2019	EPI1563388	178
prepandemic	A/Noyabrsk/RII-2490S/2019	EPI1414141	56
prepandemic	A/Saskatchewan/RV0182/2020	EPI1736661	152
prepandemic	A/Denmark/2643/2019	EPI1506505	137
prepandemic	A/Switzerland/6997/2019	EPI1483934	98
prepandemic	A/Catalonia/NSVH100978803/2019	EPI1390302	44
prepandemic	A/Bangladesh/1190708006/2019	EPI1609278	129
prepandemic	A/Victoria/71/2019	EPI1669911	300
prepandemic	A/Florida/124/2019	EPI1636550	32
prepandemic	A/StPetersburg/RII-1330S/2019	EPI1690989	381
prepandemic	A/Mississippi/19/2019	EPI1422330	33
prepandemic	A/California/123/2019	EPI1432693	31
prepandemic	A/Brasilia/2068302-IAL/2019	EPI1597219	135
prepandemic	A/Colorado/10/2019	EPI1372332	28
prepandemic	A/NordrheinWestfalen/53/2019	EPI1436527	86
prepandemic	A/Brest/2522/2019	EPI1638877	30
prepandemic	A/California/141/2019	EPI1482849	26
prepandemic	A/Washington/568/2019	EPI1561483	142
prepandemic	A/CoteDIvoire/1521/2019	EPI1609012	90
prepandemic	A/Nigeria/3990/2019	EPI1737810	307
prepandemic	A/Utah/42/2019	EPI1609337	41
prepandemic	A/Swansea/9436/2019	EPI1443963	36
prepandemic	A/Alberta/RV1699/2019	EPI1430203	45
prepandemic	A/Kanagawa/AC1834/2019	EPI1494532	179
prepandemic	A/Catalonia/NSVH100959745/2019	EPI1354597	25
prepandemic	A/Oman/939/2019	EPI1448737	109
prepandemic	A/RheinlandPfalz/34/2019	EPI1449577	95
prepandemic	A/Uruguay/250/2019	EPI1584057	84
prepandemic	A/Ontario/RV0813/2019	EPI1370234	34
prepandemic	A/Mauritania/8-2019/2019	EPI1506573	203
prepandemic	A/Catalonia/NSVH100969037/2019	EPI1364621	28
prepandemic	A/Bangladesh/2025/2019	EPI1587198	86
prepandemic	A/Guangxi-Xinning/1674/2019	EPI1589799	74
prepandemic	A/Flu-Bangkok/24/2019	EPI1590504	247
prepandemic	A/Singapore/MOH0122/2019	EPI1626810	155
prepandemic	A/Lao/2456/2019	EPI1662047	138
prepandemic	A/Denmark/2842/2019	EPI1431889	39
prepandemic	A/Saskatchewan/RV1847/2019	EPI1440572	28
prepandemic	A/Darwin/590/2019	EPI1584002	55
prepandemic	A/Yasothon/383/2019	EPI1740068	288
prepandemic	A/Yokohama/88/2019	EPI1370467	27
prepandemic	A/Wisconsin/527/2019	EPI1562469	130
prepandemic	A/Kenya/119/2019	EPI1479589	112
prepandemic	A/Togo/278/2019	EPI1486698	123
prepandemic	A/Zhejiang-Haishu/11596/2019	EPI1648925	127
prepandemic	A/Nepal/19FL0702/2019	EPI1484988	151
prepandemic	A/Guangxi-Haicheng/1595/2019	EPI1504517	82
prepandemic	A/HongKong/3053/2019	EPI1586168	58
prepandemic	A/Ancona/11/2019	EPI1383706	9
prepandemic	A/Newfoundland/RV1755/2019	EPI1435620	112
prepandemic	A/Guangdong-Jiangcheng/1409/2019	EPI1504574	59
prepandemic	A/Florida/90/2019	EPI1591947	54
prepandemic	A/Arizona/15/2019	EPI1439760	94
prepandemic	A/Bangladesh/1190613025/2019	EPI1591664	97
prepandemic	A/Guangdong-Chancheng/1382/2019	EPI1504577	67
prepandemic	A/Luxembourg/19009626/2019	EPI1493964	146
prepandemic	A/Barueri/1216473-IAL/2019	EPI1597119	92
prepandemic	A/Washington/529/2019	EPI1561269	148
prepandemic	A/Luxembourg/19007245/2019	EPI1384575	36
prepandemic	A/Arizona/16/2019	EPI1448235	95
prepandemic	A/NewMexico/20/2019	EPI1409132	31
prepandemic	A/Israel/T-814/2019	EPI1354576	16
prepandemic	A/Quebec/RV1535/2019	EPI1431681	49
prepandemic	A/Bangladesh/1698/2019	EPI1618776	141
prepandemic	A/Rancagua/40889/2019	EPI1548723	100
prepandemic	A/Florida/58/2019	EPI1482754	55
prepandemic	A/Qatar/13-VI-19-0048751/2019	EPI1619502	86
prepandemic	A/England/476/2019	EPI1666786	63
prepandemic	A/Ecuador/2071/2019	EPI1439566	126
prepandemic	A/Kentucky/17/2019	EPI1438098	65
prepandemic	A/Shaanxi-Xincheng/11670/2019	EPI1692107	71
prepandemic	A/Sydney/1040/2019	EPI1669854	243
prepandemic	A/DistrictOfColumbia/58/2019	EPI1696756	88
prepandemic	A/Berlin/8/2019	EPI1378243	44
prepandemic	A/AbuDhabi/2/2019	EPI1447918	147
prepandemic	A/Missouri/17/2019	EPI1410220	27
prepandemic	A/Netherlands/10053/2019	EPI1365187	14
prepandemic	A/England/194860502/2019	EPI1677005	78
prepandemic	A/SouthAustralia/1104/2019	EPI1667367	234
prepandemic	A/Israel/T-672/2019	EPI1354572	30
prepandemic	A/Michigan/403/2019	EPI1564073	130
prepandemic	A/Stockholm/16/2019	EPI1445247	36
prepandemic	A/Armenia/128/2019	EPI1371659	41
prepandemic	A/Austria/1130046/2019	EPI1420424	45
prepandemic	A/Netherlands/70/2019	EPI1352607	10
prepandemic	A/Shandong-Rencheng/31/2019	EPI1353005	28
prepandemic	A/Lao/2595/2019	EPI1662031	125
prepandemic	A/Texas/135/2019	EPI1563372	206
prepandemic	A/Bulgaria/1575/2019	EPI1674529	44
prepandemic	A/Bangladesh/7190608002/2019	EPI1587544	87
prepandemic	A/Heilongjiang-Daowai/1601/2019	EPI1692119	70
prepandemic	A/England/543/2019	EPI1677165	67
prepandemic	A/Louisiana/10/2019	EPI1372324	30
prepandemic	A/Iquique/19398/2019	EPI1440423	80
prepandemic	A/Texas/39/2019	EPI1382222	36
prepandemic	A/Netherlands/360/2019	EPI1377159	26
prepandemic	A/PaysDeLoire/1540/2019	EPI1415026	38
prepandemic	A/Kirovsk/RII-1500S/2019	EPI1414095	63
prepandemic	A/England/390/2019	EPI1676613	80
prepandemic	A/Perth/1110/2019	EPI1667191	210
prepandemic	A/Wisconsin/420/2019	EPI1560330	148
prepandemic	A/England/91440363/2019	EPI1635261	257
prepandemic	A/Washington/543/2019	EPI1561443	144
prepandemic	A/Bangor/5717/2019	EPI1444158	71
prepandemic	A/Bangladesh/475/2019	EPI1641581	79
prepandemic	A/Saitama/203/2019	EPI1669745	88
prepandemic	A/BadenWurttemberg/1/2019	EPI1351589	26
prepandemic	A/England/200240782/2019	EPI1746932	171
prepandemic	A/Saskatchewan/RV1853/2019	EPI1440576	24
prepandemic	A/SouthAustralia/108/2019	EPI1436088	70
prepandemic	A/Louisiana/50/2019	EPI1636302	40
prepandemic	A/Washington/694/2019	EPI1685819	51
prepandemic	A/England/719/2019	EPI1741117	174
prepandemic	A/NordrheinWestfalen/130/2019	EPI1440660	30
prepandemic	A/Mississippi/21/2019	EPI1422341	25
prepandemic	A/Israel/T-804/2019	EPI1493826	187
prepandemic	A/England/632/2019	EPI1679137	66
prepandemic	A/Wisconsin/490/2019	EPI1560702	137
prepandemic	A/Ontario/RV0718/2019	EPI1366112	49
prepandemic	A/Ontario/RV1730/2019	EPI1436735	44
prepandemic	A/Texas/261/2019	EPI1563663	172
prepandemic	A/Shanghai-Songjiang/1411/2019	EPI1542612	78
prepandemic	A/Vermont/17/2019	EPI1432264	53
prepandemic	A/Bangladesh/7190711003/2019	EPI1609638	117
prepandemic	A/Holywell/6958/2019	EPI1444544	40
prepandemic	A/SouthAfrica/R05117/2019	EPI1542278	85
prepandemic	A/Guangdong-Longgang/3239/2019	EPI1691951	68
prepandemic	A/SouthAustralia/194/2019	EPI1444424	61
prepandemic	A/Chita/RII-4461S/2019	EPI1489685	92
prepandemic	A/England/194980793/2019	EPI1678777	65
prepandemic	A/Shanxi-Chengqu/11161/2019	EPI1692212	77
prepandemic	A/Seychelles/518/2019	EPI1604680	216
prepandemic	A/Quebec/RV1527/2019	EPI1431678	62
prepandemic	A/England/573/2019	EPI1732123	141
prepandemic	A/Picardie/1420/2019	EPI1414946	41
prepandemic	A/SouthAustralia/1054/2019	EPI1549045	104
prepandemic	A/Saskatchewan/RV2454/2019	EPI1641406	89
prepandemic	A/England/190480558/2019	EPI1796777	569
prepandemic	A/BritishColumbia/162/2019	EPI1605706	225
prepandemic	A/Sichuan-Qingyang/37/2019	EPI1648775	67
prepandemic	A/EspiritoSanto/83/2019	EPI1584346	198
prepandemic	A/Catalonia/NSVH100984918/2019	EPI1398855	47
prepandemic	A/Cheboksary/CRIE/180/2019	EPI1414918	76
prepandemic	A/Albania/9142/2019	EPI1371657	39
prepandemic	A/England/384/2019	EPI1676573	81
prepandemic	A/Hessen/60/2019	EPI1400354	34
prepandemic	A/CampoGrande/2010891-IAL/2019	EPI1597079	157
prepandemic	A/Austria/1119594/2019	EPI1364925	26
prepandemic	A/Bangladesh/12/2019	EPI1586684	94
prepandemic	A/England/194780288/2019	EPI1666234	67
prepandemic	A/Qatar/11-VI-19-0069149/2019	EPI1670572	83
prepandemic	A/Paris/414/2019	EPI1355760	15
prepandemic	A/Netherlands/10166/2019	EPI1385249	8
prepandemic	A/Maine/3/2019	EPI1362049	24
prepandemic	A/Yunnan-Guandu/1859/2019	EPI1648646	42
prepandemic	A/Iasi/244001/2019	EPI1414871	27
prepandemic	A/Newcastle/124/2019	EPI1658791	235
prepandemic	A/Netherlands/290/2019	EPI1367390	38
prepandemic	A/Indiana/34/2019	EPI1573692	67
prepandemic	A/England/191660643/2019	EPI1797127	487
prepandemic	A/California/171/2019	EPI1617825	42
prepandemic	A/England/655/2019	EPI1741027	178
prepandemic	A/Washington/527/2019	EPI1561253	148
prepandemic	A/Bangladesh/2063/2019	EPI1591587	117
prepandemic	A/Ontario/RV1061/2019	EPI1385088	34
prepandemic	A/Togo/1916/2019	EPI1685546	78
prepandemic	A/Pakistan/412/2019	EPI1718666	431
prepandemic	A/Florida/13/2019	EPI1368039	29
prepandemic	A/Bretagne/1757/2019	EPI1431176	44
prepandemic	A/CoteDIvoire/830/2019	EPI1609054	179
prepandemic	A/Texas/123/2019	EPI1442056	31
prepandemic	A/Ireland/95059/2019	EPI1655585	50
prepandemic	A/Bretagne/2709/2019	EPI1645868	24
prepandemic	A/Wisconsin/570/2019	EPI1617871	36
prepandemic	A/England/722/2019	EPI1741133	174
prepandemic	A/England/511/2019	EPI1677045	73
prepandemic	A/England/395/2019	EPI1676653	79
prepandemic	A/HongKong/2669/2019	EPI1543094	50
prepandemic	A/Netherlands/1624/2019	EPI1639496	23
prepandemic	A/Victoria/145/2019	EPI1669974	204
prepandemic	A/Yokohama/56/2019	EPI1366254	37
prepandemic	A/Florida/130/2019	EPI1641943	35
prepandemic	A/Togo/1146/2019	EPI1757829	307
prepandemic	A/Catalonia/NSVH100983348/2019	EPI1390325	38
prepandemic	A/Canberra/360/2019	EPI1671624	141
prepandemic	A/Paris/147/2019	EPI1351738	20
prepandemic	A/SouthAustralia/269/2019	EPI1583337	155
prepandemic	A/CoteDIvoire/1024/2019	EPI1609057	147
prepandemic	A/Padova/29/2019	EPI1384256	13
prepandemic	A/NorthDakota/9/2019	EPI1382262	19
prepandemic	A/Scotland/422/2019	EPI1670616	71
prepandemic	A/Kansas/12/2019	EPI1421779	56
prepandemic	A/Luxembourg/19013161/2019	EPI1494108	129
prepandemic	A/Ontario/419/2019	EPI1605847	202
prepandemic	A/Avila/3/2019	EPI1436441	125
prepandemic	A/England/469/2019	EPI1676797	73
prepandemic	A/CefnYBedd/6305/2019	EPI1414808	18
prepandemic	A/Netherlands/10084/2019	EPI1371805	16
prepandemic	A/Netherlands/266/2019	EPI1367359	17
prepandemic	A/Netherlands/333/2019	EPI1371870	40
prepandemic	A/Jiangxi-Yushui/383/2019	EPI1503628	137
prepandemic	A/England/615/2019	EPI1679057	69
prepandemic	A/Kanagawa/IC1815/2019	EPI1364277	39
prepandemic	A/Kanagawa/IC1815/2019-egg	EPI1846434	39
prepandemic	A/Paris/14/2019	EPI1345684	18
prepandemic	A/Netherlands/166/2019	EPI1366014	42
prepandemic	A/Bhutan/534/2019	EPI1636542	123
prepandemic	A/England/544/2019	EPI1732024	141
prepandemic	A/Malta/53429/2019	EPI1394049	64
prepandemic	A/Minnesota/44/2019	EPI1495629	29
prepandemic	A/England/195200770/2019	EPI1741777	167
prepandemic	A/England/194800281/2019	EPI1666386	68
prepandemic	A/Paris/2950/2019	EPI1679457	43
prepandemic	A/Bangladesh/7190613003/2019	EPI1587391	90
prepandemic	A/Darwin/70/2019	EPI1434761	87
prepandemic	A/Michigan/393/2019	EPI1564025	134
prepandemic	A/Milan/175/2019	EPI1384275	36
prepandemic	A/Ontario/RV1869/2019	EPI1484557	87
prepandemic	A/Nebraska/1/2019	EPI1361856	41
prepandemic	A/Kanagawa/AC1877/2019	EPI1445316	79
prepandemic	A/Michigan/483/2019	EPI1702905	70
prepandemic	A/Slovenia/1480/2019	EPI1446795	77
prepandemic	A/Netherlands/2427/2019	EPI1657209	32
prepandemic	A/England/195100228/2019	EPI1740890	176
prepandemic	A/SouthDakota/10/2019	EPI1382278	26
prepandemic	A/Serbia/5100/2019	EPI1436548	68
prepandemic	A/Wisconsin/434/2019	EPI1560394	146
prepandemic	A/Mexico/2393/2019	EPI1606451	98
prepandemic	A/RibeiraoPreto/1176210-IAL/2019	EPI1597148	126
prepandemic	A/Milan/351/2019	EPI1447781	86
prepandemic	A/England/829/2019	EPI1741625	167
prepandemic	A/England/519/2019	EPI1677133	67
prepandemic	A/Singapore/EN0894/2019	EPI1646158	43
prepandemic	A/Newcastle/18/2019	EPI1436034	62
prepandemic	A/Lebanon/418/2019	EPI1604635	182
prepandemic	A/Alberta/100/2019	EPI1695065	78
prepandemic	A/Armenia/15/2019	EPI1646696	334
prepandemic	A/Darwin/471/2019	EPI1583409	91
prepandemic	A/StPetersburg/1778V/2019	EPI1665351	125
prepandemic	A/Darwin/137/2019	EPI1484459	71
prepandemic	A/Singapore/KK2585/2019	EPI1646206	52
prepandemic	A/Malaysia/RP0701/2019	EPI1797926	257
prepandemic	A/Singapore/GP0985/2019	EPI1626818	163
prepandemic	A/Togo/1658/2019	EPI1685642	98
prepandemic	A/HongKong/2679/2019	EPI1543112	50
prepandemic	A/Concepcion/90512/2019	EPI1656917	121
prepandemic	A/England/751/2019	EPI1732995	133
prepandemic	A/Sydney/19/2019	EPI1387268	58
prepandemic	A/SouthAustralia/304/2019	EPI1484423	65
prepandemic	A/SouthAustralia/1023/2019	EPI1593978	176
prepandemic	A/Kyrgyzstan/291/2019	EPI1674596	49
prepandemic	A/Argentina/1333/2019	EPI1586024	58
prepandemic	A/Texas/10023/2019	EPI1657523	81
prepandemic	A/Bangladesh/1190810016/2019	EPI1627794	118
prepandemic	A/SouthAustralia/106/2019	EPI1436085	69
prepandemic	A/Netherlands/697/2019	EPI1393847	23
prepandemic	A/Sydney/1046/2019	EPI1593783	114
prepandemic	A/Michigan/309/2019	EPI1559906	150
prepandemic	A/Victoria/2845/2019	EPI1647814	90
prepandemic	A/England/194880443/2019	EPI1677061	74
prepandemic	A/BadenWurttemberg/16/2019	EPI1548839	193
prepandemic	A/Chile/5905/2019	EPI1661809	78
prepandemic	A/Denmark/3271/2019	EPI1641068	53
prepandemic	A/Georgia/36/2019	EPI1758284	285
prepandemic	A/Sydney/401/2019	EPI1671453	167
prepandemic	A/Trencin/74/2019	EPI1543182	203
prepandemic	A/Bolivia/1965/2019	EPI1723607	172
prepandemic	A/England/191880527/2019	EPI1797376	477
prepandemic	A/Qatar/13-VI-19-0064505/2019	EPI1670574	93
prepandemic	A/Guatemala/242/2019	EPI1557748	101
prepandemic	A/BadenWurttemberg/87/2019	EPI1436443	72
prepandemic	A/Togo/1740/2019	EPI1725819	161
prepandemic	A/Halmstad/2/2019	EPI1445027	97
prepandemic	A/Singapore/GP2190/2019	EPI1646182	46
prepandemic	A/Lebanon/233/2019	EPI1408929	63
prepandemic	A/Washington/613/2019	EPI1562087	137
prepandemic	A/RhodeIsland/5/2019	EPI1362086	28
prepandemic	A/England/194820760/2019	EPI1666650	66
prepandemic	A/Ontario/RV2047/2019	EPI1485396	40
prepandemic	A/Yasothon/21/2019	EPI1373442	60
prepandemic	A/NordrheinWestfalen/137/2019	EPI1689532	68
prepandemic	A/Newfoundland/RV0002/2020	EPI1736594	190
prepandemic	A/RioGrandedoSul/259/2019	EPI1584378	151
prepandemic	A/Argentina/1449/2019	EPI1586770	69
prepandemic	A/NewBrunswick/RV2446/2019	EPI1736917	257
prepandemic	A/Wisconsin/519/2019	EPI1562530	131
prepandemic	A/Netherlands/373/2019	EPI1377175	23
prepandemic	A/Philippines/32/2019	EPI1671750	112
prepandemic	A/Netherlands/1173/2019	EPI1436588	35
prepandemic	A/Niger/7204/2019	EPI1651989	112
prepandemic	A/England/195080686/2019	EPI1732555	132
prepandemic	A/Wakayama/111/2019	EPI1669801	50
prepandemic	A/Utah/20/2019	EPI1409180	35
prepandemic	A/Orsha/1450/2019	EPI1506589	141
prepandemic	A/Victoria/97/2019	EPI1669947	228
prepandemic	A/Ontario/RV1389/2019	EPI1415425	41
prepandemic	A/Bretagne/26/2019	EPI1357849	19
prepandemic	A/StPetersburg/RII-2628S/2019	EPI1383428	17
prepandemic	A/California/45/2019	EPI1381990	34
prepandemic	A/Alaska/43/2019	EPI1606083	46
prepandemic	A/Slovenia/99/2019	EPI1346519	16
prepandemic	A/Kuwait/5141/2019	EPI1719377	175
prepandemic	A/CzechRepublic/1676/2019	EPI1667560	53
prepandemic	A/Newfoundland/RV0005/2020	EPI1736598	177
prepandemic	A/Austria/1127442/2019	EPI1505623	152
prepandemic	A/Netherlands/10257/2019	EPI1608114	16
prepandemic	A/Netherlands/1119/2019	EPI1431638	35
prepandemic	A/Texas/14/2019	EPI1372284	35
prepandemic	A/Sydney/191/2019	EPI1667151	293
prepandemic	A/Pennsylvania/881/2019	EPI1562483	148
prepandemic	A/Yunnan-Gejiu/320/2019	EPI1504547	67
prepandemic	A/Lisbon/niRL119/2019	EPI1506571	158
prepandemic	A/Luxembourg/19008327/2019	EPI1384587	29
prepandemic	A/Scotland/74/2019	EPI1670608	67
prepandemic	A/England/191780705/2019	EPI1797263	486
prepandemic	A/Bangladesh/4009/2019	EPI1591652	97
prepandemic	A/England/192320683/2019	EPI1797530	445
prepandemic	A/Luxembourg/19008027/2019	EPI1390086	36
prepandemic	A/Guangdong-Zhenjiang/1849/2019	EPI1648739	84
prepandemic	A/Darwin/398/2019	EPI1508631	77
prepandemic	A/Wisconsin/568/2019	EPI1607984	24
prepandemic	A/Louisiana/12/2019	EPI1382022	32
prepandemic	A/Saskatchewan/RV0184/2020	EPI1736663	150
prepandemic	A/Togo/1925/2019	EPI1757901	238
prepandemic	A/England/514/2019	EPI1677101	72
prepandemic	A/England/442/2019	EPI1666338	62
prepandemic	A/SouthAustralia/111/2019	EPI1436091	74
prepandemic	A/Swansea/1853/2019	EPI1636050	17
prepandemic	A/Mississippi/11/2019	EPI1382254	29
prepandemic	A/Bulgaria/896/2019	EPI1491864	154
prepandemic	A/NewJersey/1/2019	EPI1362001	31
prepandemic	A/Belgium/G0113/2019	EPI1432003	95
prepandemic	A/Saarland/7/2019	EPI1436537	84
prepandemic	A/Belgium/H0030/2019	EPI1446232	89
prepandemic	A/BritishColumbia/RV1864/2020	EPI1736908	181
prepandemic	A/Victoria/259/2019	EPI1647954	116
prepandemic	A/Netherlands/257/2019	EPI1367349	18
prepandemic	A/Guangdong-Qingxin/348/2019	EPI1691969	64
prepandemic	A/Neimenggu-Keerqin/11193/2019	EPI1648385	42
prepandemic	A/Ontario/RV1475/2019	EPI1415254	35
prepandemic	A/Alberta/RV2420/2019	EPI1590344	117
prepandemic	A/Bangladesh/2017/2019	EPI1587520	88
prepandemic	A/Santiago/61207/2019	EPI1574739	59
prepandemic	A/England/879/2019	EPI1741881	170
prepandemic	A/Belgium/S0450/2019	EPI1446376	123
prepandemic	A/Marilia/1344855-IAL/2019	EPI1650004	54
prepandemic	A/Wisconsin/477/2019	EPI1560556	141
prepandemic	A/Peru/555919/2019	EPI1649574	95
prepandemic	A/Bangladesh/9004/2019	EPI1587558	91
prepandemic	A/Ontario/RV1473/2019	EPI1415252	36
prepandemic	A/England/194660616/2019	EPI1719063	139
prepandemic	A/SouthAustralia/309/2019	EPI1484427	63
prepandemic	A/Henan-Luolong/1631/2019	EPI1648361	49
prepandemic	A/Kyrgyzstan/91/2019	EPI1674612	62
prepandemic	A/Catalonia/NSVH100984496/2019	EPI1390337	36
prepandemic	A/Myanmar/19M119/2019	EPI1800432	396
prepandemic	A/Luxembourg/19008013/2019	EPI1384578	32
prepandemic	A/SouthAustralia/124/2019	EPI1436028	64
prepandemic	A/Dakar/23/2019	EPI1670518	132
prepandemic	A/SriLanka/25/2019	EPI1584566	71
prepandemic	A/Zhejiang-Haishu/1190/2019	EPI1380631	43
prepandemic	A/Lorraine/950/2019	EPI1374683	22
prepandemic	A/Maine/15/2019	EPI1480483	109
prepandemic	A/Kanagawa/ZC1858/2019	EPI1445319	77
prepandemic	A/Luxembourg/19010450/2019	EPI1494052	143
prepandemic	A/Kyrgyzstan/136/2019	EPI1674578	65
prepandemic	A/Saskatchewan/RV2668/2019	EPI1736568	170
prepandemic	A/Victoria/1008/2019	EPI1593972	133
prepandemic	A/KyrgyzstanOsh/5/2020	EPI1749394	217
prepandemic	A/Idaho/47/2019	EPI1662487	35
prepandemic	A/Tianjin-Jizhou/322/2019	EPI1692215	92
prepandemic	A/Lorraine/1745/2019	EPI1431143	43
prepandemic	A/SouthAustralia/4/2019	EPI1371913	59
prepandemic	A/SouthAustralia/4/2019-egg	EPI1698473	59
prepandemic	A/Kenya/103/2019	EPI1479557	147
prepandemic	A/Saskatchewan/RV1416/2019	EPI1415214	7
prepandemic	A/CzechRepublic/1501/2019	EPI1667655	57
prepandemic	A/KyrgyzstanBishkek/1/2020	EPI1749336	189
prepandemic	A/Zhejiang-Dinghai/1817/2019	EPI1692263	133
prepandemic	A/Swansea/7685/2019	EPI1639519	46
prepandemic	A/Quebec/RV1510/2019	EPI1431664	62
prepandemic	A/England/191340758/2019	EPI1796943	511
prepandemic	A/Qatar/10-VI-19-0048190/2019	EPI1619487	89
prepandemic	A/Valladolid/24/2019	EPI1436560	114
prepandemic	A/Nicaragua/3162/2019	EPI1630837	63
prepandemic	A/Mexico/986/2019	EPI1482632	117
prepandemic	A/Campinas/1175630-IAL/2019	EPI1597180	128
prepandemic	A/SouthAustralia/1004/2019	EPI1436055	71
prepandemic	A/Washington/557/2019	EPI1561451	143
prepandemic	A/SouthAustralia/197/2019	EPI1444427	61
prepandemic	A/Louisiana/49/2019	EPI1636309	40
prepandemic	A/Wyoming/9/2019	EPI1439903	92
prepandemic	A/Victoria/2833/2019	EPI1671630	131
prepandemic	A/Myanmar/19M34/2019	EPI1800288	435
prepandemic	A/Utah/53/2019	EPI1629244	26
prepandemic	A/Louisiana/27/2019	EPI1428364	30
prepandemic	A/Perth/138/2019	EPI1670064	202
prepandemic	A/Iowa/60/2019	EPI1636406	27
prepandemic	A/Ontario/303/2019	EPI1605781	245
prepandemic	A/Belgium/S1391/2019	EPI1446568	104
prepandemic	A/Virginia/9898/2019	EPI1654331	76
prepandemic	A/Quebec/RV1045/2020	EPI1736773	141
prepandemic	A/Netherlands/10215/2019	EPI1405692	10
prepandemic	A/SouthAustralia/162/2019	EPI1444355	72
prepandemic	A/Oklahoma/19/2019	EPI1421635	22
prepandemic	A/Victoria/100/2019	EPI1670135	224
prepandemic	A/Quebec/RV1809/2020	EPI1736859	139
prepandemic	A/Kobe/19156/2019	EPI1605014	161
prepandemic	A/Mexico/2692/2019	EPI1661901	120
prepandemic	A/England/681/2019	EPI1732491	132
prepandemic	A/Netherlands/10022/2019	EPI1360096	20
prepandemic	A/Ecuador/506/2019	EPI1407223	75
prepandemic	A/Maryland/28/2019	EPI1487200	58
prepandemic	A/Alaska/9/2019	EPI1372651	36
prepandemic	A/Kanagawa/AC1865/2019	EPI1384034	34
prepandemic	A/Novosibirsk/RII-4992S/2019	EPI1691117	383
prepandemic	A/Ontario/RV1608/2019	EPI1430147	51
prepandemic	A/Catalonia/NSVH100982368/2019	EPI1390321	39
prepandemic	A/StPetersburg/RII-4025S/2019	EPI1489891	97
prepandemic	A/England/322/2019	EPI1635541	57
prepandemic	A/Townsville/58/2019	EPI1658647	105
prepandemic	A/Macedonia/1438/2019	EPI1479129	74
prepandemic	A/Alberta/RV2479/2019	EPI1635755	87
prepandemic	A/Catalonia/NSVH100977805/2019	EPI1390296	46
prepandemic	A/Bangladesh/2008/2019	EPI1587449	92
prepandemic	A/Catalonia/11960S/2019	EPI1716250	114
prepandemic	A/Alsace/1473/2019	EPI1388811	35
prepandemic	A/California/128/2019	EPI1442473	41
prepandemic	A/Fiji/31/2019	EPI1484804	103
prepandemic	A/Brisbane/1122/2019	EPI1671609	149
prepandemic	A/Finland/67/2019	EPI1447765	73
prepandemic	A/Italy/10797/2019	EPI1706411	79
prepandemic	A/SouthAfrica/R06415/2019	EPI1542275	63
prepandemic	A/Sweden/150/2019	EPI1659610	35
prepandemic	A/NewCaledonia/21/2019	EPI1484820	100
prepandemic	A/Salalah/6905/2019	EPI1646773	74
prepandemic	A/Bangladesh/7190609002/2019	EPI1591759	94
prepandemic	A/Bretagne/1531/2019	EPI1398600	30
prepandemic	A/Netherlands/802/2019	EPI1413612	29
prepandemic	A/Catalonia/NSVH100989934/2019	EPI1390366	27
prepandemic	A/SantaCatarina/223/2019	EPI1584372	179
prepandemic	A/Niger/6531/2019	EPI1479145	138
prepandemic	A/Netherlands/1697/2019	EPI1647728	32
prepandemic	A/Quebec/RV0626/2020	EPI1736719	145
prepandemic	A/England/200181207/2019	EPI1754761	199
prepandemic	A/Lyon/CHU_2145848/2019	EPI1652717	31
prepandemic	A/Netherlands/11/2019	EPI1346278	19
prepandemic	A/Victoria/913/2019	EPI1436010	51
prepandemic	A/Lyon/CHU_2184654/2019	EPI1691613	57
prepandemic	A/Gifu-C/28/2019	EPI1520117	176
prepandemic	A/Switzerland/6968/2019	EPI1483932	103
prepandemic	A/Netherlands/10050/2019	EPI1365181	14
prepandemic	A/NewHampshire/9/2019	EPI1368055	23
prepandemic	A/Catalonia/11997S/2019	EPI1716254	106
prepandemic	A/Catalonia/NSVH100976312/2019	EPI1426879	81
prepandemic	A/Mississippi/11167/2019	EPI1709180	83
prepandemic	A/Talca/63220/2019	EPI1587657	69
prepandemic	A/England/576/2019	EPI1732030	140
prepandemic	A/Austria/1129533/2019	EPI1420407	47
prepandemic	A/Picardie/1324/2019	EPI1388763	26
prepandemic	A/Mozambique/248/2019	EPI1487149	100
prepandemic	A/Wellington/16/2019	EPI1444265	57
prepandemic	A/Kanagawa/IC1870/2019	EPI1383967	47
prepandemic	A/England/195160654/2019	EPI1732063	127
prepandemic	A/Minnesota/6/2019	EPI1372556	36
prepandemic	A/England/799/2019	EPI1741485	171
prepandemic	A/England/194840297/2019	EPI1666714	59
prepandemic	A/Netherlands/10160/2019	EPI1385244	9
prepandemic	A/Netherlands/134/2019	EPI1360817	17
prepandemic	A/England/200200773/2019	EPI1746746	174
prepandemic	A/Ontario/RV2519/2019	EPI1635782	29
prepandemic	A/Maine/36/2019	EPI1641810	59
prepandemic	A/Illinois/35/2019	EPI1629332	31
prepandemic	A/England/326/2019	EPI1635589	55
prepandemic	A/Mexico/2369/2019	EPI1606420	119
prepandemic	A/Catalonia/NSVH101160410/2019	EPI1668829	32
prepandemic	A/Alberta/RV1449/2019	EPI1415232	48
prepandemic	A/Parma/391/2019	EPI1689564	46
prepandemic	A/Alberta/RV2484/2019	EPI1736497	215
prepandemic	A/Sydney/391/2019	EPI1671450	175
prepandemic	A/SouthAustralia/394/2019	EPI1740028	316
prepandemic	A/England/749/2019	EPI1732987	133
prepandemic	A/Yunnan-Linxiang/1756/2019	EPI1648958	132
prepandemic	A/Texas/305/2019	EPI1563061	159
prepandemic	A/SouthAustralia/81/2019	EPI1387310	58
prepandemic	A/England/488/2019	EPI1666850	63
prepandemic	A/Wrexham/3185/2019	EPI1639746	15
prepandemic	A/Netherlands/10219/2019	EPI1405719	10
prepandemic	A/Washington/586/2019	EPI1561559	141
prepandemic	A/England/775/2019	EPI1741301	171
prepandemic	A/Oregon/14/2019	EPI1422117	40
prepandemic	A/Saskatchewan/RV2074/2019	EPI1484706	48
prepandemic	A/Washington/622/2019	EPI1562134	135
prepandemic	A/Norway/2418/2019	EPI1655643	74
prepandemic	A/England/800/2019	EPI1741493	171
prepandemic	A/SouthAustralia/118/2019	EPI1436025	60
prepandemic	A/Jamaica/8805/2019	EPI1641837	56
prepandemic	A/Netherlands/351/2019	EPI1371891	17
prepandemic	A/Vermont/9/2019	EPI1387201	32
prepandemic	A/NewBrunswick/RV1658/2019	EPI1495987	67
prepandemic	A/Wisconsin/522/2019	EPI1562390	130
prepandemic	A/Canberra/99/2019	EPI1484392	71
prepandemic	A/Belgium/G0043/2019	EPI1431938	49
prepandemic	A/Texas/10888/2019	EPI1707075	72
prepandemic	A/England/191120532/2019	EPI1796901	536
prepandemic	A/Alberta/RV1956/2019	EPI1449634	96
prepandemic	A/Quebec/RV0589/2020	EPI1736709	150
prepandemic	A/Henan-Jinming/316/2019	EPI1692155	68
prepandemic	A/Kanagawa/IC1847/2019	EPI1498167	181
prepandemic	A/Rome/21/2019	EPI1381384	37
prepandemic	A/StPetersburg/RII-305/2019	EPI1545178	128
prepandemic	A/SouthAustralia/1017/2019	EPI1549011	140
prepandemic	A/Kanagawa/ZC1907/2019	EPI1702578	52
prepandemic	A/England/742/2019	EPI1732899	130
prepandemic	A/Ireland/91453/2019	EPI1655563	58
prepandemic	A/Catalonia/NSVH100969048/2019	EPI1364622	28
prepandemic	A/WestVirginia/24/2019	EPI1428177	40
prepandemic	A/NovaScotia/RV1884/2019	EPI1484538	105
prepandemic	A/Zhejiang-Jiaojiang/1346/2019	EPI1503607	94
prepandemic	A/Ontario/RV2573/2019	EPI1736530	181
prepandemic	A/Bayern/85/2019	EPI1400353	27
prepandemic	A/Washington/647/2019	EPI1629480	103
prepandemic	A/Mexico/1964/2019	EPI1548206	95
prepandemic	A/Victoria/41/2019	EPI1593816	125
prepandemic	A/England/522/2019	EPI1666946	58
prepandemic	A/Delaware/2/2019	EPI1362168	39
prepandemic	A/Israel/T-757/2019	EPI1354574	23
prepandemic	A/Sydney/533/2019	EPI1671470	177
prepandemic	A/England/194520487/2019	EPI1665642	88
prepandemic	A/Wisconsin/402/2019	EPI1448435	34
prepandemic	A/Netherlands/124/2019	EPI1360809	27
prepandemic	A/Washington/696/2019	EPI1685827	46
prepandemic	A/Darwin/470/2019	EPI1493124	36
prepandemic	A/England/195160222/2019	EPI1741381	171
prepandemic	A/Bangladesh/1190714016/2019	EPI1609310	120
prepandemic	A/Guangdong-Luohu/1495/2019	EPI1542528	57
prepandemic	A/Tennessee/61/2019	EPI1432629	44
prepandemic	A/Kanagawa/ZC1829/2019	EPI1498222	173
prepandemic	A/California/194/2019	EPI1630686	32
prepandemic	A/California/194/2019-egg	EPI1713739	32
prepandemic	A/Catalonia/NSVH100974095/2019	EPI1390292	52
prepandemic	A/Kanagawa/ZC1846/2019	EPI1542323	175
prepandemic	A/Kursk/17/2019	EPI1490105	102
prepandemic	A/California/130/2019	EPI1442481	41
prepandemic	A/Osaka-C/2043/2019	EPI1721723	144
prepandemic	A/Guangxi-Jiangzhou/1274/2019	EPI1503538	108
prepandemic	A/Iran/168336/2019	EPI1491886	92
prepandemic	A/Iowa/64/2019	EPI1651522	44
prepandemic	A/CoteDIvoire/1705/2019	EPI1723543	228
prepandemic	A/Roath/9401/2019	EPI1639615	14
prepandemic	A/NewYork/10169/2019	EPI1660186	62
prepandemic	A/England/594/2019	EPI1678881	68
prepandemic	A/Netherlands/888/2019	EPI1413656	39
prepandemic	A/HongKong/4440/2019	EPI1670783	56
prepandemic	A/Catalonia/NSVH100986889/2019	EPI1390343	32
prepandemic	A/England/194840307/2019	EPI1666762	61
prepandemic	A/Perth/13/2019	EPI1387388	63
prepandemic	A/Quebec/RV2436/2019	EPI1629188	89
prepandemic	A/Bangladesh/1003/2019	EPI1587464	91
prepandemic	A/Palencia/20/2019	EPI1436530	116
prepandemic	A/Darwin/555/2019	EPI1584574	61
prepandemic	A/SouthAustralia/343/2019	EPI1591038	141
prepandemic	A/Bangladesh/1035/2019	EPI1573644	91
prepandemic	A/Singapore/EN0900/2019	EPI1646166	39
prepandemic	A/Sydney/43/2019	EPI1436049	54
prepandemic	A/Darwin/610/2019	EPI1670040	187
prepandemic	A/Nevada/46/2019	EPI1662347	32
prepandemic	A/Perth/92/2019	EPI1593960	131
prepandemic	A/Darwin/494/2019	EPI1583421	86
prepandemic	A/Tasmania/568/2019	EPI1671464	235
prepandemic	A/India/534/2019	EPI1591534	167
prepandemic	A/CostaRica/8228/2019	EPI1586905	70
prepandemic	A/SouthAustralia/9/2019	EPI1387421	70
prepandemic	A/Argentina/841/2019	EPI1586096	82
prepandemic	A/Louisiana/23/2019	EPI1422422	31
prepandemic	A/Alberta/87/2019	EPI1605675	189
prepandemic	A/Heilongjiang-Taoshan/1145/2019	EPI1380745	24
prepandemic	A/Macedonia/852/2019	EPI1543159	177
prepandemic	A/Ontario/359/2019	EPI1605807	209
prepandemic	A/Jiangxi-Yuanzhou/11910/2019	EPI1692140	85
prepandemic	A/Belgium/G0014/2019	EPI1749040	182
prepandemic	A/NewHampshire/13/2019	EPI1387181	28
prepandemic	A/England/455/2019	EPI1666434	63
prepandemic	A/Usk/3848/2019	EPI1446846	21
prepandemic	A/Jordan/30058/2019	EPI1574989	197
prepandemic	A/NordrheinWestfalen/117/2019	EPI1440648	43
prepandemic	A/Jiangxi-Zhanggong/1512/2019	EPI1542486	56
prepandemic	A/Lao/2975/2019	EPI1661961	91
prepandemic	A/Brisbane/1128/2019	EPI1671672	141
prepandemic	A/Utah/14/2019	EPI1381959	23
prepandemic	A/NovaScotia/RV2161/2019	EPI1485123	66
prepandemic	A/Kyrgyzstan/292/2019	EPI1674598	49
prepandemic	A/England/337/2019	EPI1665626	87
prepandemic	A/Townsville/55/2019	EPI1658638	123
prepandemic	A/Wakayama/18/2019	EPI1381319	49
prepandemic	A/Brest/41/2019	EPI1351666	24
prepandemic	A/Canberra/65/2019	EPI1444762	45
prepandemic	A/England/195100191/2019	EPI1732651	130
prepandemic	A/Swansea/8688/2019	EPI1629925	14
prepandemic	A/Tennessee/6/2019	EPI1368023	29
prepandemic	A/Dakar/8/2019	EPI1604573	176
prepandemic	A/Wisconsin/563/2019	EPI1606137	42
prepandemic	A/Iceland/73/2019	EPI1543128	73
prepandemic	A/Luxembourg/1177/2019	EPI1371483	52
prepandemic	A/Pennsylvania/1026/2019	EPI1631152	35
prepandemic	A/Pennsylvania/1026/2019-egg	EPI1743954	35
prepandemic	A/Netherlands/2441/2019	EPI1667620	34
prepandemic	A/Sichuan-Gaoxin/1558/2019	EPI1589757	75
prepandemic	A/Singapore/KTP0001/2019	EPI1626970	125
prepandemic	A/Qinghai-Chengzhong/1360/2019	EPI1503586	101
prepandemic	A/Ontario/RV0013/2020	EPI1736608	140
prepandemic	A/SriLanka/27/2019	EPI1589596	71
prepandemic	A/CoteDIvoire/812/2019	EPI1716274	314
prepandemic	A/Bangladesh/1190708016/2019	EPI1628033	137
prepandemic	A/Netherlands/10239/2019	EPI1414542	12
prepandemic	A/Sydney/175/2019	EPI1658797	260
prepandemic	A/Belgium/G0320/2019	EPI1446040	89
prepandemic	A/Michigan/339/2019	EPI1560002	144
prepandemic	A/Lyon/CHU_2242483/2019	EPI1691615	45
prepandemic	A/Ulaanbaatar/782/2019	EPI1384523	44
prepandemic	A/Henan-Shancheng/1372/2019	EPI1504790	76
prepandemic	A/Shanghai-Huangpu/1483/2019	EPI1542654	91
prepandemic	A/Centre/804/2019	EPI1374584	29
prepandemic	A/England/194860493/2019	EPI1666882	58
prepandemic	A/Nagasaki/545/2019	EPI1447323	145
prepandemic	A/Qatar/16-VI-19-0070720/2019	EPI1674626	78
prepandemic	A/Mexico/2374/2019	EPI1606523	99
prepandemic	A/Michigan/324/2019	EPI1559954	148
prepandemic	A/NorthernIreland/30331/2019	EPI1647014	57
prepandemic	A/England/194840312/2019	EPI1676454	78
prepandemic	A/Bangladesh/3017/2019	EPI1586419	91
prepandemic	A/Niger/6433/2019	EPI1480863	159
prepandemic	A/Hawaii/25/2019	EPI1432821	28
prepandemic	A/StPetersburg/RII-485S/2019	EPI1352664	20
prepandemic	A/NewYork/15/2019	EPI1421140	66
prepandemic	A/Newcastle/52/2019	EPI1671459	182
prepandemic	A/Mali/23/2019	EPI1597071	235
prepandemic	A/Netherlands/837/2019	EPI1413632	31
prepandemic	A/England/781/2019	EPI1741365	171
prepandemic	A/Netherlands/328/2019	EPI1371864	32
prepandemic	A/England/332/2019	EPI1665570	83
prepandemic	A/Hawaii/51/2019	EPI1548550	43
prepandemic	A/Novosibirsk/RII-5045S/2019	EPI1691205	360
prepandemic	A/SouthAustralia/109/2019	EPI1436019	72
prepandemic	A/NorthDakota/4/2019	EPI1361808	27
prepandemic	A/England/675/2019	EPI1716309	103
prepandemic	A/Ontario/115/2019	EPI1605745	279
prepandemic	A/Mexico/1931/2019	EPI1548230	107
prepandemic	A/England/914/2019	EPI1746494	178
prepandemic	A/Catalonia/NSVH100975289/2019	EPI1416598	72
prepandemic	A/England/833/2019	EPI1741665	169
prepandemic	A/Lyon/126/2019	EPI1384978	64
prepandemic	A/Mozambique/205/2019	EPI1495902	121
prepandemic	A/Alberta/76/2019	EPI1605665	200
prepandemic	A/Singapore/TT0710/2019	EPI1638638	125
prepandemic	A/SouthAfrica/R06338/2019	EPI1542269	63
prepandemic	A/HongKong/4435/2019	EPI1670775	60
prepandemic	A/Saskatchewan/RV1683/2019	EPI1440567	41
prepandemic	A/Darwin/511/2019	EPI1583971	88
prepandemic	A/England/848/2019	EPI1741689	167
prepandemic	A/WestVirginia/44/2019	EPI1683201	54
prepandemic	A/Missouri/14/2019	EPI1421787	54
prepandemic	A/Cherkessk/CRIE/313/2019	EPI1493847	173
prepandemic	A/England/471/2019	EPI1666658	62
prepandemic	A/Carmarthen/7205/2019	EPI1444573	36
prepandemic	A/Sydney/469/2019	EPI1671654	137
prepandemic	A/Ontario/404/2019	EPI1605838	181
prepandemic	A/Finland/40/2019	EPI1447795	105
prepandemic	A/Lebanon/231/2019	EPI1410294	65
prepandemic	A/Jiangxi-Ruijin/339/2019	EPI1542675	91
prepandemic	A/Florida/25/2019	EPI1439192	72
prepandemic	A/Gigean/253/2019	EPI1385000	55
prepandemic	A/Colombia/2338/2019	EPI1486181	66
prepandemic	A/Quebec/134/2019	EPI1605889	230
prepandemic	A/Catalonia/NSVH100988862/2019	EPI1390358	29
prepandemic	A/Bangladesh/3190603005/2019	EPI1586309	91
prepandemic	A/Pompeia/1260586-IAL/2019	EPI1594055	47
prepandemic	A/England/702/2019	EPI1732523	132
prepandemic	A/Alaska/56/2019	EPI1662416	43
prepandemic	A/Lorraine/410/2019	EPI1355752	15
prepandemic	A/BadenWurttemberg/64/2019	EPI1436442	84
prepandemic	A/Guangdong-Maonan/1108/2019	EPI1380694	32
prepandemic	A/Victoria/731/2019	EPI1548920	88
prepandemic	A/SouthAustralia/316/2019	EPI1484432	60
prepandemic	A/Slovenia/3415/2019	EPI1675216	48
prepandemic	A/Washington/131/2019	EPI1448243	93
prepandemic	A/Bucharest/252254/2019	EPI1595442	7
prepandemic	A/Netherlands/312/2019	EPI1371840	21
prepandemic	A/Quebec/RV0624/2020	EPI1736718	147
prepandemic	A/Victoria/730/2019	EPI1484445	45
prepandemic	A/Ontario/RV2300/2019	EPI1629300	31
prepandemic	A/CoteDIvoire/2341/2019	EPI1758340	274
prepandemic	A/Newcastle/90/2019	EPI1658782	246
prepandemic	A/Taiwan/83244/2019	EPI1718569	186
prepandemic	A/SouthAustralia/302/2019	EPI1484422	65
prepandemic	A/NovaScotia/RV1889/2019	EPI1484544	75
prepandemic	A/Nigeria/3773/2019	EPI1627413	291
prepandemic	A/Trinidad/2705/2019	EPI1508087	136
prepandemic	A/Hunan-Tongdaodongzuzizhi/55/2019	EPI1504553	59
prepandemic	A/Argentina/14223/2019	EPI1587080	89
prepandemic	A/Victoria/169/2019	EPI1583457	54
prepandemic	A/Victoria/169/2019-egg	EPI1610408	54
prepandemic	A/Kuwait/64/2019	EPI1407809	92
prepandemic	A/Alabama/24/2019	EPI1618707	27
prepandemic	A/Iowa/47/2019	EPI1609495	39
prepandemic	A/StClears/8157/2019	EPI1444581	33
prepandemic	A/Netherlands/1748/2019	EPI1657200	25
prepandemic	A/Netherlands/10127/2019	EPI1383413	14
prepandemic	A/Singapore/GP0245/2019	EPI1388237	39
prepandemic	A/England/192180591/2019	EPI1796759	457
prepandemic	A/Maryland/33/2019	EPI1606052	42
prepandemic	A/Moscow/125/2019	EPI1548011	160
prepandemic	A/Jiangxi-Yuehu/1448/2019	EPI1542678	99
prepandemic	A/Catalonia/NSVH100978838/2019	EPI1390303	44
prepandemic	A/Ontario/RV0820/2019	EPI1370238	35
prepandemic	A/Jiangxi-Ruijin/333/2019	EPI1504808	74
prepandemic	A/Kentucky/22/2019	EPI1438218	53
prepandemic	A/Netherlands/104/2019	EPI1359779	32
prepandemic	A/Iceland/79/2019	EPI1670789	111
prepandemic	A/Singapore/MOH0133/2019	EPI1630375	105
prepandemic	A/Washington/491/2019	EPI1561157	151
prepandemic	A/Sydney/24/2019	EPI1387271	57
prepandemic	A/NordrheinWestfalen/131/2019	EPI1440662	30
prepandemic	A/England/614/2019	EPI1679049	71
prepandemic	A/Wisconsin/558/2019	EPI1548511	17
prepandemic	A/England/191780692/2019	EPI1797191	484
prepandemic	A/Mexico/2820/2019	EPI1661849	96
prepandemic	A/England/9865/2019	EPI1655160	109
prepandemic	A/Macedonia/1365/2019	EPI1543144	141
prepandemic	A/England/373/2019	EPI1665826	72
prepandemic	A/Arkansas/9/2019	EPI1372516	30
prepandemic	A/Kanagawa/IC1830/2019	EPI1370423	43
prepandemic	A/Kanagawa/IC1830/2019-egg	EPI1846440	43
prepandemic	A/Sichuan-Tongchuan/1546/2019	EPI1589682	56
prepandemic	A/Texas/324/2019	EPI1563093	155
prepandemic	A/Kuwait/4688/2019	EPI1719204	188
prepandemic	A/Quebec/157/2019	EPI1605907	192
prepandemic	A/Saskatchewan/RV1862/2019	EPI1440580	25
prepandemic	A/Mali/77/2019	EPI1602094	221
prepandemic	A/KyrgyzstanOsh/13/2020	EPI1749372	198
prepandemic	A/England/619/2019	EPI1732243	138
prepandemic	A/Lao/2461/2019	EPI1669120	144
prepandemic	A/Netherlands/364/2019	EPI1377165	26
prepandemic	A/Pennsylvania/898/2019	EPI1559492	142
prepandemic	A/Netherlands/259/2019	EPI1367353	17
prepandemic	A/England/200181135/2019	EPI1754577	203
prepandemic	A/Guangxi-Xinbin/530/2019	EPI1648517	55
prepandemic	A/Colombia/82/2019	EPI1368562	51
prepandemic	A/Arkansas/21/2019	EPI1398097	24
prepandemic	A/Paraguay/7603/2019	EPI1548456	100
prepandemic	A/Netherlands/1117/2019	EPI1431636	39
prepandemic	A/Netherlands/891/2019	EPI1431612	64
prepandemic	A/Singapore/TT0650/2019	EPI1638701	139
prepandemic	A/Ontario/339/2019	EPI1605799	229
prepandemic	A/Kyiv/219/2019	EPI1495950	101
prepandemic	A/YstradMynach/9751/2019	EPI1647212	21
prepandemic	A/Massachusetts/43/2019	EPI1651825	49
prepandemic	A/Alaska/49/2019	EPI1630734	36
prepandemic	A/Netherlands/1706/2019	EPI1647715	26
prepandemic	A/Bangladesh/3190711002/2019	EPI1609222	128
prepandemic	A/Jamaica/633/2019	EPI1546567	73
prepandemic	A/Taiwan/70456/2019	EPI1586990	95
prepandemic	A/Virginia/42/2019	EPI1651649	35
prepandemic	A/SouthAustralia/1/2019	EPI1387409	75
prepandemic	A/Netherlands/10159/2019	EPI1385242	11
prepandemic	A/Victoria/56/2019	EPI1593834	121
prepandemic	A/England/766/2019	EPI1741237	171
prepandemic	A/Maine/27/2019	EPI1548519	16
prepandemic	A/NorthCarolina/37/2019	EPI1683217	73
prepandemic	A/Iquique/41387/2019	EPI1505428	92
prepandemic	A/SanLuisPotosi/InDRE694/2019	EPI1607514	282
prepandemic	A/Berlin/48/2019	EPI1449531	92
prepandemic	A/Washington/476/2019	EPI1558481	154
prepandemic	A/Washington/540/2019	EPI1561325	144
prepandemic	A/Montana/52/2019	EPI1627575	44
prepandemic	A/Washington/492/2019	EPI1561197	151
prepandemic	A/England/896/2019	EPI1749732	184
prepandemic	A/WestVirginia/28/2019	EPI1438425	40
prepandemic	A/Wisconsin/483/2019	EPI1560605	140
prepandemic	A/Saskatchewan/RV2531/2019	EPI1635798	29
prepandemic	A/Catalonia/NSVH100990975/2019	EPI1440519	79
prepandemic	A/Zhejiang-Gongshu/3181/2019	EPI1503601	99
prepandemic	A/NewJersey/17/2019	EPI1432136	73
prepandemic	A/Perugia/26/2019	EPI1447771	114
prepandemic	A/Iasi/244225/2019	EPI1414794	22
prepandemic	A/SouthCarolina/12/2019	EPI1486833	86
prepandemic	A/Oregon/10/2019	EPI1439526	80
prepandemic	A/Alberta/52/2019	EPI1605643	218
prepandemic	A/Finland/136/2019	EPI1635984	49
prepandemic	A/Nagano/2871/2019	EPI1708188	83
prepandemic	A/Guangdong-Zhenjiang/1349/2019	EPI1504805	81
prepandemic	A/Saskatchewan/RV2677/2019	EPI1736615	159
prepandemic	A/Delaware/26/2019	EPI1439662	41
prepandemic	A/Guyane/1879/2019	EPI1431348	63
prepandemic	A/Canberra/1008/2019	EPI1589590	74
prepandemic	A/Florida/14/2019	EPI1368095	27
prepandemic	A/Ontario/370/2019	EPI1605813	202
prepandemic	A/England/803/2019	EPI1732061	132
prepandemic	A/Alberta/109/2019	EPI1695100	67
prepandemic	A/Mali/45/2019	EPI1486332	141
prepandemic	A/Lorraine/1743/2019	EPI1431134	43
prepandemic	A/Pakistan/275/2019	EPI1716971	85
prepandemic	A/Sweden/41/2019	EPI1436780	95
prepandemic	A/SouthDakota/21/2019	EPI1428297	32
prepandemic	A/BurkinaFaso/2454/2019	EPI1438503	122
prepandemic	A/Georgia/15/2019	EPI1432509	64
prepandemic	A/Nagano-C/25/2019	EPI1498251	78
prepandemic	A/England/630/2019	EPI1679121	68
prepandemic	A/Netherlands/10093/2019	EPI1371815	15
prepandemic	A/Virginia/3/2019	EPI1362176	36
prepandemic	A/Ontario/350/2019	EPI1605802	218
prepandemic	A/England/402/2019	EPI1666026	69
prepandemic	A/England/195200780/2019	EPI1689460	50
prepandemic	A/Romania/4/2019	EPI1658340	31
prepandemic	A/NorthernIreland/30098/2019	EPI1647008	59
prepandemic	A/Bourgogne/459/2019	EPI1355840	13
prepandemic	A/Bangladesh/1190603005/2019	EPI1586661	102
prepandemic	A/Ontario/RV2618/2019	EPI1736549	151
prepandemic	A/Netherlands/24/2019	EPI1346292	17
prepandemic	A/Illinois/3/2019	EPI1361935	38
prepandemic	A/Netherlands/878/2019	EPI1413644	24
prepandemic	A/Victoria/2590/2019	EPI1690271	50
prepandemic	A/Netherlands/2473/2019	EPI1672014	36
prepandemic	A/Wisconsin/497/2019	EPI1560730	136
prepandemic	A/Togo/1174/2019	EPI1641353	96
prepandemic	A/Arizona/21/2019	EPI1432925	43
prepandemic	A/SouthAustralia/149/2019	EPI1444490	68
prepandemic	A/Ontario/382/2019	EPI1605823	183
prepandemic	A/Alaska/33/2019	EPI1573735	40
prepandemic	A/Uruguay/304/2019	EPI1557800	51
prepandemic	A/Sapporo/48/2019	EPI1566706	73
prepandemic	A/Virginia/44/2019	EPI1651657	34
prepandemic	A/Washington/604/2019	EPI1561687	139
prepandemic	A/Ontario/RV1463/2019	EPI1415247	36
prepandemic	A/Jiangsu-Gaoyou/1266/2019	EPI1503631	135
prepandemic	A/Pennsylvania/1020/2019	EPI1618894	37
prepandemic	A/England/728/2019	EPI1732739	133
prepandemic	A/Arizona/26/2019	EPI1479438	43
prepandemic	A/Ibri/6486/2019	EPI1646730	81
prepandemic	A/Catalonia/840914S/2019	EPI1672109	67
prepandemic	A/CoteDIvoire/2178/2019	EPI1719188	171
prepandemic	A/Alberta/RV2147/2019	EPI1485469	51
prepandemic	A/Abudhabi/68/2019	EPI1636325	79
prepandemic	A/Armenia/899/2019	EPI1582585	125
prepandemic	A/NordrheinWestfalen/11/2019	EPI1392972	60
prepandemic	A/Saskatchewan/RV2458/2019	EPI1635741	69
prepandemic	A/Gansu-Chengguan/1321/2019	EPI1380703	18
prepandemic	A/HongKong/3058/2019	EPI1586144	56
prepandemic	A/Cambodia/FSS40729/2019	EPI1583990	93
prepandemic	A/Darwin/134/2019	EPI1484458	65
prepandemic	A/Shanghai-Minxing/1521/2019	EPI1542495	42
prepandemic	A/CoteDIvoire/2177/2019	EPI1719196	171
prepandemic	A/Kuwait/7340/2019	EPI1716907	136
prepandemic	A/Singapore/TT0682/2019	EPI1638725	133
prepandemic	A/Iceland/84/2019	EPI1670796	65
prepandemic	A/England/195040642/2019	EPI1741003	178
prepandemic	A/Niedersachsen/135/2019	EPI1418051	25
prepandemic	A/Austria/1209023/2019	EPI1674506	50
prepandemic	A/Alaska/24/2019	EPI1442449	34
prepandemic	A/Netherlands/256/2019	EPI1367347	20
prepandemic	A/Mexico/1840/2019	EPI1548254	118
prepandemic	A/Guangdong-Duanzhou/312/2019	EPI1753178	206
prepandemic	A/Canberra/101/2019	EPI1484387	64
prepandemic	A/Pakistan/83/2019	EPI1591400	227
prepandemic	A/Bangladesh/1015/2019	EPI1587227	81
prepandemic	A/Mali/46/2019	EPI1486618	141
prepandemic	A/Alberta/RV2434/2019	EPI1590362	79
prepandemic	A/Sichuan-Qingyang/11300/2019	EPI1589667	41
prepandemic	A/Netherlands/507/2019	EPI1377388	32
prepandemic	A/Washington/641/2019	EPI1562252	120
prepandemic	A/Catalonia/NSVH100957013/2019	EPI1354594	30
prepandemic	A/England/583/2019	EPI1732203	140
prepandemic	A/Kanagawa/AC1843/2019	EPI1498173	178
prepandemic	A/Netherlands/1203/2019	EPI1436620	33
prepandemic	A/Nagano/2064/2019	EPI1389923	58
prepandemic	A/Quebec/144/2019	EPI1605895	225
prepandemic	A/England/195080690/2019	EPI1732571	136
prepandemic	A/Sydney/728/2019	EPI1434593	80
prepandemic	A/Pakistan/490/2019	EPI1408809	72
prepandemic	A/Sydney/1045/2019	EPI1593786	114
prepandemic	A/Ibra/6688/2019	EPI1646726	77
prepandemic	A/Michigan/412/2019	EPI1564145	127
prepandemic	A/Singapore/GP1613/2019	EPI1630407	117
prepandemic	A/Netherlands/119/2019	EPI1359793	17
prepandemic	A/Netherlands/186/2019	EPI1360863	17
prepandemic	A/Austria/1117700/2019	EPI1491850	34
prepandemic	A/Ontario/RV0288/2019	EPI1408784	33
prepandemic	A/Valladolid/25/2019	EPI1436561	114
prepandemic	A/SouthAustralia/199/2019	EPI1444433	64
prepandemic	A/Arizona/11/2019	EPI1372428	40
prepandemic	A/Nevada/33/2019	EPI1629260	32
prepandemic	A/Darwin/362/2019	EPI1478739	32
prepandemic	A/Ontario/RV1500/2019	EPI1415269	38
prepandemic	A/Cardiff/9558/2019	EPI1584099	95
prepandemic	A/Saskatchewan/RV2243/2019	EPI1493336	32
prepandemic	A/Quebec/RV1524/2019	EPI1431676	63
prepandemic	A/Ontario/RV2497/2019	EPI1736502	180
prepandemic	A/SouthDakota/9/2019	EPI1382342	28
prepandemic	A/England/575/2019	EPI1732147	138
prepandemic	A/Sydney/470/2019	EPI1671651	138
prepandemic	A/Texas/291/2019	EPI1563173	165
prepandemic	A/Catalonia/NSVH100992150/2019	EPI1416605	45
prepandemic	A/BritishColumbia/167/2019	EPI1605710	223
prepandemic	A/Victoria/2506/2019	EPI1647790	120
prepandemic	A/England/333/2019	EPI1665578	84
prepandemic	A/Delaware/34/2019	EPI1482690	61
prepandemic	A/Tasmania/532/2019	EPI1550118	124
prepandemic	A/England/92620633/2019	EPI1635187	182
prepandemic	A/England/918/2019	EPI1746558	178
prepandemic	A/Colombia/3977/2019	EPI1486149	73
prepandemic	A/Hawaii/74/2019	EPI1629164	36
prepandemic	A/Guatemala/110/2019	EPI1557716	100
prepandemic	A/Luxembourg/19009712/2019	EPI1493988	145
prepandemic	A/England/200181191/2019	EPI1754697	207
prepandemic	A/Ontario/RV1374/2019	EPI1415209	29
prepandemic	A/Sassari/83/2019	EPI1447783	107
prepandemic	A/Philippines/23/2019	EPI1671744	139
prepandemic	A/Austria/1121450/2019	EPI1491854	36
prepandemic	A/Switzerland/9042/2019	EPI1355639	22
prepandemic	A/Sergipe/127/2019	EPI1584358	185
prepandemic	A/England/324/2019	EPI1635557	56
prepandemic	A/Guyane/1895/2019	EPI1431420	49
prepandemic	A/Iceland/12621/2019	EPI1574973	73
prepandemic	A/Iceland/22847/2019	EPI1674562	72
prepandemic	A/Noyabrsk/RII-2489S/2019	EPI1414133	58
prepandemic	A/NordPasDeCalais/1750/2019	EPI1431159	42
prepandemic	A/NewYork/41/2019	EPI1482738	60
prepandemic	A/SouthAustralia/45/2019	EPI1434758	82
prepandemic	A/Texas/328/2019	EPI1562894	154
prepandemic	A/Ecuador/3480/2019	EPI1410146	80
prepandemic	A/Canberra/18A/2019	EPI1735138	132
prepandemic	A/Louisiana/61/2019	EPI1662527	63
prepandemic	A/Llanelli/2611/2019	EPI1444565	38
prepandemic	A/SouthKorea/11239/2019	EPI1709743	78
prepandemic	A/Michigan/123/2019	EPI1448657	98
prepandemic	A/Arizona/2/2019	EPI1361771	43
prepandemic	A/Sydney/1117/2019	EPI1584564	62
prepandemic	A/Darwin/419/2019	EPI1665123	247
prepandemic	A/Luxembourg/19004268/2019	EPI1389981	56
prepandemic	A/Bangladesh/1190503005/2019	EPI1548295	97
prepandemic	A/Kyrgyzstan/49/2019	EPI1483944	161
prepandemic	A/Jamaica/4124/2019	EPI1546537	69
prepandemic	A/Cardiff/9352/2019	EPI1639583	16
prepandemic	A/Ontario/375/2019	EPI1605816	197
prepandemic	A/Catalonia/NSVH110757557/2019	EPI1390312	43
prepandemic	A/Bangladesh/3190609002/2019	EPI1586573	92
prepandemic	A/Pakistan/959/2019	EPI1439288	95
prepandemic	A/Nicaragua/1397/2019	EPI1630923	72
prepandemic	A/Hawaii/62/2019	EPI1606075	56
prepandemic	A/Nigeria/3772/2019	EPI1627421	291
prepandemic	A/Kanagawa/ZC1816/2019	EPI1494528	178
prepandemic	A/Kanagawa/AC1880/2019	EPI1498242	94
prepandemic	A/Alberta/RV2480/2019	EPI1641414	69
prepandemic	A/Sydney/1050/2019	EPI1667327	235
prepandemic	A/Alberta/35/2019	EPI1605633	232
prepandemic	A/England/638/2019	EPI1740955	181
prepandemic	A/NewHampshire/15/2019	EPI1439216	74
prepandemic	A/Alberta/65/2019	EPI1605655	210
prepandemic	A/Alberta/RV2140/2019	EPI1485462	42
prepandemic	A/Perth/1004/2019	EPI1444478	67
prepandemic	A/Lyon/152/2019	EPI1384984	58
prepandemic	A/Mali/9043/2019	EPI1602166	208
prepandemic	A/Nigeria/3955/2019	EPI1737873	316
prepandemic	A/Ulyanovsk/225/2019	EPI1420365	41
prepandemic	A/England/582/2019	EPI1732187	139
prepandemic	A/Ecuador/4125/2019	EPI1385826	71
prepandemic	A/AbuDhabi/91/2019	EPI1662148	58
prepandemic	A/Togo/1915/2019	EPI1685554	78
prepandemic	A/Victoria/2308/2019	EPI1583415	96
prepandemic	A/Ontario/RV1280/2019	EPI1394543	28
prepandemic	A/Quebec/RV1795/2020	EPI1736857	140
prepandemic	A/Sydney/809/2019	EPI1670219	259
prepandemic	A/Qatar/10-VI-19-0048871/2019	EPI1619494	85
prepandemic	A/Hawaii/83/2019	EPI1662325	42
prepandemic	A/BritishColumbia/160/2019	EPI1605705	225
prepandemic	A/Paris/177/2019	EPI1351770	13
prepandemic	A/Groznyi/RII-2764S/2019	EPI1414534	46
prepandemic	A/BosniaandHerzegovia/341G/2019	EPI1583920	183
prepandemic	A/Ontario/RV1873/2019	EPI1484561	77
prepandemic	A/Alsace/1659/2019	EPI1421539	33
prepandemic	A/Paris/84/2019	EPI1351698	20
prepandemic	A/Iceland/82/2019	EPI1670794	95
prepandemic	A/Bangladesh/3190704025/2019	EPI1631226	141
prepandemic	A/Netherlands/115/2019	EPI1359791	24
prepandemic	A/SouthDakota/7/2019	EPI1368442	29
prepandemic	A/Irkutsk/1295/2019	EPI1420370	38
prepandemic	A/Michigan/279/2019	EPI1438396	42
prepandemic	A/SouthAustralia/469/2019	EPI1647440	49
prepandemic	A/Belgium/G0506/2019	EPI1727746	139
prepandemic	A/Washington/623/2019	EPI1562142	135
prepandemic	A/Cardiff/2436/2019	EPI1636130	15
prepandemic	A/Sassari/170/2019	EPI1447787	86
prepandemic	A/Bangladesh/3190704019/2019	EPI1628049	138
prepandemic	A/England/932/2019	EPI1750276	199
prepandemic	A/Macedonia/1462/2019	EPI1543149	114
prepandemic	A/Tasmania/521/2019	EPI1484876	98
prepandemic	A/Macau/601124/2019	EPI1503811	161
prepandemic	A/Austria/1210617/2019	EPI1675165	40
prepandemic	A/England/194840300/2019	EPI1666730	59
prepandemic	A/Ontario/RV2524/2019	EPI1635788	26
prepandemic	A/Llandudno/1508/2018	EPI1414307	57
prepandemic	A/Pennsylvania/911/2019	EPI1559571	139
prepandemic	A/BritishColumbia/214/2019	EPI1695082	70
prepandemic	A/England/76/2019	EPI1377149	61
prepandemic	A/Darwin/198/2019	EPI1484405	62
prepandemic	A/Canberra/23/2019	EPI1415444	68
prepandemic	A/Carmarthen/6881/2019	EPI1639752	15
prepandemic	A/StPetersburg/RII-4020S/2019	EPI1489883	98
prepandemic	A/Helsingborg/1/2019	EPI1394806	38
prepandemic	A/Pennsylvania/1036/2019	EPI1661977	39
prepandemic	A/Singapore/KK0339/2019	EPI1388125	74
prepandemic	A/Newport/9438/2019	EPI1584091	102
prepandemic	A/England/200220520/2019	EPI1746272	172
prepandemic	A/Mali/148/2019	EPI1704984	131
prepandemic	A/Sydney/724/2019	EPI1434608	84
prepandemic	A/England/195160231/2019	EPI1741413	170
prepandemic	A/Arizona/43/2019	EPI1609353	45
prepandemic	A/Singapore/GP0008/2019	EPI1388253	35
prepandemic	A/Bangladesh/2014/2019	EPI1609198	124
prepandemic	A/Yokohama/80/2019	EPI1389875	46
prepandemic	A/Paris/917/2019	EPI1367266	14
prepandemic	A/Bangladesh/1190714031/2019	EPI1627551	137
prepandemic	A/England/94500542/2019	EPI1646716	73
prepandemic	A/Ontario/RV2507/2019	EPI1736512	174
prepandemic	A/Iasi/4344/2019	EPI1414804	40
prepandemic	A/Canberra/112/2019	EPI1548980	102
prepandemic	A/Kanagawa/IC1835/2019	EPI1608357	294
prepandemic	A/Bangladesh/3190608003/2019	EPI1586486	92
prepandemic	A/Lao/3533/2019	EPI1731568	126
prepandemic	A/Texas/310/2019	EPI1563553	158
prepandemic	A/Netherlands/2460/2019	EPI1671999	35
prepandemic	A/Chile/7066/2019	EPI1662570	71
prepandemic	A/Ontario/RV1826/2019	EPI1440471	31
prepandemic	A/Netherlands/1292/2019	EPI1445356	46
prepandemic	A/NewCaledonia/81/2019	EPI1584550	134
prepandemic	A/Washington/587/2019	EPI1561567	141
prepandemic	A/Belgium/G0313/2019	EPI1446016	91
prepandemic	A/Louisiana/1/2019	EPI1381570	29
prepandemic	A/Togo/1260/2019	EPI1641397	92
prepandemic	A/LlantwitMajor/582/2019	EPI1444142	32
prepandemic	A/Marseille/185/2019	EPI1384992	57
prepandemic	A/BadenWurttemberg/208/2019	EPI1400349	36
prepandemic	A/Macedonia/1238/2019	EPI1479065	102
prepandemic	A/Victoria/2072/2019	EPI1434557	86
prepandemic	A/Sichuan-Chuanshan/1944/2019	EPI1692131	74
prepandemic	A/Switzerland/291/2019	EPI1483920	81
prepandemic	A/Texas/295/2019	EPI1563189	164
prepandemic	A/Bangladesh/7191011002/2019	EPI1649510	103
prepandemic	A/Kostroma/16/CRIE/2019	EPI1635985	18
prepandemic	A/Netherlands/1114/2019	EPI1431630	40
prepandemic	A/Montana/68/2019	EPI1662377	27
prepandemic	A/Jordan/10168/2019	EPI1436486	104
prepandemic	A/England/854/2019	EPI1741825	167
prepandemic	A/Washington/130/2019	EPI1448211	102
prepandemic	A/England/772/2019	EPI1741285	170
prepandemic	A/Slovenia/71/2019	EPI1346517	17
prepandemic	A/StPetersburg/RII-471S/2019	EPI1352135	14
prepandemic	A/Ontario/RV0815/2019	EPI1370236	40
prepandemic	A/Bangladesh/3190613010/2019	EPI1587406	88
prepandemic	A/Pennsylvania/909/2019	EPI1559563	140
prepandemic	A/Nagano/2054/2019	EPI1389919	64
prepandemic	A/Bangladesh/3190610014/2019	EPI1593413	97
prepandemic	A/Netherlands/254/2019	EPI1367343	18
prepandemic	A/Paris/1156/2019	EPI1435721	84
prepandemic	A/Alsace/2013/2019	EPI1478708	98
prepandemic	A/Colorado/28/2019	EPI1432885	36
prepandemic	A/England/787/2019	EPI1741429	170
prepandemic	A/Lao/F3351/2019	EPI1691767	98
prepandemic	A/Wisconsin/67/2019	EPI1421814	46
prepandemic	A/Novosibirsk/90/2019	EPI1490153	64
prepandemic	A/Belgium/S1379/2019	EPI1446528	107
prepandemic	A/England/557/2019	EPI1678617	73
prepandemic	A/Wisconsin/525/2019	EPI1562436	130
prepandemic	A/England/882/2019	EPI1749684	188
prepandemic	A/SouthAustralia/85/2019	EPI1387319	50
prepandemic	A/Catalonia/NSVH110757773/2019	EPI1390313	43
prepandemic	A/Brisbane/12/2019	EPI1434584	63
prepandemic	A/Netherlands/889/2019	EPI1413658	41
prepandemic	A/ChampagneArdenne/1617/2019	EPI1421379	34
prepandemic	A/Sweden/37/2019	EPI1436755	106
prepandemic	A/Norway/2298/2019	EPI1639121	39
prepandemic	A/AbuDhabi/22/2019	EPI1432781	111
prepandemic	A/Zaporizhia/157/2019	EPI1495942	161
prepandemic	A/Shanxi-Xinghualing/1178/2019	EPI1380634	46
prepandemic	A/Tasmania/637/2019	EPI1690295	78
prepandemic	A/NewHampshire/2/2019	EPI1348601	24
prepandemic	A/Hessen/34/2019	EPI1436485	79
prepandemic	A/Darwin/714/2019	EPI1610399	35
prepandemic	A/Texas/158/2019	EPI1563419	190
prepandemic	A/Ancona/6/2019	EPI1383607	36
prepandemic	A/Ulyanovsk/CRIE/214/2019	EPI1414921	57
prepandemic	A/Ontario/423/2019	EPI1605851	233
prepandemic	A/Florida/116/2019	EPI1630797	52
prepandemic	A/Tasmania/11/2019	EPI1548977	121
prepandemic	A/SaudiArabia/1007891110/2019	EPI1754142	248
prepandemic	A/Netherlands/99/2019	EPI1359773	27
prepandemic	A/California/200/2019	EPI1636374	46
prepandemic	A/RhodeIsland/24/2019	EPI1439344	29
prepandemic	A/Catalonia/NSVH100969573/2019	EPI1426875	91
prepandemic	A/Perth/1130/2019	EPI1589594	70
prepandemic	A/Malta/516156/2019	EPI1394096	51
prepandemic	A/Oklahoma/6/2019	EPI1372300	38
prepandemic	A/Bangladesh/3190711004/2019	EPI1609214	127
prepandemic	A/Guangdong-Dongwanbendi/315/2019	EPI1504592	69
prepandemic	A/Ireland/94634/2019	EPI1655583	56
prepandemic	A/Mali/13/2019	EPI1486505	143
prepandemic	A/Alberta/66/2019	EPI1605656	209
prepandemic	A/Spain/10876/2019	EPI1706987	145
prepandemic	A/Denmark/3331/2019	EPI1670735	68
prepandemic	A/Nepal/19FL1376/2019	EPI1484992	126
prepandemic	A/Dunedin/3/2019	EPI1444298	78
prepandemic	A/SouthKorea/10327/2019	EPI1667971	52
prepandemic	A/England/200220522/2019	EPI1746802	171
prepandemic	A/SouthAustralia/1087/2019	EPI1670100	251
prepandemic	A/HauteNormandie/881/2019	EPI1367235	46
prepandemic	A/Ohio/16/2019	EPI1442175	40
prepandemic	A/England/568/2019	EPI1678737	64
prepandemic	A/Darwin/109/2019	EPI1436124	43
prepandemic	A/Italy/10798/2019	EPI1706419	152
prepandemic	A/Kanagawa/ZC1812/2019	EPI1498161	181
prepandemic	A/Slovenia/33/2019	EPI1346511	21
prepandemic	A/SantaCatarina/965/2019	EPI1798810	333
prepandemic	A/Nevada/9884/2019	EPI1654235	89
prepandemic	A/Victoria/2607/2019	EPI1583424	91
prepandemic	A/Iowa/31/2019	EPI1448490	34
prepandemic	A/Lao/F2519/2019	EPI1630250	58
prepandemic	A/CoteDIvoire/1116/2019	EPI1608998	135
prepandemic	A/Ontario/4/2019	EPI1386794	72
prepandemic	A/Netherlands/1287/2019	EPI1445351	26
prepandemic	A/Bangladesh/1190810013/2019	EPI1627802	119
prepandemic	A/Bangladesh/3190603002/2019	EPI1586692	94
prepandemic	A/Milan/282/2019	EPI1447775	97
prepandemic	A/Italy/9876/2019	EPI1654171	83
prepandemic	A/Saskatchewan/RV2532/2019	EPI1686200	35
prepandemic	A/Texas/148/2019	EPI1563435	196
prepandemic	A/Linkoping/19/2019	EPI1659737	35
prepandemic	A/Togo/1736/2019	EPI1757987	257
prepandemic	A/Swansea/7185/2019	EPI1388828	56
prepandemic	A/Texas/48/2019	EPI1382062	26
prepandemic	A/Pakistan/1213/2019	EPI1438234	90
prepandemic	A/Brandenburg/27/2019	EPI1444531	34
prepandemic	A/Washington/626/2019	EPI1562190	135
prepandemic	A/SouthAustralia/12/2019	EPI1387424	72
prepandemic	A/Kanagawa/ZC1855/2019	EPI1398402	35
prepandemic	A/Serbia/5238/2019	EPI1483900	101
prepandemic	A/Darwin/136/2019	EPI1484476	69
prepandemic	A/Romania/255775/2019	EPI1669688	36
prepandemic	A/BritishColumbia/156/2019	EPI1605703	226
prepandemic	A/Ontario/RV2040/2019	EPI1484616	36
prepandemic	A/Ontario/479/2019	EPI1695108	59
prepandemic	A/Jordan/30007/2019	EPI1436489	121
prepandemic	A/Ontario/RV2710/2019	EPI1645965	27
prepandemic	A/Mexico/INCMNSZ-BMQ285/2019	EPI1695565	84
prepandemic	A/Indiana/11/2019	EPI1439879	87
prepandemic	A/Austria/1113943/2019	EPI1351467	26
prepandemic	A/Maryland/32/2019	EPI1606060	43
prepandemic	A/Quebec/154/2019	EPI1605904	204
prepandemic	A/Victoria/260/2019	EPI1647957	118
prepandemic	A/Padova/16/2019	EPI1384236	29
prepandemic	A/Idaho/38/2019	EPI1643030	45
prepandemic	A/Belgium/S1378/2019	EPI1446520	107
prepandemic	A/Ontario/RV1469/2019	EPI1496080	74
prepandemic	A/England/644/2019	EPI1679209	64
prepandemic	A/Alberta/RV1986/2019	EPI1449661	68
prepandemic	A/Iowa/29/2019	EPI1442048	31
prepandemic	A/Newcastle/607/2019	EPI1387460	68
prepandemic	A/Khmelnitsky/149/2019	EPI1491898	140
prepandemic	A/Netherlands/10086/2019	EPI1371807	15
prepandemic	A/Idaho/52/2019	EPI1704864	75
prepandemic	A/Guangdong-Lianzhou/321/2019	EPI1542501	61
prepandemic	A/Israel/T-815/2019	EPI1354577	16
prepandemic	A/Bahrain/651/2019	EPI1760152	266
prepandemic	A/Switzerland/472/2019	EPI1483923	23
prepandemic	A/Quebec/RV1519/2019	EPI1431674	54
prepandemic	A/Netherlands/10071/2019	EPI1365215	12
prepandemic	A/Utah/17/2019	EPI1421357	47
prepandemic	A/Israel/T-887/2019	EPI1354587	16
prepandemic	A/Jamaica/20276/2019	EPI1642728	48
prepandemic	A/Colorado/21/2019	EPI1409387	24
prepandemic	A/England/192000514/2019	EPI1797416	467
prepandemic	A/Nicaragua/3204/2019	EPI1630884	63
prepandemic	A/Netherlands/192/2019	EPI1366032	17
prepandemic	A/Saitama/2/2019	EPI1491161	181
prepandemic	A/SouthAfrica/R05619/2019	EPI1582715	101
prepandemic	A/Netherlands/955/2019	EPI1417639	31
prepandemic	A/Bangladesh/1190603044/2019	EPI1587291	81
prepandemic	A/Washington/485/2019	EPI1561061	151
prepandemic	A/Seychelles/536/2019	EPI1604688	150
prepandemic	A/Milan/338/2019	EPI1447780	82
prepandemic	A/Georgia/22/2019	EPI1439694	49
prepandemic	A/Darwin/451/2019	EPI1548995	77
prepandemic	A/Shanghai-Jiading/1433/2019	EPI1542615	70
prepandemic	A/England/560/2019	EPI1678641	71
prepandemic	A/Minnesota/73/2019	EPI1683482	42
prepandemic	A/Quebec/63/2019	EPI1605863	277
prepandemic	A/StPetersburg/RII-4529S/2019	EPI1489977	79
prepandemic	A/Khmelnitsky/155/2019	EPI1491900	154
prepandemic	A/Philippines/918/2019	EPI1649336	133
prepandemic	A/Argentina/1538/2019	EPI1586738	87
prepandemic	A/Arizona/41/2019	EPI1609463	49
prepandemic	A/TimorLeste/96/2019	EPI1542248	140
prepandemic	A/Brisbane/107/2019	EPI1671486	213
prepandemic	A/NordPasDeCalais/564/2019	EPI1360226	14
prepandemic	A/Belgium/G0357/2019	EPI1446168	82
prepandemic	A/Mississippi/6/2019	EPI1369174	29
prepandemic	A/Guangdong-Liwan/1427/2019	EPI1504580	52
prepandemic	A/Ontario/113/2019	EPI1605744	279
prepandemic	A/Bangladesh/7190613006/2019	EPI1587330	87
prepandemic	A/England/708/2019	EPI1732611	132
prepandemic	A/Galanta/473/2019	EPI1543088	148
prepandemic	A/Brest/1998/2019	EPI1478652	66
prepandemic	A/England/194920595/2019	EPI1677253	71
prepandemic	A/Alberta/19/2019	EPI1605628	279
prepandemic	A/Perth/1129/2019	EPI1667295	200
prepandemic	A/Singapore/TT0543/2019	EPI1626914	146
prepandemic	A/Manitoba/RV1999/2019	EPI1478511	28
prepandemic	A/DistrictOfColumbia/55/2019	EPI1668968	43
prepandemic	A/Trollhattan/1/2019	EPI1377496	35
prepandemic	A/NewCaledonia/59/2019	EPI1484469	78
prepandemic	A/NewCaledonia/59/2019-egg	EPI1497985	78
prepandemic	A/Minnesota/31/2019	EPI1448155	38
prepandemic	A/Catalonia/NSVH100996446/2019	EPI1416612	38
prepandemic	A/Hiroshima/113/2019	EPI1669743	77
prepandemic	A/Indiana/23/2019	EPI1428129	27
prepandemic	A/Singapore/GP1482/2019	EPI1630399	133
prepandemic	A/Bangladesh/1190704021/2019	EPI1609455	120
prepandemic	A/Netherlands/1269/2019	EPI1436643	18
prepandemic	A/England/195020684/2019	EPI1679225	64
prepandemic	A/Idaho/36/2019	EPI1630670	40
prepandemic	A/Guizhou-Nanming/132/2019	EPI1351293	25
prepandemic	A/Quebec/RV1518/2019	EPI1431673	49
prepandemic	A/Chiba-C/6/2019	EPI1447335	139
prepandemic	A/Catalonia/NSVH100984040/2019	EPI1390332	36
prepandemic	A/Guizhou-Douyun/1209/2019	EPI1503637	136
prepandemic	A/Tianjin-Binhaixin/3190/2019	EPI1648325	41
prepandemic	A/England/489/2019	EPI1666866	59
prepandemic	A/Michigan/398/2019	EPI1564033	133
prepandemic	A/Iowa/18/2019	EPI1410264	34
prepandemic	A/HongKong/3059/2019	EPI1586939	56
prepandemic	A/Guatemala/207/2019	EPI1487024	79
prepandemic	A/Kagoshima/92/2019	EPI1708194	121
prepandemic	A/Ontario/RV0976/2019	EPI1410332	13
prepandemic	A/Kanagawa/ZC1821/2019	EPI1498213	178
prepandemic	A/Lao/F1182/2019	EPI1608329	190
prepandemic	A/Ontario/437/2019	EPI1695072	99
prepandemic	A/Pennsylvania/901/2019	EPI1559523	142
prepandemic	A/BosniaandHerzegovia/217G/2019	EPI1583794	211
prepandemic	A/Kenya/6516/2019	EPI1587022	52
prepandemic	A/England/195180519/2019	EPI1741559	170
prepandemic	A/Togo/1775/2019	EPI1757979	257
prepandemic	A/Arizona/9/2019	EPI1372420	41
prepandemic	A/Nizwa/7121/2019	EPI1646761	68
prepandemic	A/Minnesota/17/2019	EPI1422373	33
prepandemic	A/Ontario/RV1617/2019	EPI1430155	37
prepandemic	A/Norway/2383/2019	EPI1655637	79
prepandemic	A/Jamaica/4713/2019	EPI1546575	57
prepandemic	A/Wisconsin/530/2019	EPI1562516	130
prepandemic	A/NordrheinWestfalen/2/2019	EPI1371531	51
prepandemic	A/Montana/39/2019	EPI1573710	38
prepandemic	A/Alberta/RV2435/2019	EPI1590363	134
prepandemic	A/Liaoning-Huanggu/1566/2019	EPI1503565	87
prepandemic	A/Bangladesh/8029/2019	EPI1609383	109
prepandemic	A/Netherlands/10249/2019	EPI1423239	28
prepandemic	A/SouthAustralia/156/2019	EPI1493083	120
prepandemic	A/Kanagawa/ZC1839/2019	EPI1542319	185
prepandemic	A/NordrheinWestfalen/112/2019	EPI1440654	42
prepandemic	A/Wisconsin/574/2019	EPI1627469	38
prepandemic	A/SouthAfrica/R05951/2019	EPI1610380	169
prepandemic	A/Lyon/280/2019	EPI1385006	61
prepandemic	A/Saskatchewan/RV2534/2019	EPI1635802	27
prepandemic	A/Victoria/2493/2019	EPI1671720	134
prepandemic	A/Zhejiang-Nanhu/1790/2019	EPI1648928	112
prepandemic	A/Victoria/2508/2019	EPI1671708	142
prepandemic	A/Bolivia/594/2019	EPI1487040	35
prepandemic	A/Jilin-Longshan/1628/2019	EPI1692167	71
prepandemic	A/England/776/2019	EPI1741309	174
prepandemic	A/Belgium/H0058/2019	EPI1626287	210
prepandemic	A/Pennsylvania/817/2019	EPI1432517	50
prepandemic	A/SouthAustralia/1024/2019	EPI1549024	133
prepandemic	A/FriuliVeneziaGiulia/109/2019	EPI1584050	219
prepandemic	A/Lao/2640/2019	EPI1662007	119
prepandemic	A/Ontario/RV2390/2019	EPI1583325	67
prepandemic	A/Macedonia/723/2019	EPI1371684	30
prepandemic	A/NewHampshire/44/2019	EPI1683185	42
prepandemic	A/England/659/2019	EPI1741051	181
prepandemic	A/Bolivia/1103/2019	EPI1607615	147
prepandemic	A/Hessen/42/2019	EPI1449559	97
prepandemic	A/Colorado/50/2019	EPI1649407	27
prepandemic	A/Minnesota/15/2019	EPI1397132	27
prepandemic	A/Sichuan-Shizhong/1619/2019	EPI1648964	114
prepandemic	A/Quebec/81/2019	EPI1605868	265
prepandemic	A/England/194820761/2019	EPI1665538	65
prepandemic	A/NorthernIreland/30294/2019	EPI1647010	57
prepandemic	A/Nicaragua/3198/2019	EPI1630845	63
prepandemic	A/HongKong/1060/2019	EPI1415361	55
prepandemic	A/Madagascar/617/2019	EPI1547064	197
prepandemic	A/Switzerland/9172/2019	EPI1385232	28
prepandemic	A/Michigan/346/2019	EPI1560050	143
prepandemic	A/Finland/74/2019	EPI1447766	134
prepandemic	A/Texas/265/2019	EPI1563506	171
prepandemic	A/Tasmania/49/2019	EPI1590809	122
prepandemic	A/Kanagawa/AC1854/2019	EPI1542287	189
prepandemic	A/RioGrandedoSul/303/2019	EPI1584386	128
prepandemic	A/Victoria/1014/2019	EPI1667431	211
prepandemic	A/Alberta/92/2019	EPI1605679	181
prepandemic	A/Victoria/113/2019	EPI1669962	221
prepandemic	A/Lyon/CHU_2119820/2019	EPI1652715	35
prepandemic	A/Moldova/124/2019	EPI1371686	43
prepandemic	A/Ontario/RV0200/2020	EPI1736673	138
prepandemic	A/Maryland/8/2019	EPI1386855	51
prepandemic	A/Brisbane/1030/2019	EPI1667407	200
prepandemic	A/Mali/356/2019	EPI1704872	124
prepandemic	A/Alberta/RV1460/2019	EPI1415244	23
prepandemic	A/Togo/171/2019	EPI1497483	167
prepandemic	A/Iasi/241597/2019	EPI1485969	146
prepandemic	A/Singapore/KK2370/2019	EPI1638670	71
prepandemic	A/Norway/1971/2019	EPI1447233	22
prepandemic	A/California/106/2019	EPI1422168	29
prepandemic	A/Quebec/RV1664/2019	EPI1430209	23
prepandemic	A/England/336/2019	EPI1665618	82
prepandemic	A/Yokohama/166/2019	EPI1608295	59
prepandemic	A/Jiangxi-Yuehu/1182/2019	EPI1380691	24
prepandemic	A/Uppsala/1/2019	EPI1377520	33
prepandemic	A/England/339/2019	EPI1665690	79
prepandemic	A/Colombia/7394/2019	EPI1683434	62
prepandemic	A/Bangladesh/1190613026/2019	EPI1597223	107
prepandemic	A/Shanghai-Jingan/11350/2019	EPI1589769	65
prepandemic	A/Togo/340/2019	EPI1486666	115
prepandemic	A/Victoria/28/2019	EPI1593798	141
prepandemic	A/Utah/30/2019	EPI1432893	36
prepandemic	A/SouthAustralia/217/2019	EPI1444463	66
prepandemic	A/Victoria/103/2019	EPI1670141	225
prepandemic	A/England/192180595/2019	EPI1797488	455
prepandemic	A/NewBrunswick/RV2019/2019	EPI1478528	84
prepandemic	A/Cherkessk/CRIE/324/2019	EPI1493850	140
prepandemic	A/JalanBaniBuAli/6445/2019	EPI1646734	81
prepandemic	A/Catalonia/NSVH100984210/2019	EPI1390335	36
prepandemic	A/Darwin/402/2019	EPI1508629	77
prepandemic	A/Darwin/402/2019-egg	EPI1584616	77
prepandemic	A/ChiangMai/91/2019	EPI1573684	198
prepandemic	A/Austria/1210618/2019	EPI1675167	44
prepandemic	A/Alberta/RV2631/2019	EPI1736558	167
prepandemic	A/Lebanon/349/2019	EPI1548574	140
prepandemic	A/Netherlands/344/2019	EPI1371878	17
prepandemic	A/England/194120567/2019	EPI1635429	71
prepandemic	A/Connecticut/31/2019	EPI1486110	77
prepandemic	A/England/917/2019	EPI1746534	179
prepandemic	A/England/371/2019	EPI1676493	87
prepandemic	A/Moscow/147/2019	EPI1548091	147
prepandemic	A/Singapore/GP1116/2019	EPI1626826	154
prepandemic	A/Ontario/RV2173/2019	EPI1485134	44
prepandemic	A/Victoria/2080/2019	EPI1434563	82
prepandemic	A/Quebec/192/2019	EPI1695123	66
prepandemic	A/England/549/2019	EPI1678553	70
prepandemic	A/Texas/45/2019	EPI1407672	29
prepandemic	A/Catalonia/NSVH100986301/2019	EPI1390339	33
prepandemic	A/Guangdong-Lechang/324/2019	EPI1504817	73
prepandemic	A/Lisbon/37/2019	EPI1655595	52
prepandemic	A/Lao/588/2019	EPI1591426	217
prepandemic	A/Guangdong-Zhongshan/312/2019	EPI1380655	59
prepandemic	A/VinaDelMar/85464/2019	EPI1656837	125
prepandemic	A/ChiangRai/56/2019	EPI1586833	224
prepandemic	A/Berlin/56/2019	EPI1444526	41
prepandemic	A/Alberta/RV2560/2019	EPI1635836	62
prepandemic	A/Niger/7201/2019	EPI1649939	111
prepandemic	A/Arizona/47/2019	EPI1627945	35
prepandemic	A/SouthAustralia/1061/2019	EPI1549052	104
prepandemic	A/Kanagawa/162/2019	EPI1640029	74
prepandemic	A/Singapore/GP1958/2019	EPI1632523	55
prepandemic	A/Haiti/10018/2019	EPI1702889	119
prepandemic	A/Nicaragua/1341/2019	EPI1618957	58
prepandemic	A/England/806/2019	EPI1733099	131
prepandemic	A/Pennsylvania/571/2019	EPI1439208	73
prepandemic	A/Nigeria/3983/2019	EPI1737913	309
prepandemic	A/Catalonia/NSVH101161507/2019	EPI1668830	31
prepandemic	A/Netherlands/441/2019	EPI1377225	24
prepandemic	A/Jordan/10624/2019	EPI1506546	111
prepandemic	A/Netherlands/95/2019	EPI1359769	23
prepandemic	A/Vermont/29/2019	EPI1683813	64
prepandemic	A/Belgorod/RII-1022S/2019	EPI1353418	21
prepandemic	A/Ontario/443/2019	EPI1695077	77
prepandemic	A/MerthyrTydfil/3219/2019	EPI1482999	34
prepandemic	A/Victoria/90/2019	EPI1670132	229
prepandemic	A/Sydney/233/2019	EPI1667167	233
prepandemic	A/Philippines/1407/2019	EPI1649288	91
prepandemic	A/Austria/1204623/2019	EPI1689394	29
prepandemic	A/Mali/371/2019	EPI1704928	118
prepandemic	A/England/501/2019	EPI1666682	94
prepandemic	A/Bahrain/911/2019	EPI1696493	56
prepandemic	A/Nepal/19FL1496/2019	EPI1484994	120
prepandemic	A/SouthAustralia/93/2019	EPI1436067	68
prepandemic	A/Victoria/158/2019	EPI1669986	203
prepandemic	A/HongKong/3054/2019	EPI1608543	56
prepandemic	A/Sydney/735/2019	EPI1434587	73
prepandemic	A/Austria/1116597/2019	EPI1364901	35
prepandemic	A/Alaska/13/2019	EPI1382318	39
prepandemic	A/NewJersey/3/2019	EPI1368141	30
prepandemic	A/Honduras/5247/2019	EPI1618870	63
prepandemic	A/Texas/111/2019	EPI1398170	27
prepandemic	A/NorthCarolina/26/2019	EPI1597383	40
prepandemic	A/Gorseinon/1835/2019	EPI1639567	23
prepandemic	A/England/398/2019	EPI1676677	79
prepandemic	A/Fujian-Xinluo/1915/2019	EPI1542642	71
prepandemic	A/Louisiana/3/2019	EPI1356757	27
prepandemic	A/Ontario/RV1118/2019	EPI1385109	33
prepandemic	A/Paris/452/2019	EPI1355832	15
prepandemic	A/England/190720426/2019	EPI1796817	564
prepandemic	A/Netherlands/33/2019	EPI1352561	20
prepandemic	A/England/571/2019	EPI1678761	67
prepandemic	A/Centre/170/2019	EPI1351754	17
prepandemic	A/Victoria/162/2019	EPI1670177	202
prepandemic	A/Austria/1119587/2019	EPI1364923	26
prepandemic	A/Saskatchewan/RV0185/2020	EPI1736664	150
prepandemic	A/Netherlands/365/2019	EPI1377167	25
prepandemic	A/Mexico/987/2019	EPI1482333	117
prepandemic	A/Slovenia/464/2019	EPI1483912	148
prepandemic	A/Lao/F1180/2019	EPI1589348	137
prepandemic	A/Texas/215/2019	EPI1563141	179
prepandemic	A/Philippines/35/2019	EPI1671753	108
prepandemic	A/CoteDIvoire/846/2019	EPI1608993	175
prepandemic	A/NordPasDeCalais/827/2019	EPI1367180	17
prepandemic	A/Lipetsk/CRIE/109/2019	EPI1415107	90
prepandemic	A/Singapore/SGH0527/2019	EPI1646464	92
prepandemic	A/Bratislava/328/2019	EPI1543084	168
prepandemic	A/Liaoning-Xigang/11135/2019	EPI1692179	78
prepandemic	A/Nantes/1963/2019	EPI1444816	64
prepandemic	A/Alberta/RV2402/2019	EPI1590329	104
prepandemic	A/Netherlands/1713/2019	EPI1647724	29
prepandemic	A/England/748/2019	EPI1741181	174
prepandemic	A/NordrheinWestfalen/82/2019	EPI1449571	85
prepandemic	A/SaoPaulo/1318447-IAL/2019	EPI1652053	119
prepandemic	A/Kenya/110/2019	EPI1479033	124
prepandemic	A/Alabama/18/2019	EPI1421693	45
prepandemic	A/Hessen/7/2019	EPI1378245	44
prepandemic	A/Netherlands/7/2019	EPI1346332	14
prepandemic	A/Niger/7325/2019	EPI1651911	80
prepandemic	A/England/466/2019	EPI1676773	73
prepandemic	A/Victoria/2552/2019	EPI1658596	98
prepandemic	A/VinaDelMar/64752/2019	EPI1574525	99
prepandemic	A/Texas/334/2019	EPI1562958	147
prepandemic	A/Ontario/RV1766/2019	EPI1435627	22
prepandemic	A/Swansea/494/2019	EPI1640152	21
prepandemic	A/Guangxi-Babu/1384/2019	EPI1503532	94
prepandemic	A/Belgium/G0318/2019	EPI1446032	90
prepandemic	A/Netherlands/168/2019	EPI1366018	27
prepandemic	A/Kanagawa/IC1859/2019	EPI1498169	180
prepandemic	A/SouthAustralia/352/2019	EPI1670192	263
prepandemic	A/Delaware/18/2019	EPI1432701	47
prepandemic	A/Perth/1097/2019	EPI1667239	214
prepandemic	A/Peru/3819/2019	EPI1597351	151
prepandemic	A/SouthAustralia/1070/2019	EPI1593987	141
prepandemic	A/Bangladesh/2030/2019	EPI1587190	86
prepandemic	A/England/554/2019	EPI1678585	73
prepandemic	A/Ontario/RV1825/2019	EPI1440470	28
prepandemic	A/Colorado/41/2019	EPI1636342	40
prepandemic	A/Hiroshima/188/2019	EPI1711322	83
prepandemic	A/Singapore/TT0110/2019	EPI1388005	75
prepandemic	A/Lao/3457/2019	EPI1719465	132
prepandemic	A/Alberta/RV2430/2019	EPI1590355	63
prepandemic	A/Denmark/1506/2019	EPI1381271	28
prepandemic	A/Newcastle/57/2019	EPI1658806	173
prepandemic	A/Mexico/INCMNSZ-BMQ317/2019	EPI1695573	80
prepandemic	A/Ukraine/8233/2019	EPI1491928	116
prepandemic	A/BadenWurttemberg/295/2019	EPI1440658	40
prepandemic	A/CoteDIvoire/2879/2019	EPI1719597	126
prepandemic	A/England/654/2019	EPI1741019	177
prepandemic	A/Ontario/RV2051/2019	EPI1484674	41
prepandemic	A/Bangladesh/3190611014/2019	EPI1591742	96
prepandemic	A/Netherlands/973/2019	EPI1417653	39
prepandemic	A/Victoria/973/2019	EPI1583340	132
prepandemic	A/Dunedin/8/2019	EPI1444331	67
prepandemic	A/Portugal/151/2019	EPI1371558	52
prepandemic	A/Alsace/1602/2019	EPI1415089	29
prepandemic	A/Washington/556/2019	EPI1561419	143
prepandemic	A/Wakayama-C/46/2019	EPI1443529	107
prepandemic	A/Qatar/16-VI-19-0048524/2019	EPI1647070	136
prepandemic	A/Ontario/RV2085/2019	EPI1485404	48
prepandemic	A/Taiwan/82392/2019	EPI1542284	73
prepandemic	A/Florida/119/2019	EPI1630789	49
prepandemic	A/Togo/1645/2019	EPI1757995	257
prepandemic	A/NordPasDeCalais/1085/2019	EPI1375267	19
prepandemic	A/Peru/3419/2019	EPI1602246	146
prepandemic	A/Bangladesh/7190710003/2019	EPI1627567	138
prepandemic	A/California/92/2019	EPI1409244	29
prepandemic	A/Bangladesh/1190613044/2019	EPI1591849	91
prepandemic	A/Bangladesh/2005/2019	EPI1586463	94
prepandemic	A/Sachsen/126/2019	EPI1418050	29
prepandemic	A/Latvia/3-012433/2019	EPI1436498	65
prepandemic	A/Guatemala/93/2019	EPI1557691	56
prepandemic	A/Canberra/414/2019	EPI1671956	86
prepandemic	A/Philippines/15/2019	EPI1740084	275
prepandemic	A/England/502/2019	EPI1666698	63
prepandemic	A/Ontario/521/2019	EPI1695111	52
prepandemic	A/Washington/545/2019	EPI1561475	144
prepandemic	A/Halmstad/5/2019	EPI1591229	18
prepandemic	A/Bulgaria/1201/2019	EPI1483824	112
prepandemic	A/NorthCarolina/8/2019	EPI1381657	36
prepandemic	A/Victoria/264/2019	EPI1658632	105
prepandemic	A/England/192360667/2019	EPI1796761	438
prepandemic	A/NordrheinWestfalen/107/2019	EPI1548853	159
prepandemic	A/Bangladesh/7190613001/2019	EPI1586440	94
prepandemic	A/AbuDhabi/80/2019	EPI1662076	58
prepandemic	A/England/200120622/2019	EPI1746646	172
prepandemic	A/Argentina/50/2019	EPI1487424	76
prepandemic	A/PilardoSul/1797214-IAL/2019	EPI1590415	128
prepandemic	A/Lao/1176/2019	EPI1591565	145
prepandemic	A/Belgium/G0358/2019	EPI1446176	80
prepandemic	A/Catalonia/NSVH100982899/2019	EPI1390324	38
prepandemic	A/Ontario/RV1827/2019	EPI1440472	38
prepandemic	A/Palermo/33/2019	EPI1716447	109
prepandemic	A/England/194980825/2019	EPI1678993	68
prepandemic	A/Wrexham/9440/2019	EPI1639696	17
prepandemic	A/Newport/3754/2019	EPI1446820	26
prepandemic	A/Netherlands/371/2019	EPI1377171	21
prepandemic	A/Ruabon/7607/2019	EPI1640336	14
prepandemic	A/Padova/6/2019	EPI1384228	46
prepandemic	A/Victoria/2517/2019	EPI1647799	125
prepandemic	A/CoteDIvoire/1037/2019	EPI1609059	145
prepandemic	A/Netherlands/10100/2019	EPI1377431	15
prepandemic	A/Kosovo/1188/2019	EPI1543134	121
prepandemic	A/Hawaii/69/2019	EPI1617731	43
prepandemic	A/Argentina/14228/2019	EPI1586278	92
prepandemic	A/Alabama/8/2019	EPI1368514	26
prepandemic	A/Bangladesh/7190614003/2019	EPI1587314	90
prepandemic	A/Wisconsin/529/2019	EPI1562500	130
prepandemic	A/Washington/630/2019	EPI1562150	133
prepandemic	A/HongKong/4711/2019	EPI1685977	50
prepandemic	A/Ecuador/2090/2019	EPI1407785	83
prepandemic	A/Ontario/RV1727/2019	EPI1436730	38
prepandemic	A/Missouri/10/2019	EPI1382246	25
prepandemic	A/Nicaragua/1406/2019	EPI1630900	69
prepandemic	A/Victoria/959/2019	EPI1484448	64
prepandemic	A/SouthAfrica/R06917/2019	EPI1582739	80
prepandemic	A/Perth/171/2019	EPI1721524	159
prepandemic	A/Florida/45/2019	EPI1442271	37
prepandemic	A/Bulgaria/958/2019	EPI1491878	154
prepandemic	A/Jamaica/60918/2019	EPI1641657	74
prepandemic	A/Massachusetts/42/2019	EPI1651817	52
prepandemic	A/Catalonia/NSVH100974050/2019	EPI1478967	136
prepandemic	A/Catalonia/NSVH100965742/2019	EPI1354610	15
prepandemic	A/Luxembourg/19005213/2019	EPI1384564	44
prepandemic	A/England/200181137/2019	EPI1754593	202
prepandemic	A/Victoria/2604/2019	EPI1583968	96
prepandemic	A/Texas/325/2019	EPI1563412	155
prepandemic	A/Austria/1204784/2019	EPI1689396	28
prepandemic	A/Netherlands/1139/2019	EPI1431654	50
prepandemic	A/Washington/583/2019	EPI1561528	141
prepandemic	A/Bangladesh/4004/2019	EPI1586518	91
prepandemic	A/Florida/36/2019	EPI1439390	46
prepandemic	A/NorthernIreland/11979/2019	EPI1483870	73
prepandemic	A/Guangdong-Haizhu/1750/2019	EPI1648940	118
prepandemic	A/Ontario/421/2019	EPI1605849	237
prepandemic	A/Ontario/475/2019	EPI1695105	66
prepandemic	A/HongKong/2674/2019	EPI1543104	49
prepandemic	A/Poland/11494/2019	EPI1478409	123
prepandemic	A/Darwin/530/2019	EPI1670019	223
prepandemic	A/Bangladesh/1190713001/2019	EPI1609190	129
prepandemic	A/Virginia/11/2019	EPI1381744	39
prepandemic	A/Perth/1101/2019	EPI1667255	214
prepandemic	A/Sweden/62/2019	EPI1436921	36
prepandemic	A/Tasmania/650/2019	EPI1690298	89
prepandemic	A/Saskatchewan/RV2679/2019	EPI1736573	129
prepandemic	A/Vermont/25/2019	EPI1618933	48
prepandemic	A/Vermont/25/2019-egg	EPI1713735	48
prepandemic	A/Catalonia/NSVH100991792/2019	EPI1416602	46
prepandemic	A/SouthAustralia/305/2019	EPI1484472	68
prepandemic	A/England/504/2019	EPI1676869	74
prepandemic	A/NewYork/32/2019	EPI1442151	43
prepandemic	A/Sydney/468/2019	EPI1671645	142
prepandemic	A/Taiwan/70430/2019	EPI1586995	100
prepandemic	A/England/817/2019	EPI1741575	170
prepandemic	A/Delaware/25/2019	EPI1427903	37
prepandemic	A/Perth/15/2019	EPI1371910	42
prepandemic	A/Bangladesh/1190603014/2019	EPI1586433	93
prepandemic	A/Sydney/1054/2019	EPI1667231	234
prepandemic	A/Tennessee/13/2019	EPI1439430	81
prepandemic	A/Brisbane/16/2019	EPI1550109	152
prepandemic	A/Xinjiang-Kuerle/1191/2019	EPI1504892	139
prepandemic	A/Catalonia/NSVH100979572/2019	EPI1390308	43
prepandemic	A/Padova/25/2019	EPI1384251	17
prepandemic	A/Victoria/254/2019	EPI1647936	127
prepandemic	A/HongKong/4664/2019	EPI1685877	55
prepandemic	A/SouthAustralia/1020/2019	EPI1549014	131
prepandemic	A/BlaenauFfestiniog/339/2019	EPI1414315	56
prepandemic	A/PaysDeLoire/1315/2019	EPI1383518	20
prepandemic	A/EspiritoSanto/503/2019	EPI1584418	90
prepandemic	A/England/902/2019	EPI1754617	203
prepandemic	A/Wisconsin/451/2019	EPI1560490	144
prepandemic	A/Ontario/RV2380/2019	EPI1526492	34
prepandemic	A/Bangladesh/1190608013/2019	EPI1593389	94
prepandemic	A/Pennsylvania/868/2019	EPI1486754	71
prepandemic	A/Milan/298/2019	EPI1447777	93
prepandemic	A/Armenia/509/2019	EPI1582569	203
prepandemic	A/Limoges/2326/2019	EPI1691605	57
prepandemic	A/Netherlands/1698/2019	EPI1647706	34
prepandemic	A/Brisbane/91/2019	EPI1671543	187
prepandemic	A/Victoria/2565/2019	EPI1658572	111
prepandemic	A/Dakar/10/2019	EPI1604575	145
prepandemic	A/Virginia/9899/2019	EPI1654339	84
prepandemic	A/Netherlands/1686/2019	EPI1647691	28
prepandemic	A/Oman/898/2019	EPI1448743	110
prepandemic	A/Jamaica/4475/2019	EPI1758027	285
prepandemic	A/Netherlands/787/2019	EPI1393881	23
prepandemic	A/Swansea/2210/2019	EPI1640180	17
prepandemic	A/Netherlands/564/2019	EPI1384838	22
prepandemic	A/Michigan/440/2019	EPI1606004	49
prepandemic	A/Kanagawa/IC18141/2019	EPI1383990	33
prepandemic	A/Murmansk/CRIE/355/2019	EPI1493853	133
prepandemic	A/England/890/2019	EPI1754465	209
prepandemic	A/Pennsylvania/873/2019	EPI1562438	156
prepandemic	A/Mali/359/2019	EPI1704880	123
prepandemic	A/Luxembourg/19005137/2019	EPI1384563	47
prepandemic	A/Wakayama/23/2019	EPI1381327	31
prepandemic	A/Austria/1121042/2019	EPI1381462	37
prepandemic	A/Ontario/RV1900/2019	EPI1484563	60
prepandemic	A/Torino/780/2019	EPI1582697	176
prepandemic	A/NordrheinWestfalen/3/2019	EPI1371533	51
prepandemic	A/StPetersburg/RII-2420S/2019	EPI1489875	134
prepandemic	A/Darwin/156/2019	EPI1484463	64
prepandemic	A/Mali/66/2019	EPI1602150	210
prepandemic	A/Togo/154/2019	EPI1487555	156
prepandemic	A/Navarra/228/2019	EPI1358768	23
prepandemic	A/Townsville/13/2019	EPI1434581	70
prepandemic	A/Guangxi-Qinnan/1590/2019	EPI1503544	81
prepandemic	A/PaysDeLoire/1305/2019	EPI1388747	37
prepandemic	A/Kanagawa/IC18102/2019	EPI1384022	41
prepandemic	A/England/857/2019	EPI1754417	204
prepandemic	A/Massachusetts/40/2019	EPI1618846	32
prepandemic	A/Alberta/RV1435/2019	EPI1415220	61
prepandemic	A/Florida/102/2019	EPI1606107	34
prepandemic	A/Haiti/64/2019	EPI1799187	244
prepandemic	A/England/387/2019	EPI1665930	70
prepandemic	A/Palermo/36/2019	EPI1689550	62
prepandemic	A/Catalonia/NSVH100986513/2019	EPI1390340	33
prepandemic	A/England/195100776/2019	EPI1732699	133
prepandemic	A/Ontario/RV0388/2019	EPI1358362	34
prepandemic	A/England/458/2019	EPI1666490	65
prepandemic	A/England/200400491/2019	EPI1750184	209
prepandemic	A/CoteDIvoire/1126/2019	EPI1608996	133
prepandemic	A/Hunan-Jiahe/323/2019	EPI1692182	81
prepandemic	A/Zhejiang-Kecheng/1128/2019	EPI1380784	39
prepandemic	A/NewYork/9892/2019	EPI1654291	83
prepandemic	A/Alsace/1329/2019	EPI1388771	25
prepandemic	A/Myanmar/19M147/2019	EPI1800278	375
prepandemic	A/Yokohama/110/2019	EPI1393727	36
prepandemic	A/Netherlands/881/2019	EPI1413650	26
prepandemic	A/Belgium/S0307/2019	EPI1446344	38
prepandemic	A/Victoria/93/2019	EPI1670138	230
prepandemic	A/NorthernIreland/29901/2019	EPI1647002	61
prepandemic	A/SouthAustralia/1084/2019	EPI1669827	250
prepandemic	A/Netherlands/35/2019	EPI1352563	23
prepandemic	A/Cambodia/D1120379/2019	EPI1721500	154
prepandemic	A/SouthAustralia/301/2019	EPI1484470	65
prepandemic	A/Shanghai-Huangpu/1591/2019	EPI1589775	70
prepandemic	A/BurkinaFaso/1298/2019	EPI1686061	154
prepandemic	A/Finland/130/2019	EPI1635978	91
prepandemic	A/Netherlands/1167/2019	EPI1436576	38
prepandemic	A/SouthAustralia/112/2019	EPI1436022	65
prepandemic	A/England/853/2019	EPI1741817	168
prepandemic	A/SouthAustralia/1008/2019	EPI1436061	64
prepandemic	A/Fujian-Siming/1192/2019	EPI1503652	137
prepandemic	A/England/195140177/2019	EPI1732955	129
prepandemic	A/Texas/307/2019	EPI1563029	158
prepandemic	A/Israel/T-903/2019	EPI1354588	16
prepandemic	A/Argentina/2819/2019	EPI1649120	62
prepandemic	A/Denmark/672/2019	EPI1380615	51
prepandemic	A/England/92000510/2019	EPI1635269	218
prepandemic	A/Perth/1000/2019	EPI1384060	57
prepandemic	A/Paris/10/2019	EPI1345676	18
prepandemic	A/Lao/1180/2019	EPI1591557	148
prepandemic	A/Cardiff/3356/2019	EPI1608131	19
prepandemic	A/Belgium/S0358/2019	EPI1371371	37
prepandemic	A/California/36/2019	EPI1372404	31
prepandemic	A/Jiangxi-Yuehu/1767/2019	EPI1692266	169
prepandemic	A/Victoria/2575/2019	EPI1647446	62
prepandemic	A/EspiritoSanto/377/2019	EPI1584403	115
prepandemic	A/Paris/1648/2019	EPI1421478	34
prepandemic	A/Bangladesh/3190608009/2019	EPI1586216	88
[truncated: 35,617 more rows]
