# Supplementary material for: Timely vaccine strain selection and genomic surveillance improve evolutionary forecast accuracy of seasonal influenza A/H3N2
Source: eLife. 2025 Dec 4;14:RP104282. doi: 10.7554/eLife.104282 (PMC12677901; doi:10.7554/eLife.104282)
Supplement: Figure 2—source data 1. [file elife-104282-fig2-data1.zip › h3n2_distances_to_the_future.csv]

delay_type	horizon	future_timepoint	optimal_distance	distance	initial_timepoint	delay	t	future_timepoint_numeric
none	3	2011-07-01	1.5679410696029663	5.132285118103027	2011-04-01	0.0	1	2011.5
none	3	2011-10-01	0.6685562133789062	2.991767406463623	2011-07-01	0.0	2	2011.75
none	3	2012-01-01	0.8094860911369324	3.3676607608795166	2011-10-01	0.0	3	2012.0
none	3	2012-04-01	1.0765855312347412	2.095904588699341	2012-01-01	0.0	4	2012.25
none	3	2012-07-01	0.6924402117729187	2.8094592094421387	2012-04-01	0.0	5	2012.5
none	3	2012-10-01	0.9251385927200316	2.644946336746216	2012-07-01	0.0	6	2012.75
none	3	2013-01-01	0.7037332653999329	3.260127782821656	2012-10-01	0.0	7	2013.0
none	3	2013-04-01	0.6371360421180725	2.463521242141724	2013-01-01	0.0	8	2013.25
none	3	2013-07-01	0.735089898109436	1.6021145582199097	2013-04-01	0.0	9	2013.5
none	3	2013-10-01	0.7174034714698792	2.215336561203003	2013-07-01	0.0	10	2013.75
none	3	2014-01-01	0.8673195242881775	2.064074754714966	2013-10-01	0.0	11	2014.0
none	3	2014-04-01	0.6069648265838623	2.0585296154022217	2014-01-01	0.0	12	2014.25
none	3	2014-07-01	0.6039310693740845	2.4583845138549805	2014-04-01	0.0	13	2014.5
none	3	2014-10-01	0.5442332029342651	2.084171295166016	2014-07-01	0.0	14	2014.75
none	3	2015-01-01	0.8620782494544983	2.896543025970459	2014-10-01	0.0	15	2015.0
none	3	2015-04-01	0.6174056529998779	2.813540458679199	2015-01-01	0.0	16	2015.25
none	3	2015-07-01	0.6184154152870178	2.0201992988586426	2015-04-01	0.0	17	2015.5
none	3	2015-10-01	0.5849424600601196	1.886763453483581	2015-07-01	0.0	18	2015.75
none	3	2016-01-01	0.6270390748977661	2.3796656131744385	2015-10-01	0.0	19	2016.0
none	3	2016-04-01	0.7114155888557434	2.5357906818389893	2016-01-01	0.0	20	2016.25
none	3	2016-07-01	0.7507134675979614	2.608370304107666	2016-04-01	0.0	21	2016.5
none	3	2016-10-01	0.7869625091552734	2.9579639434814453	2016-07-01	0.0	22	2016.75
none	3	2017-01-01	0.6411435008049011	4.020592212677002	2016-10-01	0.0	23	2017.0
none	3	2017-04-01	1.2269467115402222	2.6514785289764404	2017-01-01	0.0	24	2017.25
none	3	2017-07-01	0.6754404902458191	3.791156530380249	2017-04-01	0.0	25	2017.5
none	3	2017-10-01	0.7468421459197998	3.2323431968688965	2017-07-01	0.0	26	2017.75
none	3	2018-01-01	0.5953126549720764	2.5609071254730225	2017-10-01	0.0	27	2018.0
none	3	2018-04-01	0.5837356448173523	3.296383619308472	2018-01-01	0.0	28	2018.25
none	3	2018-07-01	0.8819941282272339	2.7515125274658203	2018-04-01	0.0	29	2018.5
none	3	2018-10-01	0.6518527865409851	4.678530216217041	2018-07-01	0.0	30	2018.75
none	3	2019-01-01	0.8181953430175781	5.188153266906738	2018-10-01	0.0	31	2019.0
none	3	2019-04-01	0.607022225856781	3.312511444091797	2019-01-01	0.0	32	2019.25
none	3	2019-07-01	0.5466275811195374	3.552376270294189	2019-04-01	0.0	33	2019.5
none	3	2019-10-01	0.8840540051460266	2.691462993621826	2019-07-01	0.0	34	2019.75
ideal	3	2011-07-01	1.817941188812256	5.024127960205078	2011-04-01	1.0	1	2011.5
ideal	3	2011-10-01	1.0654312372207642	4.662652015686035	2011-07-01	1.0	2	2011.75
ideal	3	2012-01-01	0.9260220527648926	3.625282287597656	2011-10-01	1.0	3	2012.0
ideal	3	2012-04-01	1.176277756690979	2.0117878913879395	2012-01-01	1.0	4	2012.25
ideal	3	2012-07-01	0.9751006960868835	3.076270580291748	2012-04-01	1.0	5	2012.5
ideal	3	2012-10-01	1.1363965272903442	3.4453160762786865	2012-07-01	1.0	6	2012.75
ideal	3	2013-01-01	0.9108164310455322	2.9109597206115723	2012-10-01	1.0	7	2013.0
ideal	3	2013-04-01	0.7317672967910767	3.07358455657959	2013-01-01	1.0	8	2013.25
ideal	3	2013-07-01	0.804243266582489	1.737036108970642	2013-04-01	1.0	9	2013.5
ideal	3	2013-10-01	0.9873159527778624	2.4192349910736084	2013-07-01	1.0	10	2013.75
ideal	3	2014-01-01	0.9412657618522644	2.23250412940979	2013-10-01	1.0	11	2014.0
ideal	3	2014-04-01	0.7192741632461548	2.353208541870117	2014-01-01	1.0	12	2014.25
ideal	3	2014-07-01	0.693149209022522	2.7644073963165283	2014-04-01	1.0	13	2014.5
ideal	3	2014-10-01	0.6388772130012512	2.448251962661743	2014-07-01	1.0	14	2014.75
ideal	3	2015-01-01	0.9615386724472046	3.5193567276000977	2014-10-01	1.0	15	2015.0
ideal	3	2015-04-01	0.6836443543434143	3.349021673202514	2015-01-01	1.0	16	2015.25
ideal	3	2015-07-01	0.7503160238265991	2.473098993301392	2015-04-01	1.0	17	2015.5
ideal	3	2015-10-01	0.7677134275436401	2.4815804958343506	2015-07-01	1.0	18	2015.75
ideal	3	2016-01-01	0.7734068036079407	2.4982638359069824	2015-10-01	1.0	19	2016.0
ideal	3	2016-04-01	0.8119401931762695	2.9688613414764404	2016-01-01	1.0	20	2016.25
ideal	3	2016-07-01	0.9601349234580994	2.7117722034454346	2016-04-01	1.0	21	2016.5
ideal	3	2016-10-01	0.891632080078125	2.943057060241699	2016-07-01	1.0	22	2016.75
ideal	3	2017-01-01	0.7377182245254517	4.689700603485107	2016-10-01	1.0	23	2017.0
ideal	3	2017-04-01	1.3186484575271606	3.007709503173828	2017-01-01	1.0	24	2017.25
ideal	3	2017-07-01	0.9244942665100098	4.452445030212402	2017-04-01	1.0	25	2017.5
ideal	3	2017-10-01	0.8805670142173767	3.8730275630950928	2017-07-01	1.0	26	2017.75
ideal	3	2018-01-01	0.6930861473083496	2.999496936798096	2017-10-01	1.0	27	2018.0
ideal	3	2018-04-01	0.7537114024162292	3.816738367080689	2018-01-01	1.0	28	2018.25
ideal	3	2018-07-01	1.0558942556381226	2.999996423721313	2018-04-01	1.0	29	2018.5
ideal	3	2018-10-01	0.7957972884178162	5.13405704498291	2018-07-01	1.0	30	2018.75
ideal	3	2019-01-01	0.894564151763916	5.847850322723389	2018-10-01	1.0	31	2019.0
ideal	3	2019-04-01	0.7405062913894653	4.080664157867432	2019-01-01	1.0	32	2019.25
ideal	3	2019-07-01	0.7424355149269104	3.592482805252075	2019-04-01	1.0	33	2019.5
ideal	3	2019-10-01	1.029238224029541	3.5186984539031982	2019-07-01	1.0	34	2019.75
realistic	3	2011-07-01	1.9649958610534668	5.048243999481201	2011-04-01	3.0	1	2011.5
realistic	3	2011-10-01	1.626618504524231	6.293091297149658	2011-07-01	3.0	2	2011.75
realistic	3	2012-01-01	1.062122821807861	4.201727390289307	2011-10-01	3.0	3	2012.0
realistic	3	2012-04-01	1.3324337005615234	2.8910505771636963	2012-01-01	3.0	4	2012.25
realistic	3	2012-07-01	1.134415626525879	3.886492967605591	2012-04-01	3.0	5	2012.5
realistic	3	2012-10-01	1.305199146270752	3.7936370372772217	2012-07-01	3.0	6	2012.75
realistic	3	2013-01-01	1.132873773574829	3.07576060295105	2012-10-01	3.0	7	2013.0
realistic	3	2013-04-01	0.8488808274269104	3.1950504779815674	2013-01-01	3.0	8	2013.25
realistic	3	2013-07-01	0.9470618963241576	2.140028953552246	2013-04-01	3.0	9	2013.5
realistic	3	2013-10-01	1.30851948261261	2.523292064666748	2013-07-01	3.0	10	2013.75
realistic	3	2014-01-01	1.1386226415634155	2.5654327869415283	2013-10-01	3.0	11	2014.0
realistic	3	2014-04-01	1.4689472913742063	2.85778546333313	2014-01-01	3.0	12	2014.25
realistic	3	2014-07-01	0.8940576910972595	3.1030893325805664	2014-04-01	3.0	13	2014.5
realistic	3	2014-10-01	0.7401762008666992	2.3216567039489746	2014-07-01	3.0	14	2014.75
realistic	3	2015-01-01	1.0128685235977173	4.263202667236328	2014-10-01	3.0	15	2015.0
realistic	3	2015-04-01	0.9252877235412598	4.665887832641602	2015-01-01	3.0	16	2015.25
realistic	3	2015-07-01	0.9053024649620056	3.637550354003906	2015-04-01	3.0	17	2015.5
realistic	3	2015-10-01	0.9216474890708924	2.774531364440918	2015-07-01	3.0	18	2015.75
realistic	3	2016-01-01	0.9743561148643494	2.6179914474487305	2015-10-01	3.0	19	2016.0
realistic	3	2016-04-01	1.0154894590377808	3.975598335266113	2016-01-01	3.0	20	2016.25
realistic	3	2016-07-01	1.1171983480453491	3.5067453384399414	2016-04-01	3.0	21	2016.5
realistic	3	2016-10-01	1.1082454919815063	3.3438103199005127	2016-07-01	3.0	22	2016.75
realistic	3	2017-01-01	0.897713840007782	4.743383884429932	2016-10-01	3.0	23	2017.0
realistic	3	2017-04-01	1.5098919868469238	3.82809853553772	2017-01-01	3.0	24	2017.25
realistic	3	2017-07-01	1.086448073387146	4.637440204620361	2017-04-01	3.0	25	2017.5
realistic	3	2017-10-01	1.0660605430603027	5.225634574890137	2017-07-01	3.0	26	2017.75
realistic	3	2018-01-01	0.8227066397666931	3.642742395401001	2017-10-01	3.0	27	2018.0
realistic	3	2018-04-01	0.9084676504135132	4.189884185791016	2018-01-01	3.0	28	2018.25
realistic	3	2018-07-01	1.2603083848953247	2.9670093059539795	2018-04-01	3.0	29	2018.5
realistic	3	2018-10-01	1.2517921924591064	5.382697105407715	2018-07-01	3.0	30	2018.75
realistic	3	2019-01-01	0.998087763786316	6.054392337799072	2018-10-01	3.0	31	2019.0
realistic	3	2019-04-01	1.320175290107727	4.947327136993408	2019-01-01	3.0	32	2019.25
realistic	3	2019-07-01	0.9540045857429504	4.404023170471191	2019-04-01	3.0	33	2019.5
realistic	3	2019-10-01	1.329033136367798	4.170333385467529	2019-07-01	3.0	34	2019.75
none	6	2011-10-01	1.9450725317001345	6.974849224090576	2011-04-01	0.0	2	2011.75
none	6	2012-01-01	1.1106846332550049	5.045292854309082	2011-07-01	0.0	3	2012.0
none	6	2012-04-01	1.3418831825256348	3.559396505355835	2011-10-01	0.0	4	2012.25
none	6	2012-07-01	1.1867125034332275	3.404761791229248	2012-01-01	0.0	5	2012.5
none	6	2012-10-01	1.335908055305481	4.388226509094238	2012-04-01	0.0	6	2012.75
none	6	2013-01-01	1.1920945644378662	3.6722829341888414	2012-07-01	0.0	7	2013.0
none	6	2013-04-01	0.8769151568412781	4.235373020172119	2012-10-01	0.0	8	2013.25
none	6	2013-07-01	0.8985153436660767	2.841521978378296	2013-01-01	0.0	9	2013.5
none	6	2013-10-01	1.3078442811965942	2.2480037212371826	2013-04-01	0.0	10	2013.75
none	6	2014-01-01	1.146304965019226	2.952822685241699	2013-07-01	0.0	11	2014.0
none	6	2014-04-01	1.5929043292999268	3.247864484786988	2013-10-01	0.0	12	2014.25
none	6	2014-07-01	1.0002292394638062	3.8241820335388175	2014-01-01	0.0	13	2014.5
none	6	2014-10-01	0.8645650744438171	3.3821771144866943	2014-04-01	0.0	14	2014.75
none	6	2015-01-01	1.1071033477783203	4.486910820007324	2014-07-01	0.0	15	2015.0
none	6	2015-04-01	1.1135499477386477	4.902906894683838	2014-10-01	0.0	16	2015.25
none	6	2015-07-01	0.969513177871704	3.365926504135132	2015-01-01	0.0	17	2015.5
none	6	2015-10-01	0.838958740234375	2.7084312438964844	2015-04-01	0.0	18	2015.75
none	6	2016-01-01	1.009667158126831	3.070722341537476	2015-07-01	0.0	19	2016.0
none	6	2016-04-01	1.0023503303527832	4.149408340454102	2015-10-01	0.0	20	2016.25
none	6	2016-07-01	1.4747607707977295	4.15390157699585	2016-01-01	0.0	21	2016.5
none	6	2016-10-01	1.4701818227767944	3.714000701904297	2016-04-01	0.0	22	2016.75
none	6	2017-01-01	1.2289352416992188	4.039119720458984	2016-07-01	0.0	23	2017.0
none	6	2017-04-01	1.4536688327789309	6.094945430755615	2016-10-01	0.0	24	2017.25
none	6	2017-07-01	2.1142656803131104	5.304753303527832	2017-01-01	0.0	25	2017.5
none	6	2017-10-01	1.0857839584350586	5.428732395172119	2017-04-01	0.0	26	2017.75
none	6	2018-01-01	0.8445380330085754	3.8941650390625	2017-07-01	0.0	27	2018.0
none	6	2018-04-01	0.8532029986381531	4.751455783843994	2017-10-01	0.0	28	2018.25
none	6	2018-07-01	1.2894552946090698	4.483290672302246	2018-01-01	0.0	29	2018.5
none	6	2018-10-01	1.2603106498718262	6.092186450958252	2018-04-01	0.0	30	2018.75
none	6	2019-01-01	1.1458579301834106	7.791720390319824	2018-07-01	0.0	31	2019.0
none	6	2019-04-01	1.5569231510162354	7.94895076751709	2018-10-01	0.0	32	2019.25
none	6	2019-07-01	0.9747180342674256	5.637186527252197	2019-01-01	0.0	33	2019.5
none	6	2019-10-01	1.3187925815582275	4.582889080047607	2019-04-01	0.0	34	2019.75
ideal	6	2011-10-01	2.0905561447143555	6.824987888336182	2011-04-01	1.0	2	2011.75
ideal	6	2012-01-01	1.663614273071289	7.148848056793213	2011-07-01	1.0	3	2012.0
ideal	6	2012-04-01	1.3855278491973877	4.119731903076172	2011-10-01	1.0	4	2012.25
ideal	6	2012-07-01	1.2229095697402954	3.006762742996216	2012-01-01	1.0	5	2012.5
ideal	6	2012-10-01	1.6750084161758425	4.5680317878723145	2012-04-01	1.0	6	2012.75
ideal	6	2013-01-01	1.7166650295257568	4.369427680969238	2012-07-01	1.0	7	2013.0
ideal	6	2013-04-01	1.0380223989486694	3.9131979942321777	2012-10-01	1.0	8	2013.25
ideal	6	2013-07-01	0.95479017496109	3.3220815658569336	2013-01-01	1.0	9	2013.5
ideal	6	2013-10-01	1.335178256034851	2.2084836959838867	2013-04-01	1.0	10	2013.75
ideal	6	2014-01-01	1.3706828355789185	2.98342227935791	2013-07-01	1.0	11	2014.0
ideal	6	2014-04-01	1.5656113624572754	3.268153190612793	2013-10-01	1.0	12	2014.25
ideal	6	2014-07-01	1.1312470436096191	4.044586181640625	2014-01-01	1.0	13	2014.5
ideal	6	2014-10-01	0.9077775478363036	3.632396936416626	2014-04-01	1.0	14	2014.75
ideal	6	2015-01-01	1.1398203372955322	4.682539463043213	2014-07-01	1.0	15	2015.0
ideal	6	2015-04-01	1.160203456878662	6.067080497741699	2014-10-01	1.0	16	2015.25
ideal	6	2015-07-01	0.9543418288230896	3.914168119430542	2015-01-01	1.0	17	2015.5
ideal	6	2015-10-01	0.9085652828216552	2.951210021972656	2015-04-01	1.0	18	2015.75
ideal	6	2016-01-01	1.2033840417861938	3.133805990219116	2015-07-01	1.0	19	2016.0
ideal	6	2016-04-01	1.0579231977462769	4.040196895599365	2015-10-01	1.0	20	2016.25
ideal	6	2016-07-01	1.469639539718628	4.485828876495361	2016-01-01	1.0	21	2016.5
ideal	6	2016-10-01	1.740792989730835	3.73239541053772	2016-04-01	1.0	22	2016.75
ideal	6	2017-01-01	1.2520408630371094	4.127103805541992	2016-07-01	1.0	23	2017.0
ideal	6	2017-04-01	1.5177831649780271	6.809470653533936	2016-10-01	1.0	24	2017.25
ideal	6	2017-07-01	2.209604501724243	5.294178009033203	2017-01-01	1.0	25	2017.5
ideal	6	2017-10-01	1.478610873222351	6.044838905334473	2017-04-01	1.0	26	2017.75
ideal	6	2018-01-01	0.9328129887580872	4.62376880645752	2017-07-01	1.0	27	2018.0
ideal	6	2018-04-01	0.986358880996704	4.880697250366211	2017-10-01	1.0	28	2018.25
ideal	6	2018-07-01	1.4431815147399902	5.151527404785156	2018-01-01	1.0	29	2018.5
ideal	6	2018-10-01	1.501329779624939	6.067389011383057	2018-04-01	1.0	30	2018.75
ideal	6	2019-01-01	1.241767644882202	8.003561973571777	2018-07-01	1.0	31	2019.0
ideal	6	2019-04-01	1.5916346311569214	8.646113395690918	2018-10-01	1.0	32	2019.25
ideal	6	2019-07-01	1.0474252700805664	6.018735885620117	2019-01-01	1.0	33	2019.5
ideal	6	2019-10-01	1.422335505485535	4.257335186004639	2019-04-01	1.0	34	2019.75
realistic	6	2011-10-01	2.491054058074951	6.812053680419922	2011-04-01	3.0	2	2011.75
realistic	6	2012-01-01	2.446606636047364	8.864439010620117	2011-07-01	3.0	3	2012.0
realistic	6	2012-04-01	1.4667962789535522	4.556048393249512	2011-10-01	3.0	4	2012.25
realistic	6	2012-07-01	1.3135267496109009	2.514478921890259	2012-01-01	3.0	5	2012.5
realistic	6	2012-10-01	1.764195680618286	5.069080352783203	2012-04-01	3.0	6	2012.75
realistic	6	2013-01-01	1.8075666427612305	4.242690086364746	2012-07-01	3.0	7	2013.0
realistic	6	2013-04-01	1.2620173692703247	3.761373519897461	2012-10-01	3.0	8	2013.25
realistic	6	2013-07-01	0.956524133682251	3.257511138916016	2013-01-01	3.0	9	2013.5
realistic	6	2013-10-01	1.399408221244812	2.3047871589660645	2013-04-01	3.0	10	2013.75
realistic	6	2014-01-01	1.6201870441436768	2.759184122085572	2013-07-01	3.0	11	2014.0
realistic	6	2014-04-01	1.8532789945602417	3.5096094608306885	2013-10-01	3.0	12	2014.25
realistic	6	2014-07-01	2.6130707263946533	4.258533477783203	2014-01-01	3.0	13	2014.5
realistic	6	2014-10-01	1.0244770050048828	3.984451055526733	2014-04-01	3.0	14	2014.75
realistic	6	2015-01-01	1.19636070728302	4.432156562805176	2014-07-01	3.0	15	2015.0
realistic	6	2015-04-01	1.2125091552734375	6.903849124908447	2014-10-01	3.0	16	2015.25
realistic	6	2015-07-01	1.0673038959503174	5.702182769775391	2015-01-01	3.0	17	2015.5
realistic	6	2015-10-01	1.0174936056137085	3.721029758453369	2015-04-01	3.0	18	2015.75
realistic	6	2016-01-01	1.3214179277420044	3.181077241897583	2015-07-01	3.0	19	2016.0
realistic	6	2016-04-01	1.3355711698532104	4.184462070465088	2015-10-01	3.0	20	2016.25
realistic	6	2016-07-01	1.6208429336547852	5.487385272979736	2016-01-01	3.0	21	2016.5
realistic	6	2016-10-01	1.8645342588424685	4.282513618469238	2016-04-01	3.0	22	2016.75
realistic	6	2017-01-01	1.6273692846298218	4.007803916931152	2016-07-01	3.0	23	2017.0
realistic	6	2017-04-01	1.573172926902771	6.116096019744873	2016-10-01	3.0	24	2017.25
realistic	6	2017-07-01	2.344625949859619	5.715710639953613	2017-01-01	3.0	25	2017.5
realistic	6	2017-10-01	1.518143653869629	5.937010765075684	2017-04-01	3.0	26	2017.75
realistic	6	2018-01-01	1.0703507661819458	6.155739784240723	2017-07-01	3.0	27	2018.0
realistic	6	2018-04-01	1.0468635559082031	5.314932823181152	2017-10-01	3.0	28	2018.25
realistic	6	2018-07-01	1.548535943031311	5.311057090759277	2018-01-01	3.0	29	2018.5
realistic	6	2018-10-01	1.818593144416809	4.9144062995910645	2018-04-01	3.0	30	2018.75
realistic	6	2019-01-01	1.683321833610535	7.866492748260498	2018-07-01	3.0	31	2019.0
realistic	6	2019-04-01	1.656917929649353	8.652069091796875	2018-10-01	3.0	32	2019.25
realistic	6	2019-07-01	2.1215803623199463	7.280519008636475	2019-01-01	3.0	33	2019.5
realistic	6	2019-10-01	1.7191879749298096	4.921318054199219	2019-04-01	3.0	34	2019.75
none	9	2012-01-01	2.484687089920044	9.121444702148438	2011-04-01	0.0	3	2012.0
none	9	2012-04-01	1.488328218460083	5.653888702392578	2011-07-01	0.0	4	2012.25
none	9	2012-07-01	1.308247685432434	3.1220619678497314	2011-10-01	0.0	5	2012.5
none	9	2012-10-01	1.67793071269989	4.653152942657471	2012-01-01	0.0	6	2012.75
none	9	2013-01-01	1.804829716682434	4.215290069580078	2012-04-01	0.0	7	2013.0
none	9	2013-04-01	1.31366765499115	4.283830165863037	2012-07-01	0.0	8	2013.25
none	9	2013-07-01	0.9633503556251526	3.93977689743042	2012-10-01	0.0	9	2013.5
none	9	2013-10-01	1.3804970979690552	3.222693920135498	2013-01-01	0.0	10	2013.75
none	9	2014-01-01	1.6278971433639526	2.416486978530884	2013-04-01	0.0	11	2014.0
none	9	2014-04-01	1.856128215789795	4.062711238861084	2013-07-01	0.0	12	2014.25
none	9	2014-07-01	2.637436389923096	4.7138214111328125	2013-10-01	0.0	13	2014.5
none	9	2014-10-01	1.053236961364746	5.491650581359863	2014-01-01	0.0	14	2014.75
none	9	2015-01-01	1.3388692140579224	5.747925758361816	2014-04-01	0.0	15	2015.0
none	9	2015-04-01	1.2434512376785278	7.085751533508301	2014-07-01	0.0	16	2015.25
none	9	2015-07-01	1.2909176349639893	5.730119228363037	2014-10-01	0.0	17	2015.5
none	9	2015-10-01	1.2229859828948977	3.0571882724761963	2015-01-01	0.0	18	2015.75
none	9	2016-01-01	1.2156141996383667	3.376362562179565	2015-04-01	0.0	19	2016.0
none	9	2016-04-01	1.4469656944274902	4.227812767028809	2015-07-01	0.0	20	2016.25
none	9	2016-07-01	1.53839111328125	5.655800342559815	2015-10-01	0.0	21	2016.5
none	9	2016-10-01	2.228724479675293	4.992334842681885	2016-01-01	0.0	22	2016.75
none	9	2017-01-01	1.6816952228546145	4.38803768157959	2016-04-01	0.0	23	2017.0
none	9	2017-04-01	1.963631272315979	5.280195713043213	2016-07-01	0.0	24	2017.25
none	9	2017-07-01	2.310852766036988	7.088375568389893	2016-10-01	0.0	25	2017.5
none	9	2017-10-01	2.3409597873687744	6.417733669281006	2017-01-01	0.0	26	2017.75
none	9	2018-01-01	1.1179734468460083	6.525836944580078	2017-04-01	0.0	27	2018.0
none	9	2018-04-01	1.0527067184448242	5.441149711608887	2017-07-01	0.0	28	2018.25
none	9	2018-07-01	1.4931845664978027	5.804696559906006	2017-10-01	0.0	29	2018.5
none	9	2018-10-01	1.827148079872132	3.629737377166748	2018-01-01	0.0	30	2018.75
none	9	2019-01-01	1.6395663022994995	9.056456565856934	2018-04-01	0.0	31	2019.0
none	9	2019-04-01	1.9541490077972408	10.558267593383787	2018-07-01	0.0	32	2019.25
none	9	2019-07-01	2.794494390487671	10.509861946105955	2018-10-01	0.0	33	2019.5
none	9	2019-10-01	1.724230408668518	5.889548301696777	2019-01-01	0.0	34	2019.75
ideal	9	2012-01-01	2.541548252105713	8.944384574890137	2011-04-01	1.0	3	2012.0
ideal	9	2012-04-01	2.1596975326538086	7.956516265869141	2011-07-01	1.0	4	2012.25
ideal	9	2012-07-01	1.3458479642868042	4.10520076751709	2011-10-01	1.0	5	2012.5
ideal	9	2012-10-01	1.697675347328186	4.289341926574707	2012-01-01	1.0	6	2012.75
ideal	9	2013-01-01	2.293104887008667	4.363132476806641	2012-04-01	1.0	7	2013.0
ideal	9	2013-04-01	2.105060577392578	5.072113037109375	2012-07-01	1.0	8	2013.25
ideal	9	2013-07-01	1.233799934387207	3.8534903526306152	2012-10-01	1.0	9	2013.5
ideal	9	2013-10-01	1.404122829437256	3.633365392684937	2013-01-01	1.0	10	2013.75
ideal	9	2014-01-01	1.6690565347671509	2.3800361156463623	2013-04-01	1.0	11	2014.0
ideal	9	2014-04-01	1.9983036518096924	3.953680038452149	2013-07-01	1.0	12	2014.25
ideal	9	2014-07-01	2.455947160720825	4.643913745880127	2013-10-01	1.0	13	2014.5
ideal	9	2014-10-01	1.3521686792373655	5.8040266036987305	2014-01-01	1.0	14	2014.75
ideal	9	2015-01-01	1.4670199155807495	5.652131080627441	2014-04-01	1.0	15	2015.0
ideal	9	2015-04-01	1.2830703258514404	7.422870635986328	2014-07-01	1.0	16	2015.25
ideal	9	2015-07-01	1.3125945329666138	7.577938556671143	2014-10-01	1.0	17	2015.5
ideal	9	2015-10-01	1.2106025218963623	3.5926501750946045	2015-01-01	1.0	18	2015.75
ideal	9	2016-01-01	1.2699487209320068	3.264932632446289	2015-04-01	1.0	19	2016.0
ideal	9	2016-04-01	1.936823844909668	4.301644802093506	2015-07-01	1.0	20	2016.25
ideal	9	2016-07-01	1.5726972818374634	5.557422637939453	2015-10-01	1.0	21	2016.5
ideal	9	2016-10-01	2.133744478225708	5.333363056182861	2016-01-01	1.0	22	2016.75
ideal	9	2017-01-01	2.198935985565185	4.976029872894287	2016-04-01	1.0	23	2017.0
ideal	9	2017-04-01	1.9711518287658687	5.351736068725586	2016-07-01	1.0	24	2017.25
ideal	9	2017-07-01	2.3899712562561035	8.140286445617676	2016-10-01	1.0	25	2017.5
ideal	9	2017-10-01	2.378369808197021	6.14323616027832	2017-01-01	1.0	26	2017.75
ideal	9	2018-01-01	1.5341534614562988	7.192761421203613	2017-04-01	1.0	27	2018.0
ideal	9	2018-04-01	1.0964096784591677	5.682668685913086	2017-07-01	1.0	28	2018.25
ideal	9	2018-07-01	1.6349273920059204	5.842975616455078	2017-10-01	1.0	29	2018.5
ideal	9	2018-10-01	1.9065077304840088	4.5188493728637695	2018-01-01	1.0	30	2018.75
ideal	9	2019-01-01	1.842753767967224	9.115437507629396	2018-04-01	1.0	31	2019.0
ideal	9	2019-04-01	2.051107883453369	10.514768600463867	2018-07-01	1.0	32	2019.25
ideal	9	2019-07-01	2.7866997718811035	11.4876127243042	2018-10-01	1.0	33	2019.5
ideal	9	2019-10-01	1.7590893507003784	6.234734535217285	2019-01-01	1.0	34	2019.75
realistic	9	2012-01-01	3.224251270294189	9.038262367248535	2011-04-01	3.0	3	2012.0
realistic	9	2012-04-01	2.855071783065796	9.686972618103027	2011-07-01	3.0	4	2012.25
realistic	9	2012-07-01	1.431077003479004	4.407143592834473	2011-10-01	3.0	5	2012.5
realistic	9	2012-10-01	1.772409439086914	3.84218955039978	2012-01-01	3.0	6	2012.75
realistic	9	2013-01-01	2.390887260437012	4.699185371398926	2012-04-01	3.0	7	2013.0
realistic	9	2013-04-01	2.134080171585083	4.764744281768799	2012-07-01	3.0	8	2013.25
realistic	9	2013-07-01	1.584169626235962	3.844672203063965	2012-10-01	3.0	9	2013.5
realistic	9	2013-10-01	1.3887622356414795	3.57493257522583	2013-01-01	3.0	10	2013.75
realistic	9	2014-01-01	1.7274572849273682	2.56518292427063	2013-04-01	3.0	11	2014.0
realistic	9	2014-04-01	2.3362622261047363	3.453210830688477	2013-07-01	3.0	12	2014.25
realistic	9	2014-07-01	2.8996028900146484	4.936856269836426	2013-10-01	3.0	13	2014.5
realistic	9	2014-10-01	3.0149738788604736	5.793458938598633	2014-01-01	3.0	14	2014.75
realistic	9	2015-01-01	1.5697875022888184	6.040045738220215	2014-04-01	3.0	15	2015.0
realistic	9	2015-04-01	1.367658019065857	6.99269962310791	2014-07-01	3.0	16	2015.25
realistic	9	2015-07-01	1.360526204109192	8.50961971282959	2014-10-01	3.0	17	2015.5
realistic	9	2015-10-01	1.3047826290130615	6.045831680297852	2015-01-01	3.0	18	2015.75
realistic	9	2016-01-01	1.374070405960083	3.104970693588257	2015-04-01	3.0	19	2016.0
realistic	9	2016-04-01	2.0259439945220947	4.379012584686279	2015-07-01	3.0	20	2016.25
realistic	9	2016-07-01	1.974045395851136	5.618048667907715	2015-10-01	3.0	21	2016.5
realistic	9	2016-10-01	2.400851964950561	6.607888698577881	2016-01-01	3.0	22	2016.75
realistic	9	2017-01-01	2.295853614807129	5.062168121337891	2016-04-01	3.0	23	2017.0
realistic	9	2017-04-01	2.304921388626098	5.117762565612793	2016-07-01	3.0	24	2017.25
realistic	9	2017-07-01	2.4209094047546387	6.5243306159973145	2016-10-01	3.0	25	2017.5
realistic	9	2017-10-01	2.584323644638061	6.527541160583496	2017-01-01	3.0	26	2017.75
realistic	9	2018-01-01	1.570007562637329	6.861995220184326	2017-04-01	3.0	27	2018.0
realistic	9	2018-04-01	1.3655084371566772	7.3020524978637695	2017-07-01	3.0	28	2018.25
realistic	9	2018-07-01	1.6742678880691528	6.493960380554199	2017-10-01	3.0	29	2018.5
realistic	9	2018-10-01	1.956791400909424	4.543492794036865	2018-01-01	3.0	30	2018.75
realistic	9	2019-01-01	2.2498779296875	7.233046531677246	2018-04-01	3.0	31	2019.0
realistic	9	2019-04-01	2.510009288787842	10.30555820465088	2018-07-01	3.0	32	2019.25
realistic	9	2019-07-01	2.933307409286499	11.556255340576172	2018-10-01	3.0	33	2019.5
realistic	9	2019-10-01	2.916701316833496	7.897711277008057	2019-01-01	3.0	34	2019.75
none	12	2012-04-01	2.8757927417755127	9.663864135742188	2011-04-01	0.0	4	2012.25
none	12	2012-07-01	1.4033201932907104	5.511845111846924	2011-07-01	0.0	5	2012.5
none	12	2012-10-01	1.825644850730896	4.199901103973389	2011-10-01	0.0	6	2012.75
none	12	2013-01-01	2.313699722290039	4.548296451568604	2012-01-01	0.0	7	2013.0
none	12	2013-04-01	2.145043134689331	3.780289649963379	2012-04-01	0.0	8	2013.25
none	12	2013-07-01	1.6022088527679443	4.326393127441406	2012-07-01	0.0	9	2013.5
none	12	2013-10-01	1.3947924375534058	4.019254684448242	2012-10-01	0.0	10	2013.75
none	12	2014-01-01	1.7228440046310425	3.3014116287231445	2013-01-01	0.0	11	2014.0
none	12	2014-04-01	2.35621190071106	3.178755521774292	2013-04-01	0.0	12	2014.25
none	12	2014-07-01	2.88903546333313	5.432431697845459	2013-07-01	0.0	13	2014.5
none	12	2014-10-01	3.0049989223480225	6.059107780456543	2013-10-01	0.0	14	2014.75
none	12	2015-01-01	1.5888086557388306	8.741405487060547	2014-01-01	0.0	15	2015.0
none	12	2015-04-01	1.5010892152786257	8.401710510253906	2014-04-01	0.0	16	2015.25
none	12	2015-07-01	1.4113434553146362	9.487913131713867	2014-07-01	0.0	17	2015.5
none	12	2015-10-01	1.4376814365386963	6.12584114074707	2014-10-01	0.0	18	2015.75
none	12	2016-01-01	1.543197512626648	2.9710793495178223	2015-01-01	0.0	19	2016.0
none	12	2016-04-01	1.940510630607605	4.611902713775635	2015-04-01	0.0	20	2016.25
none	12	2016-07-01	2.1890997886657715	5.557147026062012	2015-07-01	0.0	21	2016.5
none	12	2016-10-01	2.33445692062378	6.900429725646973	2015-10-01	0.0	22	2016.75
none	12	2017-01-01	2.506854057312012	4.867237091064453	2016-01-01	0.0	23	2017.0
none	12	2017-04-01	2.3843233585357666	5.436507225036621	2016-04-01	0.0	24	2017.25
none	12	2017-07-01	2.9980149269104004	5.775547981262207	2016-07-01	0.0	25	2017.5
none	12	2017-10-01	2.452877998352051	8.310822486877441	2016-10-01	0.0	26	2017.75
none	12	2018-01-01	2.150195360183716	6.953438758850098	2017-01-01	0.0	27	2018.0
none	12	2018-04-01	1.4405732154846191	7.412025928497314	2017-04-01	0.0	28	2018.25
none	12	2018-07-01	1.680779218673706	6.484367847442627	2017-07-01	0.0	29	2018.5
none	12	2018-10-01	1.912534594535828	5.022392749786377	2017-10-01	0.0	30	2018.75
none	12	2019-01-01	2.247020721435547	4.954439640045166	2018-01-01	0.0	31	2019.0
none	12	2019-04-01	2.5202410221099854	11.599114418029783	2018-04-01	0.0	32	2019.25
none	12	2019-07-01	3.3442745208740234	13.37306785583496	2018-07-01	0.0	33	2019.5
none	12	2019-10-01	3.5797245502471924	12.793209075927734	2018-10-01	0.0	34	2019.75
ideal	12	2012-04-01	2.8879659175872803	9.555426597595217	2011-04-01	1.0	4	2012.25
ideal	12	2012-07-01	2.19454312324524	7.990442752838135	2011-07-01	1.0	5	2012.5
ideal	12	2012-10-01	1.8426308631896973	5.991415977478027	2011-10-01	1.0	6	2012.75
ideal	12	2013-01-01	2.325093030929565	4.42487096786499	2012-01-01	1.0	7	2013.0
ideal	12	2013-04-01	2.696583747863769	4.133504390716553	2012-04-01	1.0	8	2013.25
ideal	12	2013-07-01	2.531639337539673	5.130474090576172	2012-07-01	1.0	9	2013.5
ideal	12	2013-10-01	1.7834445238113403	4.180078506469727	2012-10-01	1.0	10	2013.75
ideal	12	2014-01-01	1.727987289428711	3.578188896179199	2013-01-01	1.0	11	2014.0
ideal	12	2014-04-01	2.4255757331848145	3.091952085494995	2013-04-01	1.0	12	2014.25
ideal	12	2014-07-01	2.941818952560425	5.114793300628662	2013-07-01	1.0	13	2014.5
ideal	12	2014-10-01	2.8664779663085938	5.688548564910889	2013-10-01	1.0	14	2014.75
ideal	12	2015-01-01	1.872236013412476	8.946986198425293	2014-01-01	1.0	15	2015.0
ideal	12	2015-04-01	1.5747743844985962	8.196998596191406	2014-04-01	1.0	16	2015.25
ideal	12	2015-07-01	1.4242494106292725	9.280092239379885	2014-07-01	1.0	17	2015.5
ideal	12	2015-10-01	1.4472984075546265	8.641802787780762	2014-10-01	1.0	18	2015.75
ideal	12	2016-01-01	1.558688044548035	2.896268606185913	2015-01-01	1.0	19	2016.0
ideal	12	2016-04-01	1.971130013465881	4.476043701171875	2015-04-01	1.0	20	2016.25
ideal	12	2016-07-01	2.749718189239502	5.615857124328613	2015-07-01	1.0	21	2016.5
ideal	12	2016-10-01	2.351466655731201	6.54727029800415	2015-10-01	1.0	22	2016.75
ideal	12	2017-01-01	2.482177734375	4.786619663238525	2016-01-01	1.0	23	2017.0
ideal	12	2017-04-01	2.992105484008789	6.3027825355529785	2016-04-01	1.0	24	2017.25
ideal	12	2017-07-01	3.0053837299346924	5.873386859893799	2016-07-01	1.0	25	2017.5
ideal	12	2017-10-01	2.499218940734864	9.759100914001465	2016-10-01	1.0	26	2017.75
ideal	12	2018-01-01	2.177340269088745	6.462587833404541	2017-01-01	1.0	27	2018.0
ideal	12	2018-04-01	1.773109793663025	8.355307579040527	2017-04-01	1.0	28	2018.25
ideal	12	2018-07-01	1.709546446800232	7.089964866638184	2017-07-01	1.0	29	2018.5
ideal	12	2018-10-01	2.197700500488281	5.0438079833984375	2017-10-01	1.0	30	2018.75
ideal	12	2019-01-01	2.3277199268341064	4.376584053039551	2018-01-01	1.0	31	2019.0
ideal	12	2019-04-01	2.65140151977539	11.552860260009766	2018-04-01	1.0	32	2019.25
ideal	12	2019-07-01	3.378369092941284	13.07992172241211	2018-07-01	1.0	33	2019.5
ideal	12	2019-10-01	3.5978572368621826	13.853248596191406	2018-10-01	1.0	34	2019.75
realistic	12	2012-04-01	3.675801515579224	9.64284324645996	2011-04-01	3.0	4	2012.25
realistic	12	2012-07-01	2.701784133911133	9.508756637573242	2011-07-01	3.0	5	2012.5
realistic	12	2012-10-01	1.9766247272491453	6.05675745010376	2011-10-01	3.0	6	2012.75
realistic	12	2013-01-01	2.54835844039917	3.4272046089172363	2012-01-01	3.0	7	2013.0
realistic	12	2013-04-01	2.771472215652466	4.463543891906738	2012-04-01	3.0	8	2013.25
realistic	12	2013-07-01	2.587181568145752	4.644259452819824	2012-07-01	3.0	9	2013.5
realistic	12	2013-10-01	2.0450780391693115	4.196712493896484	2012-10-01	3.0	10	2013.75
realistic	12	2014-01-01	1.729265213012695	3.5996909141540527	2013-01-01	3.0	11	2014.0
realistic	12	2014-04-01	2.5315656661987305	3.4766244888305664	2013-04-01	3.0	12	2014.25
realistic	12	2014-07-01	3.256272077560425	4.332223892211914	2013-07-01	3.0	13	2014.5
realistic	12	2014-10-01	3.6272706985473633	5.710771560668945	2013-10-01	3.0	14	2014.75
realistic	12	2015-01-01	3.5968334674835205	8.982612609863281	2014-01-01	3.0	15	2015.0
realistic	12	2015-04-01	1.6537373065948486	7.845385551452637	2014-04-01	3.0	16	2015.25
realistic	12	2015-07-01	1.6168912649154663	8.759943962097168	2014-07-01	3.0	17	2015.5
realistic	12	2015-10-01	1.5538209676742554	9.546103477478027	2014-10-01	3.0	18	2015.75
realistic	12	2016-01-01	1.6234856843948364	5.465353488922119	2015-01-01	3.0	19	2016.0
realistic	12	2016-04-01	2.150383710861206	4.078757286071777	2015-04-01	3.0	20	2016.25
realistic	12	2016-07-01	2.823554992675781	5.693833351135254	2015-07-01	3.0	21	2016.5
realistic	12	2016-10-01	2.675326347351074	6.803428649902344	2015-10-01	3.0	22	2016.75
realistic	12	2017-01-01	2.852496385574341	6.463616371154785	2016-01-01	3.0	23	2017.0
realistic	12	2017-04-01	3.0722758769989014	5.361264705657959	2016-04-01	3.0	24	2017.25
realistic	12	2017-07-01	3.209039688110352	5.634649753570557	2016-07-01	3.0	25	2017.5
realistic	12	2017-10-01	2.696851968765259	7.244952201843262	2016-10-01	3.0	26	2017.75
realistic	12	2018-01-01	2.3675906658172607	7.179576396942139	2017-01-01	3.0	27	2018.0
realistic	12	2018-04-01	1.8215452432632449	7.923503875732422	2017-04-01	3.0	28	2018.25
realistic	12	2018-07-01	1.943743348121643	8.7970552444458	2017-07-01	3.0	29	2018.5
realistic	12	2018-10-01	2.239329099655152	6.055844783782959	2017-10-01	3.0	30	2018.75
realistic	12	2019-01-01	2.33815336227417	4.249971866607666	2018-01-01	3.0	31	2019.0
realistic	12	2019-04-01	3.103996992111206	8.512611389160156	2018-04-01	3.0	32	2019.25
realistic	12	2019-07-01	3.864849328994751	12.702025413513184	2018-07-01	3.0	33	2019.5
realistic	12	2019-10-01	3.737374067306519	13.855823516845703	2018-10-01	3.0	34	2019.75
