# Supplementary material for: Timely vaccine strain selection and genomic surveillance improve evolutionary forecast accuracy of seasonal influenza A/H3N2
Source: eLife. 2025 Dec 4;14:RP104282. doi: 10.7554/eLife.104282 (PMC12677901; doi:10.7554/eLife.104282)
Supplement: Figure 2—source code 1. [file elife-104282-fig2-code1.zip › eLife-VOR-RA-2024-104282/plotdistancestothefuturebydelaytypeandhorizonforpopulation.py.ipynb]

# %% [code]
import matplotlib.pyplot as plt
import numpy as np
import pandas as pd
import seaborn as sns

%matplotlib inline

# %% [code]
sns.set_style("ticks")

# %% [markdown]
## Compare distances

Compare the model distances between the estimated and observed future populations when the estimated populations depend on different data delay conditions. We expect that the "no delay" scenario will be closer to the true future on average followed by the "ideal" and then the "realistic" conditions.

# %% [code]
distances = pd.read_csv(
    snakemake.input.distances,
    sep="\t",
    parse_dates=[
        "initial_timepoint",
        "future_timepoint",
    ]
)

# %% [code]
distances

# %% [code]
delay_types = set(distances["delay_type"].drop_duplicates().values)

# %% [code]
delay_types

# %% [code]
realistic_delay_type = list(delay_types - {"none", "ideal"})[0]

# %% [code]
realistic_delay_type

# %% [code]
summary_distances_by_delay_and_horizon = distances.groupby(["horizon", "delay_type"], sort=False).agg({
    "distance": ["mean", "median", "std"],
}).round(2)

# %% [code]
summary_distances_by_delay_and_horizon[("distance", "mean")]

# %% [code]
summary_distances_by_delay_and_horizon.columns

# %% [code]
summary_distances_by_delay_and_horizon.columns = [
    column[1]
    for column in summary_distances_by_delay_and_horizon.columns
]

# %% [code]
summary_distances_by_delay_and_horizon

# %% [code]
summary_distances_by_delay_and_horizon["mean_std"] = summary_distances_by_delay_and_horizon.apply(
    lambda row: f"{row['mean']:.2f} +/- {row['std']:.2f}",
    axis=1,
)

# %% [code]
summary_distances_by_delay_and_horizon

# %% [code]
summary_distances_by_delay_and_horizon = summary_distances_by_delay_and_horizon.pivot_table(
    values=["mean_std"],
    index=["horizon"],
    columns=["delay_type"],
    aggfunc=lambda value: value,
    sort=False,
)

# %% [code]
summary_distances_by_delay_and_horizon

# %% [code]
summary_distances_by_delay_and_horizon.columns = [
    column[1]
    for column in summary_distances_by_delay_and_horizon.columns
]

# %% [code]
summary_distances_by_delay_and_horizon = summary_distances_by_delay_and_horizon.reset_index()

# %% [code]
summary_distances_by_delay_and_horizon

# %% [code]
if realistic_delay_type == "observed":
    table_template_header = r"""
\begin{tabular*}{0.7\textwidth}{rrrr}
\toprule
          & \multicolumn{3}{c}{Distance to future (mean +/- std dev AAs)} \\
  Horizon & No lag & Ideal lag & Observed lag \\
\midrule
"""
    table_template_row = r"{horizon} & {none} & {ideal} & {observed} \\"
else:
    table_template_header = r"""
\begin{tabular*}{0.7\textwidth}{rrrr}
\toprule
          & \multicolumn{3}{c}{Distance to future (mean +/- std dev AAs)} \\
  Horizon & No lag & Ideal lag & Realistic lag \\
\midrule
"""
    table_template_row = r"{horizon} & {none} & {ideal} & {realistic} \\"

table_template_footer = r"""
\bottomrule
\end{tabular*}
"""

# %% [code]
with open(snakemake.output.distances_summary_table, "w", encoding="utf-8") as oh:
    oh.write(table_template_header + "\n")
    
    for record in summary_distances_by_delay_and_horizon.to_dict(orient="records"):
        oh.write(table_template_row.format(**record) + "\n")
    
    oh.write(table_template_footer + "\n")

# %% [code]
delay_order = ("none", "ideal", realistic_delay_type)

# %% [code]
fig, ax = plt.subplots(1, 1, figsize=(6, 4), dpi=300)

sns.violinplot(
    x="horizon",
    y="distance",
    hue="delay_type",
    hue_order=delay_order,
    data=distances,
    palette=["#FFFFFF"] * len(delay_order),
    inner="quartile",
    cut=0,
    ax=ax,
)
sns.stripplot(
    x="horizon",
    y="distance",
    hue="delay_type",
    data=distances,
    hue_order=delay_order,
    alpha=0.25,
    ax=ax,
    dodge=True,
)

ax.set_ylim(bottom=0)

handles, labels = ax.get_legend_handles_labels()
for handle in handles:
    handle.set_alpha(1)

ax.legend(
    handles=handles[3:],
    labels=labels[3:],
    loc="upper left",
    title="Type of lag",
    frameon=False,
)
ax.set_xlabel("Forecast horizon (months)")
ax.set_ylabel("Distance to the future (AAs)")

sns.despine()

plt.tight_layout()

plt.savefig(snakemake.output.distances_figure)

# %% [code]
fig, ax = plt.subplots(1, 1, figsize=(6, 4), dpi=300)

sns.violinplot(
    x="horizon",
    y="optimal_distance",
    hue="delay_type",
    hue_order=delay_order,
    data=distances,
    palette=["#FFFFFF"] * len(delay_order),
    inner="quartile",
    cut=0,
    ax=ax,
)
sns.stripplot(
    x="horizon",
    y="optimal_distance",
    hue="delay_type",
    data=distances,
    hue_order=delay_order,
    alpha=0.25,
    ax=ax,
    dodge=True,
)

ax.set_ylim(bottom=0)

handles, labels = ax.get_legend_handles_labels()
for handle in handles:
    handle.set_alpha(1)

ax.legend(
    handles=handles[3:],
    labels=labels[3:],
    loc="upper left",
    title="Type of lag",
    frameon=False,
)
ax.set_xlabel("Forecast horizon (months)")
ax.set_ylabel("Optimal distance to the future (AAs)")

sns.despine()

plt.tight_layout()

plt.savefig(snakemake.output.optimal_distances_figure)

# %% [markdown]
## Plot effects of interventions on distances to the future

# %% [code]
distances

# %% [markdown]
### Compare effects of interventions on distance to the future for fitness metric

# %% [code]
status_quo = distances.query(
    f"(horizon == 12) & (delay_type == '{realistic_delay_type}')"
).loc[
    :,
    ("future_timepoint", "distance")
].copy()

# %% [code]
status_quo["intervention"] = "status_quo"

# %% [code]
improved_vaccine_dev = distances.query(
    f"(horizon == 6) & (delay_type == '{realistic_delay_type}')"
).loc[
    :,
    ("future_timepoint", "distance")
].copy()

# %% [code]
improved_vaccine_dev["intervention"] = "improved_vaccine"

# %% [code]
improved_surveillance = distances.query(
    f"(horizon == 12) & (delay_type == 'ideal')"
).loc[
    :,
    ("future_timepoint", "distance")
].copy()

# %% [code]
improved_surveillance["intervention"] = "improved_surveillance"

# %% [code]
improved_vaccine_and_surveillance = distances.query(
    f"(horizon == 6) & (delay_type == 'ideal')"
).loc[
    :,
    ("future_timepoint", "distance")
].copy()

# %% [code]
improved_vaccine_and_surveillance["intervention"] = "improved_vaccine_and_surveillance"

# %% [code]
interventions = pd.concat([
    status_quo,
    improved_vaccine_dev,
    improved_surveillance,
    improved_vaccine_and_surveillance,
])

# %% [code]
interventions.head()

# %% [code]
interventions_by_timepoint = interventions.pivot_table(
    index=["future_timepoint"],
    columns=["intervention"],
    values="distance",
).dropna()

# %% [code]
interventions_by_timepoint

# %% [code]
interventions_by_timepoint["status_quo_vs_improved_vaccine"] = (
    interventions_by_timepoint["status_quo"] - interventions_by_timepoint["improved_vaccine"]
)

interventions_by_timepoint["status_quo_vs_improved_surveillance"] = (
    interventions_by_timepoint["status_quo"] - interventions_by_timepoint["improved_surveillance"]
)

interventions_by_timepoint["status_quo_vs_improved_vaccine_and_surveillance"] = (
    interventions_by_timepoint["status_quo"] - interventions_by_timepoint["improved_vaccine_and_surveillance"]
)

# %% [code]
differences_by_intervention = interventions_by_timepoint.reset_index().melt(
    id_vars=[
        "future_timepoint",
    ],
    value_vars=[
        "status_quo_vs_improved_vaccine",
        "status_quo_vs_improved_surveillance",
        "status_quo_vs_improved_vaccine_and_surveillance",
    ],
    value_name="difference_in_distance",
)

# %% [code]
differences_by_intervention["intervention_name"] = differences_by_intervention["intervention"].apply(
    lambda intervention: " ".join(intervention.replace("status_quo_vs_", "").split("_"))
)

# %% [code]
differences_by_intervention

# %% [code]
differences_by_intervention.to_csv(
    snakemake.output.effects_of_realistic_interventions_table,
    index=False,
)

# %% [code]
intervention_order = [
    "improved vaccine",
    "improved surveillance",
    "improved vaccine and surveillance",
]

# %% [code]
fig, ax = plt.subplots(1, 1, figsize=(10, 5), dpi=300)

sns.violinplot(
    x="intervention_name",
    y="difference_in_distance",
    data=differences_by_intervention,
    order=intervention_order,
    color="#FFFFFF",
    cut=0,
    inner="quartile",
    ax=ax,
)
sns.stripplot(
    x="intervention_name",
    y="difference_in_distance",
    data=differences_by_intervention,
    order=intervention_order,
    color="#000000",    
    alpha=0.35,
    ax=ax,
    dodge=True,
)

ax.axhline(
    y=0,
    color="#000000",
    zorder=-10,
    linewidth=1,
)

ax.set_xlabel("Intervention")
ax.set_ylabel("Difference in distance to future per timepoint\n(status quo - intervention)")

#ax.set_ylim(
#    bottom=differences_in_error_by_intervention["difference_in_total_absolute_forecast_error"].min() - 0.2,
#)

ax.text(
    0.5,
    0.95,
    "more accurate",
    horizontalalignment='center',
    verticalalignment='center',
    transform=ax.transAxes,
)

ax.text(
    0.5,
    0.05,
    "less accurate",
    horizontalalignment='center',
    verticalalignment='center',
    transform=ax.transAxes,
)

sns.despine()
plt.tight_layout()

plt.savefig(snakemake.output.effects_of_realistic_interventions)

# %% [code]
differences_by_intervention.sort_values("difference_in_distance").head(10)

# %% [markdown]
### Compare effects of interventions on optimal distance to the future

# %% [code]
status_quo = distances.query(
    f"(horizon == 12) & (delay_type == '{realistic_delay_type}')"
).loc[
    :,
    ("future_timepoint", "optimal_distance")
].copy()

# %% [code]
status_quo["intervention"] = "status_quo"

# %% [code]
improved_vaccine_dev = distances.query(
    f"(horizon == 6) & (delay_type == '{realistic_delay_type}')"
).loc[
    :,
    ("future_timepoint", "optimal_distance")
].copy()

# %% [code]
improved_vaccine_dev["intervention"] = "improved_vaccine"

# %% [code]
improved_surveillance = distances.query(
    f"(horizon == 12) & (delay_type == 'ideal')"
).loc[
    :,
    ("future_timepoint", "optimal_distance")
].copy()

# %% [code]
improved_surveillance["intervention"] = "improved_surveillance"

# %% [code]
improved_vaccine_and_surveillance = distances.query(
    f"(horizon == 6) & (delay_type == 'ideal')"
).loc[
    :,
    ("future_timepoint", "optimal_distance")
].copy()

# %% [code]
improved_vaccine_and_surveillance["intervention"] = "improved_vaccine_and_surveillance"

# %% [code]
interventions = pd.concat([
    status_quo,
    improved_vaccine_dev,
    improved_surveillance,
    improved_vaccine_and_surveillance,
])

# %% [code]
interventions.head()

# %% [code]
interventions_by_timepoint = interventions.pivot_table(
    index=["future_timepoint"],
    columns=["intervention"],
    values="optimal_distance",
).dropna()

# %% [code]
interventions_by_timepoint

# %% [code]
interventions_by_timepoint["status_quo_vs_improved_vaccine"] = (
    interventions_by_timepoint["status_quo"] - interventions_by_timepoint["improved_vaccine"]
)

interventions_by_timepoint["status_quo_vs_improved_surveillance"] = (
    interventions_by_timepoint["status_quo"] - interventions_by_timepoint["improved_surveillance"]
)

interventions_by_timepoint["status_quo_vs_improved_vaccine_and_surveillance"] = (
    interventions_by_timepoint["status_quo"] - interventions_by_timepoint["improved_vaccine_and_surveillance"]
)

# %% [code]
differences_by_intervention = interventions_by_timepoint.reset_index().melt(
    id_vars=[
        "future_timepoint",
    ],
    value_vars=[
        "status_quo_vs_improved_vaccine",
        "status_quo_vs_improved_surveillance",
        "status_quo_vs_improved_vaccine_and_surveillance",
    ],
    value_name="difference_in_optimal_distance",
)

# %% [code]
differences_by_intervention["intervention_name"] = differences_by_intervention["intervention"].apply(
    lambda intervention: " ".join(intervention.replace("status_quo_vs_", "").split("_"))
)

# %% [code]
differences_by_intervention

# %% [code]
differences_by_intervention.to_csv(
    snakemake.output.optimal_effects_of_realistic_interventions_table,
    index=False,
)

# %% [code]
intervention_order = [
    "improved vaccine",
    "improved surveillance",
    "improved vaccine and surveillance",
]

# %% [code]
fig, ax = plt.subplots(1, 1, figsize=(10, 5), dpi=300)

sns.violinplot(
    x="intervention_name",
    y="difference_in_optimal_distance",
    data=differences_by_intervention,
    order=intervention_order,
    color="#FFFFFF",
    cut=0,
    inner="quartile",
    ax=ax,
)
sns.stripplot(
    x="intervention_name",
    y="difference_in_optimal_distance",
    data=differences_by_intervention,
    order=intervention_order,
    color="#000000",    
    alpha=0.35,
    ax=ax,
    dodge=True,
)

ax.axhline(
    y=0,
    color="#000000",
    zorder=-10,
    linewidth=1,
)

ax.set_xlabel("Intervention")
ax.set_ylabel("Difference in optimal distance to future per timepoint\n(status quo - intervention)")

ax.set_ylim(
    bottom=differences_by_intervention["difference_in_optimal_distance"].min() - 0.5,
)

ax.text(
    0.5,
    0.95,
    "more accurate",
    horizontalalignment='center',
    verticalalignment='center',
    transform=ax.transAxes,
)

ax.text(
    0.5,
    0.05,
    "less accurate",
    horizontalalignment='center',
    verticalalignment='center',
    transform=ax.transAxes,
)

sns.despine()
plt.tight_layout()

plt.savefig(snakemake.output.optimal_effects_of_realistic_interventions)

# %% [code]
differences_by_intervention.groupby("intervention_name")["difference_in_optimal_distance"].mean()

# %% [code]
