# Supplementary material for: Timely vaccine strain selection and genomic surveillance improve evolutionary forecast accuracy of seasonal influenza A/H3N2
Source: eLife. 2025 Dec 4;14:RP104282. doi: 10.7554/eLife.104282 (PMC12677901; doi:10.7554/eLife.104282)
Supplement: Figure 2—figure supplement 1—source data 1. [file elife-104282-fig2-figsupp1-data1.zip › simulated_distances_to_the_future.csv]

delay_type	horizon	future_timepoint	optimal_distance	distance	initial_timepoint	delay	t	future_timepoint_numeric
none	3	2017-01-01	1.898237347602844	3.756837844848633	2016-10-01	0.0	1	2017.0
none	3	2017-04-01	1.7031372785568235	3.573699474334717	2017-01-01	0.0	2	2017.25
none	3	2017-07-01	1.6633094549179075	3.358471632003784	2017-04-01	0.0	3	2017.5
none	3	2017-10-01	1.7325575351715088	3.4182376861572266	2017-07-01	0.0	4	2017.75
none	3	2018-01-01	1.764608383178711	3.186445951461792	2017-10-01	0.0	5	2018.0
none	3	2018-04-01	1.7112430334091189	3.210803985595703	2018-01-01	0.0	6	2018.25
none	3	2018-07-01	1.7151232957839966	2.9007701873779297	2018-04-01	0.0	7	2018.5
none	3	2018-10-01	1.6623053550720217	3.5030877590179443	2018-07-01	0.0	8	2018.75
none	3	2019-01-01	1.818071961402893	3.229673385620117	2018-10-01	0.0	9	2019.0
none	3	2019-04-01	1.8425129652023315	3.9307973384857178	2019-01-01	0.0	10	2019.25
none	3	2019-07-01	1.7806349992752075	4.219824314117432	2019-04-01	0.0	11	2019.5
none	3	2019-10-01	2.7174997329711914	6.893964767456055	2019-07-01	0.0	12	2019.75
none	3	2020-01-01	1.6227076053619385	3.4191834926605225	2019-10-01	0.0	13	2020.0
none	3	2020-04-01	1.874698281288147	4.104617595672607	2020-01-01	0.0	14	2020.25
none	3	2020-07-01	1.514509201049805	2.9693379402160645	2020-04-01	0.0	15	2020.5
none	3	2020-10-01	1.6212923526763916	3.0242576599121094	2020-07-01	0.0	16	2020.75
none	3	2021-01-01	1.945884704589844	3.280667781829834	2020-10-01	0.0	17	2021.0
none	3	2021-04-01	1.6639209985733032	3.1995656490325928	2021-01-01	0.0	18	2021.25
none	3	2021-07-01	1.491058349609375	3.4813640117645264	2021-04-01	0.0	19	2021.5
none	3	2021-10-01	1.5340678691864014	3.679619550704956	2021-07-01	0.0	20	2021.75
none	3	2022-01-01	1.5957697629928589	3.088336706161499	2021-10-01	0.0	21	2022.0
none	3	2022-04-01	2.049830913543701	3.6519525051116943	2022-01-01	0.0	22	2022.25
none	3	2022-07-01	1.6365565061569214	3.861371517181397	2022-04-01	0.0	23	2022.5
none	3	2022-10-01	1.7257384061813354	3.7056527137756334	2022-07-01	0.0	24	2022.75
none	3	2023-01-01	1.9363406896591189	4.616664409637451	2022-10-01	0.0	25	2023.0
none	3	2023-04-01	1.7616565227508545	4.599112510681152	2023-01-01	0.0	26	2023.25
none	3	2023-07-01	1.9082039594650269	4.107413768768311	2023-04-01	0.0	27	2023.5
none	3	2023-10-01	2.074052095413208	3.996395111083984	2023-07-01	0.0	28	2023.75
none	3	2024-01-01	1.575142502784729	4.454843997955322	2023-10-01	0.0	29	2024.0
none	3	2024-04-01	1.7729204893112185	2.6805288791656494	2024-01-01	0.0	30	2024.25
none	3	2024-07-01	1.4674376249313354	2.5135598182678223	2024-04-01	0.0	31	2024.5
none	3	2024-10-01	1.5364841222763062	3.400881052017212	2024-07-01	0.0	32	2024.75
none	3	2025-01-01	1.884168028831482	3.151291847229004	2024-10-01	0.0	33	2025.0
none	3	2025-04-01	2.000105142593384	3.9224915504455566	2025-01-01	0.0	34	2025.25
none	3	2025-07-01	1.9449955224990845	5.541191101074219	2025-04-01	0.0	35	2025.5
none	3	2025-10-01	1.927290797233581	4.626434803009033	2025-07-01	0.0	36	2025.75
none	3	2026-01-01	1.5402710437774658	3.1860837936401367	2025-10-01	0.0	37	2026.0
none	3	2026-04-01	1.83916437625885	2.6813008785247803	2026-01-01	0.0	38	2026.25
none	3	2026-07-01	1.7889562845230105	3.258129358291626	2026-04-01	0.0	39	2026.5
none	3	2026-10-01	1.6412924528121948	4.392064571380615	2026-07-01	0.0	40	2026.75
none	3	2027-01-01	1.9955066442489624	4.387694358825684	2026-10-01	0.0	41	2027.0
none	3	2027-04-01	1.8407131433486936	4.804606914520264	2027-01-01	0.0	42	2027.25
none	3	2027-07-01	1.6835334300994873	4.248048305511475	2027-04-01	0.0	43	2027.5
none	3	2027-10-01	1.721389651298523	3.801258563995361	2027-07-01	0.0	44	2027.75
none	3	2028-01-01	1.723715901374817	3.226699113845825	2027-10-01	0.0	45	2028.0
none	3	2028-04-01	1.8314169645309448	4.0684332847595215	2028-01-01	0.0	46	2028.25
none	3	2028-07-01	1.917630672454834	3.469994306564331	2028-04-01	0.0	47	2028.5
none	3	2028-10-01	1.8199105262756348	4.5187506675720215	2028-07-01	0.0	48	2028.75
none	3	2029-01-01	1.7033318281173706	3.616129159927368	2028-10-01	0.0	49	2029.0
none	3	2029-04-01	1.8191417455673216	3.7451491355896	2029-01-01	0.0	50	2029.25
none	3	2029-07-01	1.5166701078414917	3.426194190979004	2029-04-01	0.0	51	2029.5
none	3	2029-10-01	1.3835713863372805	3.863316535949707	2029-07-01	0.0	52	2029.75
none	3	2030-01-01	1.7056331634521484	3.6234614849090576	2029-10-01	0.0	53	2030.0
none	3	2030-04-01	1.7807637453079224	3.5193936824798584	2030-01-01	0.0	54	2030.25
none	3	2030-07-01	1.876751184463501	3.38177227973938	2030-04-01	0.0	55	2030.5
none	3	2030-10-01	1.8622297048568728	3.712822437286377	2030-07-01	0.0	56	2030.75
none	3	2031-01-01	1.4134230613708496	3.5162160396575928	2030-10-01	0.0	57	2031.0
none	3	2031-04-01	1.839802622795105	3.7404417991638175	2031-01-01	0.0	58	2031.25
none	3	2031-07-01	1.7292084693908691	3.781168222427368	2031-04-01	0.0	59	2031.5
none	3	2031-10-01	1.8079288005828853	3.9794228076934814	2031-07-01	0.0	60	2031.75
none	3	2032-01-01	1.5222631692886353	3.004417181015014	2031-10-01	0.0	61	2032.0
none	3	2032-04-01	2.187507152557373	3.742548704147339	2032-01-01	0.0	62	2032.25
none	3	2032-07-01	1.8002134561538696	3.1864569187164307	2032-04-01	0.0	63	2032.5
none	3	2032-10-01	1.65028178691864	3.355738401412964	2032-07-01	0.0	64	2032.75
none	3	2033-01-01	1.5639023780822754	3.2666265964508057	2032-10-01	0.0	65	2033.0
none	3	2033-04-01	1.7106974124908447	3.576033115386963	2033-01-01	0.0	66	2033.25
none	3	2033-07-01	1.633171319961548	2.8243680000305176	2033-04-01	0.0	67	2033.5
none	3	2033-10-01	1.7753881216049194	3.081989288330078	2033-07-01	0.0	68	2033.75
none	3	2034-01-01	1.687555909156799	3.6957290172576895	2033-10-01	0.0	69	2034.0
none	3	2034-04-01	1.7524940967559814	3.272892475128174	2034-01-01	0.0	70	2034.25
none	3	2034-07-01	1.7239820957183838	4.419061660766602	2034-04-01	0.0	71	2034.5
none	3	2034-10-01	1.581689715385437	3.5273096561431885	2034-07-01	0.0	72	2034.75
none	3	2035-01-01	1.9470258951187127	3.2918238639831543	2034-10-01	0.0	73	2035.0
none	3	2035-04-01	1.8217490911483765	3.3257107734680176	2035-01-01	0.0	74	2035.25
none	3	2035-07-01	1.7436082363128662	3.0613417625427246	2035-04-01	0.0	75	2035.5
none	3	2035-10-01	1.7829679250717163	3.396522283554077	2035-07-01	0.0	76	2035.75
none	3	2036-01-01	1.7764577865600586	3.750730037689209	2035-10-01	0.0	77	2036.0
none	3	2036-04-01	1.6970716714859009	3.9632444381713854	2036-01-01	0.0	78	2036.25
none	3	2036-07-01	1.8014074563980105	3.581756591796875	2036-04-01	0.0	79	2036.5
none	3	2036-10-01	1.437711238861084	3.3451287746429443	2036-07-01	0.0	80	2036.75
none	3	2037-01-01	1.609846591949463	3.7466251850128174	2036-10-01	0.0	81	2037.0
none	3	2037-04-01	1.635498285293579	2.755375623703003	2037-01-01	0.0	82	2037.25
none	3	2037-07-01	1.715945839881897	2.583911180496216	2037-04-01	0.0	83	2037.5
none	3	2037-10-01	1.6257611513137815	3.2668018341064453	2037-07-01	0.0	84	2037.75
none	3	2038-01-01	2.4042770862579346	3.97245192527771	2037-10-01	0.0	85	2038.0
none	3	2038-04-01	1.794644832611084	2.7358391284942627	2038-01-01	0.0	86	2038.25
none	3	2038-07-01	1.6012274026870728	2.477705955505371	2038-04-01	0.0	87	2038.5
none	3	2038-10-01	1.663304328918457	3.040635585784912	2038-07-01	0.0	88	2038.75
none	3	2039-01-01	1.5910017490386963	2.87886929512024	2038-10-01	0.0	89	2039.0
none	3	2039-04-01	1.759027123451233	3.1877753734588623	2039-01-01	0.0	90	2039.25
none	3	2039-07-01	1.6746363639831543	3.348022699356079	2039-04-01	0.0	91	2039.5
none	3	2039-10-01	2.0244946479797363	6.332566738128662	2039-07-01	0.0	92	2039.75
none	3	2040-01-01	1.692201852798462	5.46198034286499	2039-10-01	0.0	93	2040.0
none	3	2040-04-01	1.75828218460083	2.9395976066589355	2040-01-01	0.0	94	2040.25
none	3	2040-07-01	1.81992256641388	3.132845401763916	2040-04-01	0.0	95	2040.5
none	3	2040-10-01	1.6860510110855105	3.0418291091918945	2040-07-01	0.0	96	2040.75
ideal	3	2017-01-01	2.265709400177002	4.288681507110596	2016-10-01	1.0	1	2017.0
ideal	3	2017-04-01	1.9250177145004272	3.604972362518311	2017-01-01	1.0	2	2017.25
ideal	3	2017-07-01	1.9809492826461792	4.296143531799316	2017-04-01	1.0	3	2017.5
ideal	3	2017-10-01	1.899178504943848	3.860127449035645	2017-07-01	1.0	4	2017.75
ideal	3	2018-01-01	2.041497230529785	3.5745811462402344	2017-10-01	1.0	5	2018.0
ideal	3	2018-04-01	1.8855429887771609	3.490242958068848	2018-01-01	1.0	6	2018.25
ideal	3	2018-07-01	1.9667201042175293	3.258229255676269	2018-04-01	1.0	7	2018.5
ideal	3	2018-10-01	1.91211462020874	4.00907039642334	2018-07-01	1.0	8	2018.75
ideal	3	2019-01-01	2.043962240219116	4.168900012969971	2018-10-01	1.0	9	2019.0
ideal	3	2019-04-01	2.3537135124206543	4.679347991943359	2019-01-01	1.0	10	2019.25
ideal	3	2019-07-01	2.060699462890625	4.317580699920654	2019-04-01	1.0	11	2019.5
ideal	3	2019-10-01	2.9403181076049805	7.061175346374512	2019-07-01	1.0	12	2019.75
ideal	3	2020-01-01	2.427027463912964	4.41222620010376	2019-10-01	1.0	13	2020.0
ideal	3	2020-04-01	2.047405481338501	4.568530082702637	2020-01-01	1.0	14	2020.25
ideal	3	2020-07-01	1.836540699005127	3.2745378017425537	2020-04-01	1.0	15	2020.5
ideal	3	2020-10-01	1.982082486152649	3.7292802333831774	2020-07-01	1.0	16	2020.75
ideal	3	2021-01-01	2.1349401473999023	3.7817862033844	2020-10-01	1.0	17	2021.0
ideal	3	2021-04-01	1.940024137496948	3.46809720993042	2021-01-01	1.0	18	2021.25
ideal	3	2021-07-01	1.805859923362732	4.171952724456787	2021-04-01	1.0	19	2021.5
ideal	3	2021-10-01	1.9428694248199463	4.211530208587647	2021-07-01	1.0	20	2021.75
ideal	3	2022-01-01	1.8297184705734253	3.41597318649292	2021-10-01	1.0	21	2022.0
ideal	3	2022-04-01	2.214063167572021	3.8641934394836426	2022-01-01	1.0	22	2022.25
ideal	3	2022-07-01	1.985885977745056	4.254043102264404	2022-04-01	1.0	23	2022.5
ideal	3	2022-10-01	2.0246739387512207	3.9295945167541504	2022-07-01	1.0	24	2022.75
ideal	3	2023-01-01	2.418715238571167	5.392093181610107	2022-10-01	1.0	25	2023.0
ideal	3	2023-04-01	2.268282413482666	5.589457511901856	2023-01-01	1.0	26	2023.25
ideal	3	2023-07-01	2.249335765838623	4.724476337432861	2023-04-01	1.0	27	2023.5
ideal	3	2023-10-01	2.615429162979126	4.7805495262146	2023-07-01	1.0	28	2023.75
ideal	3	2024-01-01	2.25654411315918	4.975467681884766	2023-10-01	1.0	29	2024.0
ideal	3	2024-04-01	2.438185691833496	3.939984083175659	2024-01-01	1.0	30	2024.25
ideal	3	2024-07-01	1.871379971504212	3.047604560852051	2024-04-01	1.0	31	2024.5
ideal	3	2024-10-01	1.9873671531677248	3.988824605941773	2024-07-01	1.0	32	2024.75
ideal	3	2025-01-01	2.212452888488769	3.4840402603149414	2024-10-01	1.0	33	2025.0
ideal	3	2025-04-01	2.254093647003174	4.284116268157959	2025-01-01	1.0	34	2025.25
ideal	3	2025-07-01	2.535435676574707	5.999155044555664	2025-04-01	1.0	35	2025.5
ideal	3	2025-10-01	2.8654887676239014	6.192785263061523	2025-07-01	1.0	36	2025.75
ideal	3	2026-01-01	1.7890530824661257	3.890755414962769	2025-10-01	1.0	37	2026.0
ideal	3	2026-04-01	2.116447925567627	3.074064254760742	2026-01-01	1.0	38	2026.25
ideal	3	2026-07-01	2.0898213386535645	3.611582517623901	2026-04-01	1.0	39	2026.5
ideal	3	2026-10-01	2.2633445262908936	4.663569927215576	2026-07-01	1.0	40	2026.75
ideal	3	2027-01-01	2.2190375328063965	5.409490585327148	2026-10-01	1.0	41	2027.0
ideal	3	2027-04-01	2.1528537273406982	5.375802993774414	2027-01-01	1.0	42	2027.25
ideal	3	2027-07-01	1.998372197151184	5.220623970031738	2027-04-01	1.0	43	2027.5
ideal	3	2027-10-01	2.034170866012573	4.787083625793457	2027-07-01	1.0	44	2027.75
ideal	3	2028-01-01	2.1233344078063965	3.8026373386383057	2027-10-01	1.0	45	2028.0
ideal	3	2028-04-01	2.2388503551483154	4.542453765869141	2028-01-01	1.0	46	2028.25
ideal	3	2028-07-01	2.1937029361724854	3.712838649749756	2028-04-01	1.0	47	2028.5
ideal	3	2028-10-01	2.0458102226257324	5.230274677276611	2028-07-01	1.0	48	2028.75
ideal	3	2029-01-01	2.0132181644439697	4.16973876953125	2028-10-01	1.0	49	2029.0
ideal	3	2029-04-01	2.1951744556427	4.493846893310547	2029-01-01	1.0	50	2029.25
ideal	3	2029-07-01	1.8243732452392576	3.9655706882476807	2029-04-01	1.0	51	2029.5
ideal	3	2029-10-01	1.9029868841171265	4.240185260772705	2029-07-01	1.0	52	2029.75
ideal	3	2030-01-01	1.9270426034927368	4.01673698425293	2029-10-01	1.0	53	2030.0
ideal	3	2030-04-01	2.016386747360229	3.9176669120788574	2030-01-01	1.0	54	2030.25
ideal	3	2030-07-01	2.1090428829193115	3.831696748733521	2030-04-01	1.0	55	2030.5
ideal	3	2030-10-01	2.275242328643799	4.264706611633301	2030-07-01	1.0	56	2030.75
ideal	3	2031-01-01	1.7811414003372192	4.556761741638184	2030-10-01	1.0	57	2031.0
ideal	3	2031-04-01	2.1403636932373047	4.287400245666504	2031-01-01	1.0	58	2031.25
ideal	3	2031-07-01	2.0762856006622314	4.240958213806152	2031-04-01	1.0	59	2031.5
ideal	3	2031-10-01	2.063639163970948	4.674316883087158	2031-07-01	1.0	60	2031.75
ideal	3	2032-01-01	1.86011004447937	3.56986665725708	2031-10-01	1.0	61	2032.0
ideal	3	2032-04-01	2.3477983474731445	3.988047361373901	2032-01-01	1.0	62	2032.25
ideal	3	2032-07-01	2.174838066101074	3.5979249477386475	2032-04-01	1.0	63	2032.5
ideal	3	2032-10-01	1.8707172870635984	3.7022759914398193	2032-07-01	1.0	64	2032.75
ideal	3	2033-01-01	1.751060128211975	3.43408751487732	2032-10-01	1.0	65	2033.0
ideal	3	2033-04-01	1.956069827079773	4.322888851165772	2033-01-01	1.0	66	2033.25
ideal	3	2033-07-01	2.0709481239318848	3.9837255477905273	2033-04-01	1.0	67	2033.5
ideal	3	2033-10-01	2.092092275619507	3.4641687870025635	2033-07-01	1.0	68	2033.75
ideal	3	2034-01-01	1.85858166217804	3.828974962234497	2033-10-01	1.0	69	2034.0
ideal	3	2034-04-01	2.010638952255249	3.686191082000733	2034-01-01	1.0	70	2034.25
ideal	3	2034-07-01	1.9522300958633425	4.327520847320557	2034-04-01	1.0	71	2034.5
ideal	3	2034-10-01	1.991190910339356	4.091444492340088	2034-07-01	1.0	72	2034.75
ideal	3	2035-01-01	2.1510486602783203	3.5019564628601074	2034-10-01	1.0	73	2035.0
ideal	3	2035-04-01	2.005767822265625	3.6985018253326416	2035-01-01	1.0	74	2035.25
ideal	3	2035-07-01	2.16204571723938	3.607442855834961	2035-04-01	1.0	75	2035.5
ideal	3	2035-10-01	2.197967767715454	3.9047911167144775	2035-07-01	1.0	76	2035.75
ideal	3	2036-01-01	1.978224277496338	4.007171154022217	2035-10-01	1.0	77	2036.0
ideal	3	2036-04-01	2.000365972518921	4.266857147216797	2036-01-01	1.0	78	2036.25
ideal	3	2036-07-01	1.9927942752838133	4.151198387145996	2036-04-01	1.0	79	2036.5
ideal	3	2036-10-01	1.8201481103897093	3.7493951320648193	2036-07-01	1.0	80	2036.75
ideal	3	2037-01-01	2.0171239376068115	4.2383527755737305	2036-10-01	1.0	81	2037.0
ideal	3	2037-04-01	2.06929612159729	3.413335084915161	2037-01-01	1.0	82	2037.25
ideal	3	2037-07-01	1.956041932106018	2.8044633865356445	2037-04-01	1.0	83	2037.5
ideal	3	2037-10-01	1.8548364639282229	3.364064216613769	2037-07-01	1.0	84	2037.75
ideal	3	2038-01-01	2.5863678455352783	4.027180194854736	2037-10-01	1.0	85	2038.0
ideal	3	2038-04-01	2.127107620239258	3.1739044189453125	2038-01-01	1.0	86	2038.25
ideal	3	2038-07-01	1.813712358474732	2.823438167572021	2038-04-01	1.0	87	2038.5
ideal	3	2038-10-01	1.991131067276001	3.2569825649261475	2038-07-01	1.0	88	2038.75
ideal	3	2039-01-01	1.8053703308105469	3.292063474655152	2038-10-01	1.0	89	2039.0
ideal	3	2039-04-01	1.8974888324737549	3.3994133472442627	2039-01-01	1.0	90	2039.25
ideal	3	2039-07-01	2.148346424102783	3.778181552886963	2039-04-01	1.0	91	2039.5
ideal	3	2039-10-01	2.248358249664306	6.343418121337891	2039-07-01	1.0	92	2039.75
ideal	3	2040-01-01	2.2227776050567627	6.3399434089660645	2039-10-01	1.0	93	2040.0
ideal	3	2040-04-01	1.994481325149536	3.292729616165161	2040-01-01	1.0	94	2040.25
ideal	3	2040-07-01	2.06582260131836	3.346458673477173	2040-04-01	1.0	95	2040.5
ideal	3	2040-10-01	2.030719757080078	3.374805927276612	2040-07-01	1.0	96	2040.75
realistic	3	2017-01-01	2.506054401397705	5.561039447784424	2016-10-01	3.0	1	2017.0
realistic	3	2017-04-01	2.4822545051574707	4.876221656799316	2017-01-01	3.0	2	2017.25
realistic	3	2017-07-01	2.256941080093384	4.945510387420654	2017-04-01	3.0	3	2017.5
realistic	3	2017-10-01	2.143824815750122	4.312983512878418	2017-07-01	3.0	4	2017.75
realistic	3	2018-01-01	2.436673879623413	4.067699432373047	2017-10-01	3.0	5	2018.0
realistic	3	2018-04-01	2.472378969192505	4.248612403869629	2018-01-01	3.0	6	2018.25
realistic	3	2018-07-01	2.482954502105713	4.119649887084961	2018-04-01	3.0	7	2018.5
realistic	3	2018-10-01	2.413989543914795	4.565458297729492	2018-07-01	3.0	8	2018.75
realistic	3	2019-01-01	2.6175899505615234	4.804285526275635	2018-10-01	3.0	9	2019.0
realistic	3	2019-04-01	3.1124370098114014	4.888833522796631	2019-01-01	3.0	10	2019.25
realistic	3	2019-07-01	2.35768461227417	5.140379905700684	2019-04-01	3.0	11	2019.5
realistic	3	2019-10-01	4.53136157989502	7.828921794891357	2019-07-01	3.0	12	2019.75
realistic	3	2020-01-01	3.023793458938598	7.318112850189209	2019-10-01	3.0	13	2020.0
realistic	3	2020-04-01	2.602010488510132	5.655007839202881	2020-01-01	3.0	14	2020.25
realistic	3	2020-07-01	2.247246503829956	4.09480619430542	2020-04-01	3.0	15	2020.5
realistic	3	2020-10-01	2.474337100982666	4.127979278564453	2020-07-01	3.0	16	2020.75
realistic	3	2021-01-01	2.830545425415039	4.381396770477295	2020-10-01	3.0	17	2021.0
realistic	3	2021-04-01	2.634335994720459	4.324542045593262	2021-01-01	3.0	18	2021.25
realistic	3	2021-07-01	2.2784948348999023	5.074911594390869	2021-04-01	3.0	19	2021.5
realistic	3	2021-10-01	2.296332597732544	5.010962009429932	2021-07-01	3.0	20	2021.75
realistic	3	2022-01-01	2.4004881381988525	4.392891883850098	2021-10-01	3.0	21	2022.0
realistic	3	2022-04-01	2.755234241485596	4.757964611053467	2022-01-01	3.0	22	2022.25
realistic	3	2022-07-01	2.5102310180664062	5.170678615570068	2022-04-01	3.0	23	2022.5
realistic	3	2022-10-01	2.276536464691162	4.203794002532959	2022-07-01	3.0	24	2022.75
realistic	3	2023-01-01	2.6779699325561523	5.876925468444824	2022-10-01	3.0	25	2023.0
realistic	3	2023-04-01	2.6302947998046875	5.653007984161377	2023-01-01	3.0	26	2023.25
realistic	3	2023-07-01	2.438624382019043	6.025836944580078	2023-04-01	3.0	27	2023.5
realistic	3	2023-10-01	2.9935171604156494	5.766007900238037	2023-07-01	3.0	28	2023.75
realistic	3	2024-01-01	2.514853477478028	5.1603169441223145	2023-10-01	3.0	29	2024.0
realistic	3	2024-04-01	2.728313446044922	4.3530755043029785	2024-01-01	3.0	30	2024.25
realistic	3	2024-07-01	2.199300765991211	3.365729331970215	2024-04-01	3.0	31	2024.5
realistic	3	2024-10-01	2.4584224224090576	4.366247653961182	2024-07-01	3.0	32	2024.75
realistic	3	2025-01-01	2.5262129306793213	3.941816329956055	2024-10-01	3.0	33	2025.0
realistic	3	2025-04-01	2.8746840953826904	4.975225925445557	2025-01-01	3.0	34	2025.25
realistic	3	2025-07-01	2.933624267578125	5.852179527282715	2025-04-01	3.0	35	2025.5
realistic	3	2025-10-01	3.2941462993621826	6.934637546539307	2025-07-01	3.0	36	2025.75
realistic	3	2026-01-01	2.118720769882202	4.646303653717041	2025-10-01	3.0	37	2026.0
realistic	3	2026-04-01	2.4837446212768555	3.3638031482696533	2026-01-01	3.0	38	2026.25
realistic	3	2026-07-01	2.793701648712158	4.337701797485352	2026-04-01	3.0	39	2026.5
realistic	3	2026-10-01	2.7890424728393555	5.013319492340088	2026-07-01	3.0	40	2026.75
realistic	3	2027-01-01	2.657589673995972	7.248989582061768	2026-10-01	3.0	41	2027.0
realistic	3	2027-04-01	2.4148073196411133	5.911948204040527	2027-01-01	3.0	42	2027.25
realistic	3	2027-07-01	2.720052480697632	6.570405006408691	2027-04-01	3.0	43	2027.5
realistic	3	2027-10-01	2.558138608932495	6.147041320800781	2027-07-01	3.0	44	2027.75
realistic	3	2028-01-01	2.495206117630005	4.577495098114014	2027-10-01	3.0	45	2028.0
realistic	3	2028-04-01	2.93654727935791	5.150007247924805	2028-01-01	3.0	46	2028.25
realistic	3	2028-07-01	2.794758081436157	4.8266801834106445	2028-04-01	3.0	47	2028.5
realistic	3	2028-10-01	2.520298719406128	5.61705493927002	2028-07-01	3.0	48	2028.75
realistic	3	2029-01-01	2.530881404876709	5.28380823135376	2028-10-01	3.0	49	2029.0
realistic	3	2029-04-01	2.49092173576355	4.619973659515381	2029-01-01	3.0	50	2029.25
realistic	3	2029-07-01	2.4448673725128174	4.37663459777832	2029-04-01	3.0	51	2029.5
realistic	3	2029-10-01	2.292276620864868	4.959193706512451	2029-07-01	3.0	52	2029.75
realistic	3	2030-01-01	2.446605443954468	4.957646369934082	2029-10-01	3.0	53	2030.0
realistic	3	2030-04-01	2.387098789215088	4.681638717651367	2030-01-01	3.0	54	2030.25
realistic	3	2030-07-01	2.340014696121216	4.12863302230835	2030-04-01	3.0	55	2030.5
realistic	3	2030-10-01	2.754774570465088	4.639240264892578	2030-07-01	3.0	56	2030.75
realistic	3	2031-01-01	2.5787835121154785	5.36979341506958	2030-10-01	3.0	57	2031.0
realistic	3	2031-04-01	2.5226194858551025	5.501170635223389	2031-01-01	3.0	58	2031.25
realistic	3	2031-07-01	2.834977149963379	5.724526882171631	2031-04-01	3.0	59	2031.5
realistic	3	2031-10-01	2.3241162300109863	5.163076877593994	2031-07-01	3.0	60	2031.75
realistic	3	2032-01-01	2.5160136222839355	4.668378829956055	2031-10-01	3.0	61	2032.0
realistic	3	2032-04-01	2.552129983901977	4.339850425720215	2032-01-01	3.0	62	2032.25
realistic	3	2032-07-01	3.06512188911438	4.568239212036133	2032-04-01	3.0	63	2032.5
realistic	3	2032-10-01	2.2889652252197266	4.095266342163086	2032-07-01	3.0	64	2032.75
realistic	3	2033-01-01	2.011186122894287	3.926462173461914	2032-10-01	3.0	65	2033.0
realistic	3	2033-04-01	2.2308812141418457	5.122786998748779	2033-01-01	3.0	66	2033.25
realistic	3	2033-07-01	2.337752342224121	4.167062759399414	2033-04-01	3.0	67	2033.5
realistic	3	2033-10-01	2.503880739212036	4.021020412445068	2033-07-01	3.0	68	2033.75
realistic	3	2034-01-01	2.207066535949707	4.205676555633545	2033-10-01	3.0	69	2034.0
realistic	3	2034-04-01	2.2878127098083496	4.132177352905273	2034-01-01	3.0	70	2034.25
realistic	3	2034-07-01	2.95865249633789	5.817054748535156	2034-04-01	3.0	71	2034.5
realistic	3	2034-10-01	2.7673285007476807	5.306161880493164	2034-07-01	3.0	72	2034.75
realistic	3	2035-01-01	2.48958420753479	3.7932534217834473	2034-10-01	3.0	73	2035.0
realistic	3	2035-04-01	2.544860363006592	4.564623355865479	2035-01-01	3.0	74	2035.25
realistic	3	2035-07-01	2.727383613586426	4.529594898223877	2035-04-01	3.0	75	2035.5
realistic	3	2035-10-01	2.601480007171631	4.461315155029297	2035-07-01	3.0	76	2035.75
realistic	3	2036-01-01	2.304563283920288	4.897052764892578	2035-10-01	3.0	77	2036.0
realistic	3	2036-04-01	2.709245443344116	5.26044225692749	2036-01-01	3.0	78	2036.25
realistic	3	2036-07-01	2.4820237159729004	4.448440074920654	2036-04-01	3.0	79	2036.5
realistic	3	2036-10-01	2.157254219055176	4.410221099853516	2036-07-01	3.0	80	2036.75
realistic	3	2037-01-01	2.422689914703369	4.318110942840576	2036-10-01	3.0	81	2037.0
realistic	3	2037-04-01	2.761648654937744	4.306888580322266	2037-01-01	3.0	82	2037.25
realistic	3	2037-07-01	2.3757104873657227	3.412775754928589	2037-04-01	3.0	83	2037.5
realistic	3	2037-10-01	2.233015775680542	3.461355686187744	2037-07-01	3.0	84	2037.75
realistic	3	2038-01-01	2.929443597793579	4.204061985015869	2037-10-01	3.0	85	2038.0
realistic	3	2038-04-01	2.514451742172241	4.0359883308410645	2038-01-01	3.0	86	2038.25
realistic	3	2038-07-01	2.357349395751953	3.284062147140503	2038-04-01	3.0	87	2038.5
realistic	3	2038-10-01	2.268743991851806	3.5339701175689697	2038-07-01	3.0	88	2038.75
realistic	3	2039-01-01	1.945420265197754	3.545572280883789	2038-10-01	3.0	89	2039.0
realistic	3	2039-04-01	2.2824854850769043	3.6482362747192383	2039-01-01	3.0	90	2039.25
realistic	3	2039-07-01	2.477654933929444	4.008894443511963	2039-04-01	3.0	91	2039.5
realistic	3	2039-10-01	2.4621944427490234	6.539165496826172	2039-07-01	3.0	92	2039.75
realistic	3	2040-01-01	2.382208108901977	8.909186363220215	2039-10-01	3.0	93	2040.0
realistic	3	2040-04-01	2.509368419647217	4.065944671630859	2040-01-01	3.0	94	2040.25
realistic	3	2040-07-01	2.7196781635284424	3.678008794784546	2040-04-01	3.0	95	2040.5
realistic	3	2040-10-01	2.247199535369873	3.769359827041626	2040-07-01	3.0	96	2040.75
none	6	2017-04-01	2.946573495864868	5.405374526977539	2016-10-01	0.0	2	2017.25
none	6	2017-07-01	2.7051444053649902	4.8443989753723145	2017-01-01	0.0	3	2017.5
none	6	2017-10-01	2.501605272293091	3.757364273071289	2017-04-01	0.0	4	2017.75
none	6	2018-01-01	2.582415819168091	4.363035202026367	2017-07-01	0.0	5	2018.0
none	6	2018-04-01	2.487506628036499	4.202499866485596	2017-10-01	0.0	6	2018.25
none	6	2018-07-01	2.513686418533325	3.8119072914123535	2018-01-01	0.0	7	2018.5
none	6	2018-10-01	2.557664394378662	3.980279684066773	2018-04-01	0.0	8	2018.75
none	6	2019-01-01	2.708190679550171	4.818036079406738	2018-07-01	0.0	9	2019.0
none	6	2019-04-01	3.0069780349731445	4.541823863983154	2018-10-01	0.0	10	2019.25
none	6	2019-07-01	2.485448122024536	5.1290130615234375	2019-01-01	0.0	11	2019.5
none	6	2019-10-01	4.268037796020508	8.70254898071289	2019-04-01	0.0	12	2019.75
none	6	2020-01-01	3.9940011501312256	8.109622955322266	2019-07-01	0.0	13	2020.0
none	6	2020-04-01	2.8175413608551025	5.4179534912109375	2019-10-01	0.0	14	2020.25
none	6	2020-07-01	2.596455812454224	4.281750679016113	2020-01-01	0.0	15	2020.5
none	6	2020-10-01	2.345309495925904	3.682251453399658	2020-04-01	0.0	16	2020.75
none	6	2021-01-01	2.736450433731079	4.360933780670166	2020-07-01	0.0	17	2021.0
none	6	2021-04-01	2.789486885070801	4.2139573097229	2020-10-01	0.0	18	2021.25
none	6	2021-07-01	2.386206150054932	4.429590225219727	2021-01-01	0.0	19	2021.5
none	6	2021-10-01	2.2959654331207275	4.4536638259887695	2021-04-01	0.0	20	2021.75
none	6	2022-01-01	2.366844415664673	4.48346757888794	2021-07-01	0.0	21	2022.0
none	6	2022-04-01	2.896512031555176	4.918649196624756	2021-10-01	0.0	22	2022.25
none	6	2022-07-01	2.777129411697388	4.917832851409912	2022-01-01	0.0	23	2022.5
none	6	2022-10-01	2.3908824920654297	4.7083001136779785	2022-04-01	0.0	24	2022.75
none	6	2023-01-01	2.8011176586151123	5.860415935516357	2022-07-01	0.0	25	2023.0
none	6	2023-04-01	3.366792678833008	6.777288913726807	2022-10-01	0.0	26	2023.25
none	6	2023-07-01	2.7617132663726807	5.750779628753662	2023-01-01	0.0	27	2023.5
none	6	2023-10-01	3.407869577407837	5.746664524078369	2023-04-01	0.0	28	2023.75
none	6	2024-01-01	2.9402105808258057	5.445423603057861	2023-07-01	0.0	29	2024.0
none	6	2024-04-01	2.8810975551605225	6.014262199401856	2023-10-01	0.0	30	2024.25
none	6	2024-07-01	2.72907829284668	3.627543210983277	2024-01-01	0.0	31	2024.5
none	6	2024-10-01	2.5083813667297363	4.269110679626465	2024-04-01	0.0	32	2024.75
none	6	2025-01-01	2.651390790939331	4.703279972076416	2024-07-01	0.0	33	2025.0
none	6	2025-04-01	3.048658847808838	4.690701961517334	2024-10-01	0.0	34	2025.25
none	6	2025-07-01	3.5080134868621826	6.444032192230225	2025-01-01	0.0	35	2025.5
none	6	2025-10-01	3.3453140258789062	8.12789249420166	2025-04-01	0.0	36	2025.75
none	6	2026-01-01	3.201776027679444	5.968762397766113	2025-07-01	0.0	37	2026.0
none	6	2026-04-01	2.7849905490875244	3.876253604888916	2025-10-01	0.0	38	2026.25
none	6	2026-07-01	3.0618724822998047	3.949109554290772	2026-01-01	0.0	39	2026.5
none	6	2026-10-01	3.2728710174560547	4.965310573577881	2026-04-01	0.0	40	2026.75
none	6	2027-01-01	3.481767177581787	8.185263633728027	2026-07-01	0.0	41	2027.0
none	6	2027-04-01	2.88167405128479	5.828259944915772	2026-10-01	0.0	42	2027.25
none	6	2027-07-01	2.7953269481658936	7.036993503570557	2027-01-01	0.0	43	2027.5
none	6	2027-10-01	2.633557081222534	5.105947971343994	2027-04-01	0.0	44	2027.75
none	6	2028-01-01	2.664451837539673	4.664726257324219	2027-07-01	0.0	45	2028.0
none	6	2028-04-01	2.6697630882263184	4.411271572113037	2027-10-01	0.0	46	2028.25
none	6	2028-07-01	3.032856702804565	5.655092239379883	2028-01-01	0.0	47	2028.5
none	6	2028-10-01	3.1208982467651367	5.3216471672058105	2028-04-01	0.0	48	2028.75
none	6	2029-01-01	2.80918288230896	5.847929000854492	2028-07-01	0.0	49	2029.0
none	6	2029-04-01	2.8207385540008545	4.502452373504639	2028-10-01	0.0	50	2029.25
none	6	2029-07-01	2.758617401123047	4.695821285247803	2029-01-01	0.0	51	2029.5
none	6	2029-10-01	2.386313199996948	5.153361797332764	2029-04-01	0.0	52	2029.75
none	6	2030-01-01	2.46496057510376	4.9738945960998535	2029-07-01	0.0	53	2030.0
none	6	2030-04-01	2.733706474304199	4.567754745483398	2029-10-01	0.0	54	2030.25
none	6	2030-07-01	2.774734735488892	4.721241474151611	2030-01-01	0.0	55	2030.5
none	6	2030-10-01	2.909902334213257	4.787775993347168	2030-04-01	0.0	56	2030.75
none	6	2031-01-01	2.612419366836548	4.669870853424072	2030-07-01	0.0	57	2031.0
none	6	2031-04-01	2.6027941703796387	5.054539203643799	2030-10-01	0.0	58	2031.25
none	6	2031-07-01	2.5890634059906006	4.796030044555664	2031-01-01	0.0	59	2031.5
none	6	2031-10-01	3.780723571777344	6.323016166687012	2031-04-01	0.0	60	2031.75
none	6	2032-01-01	2.829414367675781	5.183553695678711	2031-07-01	0.0	61	2032.0
none	6	2032-04-01	2.783002614974976	4.134951114654541	2031-10-01	0.0	62	2032.25
none	6	2032-07-01	3.25934100151062	4.8314409255981445	2032-01-01	0.0	63	2032.5
none	6	2032-10-01	2.4912850856781006	4.141908168792725	2032-04-01	0.0	64	2032.75
none	6	2033-01-01	2.1659247875213623	3.8406686782836914	2032-07-01	0.0	65	2033.0
none	6	2033-04-01	3.0031285285949707	5.975509643554688	2032-10-01	0.0	66	2033.25
none	6	2033-07-01	2.762514591217041	4.523379325866699	2033-01-01	0.0	67	2033.5
none	6	2033-10-01	2.5687384605407715	4.093713760375977	2033-04-01	0.0	68	2033.75
none	6	2034-01-01	2.431983709335327	3.487457036972046	2033-07-01	0.0	69	2034.0
none	6	2034-04-01	2.932264804840088	4.811165809631348	2033-10-01	0.0	70	2034.25
none	6	2034-07-01	3.133928775787353	5.786559104919434	2034-01-01	0.0	71	2034.5
none	6	2034-10-01	2.8072943687438965	4.96540117263794	2034-04-01	0.0	72	2034.75
none	6	2035-01-01	2.52763032913208	4.175889492034912	2034-07-01	0.0	73	2035.0
none	6	2035-04-01	2.930705070495605	4.21049165725708	2034-10-01	0.0	74	2035.25
none	6	2035-07-01	2.8813257217407227	4.266237258911133	2035-01-01	0.0	75	2035.5
none	6	2035-10-01	2.968916416168213	4.303387641906738	2035-04-01	0.0	76	2035.75
none	6	2036-01-01	2.5283398628234863	4.042344570159912	2035-07-01	0.0	77	2036.0
none	6	2036-04-01	2.584756374359131	4.853104114532471	2035-10-01	0.0	78	2036.25
none	6	2036-07-01	2.536489725112915	4.871629238128662	2036-01-01	0.0	79	2036.5
none	6	2036-10-01	2.3067760467529297	4.3518900871276855	2036-04-01	0.0	80	2036.75
none	6	2037-01-01	2.455140352249145	4.496769428253174	2036-07-01	0.0	81	2037.0
none	6	2037-04-01	3.2037160396575928	6.62376880645752	2036-10-01	0.0	82	2037.25
none	6	2037-07-01	2.5570476055145264	3.0011146068573	2037-01-01	0.0	83	2037.5
none	6	2037-10-01	2.3801045417785645	3.280451774597168	2037-04-01	0.0	84	2037.75
none	6	2038-01-01	2.89297866821289	4.123934268951416	2037-07-01	0.0	85	2038.0
none	6	2038-04-01	3.9753711223602295	5.299057483673096	2037-10-01	0.0	86	2038.25
none	6	2038-07-01	2.5589287281036377	3.3093833923339844	2038-01-01	0.0	87	2038.5
none	6	2038-10-01	2.463911771774292	3.452219724655152	2038-04-01	0.0	88	2038.75
none	6	2039-01-01	2.1183199882507324	3.4834423065185547	2038-07-01	0.0	89	2039.0
none	6	2039-04-01	2.3953773975372314	3.941014289855957	2038-10-01	0.0	90	2039.25
none	6	2039-07-01	2.7838144302368164	4.190434455871582	2039-01-01	0.0	91	2039.5
none	6	2039-10-01	2.5193862915039062	6.09073543548584	2039-04-01	0.0	92	2039.75
none	6	2040-01-01	3.4097788333892822	9.90533447265625	2039-07-01	0.0	93	2040.0
none	6	2040-04-01	2.903082609176636	6.943086624145508	2039-10-01	0.0	94	2040.25
none	6	2040-07-01	2.832162857055664	4.608315944671631	2040-01-01	0.0	95	2040.5
none	6	2040-10-01	2.5522620677948	3.729241132736206	2040-04-01	0.0	96	2040.75
ideal	6	2017-04-01	3.1589677333831787	5.484898567199707	2016-10-01	1.0	2	2017.25
ideal	6	2017-07-01	2.7606916427612305	4.3860273361206055	2017-01-01	1.0	3	2017.5
ideal	6	2017-10-01	2.6943953037261963	4.397897720336914	2017-04-01	1.0	4	2017.75
ideal	6	2018-01-01	2.7137491703033447	4.631375312805176	2017-07-01	1.0	5	2018.0
ideal	6	2018-04-01	2.749653577804565	4.394874095916748	2017-10-01	1.0	6	2018.25
ideal	6	2018-07-01	2.666776180267334	3.9632837772369385	2018-01-01	1.0	7	2018.5
ideal	6	2018-10-01	2.844642400741577	4.36942195892334	2018-04-01	1.0	8	2018.75
ideal	6	2019-01-01	2.906073570251465	5.044800281524658	2018-07-01	1.0	9	2019.0
ideal	6	2019-04-01	3.1382291316986084	5.276895523071289	2018-10-01	1.0	10	2019.25
ideal	6	2019-07-01	3.1245291233062744	5.661237239837647	2019-01-01	1.0	11	2019.5
ideal	6	2019-10-01	4.304863929748535	8.495819091796875	2019-04-01	1.0	12	2019.75
ideal	6	2020-01-01	4.055221080780029	8.00265121459961	2019-07-01	1.0	13	2020.0
ideal	6	2020-04-01	4.171396255493164	6.307600975036621	2019-10-01	1.0	14	2020.25
ideal	6	2020-07-01	2.68616247177124	4.842599391937256	2020-01-01	1.0	15	2020.5
ideal	6	2020-10-01	2.5773730278015137	3.9177017211914062	2020-04-01	1.0	16	2020.75
ideal	6	2021-01-01	2.9916858673095703	4.876121520996094	2020-07-01	1.0	17	2021.0
ideal	6	2021-04-01	2.844881534576416	4.3616485595703125	2020-10-01	1.0	18	2021.25
ideal	6	2021-07-01	2.4976449012756348	4.208273887634277	2021-01-01	1.0	19	2021.5
ideal	6	2021-10-01	2.381317615509033	4.590288639068604	2021-04-01	1.0	20	2021.75
ideal	6	2022-01-01	2.681478261947632	5.058845043182373	2021-07-01	1.0	21	2022.0
ideal	6	2022-04-01	2.9798386096954346	5.011908531188965	2021-10-01	1.0	22	2022.25
ideal	6	2022-07-01	2.8198485374450684	4.708802700042725	2022-01-01	1.0	23	2022.5
ideal	6	2022-10-01	2.739243984222412	5.155520915985107	2022-04-01	1.0	24	2022.75
ideal	6	2023-01-01	2.8784401416778564	5.947332859039307	2022-07-01	1.0	25	2023.0
ideal	6	2023-04-01	3.5849571228027344	7.128681182861328	2022-10-01	1.0	26	2023.25
ideal	6	2023-07-01	3.4361579418182373	7.180641174316406	2023-01-01	1.0	27	2023.5
ideal	6	2023-10-01	3.5081443786621094	5.812373161315918	2023-04-01	1.0	28	2023.75
ideal	6	2024-01-01	3.505947589874268	5.695298671722412	2023-07-01	1.0	29	2024.0
ideal	6	2024-04-01	3.7497520446777344	6.208195209503174	2023-10-01	1.0	30	2024.25
ideal	6	2024-07-01	3.3854448795318604	5.606917858123779	2024-01-01	1.0	31	2024.5
ideal	6	2024-10-01	2.8210275173187256	4.421257019042969	2024-04-01	1.0	32	2024.75
ideal	6	2025-01-01	3.194586515426636	5.143786907196045	2024-07-01	1.0	33	2025.0
ideal	6	2025-04-01	3.4292690753936768	4.662482738494873	2024-10-01	1.0	34	2025.25
ideal	6	2025-07-01	3.746801614761353	6.47321367263794	2025-01-01	1.0	35	2025.5
ideal	6	2025-10-01	4.011269092559815	8.222370147705078	2025-04-01	1.0	36	2025.75
ideal	6	2026-01-01	4.186209201812744	8.786041259765625	2025-07-01	1.0	37	2026.0
ideal	6	2026-04-01	2.825033903121948	4.528964996337891	2025-10-01	1.0	38	2026.25
ideal	6	2026-07-01	3.198649406433105	3.834952116012573	2026-01-01	1.0	39	2026.5
ideal	6	2026-10-01	3.4652915000915527	5.299473762512207	2026-04-01	1.0	40	2026.75
ideal	6	2027-01-01	4.1671905517578125	8.345263481140137	2026-07-01	1.0	41	2027.0
ideal	6	2027-04-01	2.911928653717041	5.20665979385376	2026-10-01	1.0	42	2027.25
ideal	6	2027-07-01	2.9612877368927	7.777910709381103	2027-01-01	1.0	43	2027.5
ideal	6	2027-10-01	2.8682873249053955	6.814878463745117	2027-04-01	1.0	44	2027.75
ideal	6	2028-01-01	2.998626470565796	5.444502353668213	2027-07-01	1.0	45	2028.0
ideal	6	2028-04-01	3.3319530487060547	5.126621246337891	2027-10-01	1.0	46	2028.25
ideal	6	2028-07-01	3.5418975353240967	5.988559246063232	2028-01-01	1.0	47	2028.5
ideal	6	2028-10-01	3.38060998916626	5.449878215789795	2028-04-01	1.0	48	2028.75
ideal	6	2029-01-01	2.9535043239593506	6.302183628082275	2028-07-01	1.0	49	2029.0
ideal	6	2029-04-01	2.913008451461792	4.799448013305664	2028-10-01	1.0	50	2029.25
ideal	6	2029-07-01	2.9918344020843506	5.451677322387695	2029-01-01	1.0	51	2029.5
ideal	6	2029-10-01	2.516528606414795	5.398680686950684	2029-04-01	1.0	52	2029.75
ideal	6	2030-01-01	3.12155818939209	5.61181640625	2029-07-01	1.0	53	2030.0
ideal	6	2030-04-01	2.8863141536712646	4.724572658538818	2029-10-01	1.0	54	2030.25
ideal	6	2030-07-01	2.8601036071777344	5.110655307769775	2030-01-01	1.0	55	2030.5
ideal	6	2030-10-01	2.979261875152588	4.804296493530273	2030-04-01	1.0	56	2030.75
ideal	6	2031-01-01	2.7589402198791504	4.415524482727051	2030-07-01	1.0	57	2031.0
ideal	6	2031-04-01	3.036144733428955	6.402030944824219	2030-10-01	1.0	58	2031.25
ideal	6	2031-07-01	3.0022177696228027	5.624695777893066	2031-01-01	1.0	59	2031.5
ideal	6	2031-10-01	3.9391894340515137	6.525441646575928	2031-04-01	1.0	60	2031.75
ideal	6	2032-01-01	3.1411588191986084	5.509840965270996	2031-07-01	1.0	61	2032.0
ideal	6	2032-04-01	3.1786820888519287	4.454714775085449	2031-10-01	1.0	62	2032.25
ideal	6	2032-07-01	3.3014581203460693	4.902055263519287	2032-01-01	1.0	63	2032.5
ideal	6	2032-10-01	2.7797796726226807	4.196965217590332	2032-04-01	1.0	64	2032.75
ideal	6	2033-01-01	2.203702926635742	3.931544303894043	2032-07-01	1.0	65	2033.0
ideal	6	2033-04-01	3.044763326644897	5.911201477050781	2032-10-01	1.0	66	2033.25
ideal	6	2033-07-01	3.097883939743042	5.079937934875488	2033-01-01	1.0	67	2033.5
ideal	6	2033-10-01	2.897594690322876	4.749555587768555	2033-04-01	1.0	68	2033.75
ideal	6	2034-01-01	3.062862157821656	4.13676643371582	2033-07-01	1.0	69	2034.0
ideal	6	2034-04-01	2.9775428771972656	4.557984352111816	2033-10-01	1.0	70	2034.25
ideal	6	2034-07-01	3.2171168327331543	5.851858615875244	2034-01-01	1.0	71	2034.5
ideal	6	2034-10-01	2.837409496307373	4.825232028961182	2034-04-01	1.0	72	2034.75
ideal	6	2035-01-01	2.887579917907715	4.389170169830322	2034-07-01	1.0	73	2035.0
ideal	6	2035-04-01	2.991802215576172	4.199620246887207	2034-10-01	1.0	74	2035.25
ideal	6	2035-07-01	2.9589102268218994	4.511287212371826	2035-01-01	1.0	75	2035.5
ideal	6	2035-10-01	3.132799863815308	4.704714775085449	2035-04-01	1.0	76	2035.75
ideal	6	2036-01-01	3.0225088596343994	4.562739372253418	2035-07-01	1.0	77	2036.0
ideal	6	2036-04-01	2.6614885330200195	4.955337524414063	2035-10-01	1.0	78	2036.25
ideal	6	2036-07-01	2.701991319656372	4.9151611328125	2036-01-01	1.0	79	2036.5
ideal	6	2036-10-01	2.3422091007232666	4.485188007354736	2036-04-01	1.0	80	2036.75
ideal	6	2037-01-01	2.589405059814453	4.654956340789795	2036-07-01	1.0	81	2037.0
ideal	6	2037-04-01	4.04464054107666	6.87987756729126	2036-10-01	1.0	82	2037.25
ideal	6	2037-07-01	2.8071305751800537	3.1532256603240967	2037-01-01	1.0	83	2037.5
ideal	6	2037-10-01	2.560237407684326	3.402828931808472	2037-04-01	1.0	84	2037.75
ideal	6	2038-01-01	2.9115312099456787	4.122469902038574	2037-07-01	1.0	85	2038.0
ideal	6	2038-04-01	3.982808113098145	5.300595283508301	2037-10-01	1.0	86	2038.25
ideal	6	2038-07-01	2.7911739349365234	3.4722487926483154	2038-01-01	1.0	87	2038.5
ideal	6	2038-10-01	2.553152084350586	3.4769034385681152	2038-04-01	1.0	88	2038.75
ideal	6	2039-01-01	2.306320905685425	3.3887314796447754	2038-07-01	1.0	89	2039.0
ideal	6	2039-04-01	2.519094228744507	4.164468765258789	2038-10-01	1.0	90	2039.25
ideal	6	2039-07-01	2.793420553207397	4.301669597625732	2039-01-01	1.0	91	2039.5
ideal	6	2039-10-01	2.6901376247406006	6.248568058013916	2039-04-01	1.0	92	2039.75
ideal	6	2040-01-01	3.423329591751098	9.805615425109863	2039-07-01	1.0	93	2040.0
ideal	6	2040-04-01	3.324312686920166	7.45382833480835	2039-10-01	1.0	94	2040.25
ideal	6	2040-07-01	3.031062602996826	4.818923473358154	2040-01-01	1.0	95	2040.5
ideal	6	2040-10-01	2.729590892791748	3.891112565994263	2040-04-01	1.0	96	2040.75
realistic	6	2017-04-01	3.3198909759521484	6.626753330230713	2016-10-01	3.0	2	2017.25
realistic	6	2017-07-01	2.9942126274108887	5.4123406410217285	2017-01-01	3.0	3	2017.5
realistic	6	2017-10-01	2.946293354034424	4.512381553649902	2017-04-01	3.0	4	2017.75
realistic	6	2018-01-01	2.801414966583252	4.791915893554688	2017-07-01	3.0	5	2018.0
realistic	6	2018-04-01	2.958479881286621	4.532981872558594	2017-10-01	3.0	6	2018.25
realistic	6	2018-07-01	3.1540775299072266	4.480917930603027	2018-01-01	3.0	7	2018.5
realistic	6	2018-10-01	3.3260045051574707	4.804903030395508	2018-04-01	3.0	8	2018.75
realistic	6	2019-01-01	3.276374101638794	5.379673004150391	2018-07-01	3.0	9	2019.0
realistic	6	2019-04-01	3.74021053314209	5.8694610595703125	2018-10-01	3.0	10	2019.25
realistic	6	2019-07-01	3.885245323181152	5.440512180328369	2019-01-01	3.0	11	2019.5
realistic	6	2019-10-01	4.373104095458984	9.29377555847168	2019-04-01	3.0	12	2019.75
realistic	6	2020-01-01	5.575780391693115	8.270554542541504	2019-07-01	3.0	13	2020.0
realistic	6	2020-04-01	4.404706001281738	6.797893524169922	2019-10-01	3.0	14	2020.25
realistic	6	2020-07-01	3.4089601039886475	6.779262065887451	2020-01-01	3.0	15	2020.5
realistic	6	2020-10-01	2.848262310028076	4.40198278427124	2020-04-01	3.0	16	2020.75
realistic	6	2021-01-01	3.682950019836426	5.158084392547607	2020-07-01	3.0	17	2021.0
realistic	6	2021-04-01	3.478938341140747	4.919921398162842	2020-10-01	3.0	18	2021.25
realistic	6	2021-07-01	2.932258367538452	5.290715217590332	2021-01-01	3.0	19	2021.5
realistic	6	2021-10-01	2.798889636993408	5.412504196166992	2021-04-01	3.0	20	2021.75
realistic	6	2022-01-01	2.8879470825195312	5.365946769714356	2021-07-01	3.0	21	2022.0
realistic	6	2022-04-01	3.662526845932007	5.928171634674072	2021-10-01	3.0	22	2022.25
realistic	6	2022-07-01	3.34407925605774	5.8204026222229	2022-01-01	3.0	23	2022.5
realistic	6	2022-10-01	3.180013418197632	6.112629413604736	2022-04-01	3.0	24	2022.75
realistic	6	2023-01-01	3.037775754928589	6.115067481994629	2022-07-01	3.0	25	2023.0
realistic	6	2023-04-01	3.861900568008423	7.635972023010254	2022-10-01	3.0	26	2023.25
realistic	6	2023-07-01	3.609863519668579	6.3726487159729	2023-01-01	3.0	27	2023.5
realistic	6	2023-10-01	3.548089504241944	6.730014801025391	2023-04-01	3.0	28	2023.75
realistic	6	2024-01-01	3.716574668884277	6.128050327301025	2023-07-01	3.0	29	2024.0
realistic	6	2024-04-01	3.789299488067627	6.131901741027832	2023-10-01	3.0	30	2024.25
realistic	6	2024-07-01	3.4570400714874268	5.110047817230225	2024-01-01	3.0	31	2024.5
realistic	6	2024-10-01	2.951801300048828	4.841830253601074	2024-04-01	3.0	32	2024.75
realistic	6	2025-01-01	3.582792520523072	5.538972854614258	2024-07-01	3.0	33	2025.0
realistic	6	2025-04-01	3.5238072872161865	4.772246837615967	2024-10-01	3.0	34	2025.25
realistic	6	2025-07-01	4.295309543609619	6.843559265136719	2025-01-01	3.0	35	2025.5
realistic	6	2025-10-01	4.094875812530518	8.050870895385742	2025-04-01	3.0	36	2025.75
realistic	6	2026-01-01	4.25139856338501	9.709590911865234	2025-07-01	3.0	37	2026.0
realistic	6	2026-04-01	2.950899124145508	4.772542476654053	2025-10-01	3.0	38	2026.25
realistic	6	2026-07-01	3.5717549324035645	4.200882911682129	2026-01-01	3.0	39	2026.5
realistic	6	2026-10-01	4.513258934020996	5.857442378997803	2026-04-01	3.0	40	2026.75
realistic	6	2027-01-01	4.829351425170898	8.33211612701416	2026-07-01	3.0	41	2027.0
realistic	6	2027-04-01	3.446807146072388	8.181528091430664	2026-10-01	3.0	42	2027.25
realistic	6	2027-07-01	3.0498926639556885	8.047940254211426	2027-01-01	3.0	43	2027.5
realistic	6	2027-10-01	3.6688578128814697	8.986321449279785	2027-04-01	3.0	44	2027.75
realistic	6	2028-01-01	3.36702561378479	6.324851036071777	2027-07-01	3.0	45	2028.0
realistic	6	2028-04-01	3.62721586227417	5.326006412506104	2027-10-01	3.0	46	2028.25
realistic	6	2028-07-01	4.436952590942383	6.330488681793213	2028-01-01	3.0	47	2028.5
realistic	6	2028-10-01	3.822977304458618	6.403114318847656	2028-04-01	3.0	48	2028.75
realistic	6	2029-01-01	3.333108425140381	6.360162258148193	2028-07-01	3.0	49	2029.0
realistic	6	2029-04-01	3.164902210235596	5.366837978363037	2028-10-01	3.0	50	2029.25
realistic	6	2029-07-01	3.207960605621338	5.453573703765869	2029-01-01	3.0	51	2029.5
realistic	6	2029-10-01	3.0266692638397217	5.420581340789795	2029-04-01	3.0	52	2029.75
realistic	6	2030-01-01	3.319601058959961	6.175267696380615	2029-07-01	3.0	53	2030.0
realistic	6	2030-04-01	3.205191135406494	5.8087029457092285	2029-10-01	3.0	54	2030.25
realistic	6	2030-07-01	3.160529851913452	5.438215732574463	2030-01-01	3.0	55	2030.5
realistic	6	2030-10-01	3.119969129562378	4.500874996185303	2030-04-01	3.0	56	2030.75
realistic	6	2031-01-01	3.520918130874634	5.275956153869629	2030-07-01	3.0	57	2031.0
realistic	6	2031-04-01	3.809657573699951	7.473956108093262	2030-10-01	3.0	58	2031.25
realistic	6	2031-07-01	3.5091488361358643	6.0021514892578125	2031-01-01	3.0	59	2031.5
realistic	6	2031-10-01	4.679468631744385	8.991289138793945	2031-04-01	3.0	60	2031.75
realistic	6	2032-01-01	3.237316370010376	5.8315958976745605	2031-07-01	3.0	61	2032.0
realistic	6	2032-04-01	3.5988731384277344	5.420725345611572	2031-10-01	3.0	62	2032.25
realistic	6	2032-07-01	3.377650499343872	4.872321605682373	2032-01-01	3.0	63	2032.5
realistic	6	2032-10-01	3.673667907714844	5.453237056732178	2032-04-01	3.0	64	2032.75
realistic	6	2033-01-01	2.609903573989868	4.381860256195068	2032-07-01	3.0	65	2033.0
realistic	6	2033-04-01	3.067030429840088	6.19637393951416	2032-10-01	3.0	66	2033.25
realistic	6	2033-07-01	3.2925236225128174	5.912601470947266	2033-01-01	3.0	67	2033.5
realistic	6	2033-10-01	3.193833589553833	4.835474491119385	2033-04-01	3.0	68	2033.75
realistic	6	2034-01-01	3.2799885272979736	4.396703243255615	2033-07-01	3.0	69	2034.0
realistic	6	2034-04-01	3.062156438827514	4.387157917022705	2033-10-01	3.0	70	2034.25
realistic	6	2034-07-01	3.318207025527954	6.009531021118164	2034-01-01	3.0	71	2034.5
realistic	6	2034-10-01	4.255781650543213	7.753233432769775	2034-04-01	3.0	72	2034.75
realistic	6	2035-01-01	3.5062050819396973	5.051301002502441	2034-07-01	3.0	73	2035.0
realistic	6	2035-04-01	3.192110776901245	4.306279182434082	2034-10-01	3.0	74	2035.25
realistic	6	2035-07-01	3.3903067111968994	4.884083271026611	2035-01-01	3.0	75	2035.5
realistic	6	2035-10-01	3.689463376998901	5.34744119644165	2035-04-01	3.0	76	2035.75
realistic	6	2036-01-01	3.260577440261841	4.409055233001709	2035-07-01	3.0	77	2036.0
realistic	6	2036-04-01	3.0263564586639404	5.400364398956299	2035-10-01	3.0	78	2036.25
realistic	6	2036-07-01	3.3278191089630127	5.716394901275635	2036-01-01	3.0	79	2036.5
realistic	6	2036-10-01	2.656311511993408	4.291449069976807	2036-04-01	3.0	80	2036.75
realistic	6	2037-01-01	2.863816738128662	5.502439022064209	2036-07-01	3.0	81	2037.0
realistic	6	2037-04-01	4.129961013793945	6.247680187225342	2036-10-01	3.0	82	2037.25
realistic	6	2037-07-01	3.391290664672852	3.894505262374878	2037-01-01	3.0	83	2037.5
realistic	6	2037-10-01	2.946335792541504	3.748668909072876	2037-04-01	3.0	84	2037.75
realistic	6	2038-01-01	3.088838577270508	4.349164009094238	2037-07-01	3.0	85	2038.0
realistic	6	2038-04-01	4.066466331481934	5.292559623718262	2037-10-01	3.0	86	2038.25
realistic	6	2038-07-01	3.1422035694122314	4.090920448303223	2038-01-01	3.0	87	2038.5
realistic	6	2038-10-01	2.9442615509033203	3.846776008605957	2038-04-01	3.0	88	2038.75
realistic	6	2039-01-01	2.4763343334198	3.713496446609497	2038-07-01	3.0	89	2039.0
realistic	6	2039-04-01	2.5267045497894287	4.251665592193604	2038-10-01	3.0	90	2039.25
realistic	6	2039-07-01	3.0700087547302246	4.444905757904053	2039-01-01	3.0	91	2039.5
realistic	6	2039-10-01	4.263740539550781	6.453861236572266	2039-04-01	3.0	92	2039.75
realistic	6	2040-01-01	3.440289258956909	9.588153839111328	2039-07-01	3.0	93	2040.0
realistic	6	2040-04-01	3.348557710647583	9.462263107299805	2039-10-01	3.0	94	2040.25
realistic	6	2040-07-01	3.430774211883545	5.394909381866455	2040-01-01	3.0	95	2040.5
realistic	6	2040-10-01	3.275862216949463	4.13906192779541	2040-04-01	3.0	96	2040.75
none	9	2017-07-01	3.720036029815674	6.564031600952148	2016-10-01	0.0	3	2017.5
none	9	2017-10-01	3.302628755569458	4.788890838623047	2017-01-01	0.0	4	2017.75
none	9	2018-01-01	3.350583553314209	4.217803478240967	2017-04-01	0.0	5	2018.0
none	9	2018-04-01	3.0181171894073486	4.591997623443604	2017-07-01	0.0	6	2018.25
none	9	2018-07-01	3.170830011367798	4.386070728302002	2017-10-01	0.0	7	2018.5
none	9	2018-10-01	3.3058552742004395	4.709167003631592	2018-01-01	0.0	8	2018.75
none	9	2019-01-01	3.365924596786499	4.800497055053711	2018-04-01	0.0	9	2019.0
none	9	2019-04-01	3.7386279106140137	5.710649490356445	2018-07-01	0.0	10	2019.25
none	9	2019-07-01	3.7336816787719727	5.027738094329834	2018-10-01	0.0	11	2019.5
none	9	2019-10-01	4.415274620056152	8.737231254577637	2019-01-01	0.0	12	2019.75
none	9	2020-01-01	5.394708156585693	10.19710922241211	2019-04-01	0.0	13	2020.0
none	9	2020-04-01	4.831018447875977	6.68610954284668	2019-07-01	0.0	14	2020.25
none	9	2020-07-01	3.5054852962493896	5.635955810546875	2019-10-01	0.0	15	2020.5
none	9	2020-10-01	3.1090874671936035	4.614371299743652	2020-01-01	0.0	16	2020.75
none	9	2021-01-01	3.440917491912842	4.598522663116455	2020-04-01	0.0	17	2021.0
none	9	2021-04-01	3.2169322967529297	4.830825805664063	2020-07-01	0.0	18	2021.25
none	9	2021-07-01	3.0488169193267822	4.457709789276123	2020-10-01	0.0	19	2021.5
none	9	2021-10-01	3.021126270294189	5.129446983337402	2021-01-01	0.0	20	2021.75
none	9	2022-01-01	2.9321305751800537	5.0272297859191895	2021-04-01	0.0	21	2022.0
none	9	2022-04-01	3.65671706199646	5.557639122009277	2021-07-01	0.0	22	2022.25
none	9	2022-07-01	3.380200862884521	5.410890102386475	2021-10-01	0.0	23	2022.5
none	9	2022-10-01	3.41854214668274	5.982992649078369	2022-01-01	0.0	24	2022.75
none	9	2023-01-01	3.111912727355957	6.544651508331299	2022-04-01	0.0	25	2023.0
none	9	2023-04-01	3.913224220275879	6.643648624420166	2022-07-01	0.0	26	2023.25
none	9	2023-07-01	4.751176834106445	8.275259017944336	2022-10-01	0.0	27	2023.5
none	9	2023-10-01	3.9369397163391113	6.5920491218566895	2023-01-01	0.0	28	2023.75
none	9	2024-01-01	3.885758876800537	5.606037139892578	2023-04-01	0.0	29	2024.0
none	9	2024-04-01	4.008333683013916	6.5282816886901855	2023-07-01	0.0	30	2024.25
none	9	2024-07-01	3.5274770259857178	6.296347618103027	2023-10-01	0.0	31	2024.5
none	9	2024-10-01	4.004782676696777	5.599778175354004	2024-01-01	0.0	32	2024.75
none	9	2025-01-01	3.6229500770568848	5.505116939544678	2024-04-01	0.0	33	2025.0
none	9	2025-04-01	3.768925666809082	5.677939414978027	2024-07-01	0.0	34	2025.25
none	9	2025-07-01	4.373484611511231	6.681673526763916	2024-10-01	0.0	35	2025.5
none	9	2025-10-01	4.957460880279541	8.217820167541504	2025-01-01	0.0	36	2025.75
none	9	2026-01-01	4.268948078155518	9.978353500366213	2025-04-01	0.0	37	2026.0
none	9	2026-04-01	4.368926048278809	6.580699443817139	2025-07-01	0.0	38	2026.25
none	9	2026-07-01	3.8532845973968506	4.692063331604004	2025-10-01	0.0	39	2026.5
none	9	2026-10-01	4.55002498626709	5.416767597198486	2026-01-01	0.0	40	2026.75
none	9	2027-01-01	5.514035701751709	7.671566963195801	2026-04-01	0.0	41	2027.0
none	9	2027-04-01	4.581953048706055	8.288861274719238	2026-07-01	0.0	42	2027.25
none	9	2027-07-01	3.295486688613892	6.558438777923584	2026-10-01	0.0	43	2027.5
none	9	2027-10-01	3.6809394359588623	8.884647369384766	2027-01-01	0.0	44	2027.75
none	9	2028-01-01	3.4223978519439697	5.036028861999512	2027-04-01	0.0	45	2028.0
none	9	2028-04-01	3.8854572772979736	5.318877696990967	2027-07-01	0.0	46	2028.25
none	9	2028-07-01	3.70787501335144	5.565244674682617	2027-10-01	0.0	47	2028.5
none	9	2028-10-01	4.373169422149658	7.379088401794434	2028-01-01	0.0	48	2028.75
none	9	2029-01-01	3.876644372940064	5.98159122467041	2028-04-01	0.0	49	2029.0
none	9	2029-04-01	3.783891201019287	6.473845958709717	2028-07-01	0.0	50	2029.25
none	9	2029-07-01	3.5858192443847656	5.056806564331055	2028-10-01	0.0	51	2029.5
none	9	2029-10-01	3.869888305664064	5.760622024536133	2029-01-01	0.0	52	2029.75
none	9	2030-01-01	3.3388187885284424	6.300598621368408	2029-04-01	0.0	53	2030.0
none	9	2030-04-01	3.200840711593628	5.543898105621338	2029-07-01	0.0	54	2030.25
none	9	2030-07-01	3.653657197952272	5.062138080596924	2029-10-01	0.0	55	2030.5
none	9	2030-10-01	3.513345956802368	5.7343268394470215	2030-01-01	0.0	56	2030.75
none	9	2031-01-01	3.5895049571990967	5.111144065856934	2030-04-01	0.0	57	2031.0
none	9	2031-04-01	4.03456974029541	6.199948787689209	2030-07-01	0.0	58	2031.25
none	9	2031-07-01	3.543576955795288	6.146296977996826	2030-10-01	0.0	59	2031.5
none	9	2031-10-01	4.07201623916626	6.864778518676758	2031-01-01	0.0	60	2031.75
none	9	2032-01-01	5.052160263061523	8.034900665283203	2031-04-01	0.0	61	2032.0
none	9	2032-04-01	3.8383519649505615	5.353828430175781	2031-07-01	0.0	62	2032.25
none	9	2032-07-01	3.6216769218444815	4.819065570831299	2031-10-01	0.0	63	2032.5
none	9	2032-10-01	3.81840705871582	5.1424102783203125	2032-01-01	0.0	64	2032.75
none	9	2033-01-01	2.7562568187713623	4.763815879821777	2032-04-01	0.0	65	2033.0
none	9	2033-04-01	3.1741931438446045	5.79613733291626	2032-07-01	0.0	66	2033.25
none	9	2033-07-01	4.106004238128662	7.488208293914795	2032-10-01	0.0	67	2033.5
none	9	2033-10-01	3.4064173698425293	4.625105857849121	2033-01-01	0.0	68	2033.75
none	9	2034-01-01	3.298175573348999	4.734872341156006	2033-04-01	0.0	69	2034.0
none	9	2034-04-01	3.277188777923584	4.031087875366211	2033-07-01	0.0	70	2034.25
none	9	2034-07-01	3.6190128326416016	6.303977966308594	2033-10-01	0.0	71	2034.5
none	9	2034-10-01	4.338215827941895	7.758825778961182	2034-01-01	0.0	72	2034.75
none	9	2035-01-01	3.527382135391236	4.491288185119629	2034-04-01	0.0	73	2035.0
none	9	2035-04-01	3.2603237628936768	4.452880382537842	2034-07-01	0.0	74	2035.25
none	9	2035-07-01	3.798804759979248	4.909629821777344	2034-10-01	0.0	75	2035.5
none	9	2035-10-01	3.7176921367645264	5.035223484039307	2035-01-01	0.0	76	2035.75
none	9	2036-01-01	3.8616092205047607	5.529708385467529	2035-04-01	0.0	77	2036.0
none	9	2036-04-01	3.103476524353028	4.463447093963623	2035-07-01	0.0	78	2036.25
none	9	2036-07-01	3.247020483016968	5.037848472595215	2035-10-01	0.0	79	2036.5
none	9	2036-10-01	2.748189687728882	4.667682647705078	2036-01-01	0.0	80	2036.75
none	9	2037-01-01	2.988605499267578	4.626531600952148	2036-04-01	0.0	81	2037.0
none	9	2037-04-01	4.118941307067871	6.705908298492432	2036-07-01	0.0	82	2037.25
none	9	2037-07-01	4.086386203765869	7.57404088973999	2036-10-01	0.0	83	2037.5
none	9	2037-10-01	3.0217738151550293	3.304002046585083	2037-01-01	0.0	84	2037.75
none	9	2038-01-01	3.0698132514953613	3.893585205078125	2037-04-01	0.0	85	2038.0
none	9	2038-04-01	4.0395283699035645	5.229455947875977	2037-07-01	0.0	86	2038.25
none	9	2038-07-01	4.502627849578857	5.689103126525879	2037-10-01	0.0	87	2038.5
none	9	2038-10-01	3.198944091796875	3.844512701034546	2038-01-01	0.0	88	2038.75
none	9	2039-01-01	2.656878709793091	3.620745658874512	2038-04-01	0.0	89	2039.0
none	9	2039-04-01	2.650604009628296	4.285559177398682	2038-07-01	0.0	90	2039.25
none	9	2039-07-01	3.262883424758911	4.715054988861084	2038-10-01	0.0	91	2039.5
none	9	2039-10-01	4.367791652679443	6.458400249481201	2039-01-01	0.0	92	2039.75
none	9	2040-01-01	3.449124574661255	9.086591720581056	2039-04-01	0.0	93	2040.0
none	9	2040-04-01	4.37738037109375	10.324236869812012	2039-07-01	0.0	94	2040.25
none	9	2040-07-01	3.923989772796631	8.41494369506836	2039-10-01	0.0	95	2040.5
none	9	2040-10-01	3.4530067443847656	5.632933616638184	2040-01-01	0.0	96	2040.75
ideal	9	2017-07-01	3.774190187454224	6.182066917419434	2016-10-01	1.0	3	2017.5
ideal	9	2017-10-01	3.330206632614136	4.387464046478272	2017-01-01	1.0	4	2017.75
ideal	9	2018-01-01	3.486255645751953	4.548837661743164	2017-04-01	1.0	5	2018.0
ideal	9	2018-04-01	3.145956516265869	4.81873893737793	2017-07-01	1.0	6	2018.25
ideal	9	2018-07-01	3.3879265785217285	4.592732906341553	2017-10-01	1.0	7	2018.5
ideal	9	2018-10-01	3.4780280590057373	4.83946418762207	2018-01-01	1.0	8	2018.75
ideal	9	2019-01-01	3.640388011932373	5.40347146987915	2018-04-01	1.0	9	2019.0
ideal	9	2019-04-01	3.891898632049561	5.904324054718018	2018-07-01	1.0	10	2019.25
ideal	9	2019-07-01	3.8765695095062256	5.790624618530273	2018-10-01	1.0	11	2019.5
ideal	9	2019-10-01	4.714133262634277	9.114298820495604	2019-01-01	1.0	12	2019.75
ideal	9	2020-01-01	5.395780563354492	9.823888778686523	2019-04-01	1.0	13	2020.0
ideal	9	2020-04-01	4.872035980224609	6.594521999359131	2019-07-01	1.0	14	2020.25
ideal	9	2020-07-01	5.078680992126465	6.653497695922852	2019-10-01	1.0	15	2020.5
ideal	9	2020-10-01	3.234959602355957	5.024400234222412	2020-01-01	1.0	16	2020.75
ideal	9	2021-01-01	3.668513059616089	4.680209159851074	2020-04-01	1.0	17	2021.0
ideal	9	2021-04-01	3.5765573978424072	5.323417663574219	2020-07-01	1.0	18	2021.25
ideal	9	2021-07-01	3.065145254135132	4.521798610687256	2020-10-01	1.0	19	2021.5
ideal	9	2021-10-01	3.093294858932495	4.916358947753906	2021-01-01	1.0	20	2021.75
ideal	9	2022-01-01	3.0593650341033936	5.070550441741943	2021-04-01	1.0	21	2022.0
ideal	9	2022-04-01	3.946090698242188	6.347059726715088	2021-07-01	1.0	22	2022.25
ideal	9	2022-07-01	3.441068172454834	5.393407344818115	2021-10-01	1.0	23	2022.5
ideal	9	2022-10-01	3.5071935653686523	5.813538074493408	2022-01-01	1.0	24	2022.75
ideal	9	2023-01-01	3.55740737915039	7.509988784790039	2022-04-01	1.0	25	2023.0
ideal	9	2023-04-01	3.929194450378418	6.385413646697998	2022-07-01	1.0	26	2023.25
ideal	9	2023-07-01	4.873219013214111	8.447214126586914	2022-10-01	1.0	27	2023.5
ideal	9	2023-10-01	4.7545905113220215	8.176275253295898	2023-01-01	1.0	28	2023.75
ideal	9	2024-01-01	3.9811441898345934	5.512535095214844	2023-04-01	1.0	29	2024.0
ideal	9	2024-04-01	4.698323726654053	6.637547016143799	2023-07-01	1.0	30	2024.25
ideal	9	2024-07-01	4.389417171478272	6.356881141662598	2023-10-01	1.0	31	2024.5
ideal	9	2024-10-01	4.577275276184082	8.002532005310059	2024-01-01	1.0	32	2024.75
ideal	9	2025-01-01	3.840766906738281	5.5395331382751465	2024-04-01	1.0	33	2025.0
ideal	9	2025-04-01	4.350484848022461	6.042547702789307	2024-07-01	1.0	34	2025.25
ideal	9	2025-07-01	4.954071998596191	6.558140754699707	2024-10-01	1.0	35	2025.5
ideal	9	2025-10-01	5.008158683776856	8.191767692565918	2025-01-01	1.0	36	2025.75
ideal	9	2026-01-01	5.209003925323486	10.040924072265623	2025-04-01	1.0	37	2026.0
ideal	9	2026-04-01	5.314402580261231	10.370433807373049	2025-07-01	1.0	38	2026.25
ideal	9	2026-07-01	3.854611396789551	5.255904197692871	2025-10-01	1.0	39	2026.5
ideal	9	2026-10-01	4.579253196716309	5.35474157333374	2026-01-01	1.0	40	2026.75
ideal	9	2027-01-01	5.543076992034912	7.892130851745605	2026-04-01	1.0	41	2027.0
ideal	9	2027-04-01	4.957637786865234	8.371101379394531	2026-07-01	1.0	42	2027.25
ideal	9	2027-07-01	3.2995879650115967	5.822092056274414	2026-10-01	1.0	43	2027.5
ideal	9	2027-10-01	3.83772611618042	9.936174392700195	2027-01-01	1.0	44	2027.75
ideal	9	2028-01-01	3.698975086212158	6.9687347412109375	2027-04-01	1.0	45	2028.0
ideal	9	2028-04-01	4.131957530975342	5.931290626525879	2027-07-01	1.0	46	2028.25
ideal	9	2028-07-01	4.726369380950928	6.340517520904541	2027-10-01	1.0	47	2028.5
ideal	9	2028-10-01	5.206582069396973	7.634780406951904	2028-01-01	1.0	48	2028.75
ideal	9	2029-01-01	4.1909027099609375	6.295083999633789	2028-04-01	1.0	49	2029.0
ideal	9	2029-04-01	3.831703186035156	6.715697288513184	2028-07-01	1.0	50	2029.25
ideal	9	2029-07-01	3.625194549560547	5.21361255645752	2028-10-01	1.0	51	2029.5
ideal	9	2029-10-01	3.982607126235962	6.615203380584717	2029-01-01	1.0	52	2029.75
ideal	9	2030-01-01	3.359585762023926	6.333510398864746	2029-04-01	1.0	53	2030.0
ideal	9	2030-04-01	3.995208740234375	6.906027793884277	2029-07-01	1.0	54	2030.25
ideal	9	2030-07-01	3.7753920555114746	5.083968162536621	2029-10-01	1.0	55	2030.5
ideal	9	2030-10-01	3.5326943397521973	6.001871585845947	2030-01-01	1.0	56	2030.75
ideal	9	2031-01-01	3.6081326007843018	5.156789302825928	2030-04-01	1.0	57	2031.0
ideal	9	2031-04-01	4.052699565887451	5.579753398895264	2030-07-01	1.0	58	2031.25
ideal	9	2031-07-01	4.125927925109863	7.307815551757812	2030-10-01	1.0	59	2031.5
ideal	9	2031-10-01	4.813419818878174	8.459159851074219	2031-01-01	1.0	60	2031.75
ideal	9	2032-01-01	5.104042530059815	7.961973190307617	2031-04-01	1.0	61	2032.0
ideal	9	2032-04-01	4.03468656539917	5.473093509674072	2031-07-01	1.0	62	2032.25
ideal	9	2032-07-01	4.064501762390137	4.9286789894104	2031-10-01	1.0	63	2032.5
ideal	9	2032-10-01	3.89705753326416	5.139824390411377	2032-01-01	1.0	64	2032.75
ideal	9	2033-01-01	2.953973293304444	4.816522598266602	2032-04-01	1.0	65	2033.0
ideal	9	2033-04-01	3.171025276184082	5.778499126434326	2032-07-01	1.0	66	2033.25
ideal	9	2033-07-01	4.120312690734863	7.4832282066345215	2032-10-01	1.0	67	2033.5
ideal	9	2033-10-01	3.6080918312072754	5.107886791229248	2033-01-01	1.0	68	2033.75
ideal	9	2034-01-01	3.788477659225464	5.852624893188477	2033-04-01	1.0	69	2034.0
ideal	9	2034-04-01	3.9804527759552	4.913283824920654	2033-07-01	1.0	70	2034.25
ideal	9	2034-07-01	3.624284267425537	5.8828535079956055	2033-10-01	1.0	71	2034.5
ideal	9	2034-10-01	4.3914289474487305	7.738731861114502	2034-01-01	1.0	72	2034.75
ideal	9	2035-01-01	3.5304458141326904	4.443794250488281	2034-04-01	1.0	73	2035.0
ideal	9	2035-04-01	3.604683160781861	4.504763603210449	2034-07-01	1.0	74	2035.25
ideal	9	2035-07-01	3.8324501514434814	4.919144153594971	2034-10-01	1.0	75	2035.5
ideal	9	2035-10-01	3.7433886528015137	5.140660285949707	2035-01-01	1.0	76	2035.75
ideal	9	2036-01-01	3.975399971008301	5.509575843811035	2035-04-01	1.0	77	2036.0
ideal	9	2036-04-01	3.6399664878845215	4.771926403045654	2035-07-01	1.0	78	2036.25
ideal	9	2036-07-01	3.2779815196990967	5.036922931671143	2035-10-01	1.0	79	2036.5
ideal	9	2036-10-01	2.89005446434021	4.664366245269775	2036-01-01	1.0	80	2036.75
ideal	9	2037-01-01	3.0012338161468506	4.756632328033447	2036-04-01	1.0	81	2037.0
ideal	9	2037-04-01	4.131821155548096	6.750277996063232	2036-07-01	1.0	82	2037.25
ideal	9	2037-07-01	5.016881465911865	7.693693161010742	2036-10-01	1.0	83	2037.5
ideal	9	2037-10-01	3.1866354942321777	3.364487171173096	2037-01-01	1.0	84	2037.75
ideal	9	2038-01-01	3.187705516815185	3.8939075469970703	2037-04-01	1.0	85	2038.0
ideal	9	2038-04-01	4.04176139831543	5.216063022613525	2037-07-01	1.0	86	2038.25
ideal	9	2038-07-01	4.509509086608887	5.685428619384766	2037-10-01	1.0	87	2038.5
ideal	9	2038-10-01	3.3397092819213867	3.941346883773804	2038-01-01	1.0	88	2038.75
ideal	9	2039-01-01	2.7520864009857178	3.676627159118652	2038-04-01	1.0	89	2039.0
ideal	9	2039-04-01	2.975005626678467	4.101092338562012	2038-07-01	1.0	90	2039.25
ideal	9	2039-07-01	3.3534438610076904	4.90109920501709	2038-10-01	1.0	91	2039.5
ideal	9	2039-10-01	4.368055820465088	6.416653633117676	2039-01-01	1.0	92	2039.75
ideal	9	2040-01-01	3.461456775665283	9.002070426940918	2039-04-01	1.0	93	2040.0
ideal	9	2040-04-01	4.377507209777832	10.225970268249512	2039-07-01	1.0	94	2040.25
ideal	9	2040-07-01	4.304242134094238	8.712298393249512	2039-10-01	1.0	95	2040.5
ideal	9	2040-10-01	3.633772373199463	5.864994049072266	2040-01-01	1.0	96	2040.75
realistic	9	2017-07-01	3.877140998840332	7.279552936553955	2016-10-01	3.0	3	2017.5
realistic	9	2017-10-01	3.4793031215667725	5.137511730194092	2017-01-01	3.0	4	2017.75
realistic	9	2018-01-01	3.619151592254639	4.544070243835449	2017-04-01	3.0	5	2018.0
realistic	9	2018-04-01	3.20233154296875	4.906513214111328	2017-07-01	3.0	6	2018.25
realistic	9	2018-07-01	3.5997118949890137	5.077375888824463	2017-10-01	3.0	7	2018.5
realistic	9	2018-10-01	3.950352430343628	5.306783676147461	2018-01-01	3.0	8	2018.75
realistic	9	2019-01-01	4.073160648345947	5.502952575683594	2018-04-01	3.0	9	2019.0
realistic	9	2019-04-01	4.253067970275879	6.181491851806641	2018-07-01	3.0	10	2019.25
realistic	9	2019-07-01	4.397043704986572	6.518299102783203	2018-10-01	3.0	11	2019.5
realistic	9	2019-10-01	5.016556262969971	8.743363380432129	2019-01-01	3.0	12	2019.75
realistic	9	2020-01-01	5.407737255096436	10.636634826660156	2019-04-01	3.0	13	2020.0
realistic	9	2020-04-01	5.569716453552246	6.681400775909424	2019-07-01	3.0	14	2020.25
realistic	9	2020-07-01	5.244552612304688	6.518083095550537	2019-10-01	3.0	15	2020.5
realistic	9	2020-10-01	4.125303268432617	7.381324291229248	2020-01-01	3.0	16	2020.75
realistic	9	2021-01-01	3.8957674503326416	5.199315071105957	2020-04-01	3.0	17	2021.0
realistic	9	2021-04-01	4.400279521942139	5.93186092376709	2020-07-01	3.0	18	2021.25
realistic	9	2021-07-01	3.816275596618652	5.116330146789551	2020-10-01	3.0	19	2021.5
realistic	9	2021-10-01	3.5845987796783447	6.140180587768555	2021-01-01	3.0	20	2021.75
realistic	9	2022-01-01	3.389322280883789	5.6057868003845215	2021-04-01	3.0	21	2022.0
realistic	9	2022-04-01	4.110962867736816	6.28500509262085	2021-07-01	3.0	22	2022.25
realistic	9	2022-07-01	4.2048187255859375	6.377223968505859	2021-10-01	3.0	23	2022.5
realistic	9	2022-10-01	3.825163841247559	6.715322017669678	2022-01-01	3.0	24	2022.75
realistic	9	2023-01-01	3.9969401359558105	8.23410701751709	2022-04-01	3.0	25	2023.0
realistic	9	2023-04-01	3.98220157623291	6.842923641204834	2022-07-01	3.0	26	2023.25
realistic	9	2023-07-01	5.198305130004883	8.893719673156738	2022-10-01	3.0	27	2023.5
realistic	9	2023-10-01	4.828707695007324	7.22381591796875	2023-01-01	3.0	28	2023.75
realistic	9	2024-01-01	3.997778415679932	6.037718772888184	2023-04-01	3.0	29	2024.0
realistic	9	2024-04-01	4.735860347747803	6.77442741394043	2023-07-01	3.0	30	2024.25
realistic	9	2024-07-01	4.416849613189697	6.279830932617188	2023-10-01	3.0	31	2024.5
realistic	9	2024-10-01	4.602141380310059	6.704597473144531	2024-01-01	3.0	32	2024.75
realistic	9	2025-01-01	3.9003539085388175	6.031365871429443	2024-04-01	3.0	33	2025.0
realistic	9	2025-04-01	4.63581657409668	6.255279064178467	2024-07-01	3.0	34	2025.25
realistic	9	2025-07-01	4.968337535858154	6.531170845031738	2024-10-01	3.0	35	2025.5
realistic	9	2025-10-01	5.16096305847168	8.601388931274414	2025-01-01	3.0	36	2025.75
realistic	9	2026-01-01	5.215906143188477	9.847692489624023	2025-04-01	3.0	37	2026.0
realistic	9	2026-04-01	5.33817195892334	10.776890754699709	2025-07-01	3.0	38	2026.25
realistic	9	2026-07-01	3.8885552883148193	5.524286270141602	2025-10-01	3.0	39	2026.5
realistic	9	2026-10-01	4.986021518707275	5.8748064041137695	2026-01-01	3.0	40	2026.75
realistic	9	2027-01-01	6.882373332977295	8.308650016784668	2026-04-01	3.0	41	2027.0
realistic	9	2027-04-01	5.350694179534912	7.795953750610352	2026-07-01	3.0	42	2027.25
realistic	9	2027-07-01	4.047289371490479	8.602679252624512	2026-10-01	3.0	43	2027.5
realistic	9	2027-10-01	3.854459524154663	9.922266006469728	2027-01-01	3.0	44	2027.75
realistic	9	2028-01-01	4.6276726722717285	10.205292701721191	2027-04-01	3.0	45	2028.0
realistic	9	2028-04-01	4.305315017700195	6.434834003448486	2027-07-01	3.0	46	2028.25
realistic	9	2028-07-01	4.9721221923828125	6.439558506011963	2027-10-01	3.0	47	2028.5
realistic	9	2028-10-01	6.600839138031006	8.215577125549316	2028-01-01	3.0	48	2028.75
realistic	9	2029-01-01	4.61348295211792	7.235149383544922	2028-04-01	3.0	49	2029.0
realistic	9	2029-04-01	4.079302787780762	6.6140456199646	2028-07-01	3.0	50	2029.25
realistic	9	2029-07-01	3.754760265350342	5.342629432678223	2028-10-01	3.0	51	2029.5
realistic	9	2029-10-01	4.086287021636963	6.30654239654541	2029-01-01	3.0	52	2029.75
realistic	9	2030-01-01	3.66326117515564	6.054156303405762	2029-04-01	3.0	53	2030.0
realistic	9	2030-04-01	4.091292381286621	6.565428256988525	2029-07-01	3.0	54	2030.25
realistic	9	2030-07-01	4.034758567810059	6.56299352645874	2029-10-01	3.0	55	2030.5
realistic	9	2030-10-01	3.953340530395508	6.13582181930542	2030-01-01	3.0	56	2030.75
realistic	9	2031-01-01	3.703271150588989	4.742668151855469	2030-04-01	3.0	57	2031.0
realistic	9	2031-04-01	4.997446537017822	6.835280895233154	2030-07-01	3.0	58	2031.25
realistic	9	2031-07-01	4.882633209228516	9.156094551086426	2030-10-01	3.0	59	2031.5
realistic	9	2031-10-01	5.556707382202148	8.330757141113281	2031-01-01	3.0	60	2031.75
realistic	9	2032-01-01	5.936339378356934	11.1588716506958	2031-04-01	3.0	61	2032.0
realistic	9	2032-04-01	4.082420349121094	5.819643020629883	2031-07-01	3.0	62	2032.25
realistic	9	2032-07-01	4.481840133666992	5.905185699462891	2031-10-01	3.0	63	2032.5
realistic	9	2032-10-01	3.932355165481568	5.126161575317383	2032-01-01	3.0	64	2032.75
realistic	9	2033-01-01	3.934267997741699	5.782577037811279	2032-04-01	3.0	65	2033.0
realistic	9	2033-04-01	3.67655086517334	6.072129726409912	2032-07-01	3.0	66	2033.25
realistic	9	2033-07-01	4.131389617919922	7.664242267608643	2032-10-01	3.0	67	2033.5
realistic	9	2033-10-01	3.690995454788208	5.76695728302002	2033-01-01	3.0	68	2033.75
realistic	9	2034-01-01	4.040189266204834	5.731236457824707	2033-04-01	3.0	69	2034.0
realistic	9	2034-04-01	4.258978366851807	5.1677775382995605	2033-07-01	3.0	70	2034.25
realistic	9	2034-07-01	3.653158903121948	5.069981098175049	2033-10-01	3.0	71	2034.5
realistic	9	2034-10-01	4.4207940101623535	7.840425968170166	2034-01-01	3.0	72	2034.75
realistic	9	2035-01-01	5.242711067199707	8.545187950134277	2034-04-01	3.0	73	2035.0
realistic	9	2035-04-01	4.249673843383789	5.109962463378906	2034-07-01	3.0	74	2035.25
realistic	9	2035-07-01	4.013655662536621	5.054813861846924	2034-10-01	3.0	75	2035.5
realistic	9	2035-10-01	4.090188503265381	5.1621198654174805	2035-01-01	3.0	76	2035.75
realistic	9	2036-01-01	4.440025806427002	6.209869384765625	2035-04-01	3.0	77	2036.0
realistic	9	2036-04-01	3.918909549713135	5.03035306930542	2035-07-01	3.0	78	2036.25
realistic	9	2036-07-01	3.5150704383850098	5.138616561889648	2035-10-01	3.0	79	2036.5
realistic	9	2036-10-01	3.3304009437561035	5.297215461730957	2036-01-01	3.0	80	2036.75
realistic	9	2037-01-01	3.2807962894439697	4.701295852661133	2036-04-01	3.0	81	2037.0
realistic	9	2037-04-01	4.158499717712402	7.26060152053833	2036-07-01	3.0	82	2037.25
realistic	9	2037-07-01	5.033253192901611	7.173368453979492	2036-10-01	3.0	83	2037.5
realistic	9	2037-10-01	3.745353937149048	4.203125	2037-01-01	3.0	84	2037.75
realistic	9	2038-01-01	3.39858341217041	4.195526599884033	2037-04-01	3.0	85	2038.0
realistic	9	2038-04-01	4.141159057617188	5.627994060516357	2037-07-01	3.0	86	2038.25
realistic	9	2038-07-01	4.55929708480835	5.717172622680664	2037-10-01	3.0	87	2038.5
realistic	9	2038-10-01	3.5969126224517822	4.396090984344482	2038-01-01	3.0	88	2038.75
realistic	9	2039-01-01	3.1040358543396	4.014035224914551	2038-04-01	3.0	89	2039.0
realistic	9	2039-04-01	3.0847597122192383	4.639101505279541	2038-07-01	3.0	90	2039.25
realistic	9	2039-07-01	3.3506665229797363	5.15035343170166	2038-10-01	3.0	91	2039.5
realistic	9	2039-10-01	4.55589771270752	6.353721618652344	2039-01-01	3.0	92	2039.75
realistic	9	2040-01-01	5.880523681640625	9.087937355041504	2039-04-01	3.0	93	2040.0
realistic	9	2040-04-01	4.378439903259277	10.093134880065918	2039-07-01	3.0	94	2040.25
realistic	9	2040-07-01	4.329729080200195	9.932928085327148	2039-10-01	3.0	95	2040.5
realistic	9	2040-10-01	3.962251901626587	6.291356563568115	2040-01-01	3.0	96	2040.75
none	12	2017-10-01	4.313995361328125	7.207976341247559	2016-10-01	0.0	4	2017.75
none	12	2018-01-01	4.0261664390563965	4.89488697052002	2017-01-01	0.0	5	2018.0
none	12	2018-04-01	3.721209764480591	4.484353065490723	2017-04-01	0.0	6	2018.25
none	12	2018-07-01	3.6197314262390137	4.885854244232178	2017-07-01	0.0	7	2018.5
none	12	2018-10-01	3.940601110458374	5.18261194229126	2017-10-01	0.0	8	2018.75
none	12	2019-01-01	4.050704479217529	5.498834609985352	2018-01-01	0.0	9	2019.0
none	12	2019-04-01	4.350462436676025	5.9695587158203125	2018-04-01	0.0	10	2019.25
none	12	2019-07-01	4.345444679260254	6.030104160308838	2018-07-01	0.0	11	2019.5
none	12	2019-10-01	4.98493766784668	8.00898265838623	2018-10-01	0.0	12	2019.75
none	12	2020-01-01	5.411263942718506	10.121455192565918	2019-01-01	0.0	13	2020.0
none	12	2020-04-01	5.934413433074951	10.547857284545898	2019-04-01	0.0	14	2020.25
none	12	2020-07-01	5.418187618255615	6.348909854888916	2019-07-01	0.0	15	2020.5
none	12	2020-10-01	4.163466930389404	5.324772834777832	2019-10-01	0.0	16	2020.75
none	12	2021-01-01	4.083609580993652	5.548894882202148	2020-01-01	0.0	17	2021.0
none	12	2021-04-01	4.049624443054199	5.279214859008789	2020-04-01	0.0	18	2021.25
none	12	2021-07-01	3.413459539413452	5.059401035308838	2020-07-01	0.0	19	2021.5
none	12	2021-10-01	3.7683839797973633	5.332624912261963	2020-10-01	0.0	20	2021.75
none	12	2022-01-01	3.723608255386353	5.765267848968506	2021-01-01	0.0	21	2022.0
none	12	2022-04-01	4.218155384063721	6.218245029449463	2021-04-01	0.0	22	2022.25
none	12	2022-07-01	4.21548318862915	6.378135681152344	2021-07-01	0.0	23	2022.5
none	12	2022-10-01	3.8964693546295166	6.315491676330566	2021-10-01	0.0	24	2022.75
none	12	2023-01-01	4.145266056060791	7.514171123504639	2022-01-01	0.0	25	2023.0
none	12	2023-04-01	3.9998974800109854	7.50602388381958	2022-04-01	0.0	26	2023.25
none	12	2023-07-01	5.219251155853272	7.543623447418213	2022-07-01	0.0	27	2023.5
none	12	2023-10-01	5.952761173248291	9.150800704956056	2022-10-01	0.0	28	2023.75
none	12	2024-01-01	4.7431321144104	6.606980323791504	2023-01-01	0.0	29	2024.0
none	12	2024-04-01	4.8581719398498535	6.172450542449951	2023-04-01	0.0	30	2024.25
none	12	2024-07-01	4.732698917388916	6.906852722167969	2023-07-01	0.0	31	2024.5
none	12	2024-10-01	4.645459175109863	7.402367115020752	2023-10-01	0.0	32	2024.75
none	12	2025-01-01	5.19945764541626	7.716485977172852	2024-01-01	0.0	33	2025.0
none	12	2025-04-01	4.681662559509277	6.366971015930176	2024-04-01	0.0	34	2025.25
none	12	2025-07-01	5.413197994232178	7.196744441986084	2024-07-01	0.0	35	2025.5
none	12	2025-10-01	5.220339775085449	8.44075870513916	2024-10-01	0.0	36	2025.75
none	12	2026-01-01	6.199012756347656	9.689266204833984	2025-01-01	0.0	37	2026.0
none	12	2026-04-01	5.353291988372803	10.692133903503418	2025-04-01	0.0	38	2026.25
none	12	2026-07-01	5.415285587310791	7.537818908691406	2025-07-01	0.0	39	2026.5
none	12	2026-10-01	5.161822319030762	5.796680450439453	2025-10-01	0.0	40	2026.75
none	12	2027-01-01	6.887472629547119	7.791223049163818	2026-01-01	0.0	41	2027.0
none	12	2027-04-01	5.713783264160156	7.740015983581543	2026-04-01	0.0	42	2027.25
none	12	2027-07-01	4.628760814666748	8.234651565551758	2026-07-01	0.0	43	2027.5
none	12	2027-10-01	3.93532919883728	7.255232334136963	2026-10-01	0.0	44	2027.75
none	12	2028-01-01	4.630019664764404	9.722552299499512	2027-01-01	0.0	45	2028.0
none	12	2028-04-01	4.31951904296875	5.278499603271484	2027-04-01	0.0	46	2028.25
none	12	2028-07-01	5.1584062576293945	6.299020767211914	2027-07-01	0.0	47	2028.5
none	12	2028-10-01	5.263614654541016	7.259202480316162	2027-10-01	0.0	48	2028.75
none	12	2029-01-01	5.315274238586426	8.292108535766602	2028-01-01	0.0	49	2029.0
none	12	2029-04-01	4.75953483581543	6.572083950042725	2028-04-01	0.0	50	2029.25
none	12	2029-07-01	4.476609706878662	6.653870105743408	2028-07-01	0.0	51	2029.5
none	12	2029-10-01	4.663308143615723	5.857201099395752	2028-10-01	0.0	52	2029.75
none	12	2030-01-01	5.022138595581055	6.80133056640625	2029-01-01	0.0	53	2030.0
none	12	2030-04-01	4.080639839172363	6.995575904846191	2029-04-01	0.0	54	2030.25
none	12	2030-07-01	4.0279459953308105	5.697328090667725	2029-07-01	0.0	55	2030.5
none	12	2030-10-01	4.4567742347717285	5.706114768981934	2029-10-01	0.0	56	2030.75
none	12	2031-01-01	4.191825866699219	6.368100643157959	2030-01-01	0.0	57	2031.0
none	12	2031-04-01	5.035034656524658	6.557766914367676	2030-04-01	0.0	58	2031.25
none	12	2031-07-01	5.205035209655762	6.614981651306152	2030-07-01	0.0	59	2031.5
none	12	2031-10-01	5.560185432434082	8.656332015991211	2030-10-01	0.0	60	2031.75
none	12	2032-01-01	5.157406806945801	7.991209506988525	2031-01-01	0.0	61	2032.0
none	12	2032-04-01	5.817165851593018	8.417556762695312	2031-04-01	0.0	62	2032.25
none	12	2032-07-01	4.583276748657227	5.399005889892578	2031-07-01	0.0	63	2032.5
none	12	2032-10-01	4.156171798706055	5.22409725189209	2031-10-01	0.0	64	2032.75
none	12	2033-01-01	4.057002067565918	5.1005706787109375	2032-01-01	0.0	65	2033.0
none	12	2033-04-01	3.729801416397095	6.142000675201416	2032-04-01	0.0	66	2033.25
none	12	2033-07-01	4.173299312591553	7.278561592102051	2032-07-01	0.0	67	2033.5
none	12	2033-10-01	4.591322898864746	8.47600269317627	2032-10-01	0.0	68	2033.75
none	12	2034-01-01	4.118492126464844	4.744742393493652	2033-01-01	0.0	69	2034.0
none	12	2034-04-01	4.258212566375732	5.37887716293335	2033-04-01	0.0	70	2034.25
none	12	2034-07-01	3.719994068145752	4.969351768493652	2033-07-01	0.0	71	2034.5
none	12	2034-10-01	4.497589588165283	7.21711254119873	2033-10-01	0.0	72	2034.75
none	12	2035-01-01	5.238682270050049	8.472246170043945	2034-01-01	0.0	73	2035.0
none	12	2035-04-01	4.251266002655029	4.743786334991455	2034-04-01	0.0	74	2035.25
none	12	2035-07-01	4.1490864753723145	5.136016845703125	2034-07-01	0.0	75	2035.5
none	12	2035-10-01	4.486639022827148	5.445404529571533	2034-10-01	0.0	76	2035.75
none	12	2036-01-01	4.437330722808838	5.671287536621094	2035-01-01	0.0	77	2036.0
none	12	2036-04-01	4.763169765472412	6.517100811004639	2035-04-01	0.0	78	2036.25
none	12	2036-07-01	3.5698390007019043	4.720060348510742	2035-07-01	0.0	79	2036.5
none	12	2036-10-01	3.3251097202301025	4.540782928466797	2035-10-01	0.0	80	2036.75
none	12	2037-01-01	3.277620553970337	4.891845703125	2036-01-01	0.0	81	2037.0
none	12	2037-04-01	4.188811302185059	6.264279365539551	2036-04-01	0.0	82	2037.25
none	12	2037-07-01	5.031485080718994	7.4176344871521	2036-07-01	0.0	83	2037.5
none	12	2037-10-01	4.502315044403076	7.933253765106201	2036-10-01	0.0	84	2037.75
none	12	2038-01-01	3.44494366645813	3.5611789226531982	2037-01-01	0.0	85	2038.0
none	12	2038-04-01	4.228893280029297	5.357996940612793	2037-04-01	0.0	86	2038.25
none	12	2038-07-01	4.506984710693359	5.61659049987793	2037-07-01	0.0	87	2038.5
none	12	2038-10-01	4.831121921539307	5.92417049407959	2037-10-01	0.0	88	2038.75
none	12	2039-01-01	3.2730445861816406	3.8271074295043945	2038-01-01	0.0	89	2039.0
none	12	2039-04-01	3.105966567993164	4.175284862518311	2038-04-01	0.0	90	2039.25
none	12	2039-07-01	3.391038656234741	5.19575834274292	2038-07-01	0.0	91	2039.5
none	12	2039-10-01	4.591318130493164	6.563419342041016	2038-10-01	0.0	92	2039.75
none	12	2040-01-01	5.879878997802734	8.638448715209961	2039-01-01	0.0	93	2040.0
none	12	2040-04-01	4.378916263580322	9.570801734924316	2039-04-01	0.0	94	2040.25
none	12	2040-07-01	5.335978031158447	10.598090171813965	2039-07-01	0.0	95	2040.5
none	12	2040-10-01	4.335620880126953	8.903589248657227	2039-10-01	0.0	96	2040.75
ideal	12	2017-10-01	4.330876350402832	6.592018127441406	2016-10-01	1.0	4	2017.75
ideal	12	2018-01-01	4.033471584320068	4.598002433776856	2017-01-01	1.0	5	2018.0
ideal	12	2018-04-01	3.83129620552063	4.594995975494385	2017-04-01	1.0	6	2018.25
ideal	12	2018-07-01	3.698147773742676	5.0171074867248535	2017-07-01	1.0	7	2018.5
ideal	12	2018-10-01	4.1462249755859375	5.502011299133301	2017-10-01	1.0	8	2018.75
ideal	12	2019-01-01	4.243120193481445	5.691199779510498	2018-01-01	1.0	9	2019.0
ideal	12	2019-04-01	4.578725337982178	6.485816478729248	2018-04-01	1.0	10	2019.25
ideal	12	2019-07-01	4.44037389755249	5.891505718231201	2018-07-01	1.0	11	2019.5
ideal	12	2019-10-01	5.969568729400635	8.699007034301758	2018-10-01	1.0	12	2019.75
ideal	12	2020-01-01	5.746971130371094	10.33435344696045	2019-01-01	1.0	13	2020.0
ideal	12	2020-04-01	5.934413433074951	10.236754417419434	2019-04-01	1.0	14	2020.25
ideal	12	2020-07-01	5.449238300323486	6.324716567993164	2019-07-01	1.0	15	2020.5
ideal	12	2020-10-01	5.4885993003845215	6.244100093841553	2019-10-01	1.0	16	2020.75
ideal	12	2021-01-01	4.187172889709473	5.241371154785156	2020-01-01	1.0	17	2021.0
ideal	12	2021-04-01	4.322386741638184	5.469210147857666	2020-04-01	1.0	18	2021.25
ideal	12	2021-07-01	3.904228448867798	5.200014114379883	2020-07-01	1.0	19	2021.5
ideal	12	2021-10-01	3.778749227523804	5.179651737213135	2020-10-01	1.0	20	2021.75
ideal	12	2022-01-01	3.79815673828125	5.531492710113525	2021-01-01	1.0	21	2022.0
ideal	12	2022-04-01	4.336085319519043	6.359355926513672	2021-04-01	1.0	22	2022.25
ideal	12	2022-07-01	4.560880184173584	7.252883434295654	2021-07-01	1.0	23	2022.5
ideal	12	2022-10-01	3.928375482559204	6.43483304977417	2021-10-01	1.0	24	2022.75
ideal	12	2023-01-01	4.44755744934082	7.314422130584717	2022-01-01	1.0	25	2023.0
ideal	12	2023-04-01	4.696400165557861	8.931299209594727	2022-04-01	1.0	26	2023.25
ideal	12	2023-07-01	5.224464416503906	7.176017761230469	2022-07-01	1.0	27	2023.5
ideal	12	2023-10-01	5.975013732910156	9.095260620117188	2022-10-01	1.0	28	2023.75
ideal	12	2024-01-01	5.722317695617676	8.206340789794922	2023-01-01	1.0	29	2024.0
ideal	12	2024-04-01	5.00288200378418	6.075601100921631	2023-04-01	1.0	30	2024.25
ideal	12	2024-07-01	5.383101940155029	6.990898609161377	2023-07-01	1.0	31	2024.5
ideal	12	2024-10-01	5.567410469055176	7.422515392303467	2023-10-01	1.0	32	2024.75
ideal	12	2025-01-01	5.7036871910095215	9.72015380859375	2024-01-01	1.0	33	2025.0
ideal	12	2025-04-01	4.832220554351807	6.2625412940979	2024-04-01	1.0	34	2025.25
ideal	12	2025-07-01	5.87401294708252	7.468762874603271	2024-07-01	1.0	35	2025.5
ideal	12	2025-10-01	6.079638481140137	8.467143058776855	2024-10-01	1.0	36	2025.75
ideal	12	2026-01-01	6.201151371002197	9.659750938415527	2025-01-01	1.0	37	2026.0
ideal	12	2026-04-01	6.35667610168457	10.70317840576172	2025-04-01	1.0	38	2026.25
ideal	12	2026-07-01	6.375853538513184	11.22402572631836	2025-07-01	1.0	39	2026.5
ideal	12	2026-10-01	5.178528308868408	6.391397476196289	2025-10-01	1.0	40	2026.75
ideal	12	2027-01-01	6.893255710601807	7.78286075592041	2026-01-01	1.0	41	2027.0
ideal	12	2027-04-01	5.738589763641357	8.029620170593262	2026-04-01	1.0	42	2027.25
ideal	12	2027-07-01	4.8328704833984375	8.129332542419434	2026-07-01	1.0	43	2027.5
ideal	12	2027-10-01	3.935447216033936	6.710704326629639	2026-10-01	1.0	44	2027.75
ideal	12	2028-01-01	4.692886829376221	10.8597412109375	2027-01-01	1.0	45	2028.0
ideal	12	2028-04-01	4.787955284118652	7.07231330871582	2027-04-01	1.0	46	2028.25
ideal	12	2028-07-01	5.329648971557617	6.736448287963867	2027-07-01	1.0	47	2028.5
ideal	12	2028-10-01	6.663448333740234	8.185885429382324	2027-10-01	1.0	48	2028.75
ideal	12	2029-01-01	6.292113304138184	8.487486839294434	2028-01-01	1.0	49	2029.0
ideal	12	2029-04-01	5.175323486328125	7.214081764221191	2028-04-01	1.0	50	2029.25
ideal	12	2029-07-01	4.495295524597168	6.856198787689209	2028-07-01	1.0	51	2029.5
ideal	12	2029-10-01	4.726705074310303	6.073020458221436	2028-10-01	1.0	52	2029.75
ideal	12	2030-01-01	5.074161529541016	7.812421321868896	2029-01-01	1.0	53	2030.0
ideal	12	2030-04-01	4.082223892211914	7.036308288574219	2029-04-01	1.0	54	2030.25
ideal	12	2030-07-01	4.865056037902832	7.853042125701904	2029-07-01	1.0	55	2030.5
ideal	12	2030-10-01	4.583817958831787	5.866313934326172	2029-10-01	1.0	56	2030.75
ideal	12	2031-01-01	4.200460910797119	6.487564563751221	2030-01-01	1.0	57	2031.0
ideal	12	2031-04-01	5.054962635040283	6.666092395782471	2030-04-01	1.0	58	2031.25
ideal	12	2031-07-01	5.205591678619385	6.498321533203125	2030-07-01	1.0	59	2031.5
ideal	12	2031-10-01	6.29982852935791	9.84858512878418	2030-10-01	1.0	60	2031.75
ideal	12	2032-01-01	6.060693740844727	10.418598175048828	2031-01-01	1.0	61	2032.0
ideal	12	2032-04-01	5.83814001083374	8.194046020507812	2031-04-01	1.0	62	2032.25
ideal	12	2032-07-01	4.7314133644104	5.440125465393066	2031-07-01	1.0	63	2032.5
ideal	12	2032-10-01	4.584766387939453	5.321587085723877	2031-10-01	1.0	64	2032.75
ideal	12	2033-01-01	4.102966785430908	4.995437145233154	2032-01-01	1.0	65	2033.0
ideal	12	2033-04-01	3.7716896533966064	6.149786949157715	2032-04-01	1.0	66	2033.25
ideal	12	2033-07-01	4.181753635406494	7.234827041625977	2032-07-01	1.0	67	2033.5
ideal	12	2033-10-01	4.605665683746338	8.475786209106445	2032-10-01	1.0	68	2033.75
ideal	12	2034-01-01	4.196304798126221	5.010154247283936	2033-01-01	1.0	69	2034.0
ideal	12	2034-04-01	4.735990524291992	6.746123313903809	2033-04-01	1.0	70	2034.25
ideal	12	2034-07-01	5.6384758949279785	6.964443206787109	2033-07-01	1.0	71	2034.5
ideal	12	2034-10-01	4.503300189971924	6.6598711013793945	2033-10-01	1.0	72	2034.75
ideal	12	2035-01-01	5.262147426605225	8.409085273742676	2034-01-01	1.0	73	2035.0
ideal	12	2035-04-01	4.251313209533691	4.699966430664063	2034-04-01	1.0	74	2035.25
ideal	12	2035-07-01	4.454760551452637	5.069496154785156	2034-07-01	1.0	75	2035.5
ideal	12	2035-10-01	4.517310619354248	5.54358434677124	2034-10-01	1.0	76	2035.75
ideal	12	2036-01-01	4.439384937286377	5.838850498199463	2035-01-01	1.0	77	2036.0
ideal	12	2036-04-01	4.7924113273620605	6.282415866851807	2035-04-01	1.0	78	2036.25
ideal	12	2036-07-01	4.230069160461426	4.977550506591797	2035-07-01	1.0	79	2036.5
ideal	12	2036-10-01	3.328294515609741	4.383971691131592	2035-10-01	1.0	80	2036.75
ideal	12	2037-01-01	3.3648695945739746	5.188634872436523	2036-01-01	1.0	81	2037.0
ideal	12	2037-04-01	4.190042972564697	6.469193458557129	2036-04-01	1.0	82	2037.25
ideal	12	2037-07-01	5.0316667556762695	7.57526969909668	2036-07-01	1.0	83	2037.5
ideal	12	2037-10-01	5.409457206726074	7.984156608581543	2036-10-01	1.0	84	2037.75
ideal	12	2038-01-01	3.554945230484009	3.873978614807129	2037-01-01	1.0	85	2038.0
ideal	12	2038-04-01	4.263866424560547	5.30464506149292	2037-04-01	1.0	86	2038.25
ideal	12	2038-07-01	4.507051944732666	5.605752468109131	2037-07-01	1.0	87	2038.5
ideal	12	2038-10-01	4.843845844268799	5.927869319915772	2037-10-01	1.0	88	2038.75
ideal	12	2039-01-01	3.417257070541382	3.970848560333252	2038-01-01	1.0	89	2039.0
ideal	12	2039-04-01	3.2565853595733643	4.369321823120117	2038-04-01	1.0	90	2039.25
ideal	12	2039-07-01	3.644113302230835	5.090187072753906	2038-07-01	1.0	91	2039.5
ideal	12	2039-10-01	4.670597553253174	6.754575729370117	2038-10-01	1.0	92	2039.75
ideal	12	2040-01-01	5.879878997802734	8.639443397521973	2039-01-01	1.0	93	2040.0
ideal	12	2040-04-01	4.379016399383545	9.678531646728516	2039-04-01	1.0	94	2040.25
ideal	12	2040-07-01	5.335978031158447	10.475655555725098	2039-07-01	1.0	95	2040.5
ideal	12	2040-10-01	4.726759910583496	9.063340187072754	2039-10-01	1.0	96	2040.75
realistic	12	2017-10-01	4.372608184814453	7.49653434753418	2016-10-01	3.0	4	2017.75
realistic	12	2018-01-01	4.117044925689697	5.054656982421875	2017-01-01	3.0	5	2018.0
realistic	12	2018-04-01	3.933984279632568	4.618473052978516	2017-04-01	3.0	6	2018.25
realistic	12	2018-07-01	3.752101182937622	4.961036205291748	2017-07-01	3.0	7	2018.5
realistic	12	2018-10-01	4.388473510742188	5.820133686065674	2017-10-01	3.0	8	2018.75
realistic	12	2019-01-01	4.599248886108398	5.798721790313721	2018-01-01	3.0	9	2019.0
realistic	12	2019-04-01	5.0330071449279785	6.375039577484131	2018-04-01	3.0	10	2019.25
realistic	12	2019-07-01	4.917937755584717	6.731151580810547	2018-07-01	3.0	11	2019.5
realistic	12	2019-10-01	6.417042255401611	8.797577857971191	2018-10-01	3.0	12	2019.75
realistic	12	2020-01-01	6.087300777435303	9.980583190917969	2019-01-01	3.0	13	2020.0
realistic	12	2020-04-01	5.939761638641357	10.566997528076172	2019-04-01	3.0	14	2020.25
realistic	12	2020-07-01	5.751579761505127	6.245975017547607	2019-07-01	3.0	15	2020.5
realistic	12	2020-10-01	5.551772594451904	6.192262649536133	2019-10-01	3.0	16	2020.75
realistic	12	2021-01-01	5.069015502929688	7.713683128356934	2020-01-01	3.0	17	2021.0
realistic	12	2021-04-01	4.436280727386475	5.740579605102539	2020-04-01	3.0	18	2021.25
realistic	12	2021-07-01	4.700510025024414	6.189925193786621	2020-07-01	3.0	19	2021.5
realistic	12	2021-10-01	4.219470977783203	5.39912223815918	2020-10-01	3.0	20	2021.75
realistic	12	2022-01-01	4.308261871337891	6.934382438659668	2021-01-01	3.0	21	2022.0
realistic	12	2022-04-01	4.644107818603516	6.74054765701294	2021-04-01	3.0	22	2022.25
realistic	12	2022-07-01	4.614858150482178	7.088547706604004	2021-07-01	3.0	23	2022.5
realistic	12	2022-10-01	4.594632625579834	7.083168983459473	2021-10-01	3.0	24	2022.75
realistic	12	2023-01-01	4.663517475128174	7.77175760269165	2022-01-01	3.0	25	2023.0
realistic	12	2023-04-01	5.352589130401611	9.84009838104248	2022-04-01	3.0	26	2023.25
realistic	12	2023-07-01	5.248226165771484	7.827507019042969	2022-07-01	3.0	27	2023.5
realistic	12	2023-10-01	6.416794776916504	9.500338554382324	2022-10-01	3.0	28	2023.75
realistic	12	2024-01-01	5.731781482696533	7.669648170471191	2023-01-01	3.0	29	2024.0
realistic	12	2024-04-01	5.013487815856934	6.396673202514648	2023-04-01	3.0	30	2024.25
realistic	12	2024-07-01	5.388561248779297	6.880829334259033	2023-07-01	3.0	31	2024.5
realistic	12	2024-10-01	5.60284948348999	7.538902282714844	2023-10-01	3.0	32	2024.75
realistic	12	2025-01-01	5.733110904693604	8.071919441223145	2024-01-01	3.0	33	2025.0
realistic	12	2025-04-01	4.879821300506592	6.772328853607178	2024-04-01	3.0	34	2025.25
realistic	12	2025-07-01	6.043586730957031	7.402858257293701	2024-07-01	3.0	35	2025.5
realistic	12	2025-10-01	6.086250305175781	8.403037071228027	2024-10-01	3.0	36	2025.75
realistic	12	2026-01-01	6.209696292877197	10.041288375854492	2025-01-01	3.0	37	2026.0
realistic	12	2026-04-01	6.365936756134033	10.598882675170898	2025-04-01	3.0	38	2026.25
realistic	12	2026-07-01	6.393131732940674	11.314827919006348	2025-07-01	3.0	39	2026.5
realistic	12	2026-10-01	5.185235977172852	6.798854351043701	2025-10-01	3.0	40	2026.75
realistic	12	2027-01-01	7.176152229309082	8.178963661193848	2026-01-01	3.0	41	2027.0
realistic	12	2027-04-01	6.758786678314209	8.442391395568848	2026-04-01	3.0	42	2027.25
realistic	12	2027-07-01	5.051481246948242	7.284154891967773	2026-07-01	3.0	43	2027.5
realistic	12	2027-10-01	4.850047588348389	9.047042846679688	2026-10-01	3.0	44	2027.75
realistic	12	2028-01-01	4.697686195373535	10.480385780334473	2027-01-01	3.0	45	2028.0
realistic	12	2028-04-01	5.775991439819336	11.283740997314451	2027-04-01	3.0	46	2028.25
realistic	12	2028-07-01	5.460466384887695	6.633635997772217	2027-07-01	3.0	47	2028.5
realistic	12	2028-10-01	6.795943260192871	8.233450889587402	2027-10-01	3.0	48	2028.75
realistic	12	2029-01-01	7.730634212493896	9.058286666870115	2028-01-01	3.0	49	2029.0
realistic	12	2029-04-01	5.374185562133789	8.132468223571777	2028-04-01	3.0	50	2029.25
realistic	12	2029-07-01	4.675875186920166	6.8110785484313965	2028-07-01	3.0	51	2029.5
realistic	12	2029-10-01	4.806609153747559	6.140342712402344	2028-10-01	3.0	52	2029.75
realistic	12	2030-01-01	5.116522312164307	7.61962366104126	2029-01-01	3.0	53	2030.0
realistic	12	2030-04-01	4.255273818969727	6.482195854187012	2029-04-01	3.0	54	2030.25
realistic	12	2030-07-01	4.938669681549072	7.040912628173828	2029-07-01	3.0	55	2030.5
realistic	12	2030-10-01	4.986654281616211	7.152730464935303	2029-10-01	3.0	56	2030.75
realistic	12	2031-01-01	4.39304256439209	6.459681034088135	2030-01-01	3.0	57	2031.0
realistic	12	2031-04-01	5.093160629272461	6.409351825714111	2030-04-01	3.0	58	2031.25
realistic	12	2031-07-01	6.289403438568115	7.884401798248291	2030-07-01	3.0	59	2031.5
realistic	12	2031-10-01	6.730991840362549	10.821105003356934	2030-10-01	3.0	60	2031.75
realistic	12	2032-01-01	6.943606376647949	10.147953987121582	2031-01-01	3.0	61	2032.0
realistic	12	2032-04-01	6.822315692901611	12.634892463684082	2031-04-01	3.0	62	2032.25
realistic	12	2032-07-01	4.74444580078125	5.734282970428467	2031-07-01	3.0	63	2032.5
realistic	12	2032-10-01	5.138332843780518	6.356779098510742	2031-10-01	3.0	64	2032.75
realistic	12	2033-01-01	4.110766887664795	5.022702693939209	2032-01-01	3.0	65	2033.0
realistic	12	2033-04-01	4.614916324615479	6.882763862609863	2032-04-01	3.0	66	2033.25
realistic	12	2033-07-01	4.725675582885742	7.438563346862793	2032-07-01	3.0	67	2033.5
realistic	12	2033-10-01	4.607516765594482	8.655477523803711	2032-10-01	3.0	68	2033.75
realistic	12	2034-01-01	4.217291355133057	5.495769023895264	2033-01-01	3.0	69	2034.0
realistic	12	2034-04-01	5.056824684143066	6.422733783721924	2033-04-01	3.0	70	2034.25
realistic	12	2034-07-01	5.785053253173828	6.744932651519775	2033-07-01	3.0	71	2034.5
realistic	12	2034-10-01	4.508178234100342	5.810200214385986	2033-10-01	3.0	72	2034.75
realistic	12	2035-01-01	5.294614315032959	8.435441017150879	2034-01-01	3.0	73	2035.0
realistic	12	2035-04-01	6.08941125869751	9.19781494140625	2034-04-01	3.0	74	2035.25
realistic	12	2035-07-01	5.082068920135498	5.533697128295898	2034-07-01	3.0	75	2035.5
realistic	12	2035-10-01	4.663991451263428	5.663153648376465	2034-10-01	3.0	76	2035.75
realistic	12	2036-01-01	4.746103286743164	5.575697898864746	2035-01-01	3.0	77	2036.0
realistic	12	2036-04-01	5.196972370147705	6.875293254852295	2035-04-01	3.0	78	2036.25
realistic	12	2036-07-01	4.444875240325928	5.482254505157471	2035-07-01	3.0	79	2036.5
realistic	12	2036-10-01	3.389268636703491	4.4120283126831055	2035-10-01	3.0	80	2036.75
realistic	12	2037-01-01	3.657676696777344	5.0376715660095215	2036-01-01	3.0	81	2037.0
realistic	12	2037-04-01	4.287130355834961	6.188048362731934	2036-04-01	3.0	82	2037.25
realistic	12	2037-07-01	5.052195549011231	7.810901641845703	2036-07-01	3.0	83	2037.5
realistic	12	2037-10-01	5.453872203826904	7.494549751281738	2036-10-01	3.0	84	2037.75
realistic	12	2038-01-01	4.367800712585449	4.446659088134766	2037-01-01	3.0	85	2038.0
realistic	12	2038-04-01	4.476666450500488	5.433122158050537	2037-04-01	3.0	86	2038.25
realistic	12	2038-07-01	4.632845878601074	5.973336696624756	2037-07-01	3.0	87	2038.5
realistic	12	2038-10-01	4.953150272369385	5.968684196472168	2037-10-01	3.0	88	2038.75
realistic	12	2039-01-01	3.6685657501220703	4.349473476409912	2038-01-01	3.0	89	2039.0
realistic	12	2039-04-01	3.758673429489136	4.734843254089356	2038-04-01	3.0	90	2039.25
realistic	12	2039-07-01	3.7192089557647705	5.711516380310059	2038-07-01	3.0	91	2039.5
realistic	12	2039-10-01	4.670491218566895	7.0085225105285645	2038-10-01	3.0	92	2039.75
realistic	12	2040-01-01	5.898065567016602	8.264747619628906	2039-01-01	3.0	93	2040.0
realistic	12	2040-04-01	6.576086044311523	9.627188682556152	2039-04-01	3.0	94	2040.25
realistic	12	2040-07-01	5.340458869934082	10.317619323730469	2039-07-01	3.0	95	2040.5
realistic	12	2040-10-01	4.740893363952637	9.79092788696289	2039-10-01	3.0	96	2040.75
