# Supplementary material for: Timely vaccine strain selection and genomic surveillance improve evolutionary forecast accuracy of seasonal influenza A/H3N2
Source: eLife. 2025 Dec 4;14:RP104282. doi: 10.7554/eLife.104282 (PMC12677901; doi:10.7554/eLife.104282)
Supplement: Figure 3—source data 1. [file elife-104282-fig3-data1.zip › h3n2_clade_frequencies.csv]

clade_membership	frequency	projected_frequency	n_strains	observed_frequency	future_n_strains	forecast_error	absolute_forecast_error	sample	timepoint	future_timepoint	delta_month	delay_type
A.6	0.999977	0.9999999999999712	692	0.999983	614	-1.699999997128998e-05	1.699999997128998e-05	h3n2_no_delay	2011-04-01	2011-07-01	3.0	none
A.6.6	0.198316	0.187685348054213	121	0.06879199999999999	89	-0.118893348054213	0.118893348054213	h3n2_no_delay	2011-04-01	2011-07-01	3.0	none
A.6.6.2	0.016104	0.012174734669836009	12	0.0034119999999999997	7	-0.008762734669836009	0.008762734669836009	h3n2_no_delay	2011-04-01	2011-07-01	3.0	none
A.6.6.2.1	0.013058	0.010166587969963909	10	0.0031969999999999998	6	-0.006969587969963909	0.006969587969963909	h3n2_no_delay	2011-04-01	2011-07-01	3.0	none
A.6.6.3	0.179877	0.17450749814861016	107	0.061452	80	-0.11305549814861016	0.11305549814861016	h3n2_no_delay	2011-04-01	2011-07-01	3.0	none
A.6.6.3.2	0.051543	0.0444223174474041	20	0.022143	20	-0.022279317447404103	0.022279317447404103	h3n2_no_delay	2011-04-01	2011-07-01	3.0	none
A.6.6.3.3	0.12293899999999999	0.126757858818653	79	0.038854	58	-0.08790385881865301	0.08790385881865301	h3n2_no_delay	2011-04-01	2011-07-01	3.0	none
A.6.8	0.800419	0.8115110362773734	569	0.931167	523	0.11965596372262655	0.11965596372262655	h3n2_no_delay	2011-04-01	2011-07-01	3.0	none
A.6.8.1	0.054747	0.04161877510670635	64	0.027952	32	-0.013666775106706348	0.013666775106706348	h3n2_no_delay	2011-04-01	2011-07-01	3.0	none
A.6.8.2	0.010187000000000002	0.006345222209396854	10	0.000491	6	-0.005854222209396854	0.005854222209396854	h3n2_no_delay	2011-04-01	2011-07-01	3.0	none
A.6.8.3	0.049305	0.03905545697453789	25	0.020506	24	-0.01854945697453789	0.01854945697453789	h3n2_no_delay	2011-04-01	2011-07-01	3.0	none
A.6.8.4	0.547959	0.6165042792955603	372	0.404652	311	-0.21185227929556028	0.21185227929556028	h3n2_no_delay	2011-04-01	2011-07-01	3.0	none
A.6.8.4.1	0.031899	0.0337026898834002	13	0.041798999999999996	24	0.008096310116599795	0.008096310116599795	h3n2_no_delay	2011-04-01	2011-07-01	3.0	none
A.6.8.4.2	0.048501	0.0496936725974028	19	0.008078	17	-0.0416156725974028	0.0416156725974028	h3n2_no_delay	2011-04-01	2011-07-01	3.0	none
A.6.8.4.3	0.027544	0.027506025498478394	18	0.008439	15	-0.019067025498478392	0.019067025498478392	h3n2_no_delay	2011-04-01	2011-07-01	3.0	none
A.6.8.4.5	0.00031999999999999997	0.0002020740753481403	10	0.0	0	-0.0002020740753481403	0.0002020740753481403	h3n2_no_delay	2011-04-01	2011-07-01	3.0	none
A.6.8.4.6	0.035975	0.0426497864788513	12	0.075456	27	0.032806213521148694	0.032806213521148694	h3n2_no_delay	2011-04-01	2011-07-01	3.0	none
A.6.8.4.6.2	0.00902	0.010576192003195501	2	0.027611	8	0.0170348079968045	0.0170348079968045	h3n2_no_delay	2011-04-01	2011-07-01	3.0	none
A.6.8.4.7	0.104066	0.11608931884386998	96	0.148293	86	0.03220368115613002	0.03220368115613002	h3n2_no_delay	2011-04-01	2011-07-01	3.0	none
A.6.8.5	0.057654000000000004	0.039872710853655575	36	0.449878	111	0.41000528914634443	0.41000528914634443	h3n2_no_delay	2011-04-01	2011-07-01	3.0	none
A.6.8.5.1	0.025517	0.021219037984951842	18	0.040708	18	0.01948896201504816	0.01948896201504816	h3n2_no_delay	2011-04-01	2011-07-01	3.0	none
A.6.8.5.2	0.029646	0.0166847065820518	10	0.409132	92	0.3924472934179482	0.3924472934179482	h3n2_no_delay	2011-04-01	2011-07-01	3.0	none
A.6.8.5.2.4	0.018524	0.010726291536071702	6	0.106787	29	0.09606070846392831	0.09606070846392831	h3n2_no_delay	2011-04-01	2011-07-01	3.0	none
A.6.8.5.2.4.1	0.001953	0.000835157143796	1	0.005459	2	0.0046238428562040005	0.0046238428562040005	h3n2_no_delay	2011-04-01	2011-07-01	3.0	none
A.6	0.999978	0.999999999999975	630	0.999983	614	-1.699999997506474e-05	1.699999997506474e-05	h3n2_ideal_delay	2011-04-01	2011-07-01	3.0	ideal
A.6.6	0.147174	0.13355657385719416	98	0.06879199999999999	89	-0.06476457385719417	0.06476457385719417	h3n2_ideal_delay	2011-04-01	2011-07-01	3.0	ideal
A.6.6.2	0.014262	0.0110253896546492	10	0.0034119999999999997	7	-0.007613389654649199	0.007613389654649199	h3n2_ideal_delay	2011-04-01	2011-07-01	3.0	ideal
A.6.6.2.1	0.00997	0.0080762260817135	8	0.0031969999999999998	6	-0.004879226081713499	0.004879226081713499	h3n2_ideal_delay	2011-04-01	2011-07-01	3.0	ideal
A.6.6.3	0.129623	0.12108491945839119	86	0.061452	80	-0.059632919458391186	0.059632919458391186	h3n2_ideal_delay	2011-04-01	2011-07-01	3.0	ideal
A.6.6.3.2	0.030130999999999998	0.022713492645996057	13	0.022143	20	-0.0005704926459960576	0.0005704926459960576	h3n2_ideal_delay	2011-04-01	2011-07-01	3.0	ideal
A.6.6.3.3	0.091889	0.09349887944012544	65	0.038854	58	-0.05464487944012544	0.05464487944012544	h3n2_ideal_delay	2011-04-01	2011-07-01	3.0	ideal
A.6.8	0.851056	0.8652659166491513	530	0.931167	523	0.06590108335084865	0.06590108335084865	h3n2_ideal_delay	2011-04-01	2011-07-01	3.0	ideal
A.6.8.1	0.065216	0.04857891545049101	62	0.027952	32	-0.02062691545049101	0.02062691545049101	h3n2_ideal_delay	2011-04-01	2011-07-01	3.0	ideal
A.6.8.2	0.014355	0.009283542799608292	10	0.000491	6	-0.008792542799608291	0.008792542799608291	h3n2_ideal_delay	2011-04-01	2011-07-01	3.0	ideal
A.6.8.3	0.045457	0.03711363057127997	20	0.020506	24	-0.01660763057127997	0.01660763057127997	h3n2_ideal_delay	2011-04-01	2011-07-01	3.0	ideal
A.6.8.4	0.5807100000000001	0.6622325901332156	345	0.404652	311	-0.25758059013321555	0.25758059013321555	h3n2_ideal_delay	2011-04-01	2011-07-01	3.0	ideal
A.6.8.4.1	0.033555	0.041059946377268584	11	0.041798999999999996	24	0.0007390536227314115	0.0007390536227314115	h3n2_ideal_delay	2011-04-01	2011-07-01	3.0	ideal
A.6.8.4.2	0.040526	0.0446438242985594	14	0.008078	17	-0.036565824298559396	0.036565824298559396	h3n2_ideal_delay	2011-04-01	2011-07-01	3.0	ideal
A.6.8.4.3	0.032447000000000004	0.0328068749352509	17	0.008439	15	-0.024367874935250895	0.024367874935250895	h3n2_ideal_delay	2011-04-01	2011-07-01	3.0	ideal
A.6.8.4.5	0.00045000000000000004	0.00035782801646999033	10	0.0	0	-0.00035782801646999033	0.00035782801646999033	h3n2_ideal_delay	2011-04-01	2011-07-01	3.0	ideal
A.6.8.4.6	0.032545	0.0370465452203772	9	0.075456	27	0.03840945477962279	0.03840945477962279	h3n2_ideal_delay	2011-04-01	2011-07-01	3.0	ideal
A.6.8.4.7	0.121365	0.12419952802047388	93	0.148293	86	0.024093471979526132	0.024093471979526132	h3n2_ideal_delay	2011-04-01	2011-07-01	3.0	ideal
A.6.8.5	0.068174	0.04846308372790187	34	0.449878	111	0.40141491627209813	0.40141491627209813	h3n2_ideal_delay	2011-04-01	2011-07-01	3.0	ideal
A.6.8.5.1	0.035949	0.03046287196396711	18	0.040708	18	0.010245128036032891	0.010245128036032891	h3n2_ideal_delay	2011-04-01	2011-07-01	3.0	ideal
A.6.8.5.2	0.028716	0.0151937867420526	8	0.409132	92	0.3939382132579474	0.3939382132579474	h3n2_ideal_delay	2011-04-01	2011-07-01	3.0	ideal
A.6.8.5.2.4	0.013047	0.0068393178757463	4	0.106787	29	0.0999476821242537	0.0999476821242537	h3n2_ideal_delay	2011-04-01	2011-07-01	3.0	ideal
A.6.8.5.2.4.1	0.00275	0.0010958631493042	1	0.005459	2	0.0043631368506958	0.0043631368506958	h3n2_ideal_delay	2011-04-01	2011-07-01	3.0	ideal
A.6	0.99998	0.9999999999999813	465	0.999983	614	-1.699999998139301e-05	1.699999998139301e-05	h3n2_realistic_delay	2011-04-01	2011-07-01	3.0	realistic
A.6.6	0.11891000000000002	0.11215080735349127	70	0.06879199999999999	89	-0.04335880735349128	0.04335880735349128	h3n2_realistic_delay	2011-04-01	2011-07-01	3.0	realistic
A.6.6.1	1.9e-05	1.446376610500629e-05	1	0.0	0	-1.446376610500629e-05	1.446376610500629e-05	h3n2_realistic_delay	2011-04-01	2011-07-01	3.0	realistic
A.6.6.2	0.007194000000000001	0.0054132400920299	5	0.0034119999999999997	7	-0.0020012400920299002	0.0020012400920299002	h3n2_realistic_delay	2011-04-01	2011-07-01	3.0	realistic
A.6.6.2.1	0.005727	0.0042966005600701	4	0.0031969999999999998	6	-0.0010996005600701002	0.0010996005600701002	h3n2_realistic_delay	2011-04-01	2011-07-01	3.0	realistic
A.6.6.3	0.11152200000000001	0.10659425673415482	61	0.061452	80	-0.04514225673415482	0.04514225673415482	h3n2_realistic_delay	2011-04-01	2011-07-01	3.0	realistic
A.6.6.3.1	2.3e-05	1.7548396903767236e-05	1	0.0	0	-1.7548396903767236e-05	1.7548396903767236e-05	h3n2_realistic_delay	2011-04-01	2011-07-01	3.0	realistic
A.6.6.3.2	0.028310000000000002	0.019055492524263182	9	0.022143	20	0.0030875074757368177	0.0030875074757368177	h3n2_realistic_delay	2011-04-01	2011-07-01	3.0	realistic
A.6.6.3.3	0.079907	0.08504963534070109	45	0.038854	58	-0.04619563534070109	0.04619563534070109	h3n2_realistic_delay	2011-04-01	2011-07-01	3.0	realistic
A.6.8	0.8786820000000001	0.8862591418683498	394	0.931167	523	0.04490785813165021	0.04490785813165021	h3n2_realistic_delay	2011-04-01	2011-07-01	3.0	realistic
A.6.8.1	0.08897200000000001	0.07446853844011665	48	0.027952	32	-0.04651653844011665	0.04651653844011665	h3n2_realistic_delay	2011-04-01	2011-07-01	3.0	realistic
A.6.8.2	0.022896	0.014461766564124663	9	0.000491	6	-0.013970766564124663	0.013970766564124663	h3n2_realistic_delay	2011-04-01	2011-07-01	3.0	realistic
A.6.8.3	0.063459	0.0524925551932003	14	0.020506	24	-0.0319865551932003	0.0319865551932003	h3n2_realistic_delay	2011-04-01	2011-07-01	3.0	realistic
A.6.8.4	0.5708	0.6538639692144952	252	0.404652	311	-0.24921196921449518	0.24921196921449518	h3n2_realistic_delay	2011-04-01	2011-07-01	3.0	realistic
A.6.8.4.1	0.042086	0.0413183602626324	6	0.041798999999999996	24	0.0004806397373675955	0.0004806397373675955	h3n2_realistic_delay	2011-04-01	2011-07-01	3.0	realistic
A.6.8.4.2	0.021098	0.0208227406023021	6	0.008078	17	-0.0127447406023021	0.0127447406023021	h3n2_realistic_delay	2011-04-01	2011-07-01	3.0	realistic
A.6.8.4.3	0.021639000000000002	0.030734341212265398	10	0.008439	15	-0.022295341212265396	0.022295341212265396	h3n2_realistic_delay	2011-04-01	2011-07-01	3.0	realistic
A.6.8.4.5	0.001326	0.001203002285887591	16	0.0	0	-0.001203002285887591	0.001203002285887591	h3n2_realistic_delay	2011-04-01	2011-07-01	3.0	realistic
A.6.8.4.6	0.020416	0.0235482742304885	3	0.075456	27	0.0519077257695115	0.0519077257695115	h3n2_realistic_delay	2011-04-01	2011-07-01	3.0	realistic
A.6.8.4.7	0.111838	0.1408941052217713	62	0.148293	86	0.007398894778228721	0.007398894778228721	h3n2_realistic_delay	2011-04-01	2011-07-01	3.0	realistic
A.6.8.5	0.07922399999999999	0.051115511848187946	21	0.449878	111	0.39876248815181203	0.39876248815181203	h3n2_realistic_delay	2011-04-01	2011-07-01	3.0	realistic
A.6.8.5.1	0.040081	0.030328018150968847	12	0.040708	18	0.010379981849031154	0.010379981849031154	h3n2_realistic_delay	2011-04-01	2011-07-01	3.0	realistic
A.6.8.5.2	0.031120999999999996	0.0146506269153351	3	0.409132	92	0.3944813730846649	0.3944813730846649	h3n2_realistic_delay	2011-04-01	2011-07-01	3.0	realistic
A.6.8.5.2.4	0.019096	0.0091384364893986	2	0.106787	29	0.0976485635106014	0.0976485635106014	h3n2_realistic_delay	2011-04-01	2011-07-01	3.0	realistic
A.6	0.999977	0.99999999999997	692	0.99992	608	-7.999999996999296e-05	7.999999996999296e-05	h3n2_no_delay	2011-04-01	2011-10-01	6.0	none
A.6.6	0.198316	0.1696150992041074	121	0.0054670000000000005	31	-0.1641480992041074	0.1641480992041074	h3n2_no_delay	2011-04-01	2011-10-01	6.0	none
A.6.6.2	0.016104	0.008218822406323052	12	4.5e-05	1	-0.008173822406323052	0.008173822406323052	h3n2_no_delay	2011-04-01	2011-10-01	6.0	none
A.6.6.2.1	0.013058	0.007049437657882053	10	4.5e-05	1	-0.007004437657882053	0.007004437657882053	h3n2_no_delay	2011-04-01	2011-10-01	6.0	none
A.6.6.3	0.179877	0.16101542294693832	107	0.005207000000000001	29	-0.15580842294693834	0.15580842294693834	h3n2_no_delay	2011-04-01	2011-10-01	6.0	none
A.6.6.3.2	0.051543	0.034374137680114235	20	0.004342	11	-0.030032137680114236	0.030032137680114236	h3n2_no_delay	2011-04-01	2011-10-01	6.0	none
A.6.6.3.3	0.12293899999999999	0.12480873386438802	79	0.000865	18	-0.12394373386438802	0.12394373386438802	h3n2_no_delay	2011-04-01	2011-10-01	6.0	none
A.6.8	0.800419	0.8299267029751456	569	0.994453	577	0.16452629702485444	0.16452629702485444	h3n2_no_delay	2011-04-01	2011-10-01	6.0	none
A.6.8.1	0.054747	0.028742269001071387	64	0.017352	11	-0.011390269001071388	0.011390269001071388	h3n2_no_delay	2011-04-01	2011-10-01	6.0	none
A.6.8.2	0.010187000000000002	0.003537593416471523	10	0.0	0	-0.003537593416471523	0.003537593416471523	h3n2_no_delay	2011-04-01	2011-10-01	6.0	none
A.6.8.3	0.049305	0.027899119362282898	25	0.000567	8	-0.027332119362282897	0.027332119362282897	h3n2_no_delay	2011-04-01	2011-10-01	6.0	none
A.6.8.4	0.547959	0.6889844623865851	372	0.36706400000000006	249	-0.321920462386585	0.321920462386585	h3n2_no_delay	2011-04-01	2011-10-01	6.0	none
A.6.8.4.1	0.031899	0.033060595337323403	13	0.002283	13	-0.030777595337323403	0.030777595337323403	h3n2_no_delay	2011-04-01	2011-10-01	6.0	none
A.6.8.4.2	0.048501	0.0497441399948753	19	0.006259000000000001	6	-0.0434851399948753	0.0434851399948753	h3n2_no_delay	2011-04-01	2011-10-01	6.0	none
A.6.8.4.3	0.027544	0.0266601823688675	18	0.00017900000000000001	5	-0.0264811823688675	0.0264811823688675	h3n2_no_delay	2011-04-01	2011-10-01	6.0	none
A.6.8.4.5	0.00031999999999999997	0.00011433572845505628	10	0.0	0	-0.00011433572845505628	0.00011433572845505628	h3n2_no_delay	2011-04-01	2011-10-01	6.0	none
A.6.8.4.6	0.035975	0.0479195492478859	12	0.024595000000000002	27	-0.023324549247885896	0.023324549247885896	h3n2_no_delay	2011-04-01	2011-10-01	6.0	none
A.6.8.4.6.2	0.00902	0.010957396205954501	2	0.004039	9	-0.006918396205954501	0.006918396205954501	h3n2_no_delay	2011-04-01	2011-10-01	6.0	none
A.6.8.4.7	0.104066	0.12629010961174325	96	0.149647	103	0.02335689038825675	0.02335689038825675	h3n2_no_delay	2011-04-01	2011-10-01	6.0	none
A.6.8.5	0.057654000000000004	0.025600394178202132	36	0.60774	300	0.5821396058217978	0.5821396058217978	h3n2_no_delay	2011-04-01	2011-10-01	6.0	none
A.6.8.5.1	0.025517	0.015856964713461156	18	0.033077	19	0.017220035286538846	0.017220035286538846	h3n2_no_delay	2011-04-01	2011-10-01	6.0	none
A.6.8.5.2	0.029646	0.008348007024258199	10	0.5746629999999999	281	0.5663149929757417	0.5663149929757417	h3n2_no_delay	2011-04-01	2011-10-01	6.0	none
A.6.8.5.2.4	0.018524	0.005532107098060299	6	0.205086	93	0.1995538929019397	0.1995538929019397	h3n2_no_delay	2011-04-01	2011-10-01	6.0	none
A.6.8.5.2.4.1	0.001953	0.0003147110420732	1	0.137568	47	0.1372532889579268	0.1372532889579268	h3n2_no_delay	2011-04-01	2011-10-01	6.0	none
A.6	0.999978	0.9999999999999727	630	0.99992	608	-7.99999999726575e-05	7.99999999726575e-05	h3n2_ideal_delay	2011-04-01	2011-10-01	6.0	ideal
A.6.6	0.147174	0.11442497335885057	98	0.0054670000000000005	31	-0.10895797335885057	0.10895797335885057	h3n2_ideal_delay	2011-04-01	2011-10-01	6.0	ideal
A.6.6.2	0.014262	0.007609141688199373	10	4.5e-05	1	-0.007564141688199373	0.007564141688199373	h3n2_ideal_delay	2011-04-01	2011-10-01	6.0	ideal
A.6.6.2.1	0.00997	0.005813313531647873	8	4.5e-05	1	-0.005768313531647873	0.005768313531647873	h3n2_ideal_delay	2011-04-01	2011-10-01	6.0	ideal
A.6.6.3	0.129623	0.10624883674542289	86	0.005207000000000001	29	-0.10104183674542289	0.10104183674542289	h3n2_ideal_delay	2011-04-01	2011-10-01	6.0	ideal
A.6.6.3.2	0.030130999999999998	0.015296441181174755	13	0.004342	11	-0.010954441181174755	0.010954441181174755	h3n2_ideal_delay	2011-04-01	2011-10-01	6.0	ideal
A.6.6.3.3	0.091889	0.08815197064634409	65	0.000865	18	-0.08728697064634408	0.08728697064634408	h3n2_ideal_delay	2011-04-01	2011-10-01	6.0	ideal
A.6.8	0.851056	0.8848739251206035	530	0.994453	577	0.10957907487939655	0.10957907487939655	h3n2_ideal_delay	2011-04-01	2011-10-01	6.0	ideal
A.6.8.1	0.065216	0.03375863054768844	62	0.017352	11	-0.01640663054768844	0.01640663054768844	h3n2_ideal_delay	2011-04-01	2011-10-01	6.0	ideal
A.6.8.2	0.014355	0.00533397470236994	10	0.0	0	-0.00533397470236994	0.00533397470236994	h3n2_ideal_delay	2011-04-01	2011-10-01	6.0	ideal
A.6.8.3	0.045457	0.027745100116945	20	0.000567	8	-0.027178100116945	0.027178100116945	h3n2_ideal_delay	2011-04-01	2011-10-01	6.0	ideal
A.6.8.4	0.5807100000000001	0.7430666601158864	345	0.36706400000000006	249	-0.37600266011588634	0.37600266011588634	h3n2_ideal_delay	2011-04-01	2011-10-01	6.0	ideal
A.6.8.4.1	0.033555	0.04683736438912864	11	0.002283	13	-0.04455436438912864	0.04455436438912864	h3n2_ideal_delay	2011-04-01	2011-10-01	6.0	ideal
A.6.8.4.2	0.040526	0.0458342267425217	14	0.006259000000000001	6	-0.0395752267425217	0.0395752267425217	h3n2_ideal_delay	2011-04-01	2011-10-01	6.0	ideal
A.6.8.4.3	0.032447000000000004	0.031069473027312	17	0.00017900000000000001	5	-0.030890473027312	0.030890473027312	h3n2_ideal_delay	2011-04-01	2011-10-01	6.0	ideal
A.6.8.4.5	0.00045000000000000004	0.00025463979057348957	10	0.0	0	-0.00025463979057348957	0.00025463979057348957	h3n2_ideal_delay	2011-04-01	2011-10-01	6.0	ideal
A.6.8.4.6	0.032545	0.0387383827687242	9	0.024595000000000002	27	-0.014143382768724195	0.014143382768724195	h3n2_ideal_delay	2011-04-01	2011-10-01	6.0	ideal
A.6.8.4.7	0.121365	0.12213271822253711	93	0.149647	103	0.027514281777462887	0.027514281777462887	h3n2_ideal_delay	2011-04-01	2011-10-01	6.0	ideal
A.6.8.5	0.068174	0.03241764889564572	34	0.60774	300	0.5753223511043543	0.5753223511043543	h3n2_ideal_delay	2011-04-01	2011-10-01	6.0	ideal
A.6.8.5.1	0.035949	0.02324648032883508	18	0.033077	19	0.009830519671164922	0.009830519671164922	h3n2_ideal_delay	2011-04-01	2011-10-01	6.0	ideal
A.6.8.5.2	0.028716	0.0071557561363613	8	0.5746629999999999	281	0.5675072438636386	0.5675072438636386	h3n2_ideal_delay	2011-04-01	2011-10-01	6.0	ideal
A.6.8.5.2.4	0.013047	0.0032175847819152	4	0.205086	93	0.2018684152180848	0.2018684152180848	h3n2_ideal_delay	2011-04-01	2011-10-01	6.0	ideal
A.6.8.5.2.4.1	0.00275	0.0003859876907186	1	0.137568	47	0.1371820123092814	0.1371820123092814	h3n2_ideal_delay	2011-04-01	2011-10-01	6.0	ideal
A.6	0.99998	0.999999999999981	465	0.99992	608	-7.999999998098417e-05	7.999999998098417e-05	h3n2_realistic_delay	2011-04-01	2011-10-01	6.0	realistic
A.6.6	0.11891000000000002	0.09954063369391078	70	0.0054670000000000005	31	-0.09407363369391078	0.09407363369391078	h3n2_realistic_delay	2011-04-01	2011-10-01	6.0	realistic
A.6.6.1	1.9e-05	9.670483398617974e-06	1	0.0	0	-9.670483398617974e-06	9.670483398617974e-06	h3n2_realistic_delay	2011-04-01	2011-10-01	6.0	realistic
A.6.6.2	0.007194000000000001	0.0035918106529346998	5	4.5e-05	1	-0.0035468106529347	0.0035468106529347	h3n2_realistic_delay	2011-04-01	2011-10-01	6.0	realistic
A.6.6.2.1	0.005727	0.0028453019273070998	4	4.5e-05	1	-0.0028003019273071	0.0028003019273071	h3n2_realistic_delay	2011-04-01	2011-10-01	6.0	realistic
A.6.6.3	0.11152200000000001	0.09585556718888885	61	0.005207000000000001	29	-0.09064856718888885	0.09064856718888885	h3n2_realistic_delay	2011-04-01	2011-10-01	6.0	realistic
A.6.6.3.1	2.3e-05	1.1759424427768972e-05	1	0.0	0	-1.1759424427768972e-05	1.1759424427768972e-05	h3n2_realistic_delay	2011-04-01	2011-10-01	6.0	realistic
A.6.6.3.2	0.028310000000000002	0.011315809911971396	9	0.004342	11	-0.006973809911971395	0.006973809911971395	h3n2_realistic_delay	2011-04-01	2011-10-01	6.0	realistic
A.6.6.3.3	0.079907	0.08288828937009664	45	0.000865	18	-0.08202328937009663	0.08202328937009663	h3n2_realistic_delay	2011-04-01	2011-10-01	6.0	realistic
A.6.8	0.8786820000000001	0.8995294868149546	394	0.994453	577	0.09492351318504544	0.09492351318504544	h3n2_realistic_delay	2011-04-01	2011-10-01	6.0	realistic
A.6.8.1	0.08897200000000001	0.0581069041294915	48	0.017352	11	-0.0407549041294915	0.0407549041294915	h3n2_realistic_delay	2011-04-01	2011-10-01	6.0	realistic
A.6.8.2	0.022896	0.008176683612952672	9	0.0	0	-0.008176683612952672	0.008176683612952672	h3n2_realistic_delay	2011-04-01	2011-10-01	6.0	realistic
A.6.8.3	0.063459	0.0395550408258254	14	0.000567	8	-0.0389880408258254	0.0389880408258254	h3n2_realistic_delay	2011-04-01	2011-10-01	6.0	realistic
A.6.8.4	0.5708	0.7353309247102028	252	0.36706400000000006	249	-0.3682669247102027	0.3682669247102027	h3n2_realistic_delay	2011-04-01	2011-10-01	6.0	realistic
A.6.8.4.1	0.042086	0.0363645237164991	6	0.002283	13	-0.0340815237164991	0.0340815237164991	h3n2_realistic_delay	2011-04-01	2011-10-01	6.0	realistic
A.6.8.4.2	0.021098	0.0185520122318723	6	0.006259000000000001	6	-0.012293012231872298	0.012293012231872298	h3n2_realistic_delay	2011-04-01	2011-10-01	6.0	realistic
A.6.8.4.3	0.021639000000000002	0.0415220857244809	10	0.00017900000000000001	5	-0.0413430857244809	0.0413430857244809	h3n2_realistic_delay	2011-04-01	2011-10-01	6.0	realistic
A.6.8.4.5	0.001326	0.0009744333632247509	16	0.0	0	-0.0009744333632247509	0.0009744333632247509	h3n2_realistic_delay	2011-04-01	2011-10-01	6.0	realistic
A.6.8.4.6	0.020416	0.024377083620083	3	0.024595000000000002	27	0.00021791637991700266	0.00021791637991700266	h3n2_realistic_delay	2011-04-01	2011-10-01	6.0	realistic
A.6.8.4.7	0.111838	0.16788596060030306	62	0.149647	103	-0.018238960600303056	0.018238960600303056	h3n2_realistic_delay	2011-04-01	2011-10-01	6.0	realistic
A.6.8.5	0.07922399999999999	0.03082556731463618	21	0.60774	300	0.5769144326853638	0.5769144326853638	h3n2_realistic_delay	2011-04-01	2011-10-01	6.0	realistic
A.6.8.5.1	0.040081	0.020586518109659037	12	0.033077	19	0.012490481890340965	0.012490481890340965	h3n2_realistic_delay	2011-04-01	2011-10-01	6.0	realistic
A.6.8.5.2	0.031120999999999996	0.0060601955433068	3	0.5746629999999999	281	0.5686028044566931	0.5686028044566931	h3n2_realistic_delay	2011-04-01	2011-10-01	6.0	realistic
A.6.8.5.2.4	0.019096	0.0038409653925268	2	0.205086	93	0.2012450346074732	0.2012450346074732	h3n2_realistic_delay	2011-04-01	2011-10-01	6.0	realistic
A.6	0.999977	0.9999999999999725	692	0.999984	807	-1.599999997248247e-05	1.599999997248247e-05	h3n2_no_delay	2011-04-01	2012-01-01	9.0	none
A.6.6	0.198316	0.1423172466485877	121	0.018916999999999996	9	-0.1234002466485877	0.1234002466485877	h3n2_no_delay	2011-04-01	2012-01-01	9.0	none
A.6.6.2	0.016104	0.004770847427439748	12	0.0	0	-0.004770847427439748	0.004770847427439748	h3n2_no_delay	2011-04-01	2012-01-01	9.0	none
A.6.6.2.1	0.013058	0.004191847039646848	10	0.0	0	-0.004191847039646848	0.004191847039646848	h3n2_no_delay	2011-04-01	2012-01-01	9.0	none
A.6.6.3	0.179877	0.13742325692602125	107	0.017654	8	-0.11976925692602125	0.11976925692602125	h3n2_no_delay	2011-04-01	2012-01-01	9.0	none
A.6.6.3.2	0.051543	0.022904787602779513	20	0.000812	1	-0.022092787602779513	0.022092787602779513	h3n2_no_delay	2011-04-01	2012-01-01	9.0	none
A.6.6.3.3	0.12293899999999999	0.11365028180548509	79	0.015792999999999998	6	-0.09785728180548509	0.09785728180548509	h3n2_no_delay	2011-04-01	2012-01-01	9.0	none
A.6.8	0.800419	0.8574611918114998	569	0.9810669999999999	798	0.12360580818850009	0.12360580818850009	h3n2_no_delay	2011-04-01	2012-01-01	9.0	none
A.6.8.1	0.054747	0.017361131238913953	64	0.009008	10	-0.008353131238913953	0.008353131238913953	h3n2_no_delay	2011-04-01	2012-01-01	9.0	none
A.6.8.2	0.010187000000000002	0.0016974070889277098	10	0.0	0	-0.0016974070889277098	0.0016974070889277098	h3n2_no_delay	2011-04-01	2012-01-01	9.0	none
A.6.8.3	0.049305	0.017436519265763	25	0.0	0	-0.017436519265763	0.017436519265763	h3n2_no_delay	2011-04-01	2012-01-01	9.0	none
A.6.8.4	0.547959	0.7653643164169404	372	0.153401	201	-0.6119633164169404	0.6119633164169404	h3n2_no_delay	2011-04-01	2012-01-01	9.0	none
A.6.8.4.1	0.031899	0.0284614645546527	13	1.3e-05	1	-0.028448464554652702	0.028448464554652702	h3n2_no_delay	2011-04-01	2012-01-01	9.0	none
A.6.8.4.2	0.048501	0.0487428637050912	19	0.001051	2	-0.047691863705091195	0.047691863705091195	h3n2_no_delay	2011-04-01	2012-01-01	9.0	none
A.6.8.4.3	0.027544	0.024627110084091502	18	0.0	0	-0.024627110084091502	0.024627110084091502	h3n2_no_delay	2011-04-01	2012-01-01	9.0	none
A.6.8.4.5	0.00031999999999999997	5.575212824050899e-05	10	0.0	0	-5.575212824050899e-05	5.575212824050899e-05	h3n2_no_delay	2011-04-01	2012-01-01	9.0	none
A.6.8.4.6	0.035975	0.0486162301553699	12	0.016181	22	-0.0324352301553699	0.0324352301553699	h3n2_no_delay	2011-04-01	2012-01-01	9.0	none
A.6.8.4.6.2	0.00902	0.009653571768629	2	0.012247	9	0.002593428231370999	0.002593428231370999	h3n2_no_delay	2011-04-01	2012-01-01	9.0	none
A.6.8.4.7	0.104066	0.1315950793791979	96	0.074144	91	-0.0574510793791979	0.0574510793791979	h3n2_no_delay	2011-04-01	2012-01-01	9.0	none
A.6.8.5	0.057654000000000004	0.014654152852856395	36	0.8186289999999999	586	0.8039748471471435	0.8039748471471435	h3n2_no_delay	2011-04-01	2012-01-01	9.0	none
A.6.8.5.1	0.025517	0.010230274255316963	18	0.063678	43	0.05344772574468304	0.05344772574468304	h3n2_no_delay	2011-04-01	2012-01-01	9.0	none
A.6.8.5.2	0.029646	0.0035709011494717002	10	0.7549509999999999	543	0.7513800988505283	0.7513800988505283	h3n2_no_delay	2011-04-01	2012-01-01	9.0	none
A.6.8.5.2.4	0.018524	0.0024410512505988	6	0.28909399999999996	197	0.28665294874940117	0.28665294874940117	h3n2_no_delay	2011-04-01	2012-01-01	9.0	none
A.6.8.5.2.4.1	0.001953	0.0001005755679665	1	0.262555	156	0.2624544244320335	0.2624544244320335	h3n2_no_delay	2011-04-01	2012-01-01	9.0	none
A.6	0.999978	0.9999999999999749	630	0.999984	807	-1.599999997492496e-05	1.599999997492496e-05	h3n2_ideal_delay	2011-04-01	2012-01-01	9.0	ideal
A.6.6	0.147174	0.09013409346908459	98	0.018916999999999996	9	-0.07121709346908459	0.07121709346908459	h3n2_ideal_delay	2011-04-01	2012-01-01	9.0	ideal
A.6.6.2	0.014262	0.004554690284898445	10	0.0	0	-0.004554690284898445	0.004554690284898445	h3n2_ideal_delay	2011-04-01	2012-01-01	9.0	ideal
A.6.6.2.1	0.00997	0.003612777041011245	8	0.0	0	-0.003612777041011245	0.003612777041011245	h3n2_ideal_delay	2011-04-01	2012-01-01	9.0	ideal
A.6.6.3	0.129623	0.08538563291431323	86	0.017654	8	-0.06773163291431322	0.06773163291431322	h3n2_ideal_delay	2011-04-01	2012-01-01	9.0	ideal
A.6.6.3.2	0.030130999999999998	0.008947597153206206	13	0.000812	1	-0.008135597153206206	0.008135597153206206	h3n2_ideal_delay	2011-04-01	2012-01-01	9.0	ideal
A.6.6.3.3	0.091889	0.07503416476931754	65	0.015792999999999998	6	-0.05924116476931754	0.05924116476931754	h3n2_ideal_delay	2011-04-01	2012-01-01	9.0	ideal
A.6.8	0.851056	0.9095073787810424	530	0.9810669999999999	798	0.07155962121895754	0.07155962121895754	h3n2_ideal_delay	2011-04-01	2012-01-01	9.0	ideal
A.6.8.1	0.065216	0.0212128403368329	62	0.009008	10	-0.012204840336832898	0.012204840336832898	h3n2_ideal_delay	2011-04-01	2012-01-01	9.0	ideal
A.6.8.2	0.014355	0.0026454468288571206	10	0.0	0	-0.0026454468288571206	0.0026454468288571206	h3n2_ideal_delay	2011-04-01	2012-01-01	9.0	ideal
A.6.8.3	0.045457	0.0184216351564918	20	0.0	0	-0.0184216351564918	0.0184216351564918	h3n2_ideal_delay	2011-04-01	2012-01-01	9.0	ideal
A.6.8.4	0.5807100000000001	0.8203691025156169	345	0.153401	201	-0.6669681025156169	0.6669681025156169	h3n2_ideal_delay	2011-04-01	2012-01-01	9.0	ideal
A.6.8.4.1	0.033555	0.047874491713923495	11	1.3e-05	1	-0.047861491713923496	0.047861491713923496	h3n2_ideal_delay	2011-04-01	2012-01-01	9.0	ideal
A.6.8.4.2	0.040526	0.044409933065753804	14	0.001051	2	-0.0433589330657538	0.0433589330657538	h3n2_ideal_delay	2011-04-01	2012-01-01	9.0	ideal
A.6.8.4.3	0.032447000000000004	0.0272048045553721	17	0.0	0	-0.0272048045553721	0.0272048045553721	h3n2_ideal_delay	2011-04-01	2012-01-01	9.0	ideal
A.6.8.4.5	0.00045000000000000004	0.00015722421621316486	10	0.0	0	-0.00015722421621316486	0.00015722421621316486	h3n2_ideal_delay	2011-04-01	2012-01-01	9.0	ideal
A.6.8.4.6	0.032545	0.0359292827365353	9	0.016181	22	-0.019748282736535297	0.019748282736535297	h3n2_ideal_delay	2011-04-01	2012-01-01	9.0	ideal
A.6.8.4.7	0.121365	0.11407203462146398	93	0.074144	91	-0.03992803462146398	0.03992803462146398	h3n2_ideal_delay	2011-04-01	2012-01-01	9.0	ideal
A.6.8.5	0.068174	0.01967007723833253	34	0.8186289999999999	586	0.7989589227616674	0.7989589227616674	h3n2_ideal_delay	2011-04-01	2012-01-01	9.0	ideal
A.6.8.5.1	0.035949	0.01549711423886093	18	0.063678	43	0.04818088576113907	0.04818088576113907	h3n2_ideal_delay	2011-04-01	2012-01-01	9.0	ideal
A.6.8.5.2	0.028716	0.0029105505482863	8	0.7549509999999999	543	0.7520404494517137	0.7520404494517137	h3n2_ideal_delay	2011-04-01	2012-01-01	9.0	ideal
A.6.8.5.2.4	0.013047	0.0013157608130887999	4	0.28909399999999996	197	0.28777823918691114	0.28777823918691114	h3n2_ideal_delay	2011-04-01	2012-01-01	9.0	ideal
A.6.8.5.2.4.1	0.00275	0.0001167658813786	1	0.262555	156	0.2624382341186214	0.2624382341186214	h3n2_ideal_delay	2011-04-01	2012-01-01	9.0	ideal
A.6	0.99998	0.9999999999999822	465	0.999984	807	-1.5999999982252433e-05	1.5999999982252433e-05	h3n2_realistic_delay	2011-04-01	2012-01-01	9.0	realistic
A.6.6	0.11891000000000002	0.08172145187581112	70	0.018916999999999996	9	-0.06280445187581113	0.06280445187581113	h3n2_realistic_delay	2011-04-01	2012-01-01	9.0	realistic
A.6.6.1	1.9e-05	5.595222160230356e-06	1	0.0	0	-5.595222160230356e-06	5.595222160230356e-06	h3n2_realistic_delay	2011-04-01	2012-01-01	9.0	realistic
A.6.6.2	0.007194000000000001	0.002070546720576	5	0.0	0	-0.002070546720576	0.002070546720576	h3n2_realistic_delay	2011-04-01	2012-01-01	9.0	realistic
A.6.6.2.1	0.005727	0.0016386706556863	4	0.0	0	-0.0016386706556863	0.0016386706556863	h3n2_realistic_delay	2011-04-01	2012-01-01	9.0	realistic
A.6.6.3	0.11152200000000001	0.07959824742104318	61	0.017654	8	-0.06194424742104318	0.06194424742104318	h3n2_realistic_delay	2011-04-01	2012-01-01	9.0	realistic
A.6.6.3.1	2.3e-05	6.819256716072599e-06	1	0.0	0	-6.819256716072599e-06	6.819256716072599e-06	h3n2_realistic_delay	2011-04-01	2012-01-01	9.0	realistic
A.6.6.3.2	0.028310000000000002	0.005847456412425656	9	0.000812	1	-0.005035456412425656	0.005035456412425656	h3n2_realistic_delay	2011-04-01	2012-01-01	9.0	realistic
A.6.6.3.3	0.079907	0.07279994019432809	45	0.015792999999999998	6	-0.05700694019432809	0.05700694019432809	h3n2_realistic_delay	2011-04-01	2012-01-01	9.0	realistic
A.6.8	0.8786820000000001	0.9178079559479286	394	0.9810669999999999	798	0.06325904405207128	0.06325904405207128	h3n2_realistic_delay	2011-04-01	2012-01-01	9.0	realistic
A.6.8.1	0.08897200000000001	0.041466011247800964	48	0.009008	10	-0.03245801124780096	0.03245801124780096	h3n2_realistic_delay	2011-04-01	2012-01-01	9.0	realistic
A.6.8.2	0.022896	0.004074135511171334	9	0.0	0	-0.004074135511171334	0.004074135511171334	h3n2_realistic_delay	2011-04-01	2012-01-01	9.0	realistic
A.6.8.3	0.063459	0.026774188101360098	14	0.0	0	-0.026774188101360098	0.026774188101360098	h3n2_realistic_delay	2011-04-01	2012-01-01	9.0	realistic
A.6.8.4	0.5708	0.8112310545435657	252	0.153401	201	-0.6578300545435657	0.6578300545435657	h3n2_realistic_delay	2011-04-01	2012-01-01	9.0	realistic
A.6.8.4.1	0.042086	0.0281773996042953	6	1.3e-05	1	-0.0281643996042953	0.0281643996042953	h3n2_realistic_delay	2011-04-01	2012-01-01	9.0	realistic
A.6.8.4.2	0.021098	0.015096053357963699	6	0.001051	2	-0.014045053357963699	0.014045053357963699	h3n2_realistic_delay	2011-04-01	2012-01-01	9.0	realistic
A.6.8.4.3	0.021639000000000002	0.0565095633501763	10	0.0	0	-0.0565095633501763	0.0565095633501763	h3n2_realistic_delay	2011-04-01	2012-01-01	9.0	realistic
A.6.8.4.5	0.001326	0.0006931464119480945	16	0.0	0	-0.0006931464119480945	0.0006931464119480945	h3n2_realistic_delay	2011-04-01	2012-01-01	9.0	realistic
A.6.8.4.6	0.020416	0.0229692344782203	3	0.016181	22	-0.006788234478220301	0.006788234478220301	h3n2_realistic_delay	2011-04-01	2012-01-01	9.0	realistic
A.6.8.4.7	0.111838	0.18847761977364277	62	0.074144	91	-0.11433361977364277	0.11433361977364277	h3n2_realistic_delay	2011-04-01	2012-01-01	9.0	realistic
A.6.8.5	0.07922399999999999	0.01700435292879833	21	0.8186289999999999	586	0.8016246470712016	0.8016246470712016	h3n2_realistic_delay	2011-04-01	2012-01-01	9.0	realistic
A.6.8.5.1	0.040081	0.012337882758758406	12	0.063678	43	0.051340117241241594	0.051340117241241594	h3n2_realistic_delay	2011-04-01	2012-01-01	9.0	realistic
A.6.8.5.2	0.031120999999999996	0.0021702316994406	3	0.7549509999999999	543	0.7527807683005593	0.7527807683005593	h3n2_realistic_delay	2011-04-01	2012-01-01	9.0	realistic
A.6.8.5.2.4	0.019096	0.0013970477433616	2	0.28909399999999996	197	0.2876969522566384	0.2876969522566384	h3n2_realistic_delay	2011-04-01	2012-01-01	9.0	realistic
A.6	0.999977	0.9999999999999755	692	0.999982	846	-1.799999997542656e-05	1.799999997542656e-05	h3n2_no_delay	2011-04-01	2012-04-01	12.0	none
A.6.6	0.198316	0.1025039214155548	121	0.003304	9	-0.0991999214155548	0.0991999214155548	h3n2_no_delay	2011-04-01	2012-04-01	12.0	none
A.6.6.2	0.016104	0.002165965874538855	12	0.0	0	-0.002165965874538855	0.002165965874538855	h3n2_no_delay	2011-04-01	2012-04-01	12.0	none
A.6.6.2.1	0.013058	0.0019443107749685987	10	0.0	0	-0.0019443107749685987	0.0019443107749685987	h3n2_no_delay	2011-04-01	2012-04-01	12.0	none
A.6.6.3	0.179877	0.10030707722743776	107	0.0032400000000000003	8	-0.09706707722743775	0.09706707722743775	h3n2_no_delay	2011-04-01	2012-04-01	12.0	none
A.6.6.3.2	0.051543	0.011916217168710578	20	2.6e-05	1	-0.011890217168710578	0.011890217168710578	h3n2_no_delay	2011-04-01	2012-04-01	12.0	none
A.6.6.3.3	0.12293899999999999	0.08806902806698796	79	0.003171	6	-0.08489802806698796	0.08489802806698796	h3n2_no_delay	2011-04-01	2012-04-01	12.0	none
A.6.8	0.800419	0.8974134781862925	569	0.986415	834	0.08900152181370757	0.08900152181370757	h3n2_no_delay	2011-04-01	2012-04-01	12.0	none
A.6.8.1	0.054747	0.008339543293280334	64	0.020747	12	0.012407456706719668	0.012407456706719668	h3n2_no_delay	2011-04-01	2012-04-01	12.0	none
A.6.8.2	0.010187000000000002	0.000636529294402851	10	0.0	0	-0.000636529294402851	0.000636529294402851	h3n2_no_delay	2011-04-01	2012-04-01	12.0	none
A.6.8.3	0.049305	0.0087766021566255	25	0.0	0	-0.0087766021566255	0.0087766021566255	h3n2_no_delay	2011-04-01	2012-04-01	12.0	none
A.6.8.4	0.547959	0.8477678465496538	372	0.14321899999999999	157	-0.7045488465496538	0.7045488465496538	h3n2_no_delay	2011-04-01	2012-04-01	12.0	none
A.6.8.4.1	0.031899	0.0193416452056362	13	0.0	0	-0.0193416452056362	0.0193416452056362	h3n2_no_delay	2011-04-01	2012-04-01	12.0	none
A.6.8.4.2	0.048501	0.047052524519918	19	2.6e-05	1	-0.047026524519918005	0.047026524519918005	h3n2_no_delay	2011-04-01	2012-04-01	12.0	none
A.6.8.4.3	0.027544	0.0204704564730286	18	0.0	0	-0.0204704564730286	0.0204704564730286	h3n2_no_delay	2011-04-01	2012-04-01	12.0	none
A.6.8.4.5	0.00031999999999999997	2.1277633346985554e-05	10	0.0	0	-2.1277633346985554e-05	2.1277633346985554e-05	h3n2_no_delay	2011-04-01	2012-04-01	12.0	none
A.6.8.4.6	0.035975	0.0403979648156753	12	0.019671	15	-0.0207269648156753	0.0207269648156753	h3n2_no_delay	2011-04-01	2012-04-01	12.0	none
A.6.8.4.6.2	0.00902	0.006574510188449999	2	0.008271	8	0.0016964898115500015	0.0016964898115500015	h3n2_no_delay	2011-04-01	2012-04-01	12.0	none
A.6.8.4.7	0.104066	0.12174881145341807	96	0.071377	66	-0.05037181145341807	0.05037181145341807	h3n2_no_delay	2011-04-01	2012-04-01	12.0	none
A.6.8.5	0.057654000000000004	0.006764346878018839	36	0.822449	665	0.8156846531219811	0.8156846531219811	h3n2_no_delay	2011-04-01	2012-04-01	12.0	none
A.6.8.5.1	0.025517	0.005169506307681257	18	0.059162	52	0.05399249369231874	0.05399249369231874	h3n2_no_delay	2011-04-01	2012-04-01	12.0	none
A.6.8.5.2	0.029646	0.0011863627204491101	10	0.763287	613	0.7621006372795509	0.7621006372795509	h3n2_no_delay	2011-04-01	2012-04-01	12.0	none
A.6.8.5.2.4	0.018524	0.0008364412516889173	6	0.35743400000000003	264	0.3565975587483111	0.3565975587483111	h3n2_no_delay	2011-04-01	2012-04-01	12.0	none
A.6.8.5.2.4.1	0.001953	2.4781033604748066e-05	1	0.349885	247	0.34986021896639524	0.34986021896639524	h3n2_no_delay	2011-04-01	2012-04-01	12.0	none
A.6	0.999978	0.9999999999999754	630	0.999982	846	-1.799999997531554e-05	1.799999997531554e-05	h3n2_ideal_delay	2011-04-01	2012-04-01	12.0	ideal
A.6.6	0.147174	0.06194582705755076	98	0.003304	9	-0.058641827057550756	0.058641827057550756	h3n2_ideal_delay	2011-04-01	2012-04-01	12.0	ideal
A.6.6.2	0.014262	0.002226977325316313	10	0.0	0	-0.002226977325316313	0.002226977325316313	h3n2_ideal_delay	2011-04-01	2012-04-01	12.0	ideal
A.6.6.2.1	0.00997	0.0018259789019427885	8	0.0	0	-0.0018259789019427885	0.0018259789019427885	h3n2_ideal_delay	2011-04-01	2012-04-01	12.0	ideal
A.6.6.3	0.129623	0.0596639283438319	86	0.0032400000000000003	8	-0.0564239283438319	0.0564239283438319	h3n2_ideal_delay	2011-04-01	2012-04-01	12.0	ideal
A.6.6.3.2	0.030130999999999998	0.004284324753799265	13	2.6e-05	1	-0.004258324753799265	0.004258324753799265	h3n2_ideal_delay	2011-04-01	2012-04-01	12.0	ideal
A.6.6.3.3	0.091889	0.054800978387046374	65	0.003171	6	-0.051629978387046374	0.051629978387046374	h3n2_ideal_delay	2011-04-01	2012-04-01	12.0	ideal
A.6.8	0.851056	0.9379058293332266	530	0.986415	834	0.048509170666773405	0.048509170666773405	h3n2_ideal_delay	2011-04-01	2012-04-01	12.0	ideal
A.6.8.1	0.065216	0.011316756689365591	62	0.020747	12	0.00943024331063441	0.00943024331063441	h3n2_ideal_delay	2011-04-01	2012-04-01	12.0	ideal
A.6.8.2	0.014355	0.0010667713204016646	10	0.0	0	-0.0010667713204016646	0.0010667713204016646	h3n2_ideal_delay	2011-04-01	2012-04-01	12.0	ideal
A.6.8.3	0.045457	0.0102374886370897	20	0.0	0	-0.0102374886370897	0.0102374886370897	h3n2_ideal_delay	2011-04-01	2012-04-01	12.0	ideal
A.6.8.4	0.5807100000000001	0.8906099119832958	345	0.14321899999999999	157	-0.7473909119832958	0.7473909119832958	h3n2_ideal_delay	2011-04-01	2012-04-01	12.0	ideal
A.6.8.4.1	0.033555	0.04099235100058029	11	0.0	0	-0.04099235100058029	0.04099235100058029	h3n2_ideal_delay	2011-04-01	2012-04-01	12.0	ideal
A.6.8.4.2	0.040526	0.041849025821473804	14	2.6e-05	1	-0.041823025821473805	0.041823025821473805	h3n2_ideal_delay	2011-04-01	2012-04-01	12.0	ideal
A.6.8.4.3	0.032447000000000004	0.021248361125392398	17	0.0	0	-0.021248361125392398	0.021248361125392398	h3n2_ideal_delay	2011-04-01	2012-04-01	12.0	ideal
A.6.8.4.5	0.00045000000000000004	7.919614210219736e-05	10	0.0	0	-7.919614210219736e-05	7.919614210219736e-05	h3n2_ideal_delay	2011-04-01	2012-04-01	12.0	ideal
A.6.8.4.6	0.032545	0.0277007373746395	9	0.019671	15	-0.008029737374639499	0.008029737374639499	h3n2_ideal_delay	2011-04-01	2012-04-01	12.0	ideal
A.6.8.4.7	0.121365	0.09692318962742733	93	0.071377	66	-0.02554618962742733	0.02554618962742733	h3n2_ideal_delay	2011-04-01	2012-04-01	12.0	ideal
A.6.8.5	0.068174	0.01009748132453385	34	0.822449	665	0.8123515186754662	0.8123515186754662	h3n2_ideal_delay	2011-04-01	2012-04-01	12.0	ideal
A.6.8.5.1	0.035949	0.008486145992246584	18	0.059162	52	0.050675854007753415	0.050675854007753415	h3n2_ideal_delay	2011-04-01	2012-04-01	12.0	ideal
A.6.8.5.2	0.028716	0.0009620299056355202	8	0.763287	613	0.7623249700943645	0.7623249700943645	h3n2_ideal_delay	2011-04-01	2012-04-01	12.0	ideal
A.6.8.5.2.4	0.013047	0.00043936040869921994	4	0.35743400000000003	264	0.3569946395913008	0.3569946395913008	h3n2_ideal_delay	2011-04-01	2012-04-01	12.0	ideal
A.6.8.5.2.4.1	0.00275	2.8580029178819897e-05	1	0.349885	247	0.3498564199708212	0.3498564199708212	h3n2_ideal_delay	2011-04-01	2012-04-01	12.0	ideal
A.6	0.99998	0.9999999999999825	465	0.999982	846	-1.7999999982420967e-05	1.7999999982420967e-05	h3n2_realistic_delay	2011-04-01	2012-04-01	12.0	realistic
A.6.6	0.11891000000000002	0.05967793340679272	70	0.003304	9	-0.05637393340679272	0.05637393340679272	h3n2_realistic_delay	2011-04-01	2012-04-01	12.0	realistic
A.6.6.1	1.9e-05	2.707043104602692e-06	1	0.0	0	-2.707043104602692e-06	2.707043104602692e-06	h3n2_realistic_delay	2011-04-01	2012-04-01	12.0	realistic
A.6.6.2	0.007194000000000001	0.0010019585389495762	5	0.0	0	-0.0010019585389495762	0.0010019585389495762	h3n2_realistic_delay	2011-04-01	2012-04-01	12.0	realistic
A.6.6.2.1	0.005727	0.0007930327419368762	4	0.0	0	-0.0007930327419368762	0.0007930327419368762	h3n2_realistic_delay	2011-04-01	2012-04-01	12.0	realistic
A.6.6.3	0.11152200000000001	0.0586510491843465	61	0.0032400000000000003	8	-0.0554110491843465	0.0554110491843465	h3n2_realistic_delay	2011-04-01	2012-04-01	12.0	realistic
A.6.6.3.1	2.3e-05	3.3067144984328244e-06	1	0.0	0	-3.3067144984328244e-06	3.3067144984328244e-06	h3n2_realistic_delay	2011-04-01	2012-04-01	12.0	realistic
A.6.6.3.2	0.028310000000000002	0.0025440501807349586	9	2.6e-05	1	-0.0025180501807349587	0.0025180501807349587	h3n2_realistic_delay	2011-04-01	2012-04-01	12.0	realistic
A.6.6.3.3	0.079907	0.0556480217222937	45	0.003171	6	-0.0524770217222937	0.0524770217222937	h3n2_realistic_delay	2011-04-01	2012-04-01	12.0	realistic
A.6.8	0.8786820000000001	0.9401229206697356	394	0.986415	834	0.04629207933026447	0.04629207933026447	h3n2_realistic_delay	2011-04-01	2012-04-01	12.0	realistic
A.6.8.1	0.08897200000000001	0.026000784157669987	48	0.020747	12	-0.005253784157669986	0.005253784157669986	h3n2_realistic_delay	2011-04-01	2012-04-01	12.0	realistic
A.6.8.2	0.022896	0.0017265670685040005	9	0.0	0	-0.0017265670685040005	0.0017265670685040005	h3n2_realistic_delay	2011-04-01	2012-04-01	12.0	realistic
A.6.8.3	0.063459	0.0157615413334992	14	0.0	0	-0.0157615413334992	0.0157615413334992	h3n2_realistic_delay	2011-04-01	2012-04-01	12.0	realistic
A.6.8.4	0.5708	0.8789630137284504	252	0.14321899999999999	157	-0.7357440137284504	0.7357440137284504	h3n2_realistic_delay	2011-04-01	2012-04-01	12.0	realistic
A.6.8.4.1	0.042086	0.0185191536119299	6	0.0	0	-0.0185191536119299	0.0185191536119299	h3n2_realistic_delay	2011-04-01	2012-04-01	12.0	realistic
A.6.8.4.2	0.021098	0.0112996243382446	6	2.6e-05	1	-0.0112736243382446	0.0112736243382446	h3n2_realistic_delay	2011-04-01	2012-04-01	12.0	realistic
A.6.8.4.3	0.021639000000000002	0.0820395778078253	10	0.0	0	-0.0820395778078253	0.0820395778078253	h3n2_realistic_delay	2011-04-01	2012-04-01	12.0	realistic
A.6.8.4.5	0.001326	0.00041777254810310474	16	0.0	0	-0.00041777254810310474	0.00041777254810310474	h3n2_realistic_delay	2011-04-01	2012-04-01	12.0	realistic
A.6.8.4.6	0.020416	0.0201070324848736	3	0.019671	15	-0.000436032484873599	0.000436032484873599	h3n2_realistic_delay	2011-04-01	2012-04-01	12.0	realistic
A.6.8.4.7	0.111838	0.194366015307275	62	0.071377	66	-0.12298901530727499	0.12298901530727499	h3n2_realistic_delay	2011-04-01	2012-04-01	12.0	realistic
A.6.8.5	0.07922399999999999	0.008212549455546302	21	0.822449	665	0.8142364505444537	0.8142364505444537	h3n2_realistic_delay	2011-04-01	2012-04-01	12.0	realistic
A.6.8.5.1	0.040081	0.006298401948979112	12	0.059162	52	0.05286359805102089	0.05286359805102089	h3n2_realistic_delay	2011-04-01	2012-04-01	12.0	realistic
A.6.8.5.2	0.031120999999999996	0.0006501577068414	3	0.763287	613	0.7626368422931586	0.7626368422931586	h3n2_realistic_delay	2011-04-01	2012-04-01	12.0	realistic
A.6.8.5.2.4	0.019096	0.000424903968173	2	0.35743400000000003	264	0.357009096031827	0.357009096031827	h3n2_realistic_delay	2011-04-01	2012-04-01	12.0	realistic
A.6	0.999983	0.9999999999999777	614	0.9999199999999999	608	-7.999999997776452e-05	7.999999997776452e-05	h3n2_no_delay	2011-07-01	2011-10-01	3.0	none
A.6.6	0.06879199999999999	0.0592105722091824	89	0.0054670000000000005	31	-0.0537435722091824	0.0537435722091824	h3n2_no_delay	2011-07-01	2011-10-01	3.0	none
A.6.6.2	0.0034119999999999997	0.002954572263433943	7	4.5e-05	1	-0.002909572263433943	0.002909572263433943	h3n2_no_delay	2011-07-01	2011-10-01	3.0	none
A.6.6.2.1	0.0031969999999999998	0.0027923960849501428	6	4.5e-05	1	-0.002747396084950143	0.002747396084950143	h3n2_no_delay	2011-07-01	2011-10-01	3.0	none
A.6.6.3	0.061452	0.05331945517766663	80	0.005207000000000001	29	-0.04811245517766663	0.04811245517766663	h3n2_no_delay	2011-07-01	2011-10-01	3.0	none
A.6.6.3.2	0.022143	0.01944080139803386	20	0.004342	11	-0.01509880139803386	0.01509880139803386	h3n2_no_delay	2011-07-01	2011-10-01	3.0	none
A.6.6.3.3	0.038854	0.033575722983347614	58	0.000865	18	-0.032710722983347616	0.032710722983347616	h3n2_no_delay	2011-07-01	2011-10-01	3.0	none
A.6.8	0.931167	0.9407735678899825	523	0.994453	577	0.05367943211001758	0.05367943211001758	h3n2_no_delay	2011-07-01	2011-10-01	3.0	none
A.6.8.1	0.027952	0.02430910420005443	32	0.017352	11	-0.00695710420005443	0.00695710420005443	h3n2_no_delay	2011-07-01	2011-10-01	3.0	none
A.6.8.2	0.000491	0.00035343535573633723	6	0.0	0	-0.00035343535573633723	0.00035343535573633723	h3n2_no_delay	2011-07-01	2011-10-01	3.0	none
A.6.8.3	0.020506	0.016543886643506037	24	0.000567	8	-0.015976886643506036	0.015976886643506036	h3n2_no_delay	2011-07-01	2011-10-01	3.0	none
A.6.8.4	0.404652	0.3795439025465047	311	0.367064	249	-0.012479902546504718	0.012479902546504718	h3n2_no_delay	2011-07-01	2011-10-01	3.0	none
A.6.8.4.1	0.041798999999999996	0.048802688993519375	24	0.002283	13	-0.046519688993519374	0.046519688993519374	h3n2_no_delay	2011-07-01	2011-10-01	3.0	none
A.6.8.4.2	0.008078	0.006864474421971847	17	0.006259000000000001	6	-0.0006054744219718463	0.0006054744219718463	h3n2_no_delay	2011-07-01	2011-10-01	3.0	none
A.6.8.4.3	0.008439	0.0068709876066875945	15	0.00017900000000000001	5	-0.006691987606687594	0.006691987606687594	h3n2_no_delay	2011-07-01	2011-10-01	3.0	none
A.6.8.4.6	0.075456	0.06603588570504097	27	0.024595000000000002	27	-0.04144088570504097	0.04144088570504097	h3n2_no_delay	2011-07-01	2011-10-01	3.0	none
A.6.8.4.6.2	0.027611	0.023510579364711702	8	0.004039	9	-0.0194715793647117	0.0194715793647117	h3n2_no_delay	2011-07-01	2011-10-01	3.0	none
A.6.8.4.7	0.148293	0.13380187520724002	86	0.149647	103	0.015845124792759985	0.015845124792759985	h3n2_no_delay	2011-07-01	2011-10-01	3.0	none
A.6.8.4.7.1	0.015276999999999999	0.0143603969168004	3	0.062271	25	0.047910603083199596	0.047910603083199596	h3n2_no_delay	2011-07-01	2011-10-01	3.0	none
A.6.8.5	0.449878	0.5009708245838106	111	0.60774	300	0.10676917541618935	0.10676917541618935	h3n2_no_delay	2011-07-01	2011-10-01	3.0	none
A.6.8.5.1	0.040708	0.0386274609522515	18	0.033077	19	-0.0055504609522515	0.0055504609522515	h3n2_no_delay	2011-07-01	2011-10-01	3.0	none
A.6.8.5.2	0.409132	0.4623179916387478	92	0.5746629999999999	281	0.11234500836125211	0.11234500836125211	h3n2_no_delay	2011-07-01	2011-10-01	3.0	none
A.6.8.5.2.2	0.196873	0.2720276923466188	39	0.087906	64	-0.1841216923466188	0.1841216923466188	h3n2_no_delay	2011-07-01	2011-10-01	3.0	none
A.6.8.5.2.3	0.005036	0.0026528972943997	1	0.017654	7	0.0150011027056003	0.0150011027056003	h3n2_no_delay	2011-07-01	2011-10-01	3.0	none
A.6.8.5.2.4	0.106787	0.08721133587194954	29	0.205086	93	0.11787466412805045	0.11787466412805045	h3n2_no_delay	2011-07-01	2011-10-01	3.0	none
A.6.8.5.2.4.1	0.005459	0.0033394249465038394	2	0.137568	47	0.13422857505349617	0.13422857505349617	h3n2_no_delay	2011-07-01	2011-10-01	3.0	none
A.6	0.999975	0.9999999999999797	554	0.9999199999999999	608	-7.999999997976293e-05	7.999999997976293e-05	h3n2_ideal_delay	2011-07-01	2011-10-01	3.0	ideal
A.6.6	0.103166	0.08998429169968258	89	0.0054670000000000005	31	-0.08451729169968258	0.08451729169968258	h3n2_ideal_delay	2011-07-01	2011-10-01	3.0	ideal
A.6.6.2	0.005999	0.004744690233825426	8	4.5e-05	1	-0.004699690233825426	0.004699690233825426	h3n2_ideal_delay	2011-07-01	2011-10-01	3.0	ideal
A.6.6.2.1	0.005622	0.0045041094094950265	7	4.5e-05	1	-0.004459109409495027	0.004459109409495027	h3n2_ideal_delay	2011-07-01	2011-10-01	3.0	ideal
A.6.6.3	0.0969	0.08511239192663626	80	0.005207000000000001	29	-0.07990539192663626	0.07990539192663626	h3n2_ideal_delay	2011-07-01	2011-10-01	3.0	ideal
A.6.6.3.2	0.027963000000000002	0.023111558033824472	18	0.004342	11	-0.01876955803382447	0.01876955803382447	h3n2_ideal_delay	2011-07-01	2011-10-01	3.0	ideal
A.6.6.3.3	0.068127	0.06155715910124117	59	0.000865	18	-0.06069215910124117	0.06069215910124117	h3n2_ideal_delay	2011-07-01	2011-10-01	3.0	ideal
A.6.8	0.896767	0.9099964535200542	463	0.994453	577	0.08445654647994583	0.08445654647994583	h3n2_ideal_delay	2011-07-01	2011-10-01	3.0	ideal
A.6.8.1	0.022701	0.016943406941158017	35	0.017352	11	0.00040859305884198213	0.00040859305884198213	h3n2_ideal_delay	2011-07-01	2011-10-01	3.0	ideal
A.6.8.2	0.000863	0.0005246959239372985	6	0.0	0	-0.0005246959239372985	0.0005246959239372985	h3n2_ideal_delay	2011-07-01	2011-10-01	3.0	ideal
A.6.8.3	0.031962	0.0289242203205568	23	0.000567	8	-0.0283572203205568	0.0283572203205568	h3n2_ideal_delay	2011-07-01	2011-10-01	3.0	ideal
A.6.8.4	0.496904	0.5321212578186778	297	0.367064	249	-0.1650572578186778	0.1650572578186778	h3n2_ideal_delay	2011-07-01	2011-10-01	3.0	ideal
A.6.8.4.1	0.060397	0.07945612197805851	22	0.002283	13	-0.07717312197805852	0.07717312197805852	h3n2_ideal_delay	2011-07-01	2011-10-01	3.0	ideal
A.6.8.4.2	0.014165	0.016822897394409463	17	0.006259000000000001	6	-0.010563897394409463	0.010563897394409463	h3n2_ideal_delay	2011-07-01	2011-10-01	3.0	ideal
A.6.8.4.3	0.014815	0.01651262938385567	16	0.00017900000000000001	5	-0.016333629383855672	0.016333629383855672	h3n2_ideal_delay	2011-07-01	2011-10-01	3.0	ideal
A.6.8.4.6	0.086124	0.088203915232376	22	0.024595000000000002	27	-0.063608915232376	0.063608915232376	h3n2_ideal_delay	2011-07-01	2011-10-01	3.0	ideal
A.6.8.4.6.2	0.029438000000000002	0.0316748765081881	6	0.004039	9	-0.0276358765081881	0.0276358765081881	h3n2_ideal_delay	2011-07-01	2011-10-01	3.0	ideal
A.6.8.4.7	0.183522	0.17473593425736836	84	0.149647	103	-0.025088934257368356	0.025088934257368356	h3n2_ideal_delay	2011-07-01	2011-10-01	3.0	ideal
A.6.8.4.7.1	0.017891999999999998	0.015529627180309301	2	0.062271	25	0.0467413728196907	0.0467413728196907	h3n2_ideal_delay	2011-07-01	2011-10-01	3.0	ideal
A.6.8.5	0.30543000000000003	0.30239993358059	62	0.60774	300	0.30534006641941	0.30534006641941	h3n2_ideal_delay	2011-07-01	2011-10-01	3.0	ideal
A.6.8.5.1	0.024019000000000002	0.02018706386339972	16	0.033077	19	0.01288993613660028	0.01288993613660028	h3n2_ideal_delay	2011-07-01	2011-10-01	3.0	ideal
A.6.8.5.2	0.28134400000000004	0.2821696893600638	45	0.5746629999999999	281	0.2924933106399361	0.2924933106399361	h3n2_ideal_delay	2011-07-01	2011-10-01	3.0	ideal
A.6.8.5.2.2	0.139302	0.161139385879589	17	0.087906	64	-0.07323338587958901	0.07323338587958901	h3n2_ideal_delay	2011-07-01	2011-10-01	3.0	ideal
A.6.8.5.2.4	0.08722300000000001	0.07161904570549049	18	0.205086	93	0.1334669542945095	0.1334669542945095	h3n2_ideal_delay	2011-07-01	2011-10-01	3.0	ideal
A.6.8.5.2.4.1	0.000186	0.0001632297408218	1	0.137568	47	0.1374047702591782	0.1374047702591782	h3n2_ideal_delay	2011-07-01	2011-10-01	3.0	ideal
A.6	0.999974	0.9999999999999839	413	0.99992	608	-7.999999998387075e-05	7.999999998387075e-05	h3n2_realistic_delay	2011-07-01	2011-10-01	3.0	realistic
A.6.6	0.146501	0.1586589916512389	76	0.0054670000000000005	31	-0.1531919916512389	0.1531919916512389	h3n2_realistic_delay	2011-07-01	2011-10-01	3.0	realistic
A.6.6.2	0.013967	0.011624061308961943	10	4.5e-05	1	-0.011579061308961943	0.011579061308961943	h3n2_realistic_delay	2011-07-01	2011-10-01	3.0	realistic
A.6.6.2.1	0.012824	0.010850505280871841	8	4.5e-05	1	-0.010805505280871841	0.010805505280871841	h3n2_realistic_delay	2011-07-01	2011-10-01	3.0	realistic
A.6.6.3	0.131743	0.14662341300315104	65	0.005207000000000001	29	-0.14141641300315105	0.14141641300315105	h3n2_realistic_delay	2011-07-01	2011-10-01	3.0	realistic
A.6.6.3.2	0.030502	0.029820678787456346	12	0.004342	11	-0.025478678787456348	0.025478678787456348	h3n2_realistic_delay	2011-07-01	2011-10-01	3.0	realistic
A.6.6.3.3	0.098844	0.11535199848845283	50	0.000865	18	-0.11448699848845283	0.11448699848845283	h3n2_realistic_delay	2011-07-01	2011-10-01	3.0	realistic
A.6.8	0.853411	0.841310152382696	336	0.994453	577	0.153142847617304	0.153142847617304	h3n2_realistic_delay	2011-07-01	2011-10-01	3.0	realistic
A.6.8.1	0.035614999999999994	0.028263227650511286	36	0.017352	11	-0.010911227650511286	0.010911227650511286	h3n2_realistic_delay	2011-07-01	2011-10-01	3.0	realistic
A.6.8.2	0.002548	0.0016925457355225094	6	0.0	0	-0.0016925457355225094	0.0016925457355225094	h3n2_realistic_delay	2011-07-01	2011-10-01	3.0	realistic
A.6.8.3	0.030053	0.028926444743613	14	0.000567	8	-0.028359444743613	0.028359444743613	h3n2_realistic_delay	2011-07-01	2011-10-01	3.0	realistic
A.6.8.4	0.537499	0.5965399346949428	220	0.36706400000000006	249	-0.22947593469494276	0.22947593469494276	h3n2_realistic_delay	2011-07-01	2011-10-01	3.0	realistic
A.6.8.4.1	0.088425	0.1010236950252315	15	0.002283	13	-0.0987406950252315	0.0987406950252315	h3n2_realistic_delay	2011-07-01	2011-10-01	3.0	realistic
A.6.8.4.2	0.024607	0.0276159239807063	11	0.006259000000000001	6	-0.0213569239807063	0.0213569239807063	h3n2_realistic_delay	2011-07-01	2011-10-01	3.0	realistic
A.6.8.4.3	0.003417	0.004600690470979126	10	0.00017900000000000001	5	-0.004421690470979125	0.004421690470979125	h3n2_realistic_delay	2011-07-01	2011-10-01	3.0	realistic
A.6.8.4.6	0.056171	0.0659281015569001	9	0.024595000000000002	27	-0.04133310155690009	0.04133310155690009	h3n2_realistic_delay	2011-07-01	2011-10-01	3.0	realistic
A.6.8.4.6.2	0.012315	0.0136202326706611	1	0.004039	9	-0.009581232670661102	0.009581232670661102	h3n2_realistic_delay	2011-07-01	2011-10-01	3.0	realistic
A.6.8.4.7	0.181713	0.1681887257232683	55	0.149647	103	-0.018541725723268287	0.018541725723268287	h3n2_realistic_delay	2011-07-01	2011-10-01	3.0	realistic
A.6.8.5	0.15545899999999999	0.10656691356462968	29	0.60774	300	0.5011730864353703	0.5011730864353703	h3n2_realistic_delay	2011-07-01	2011-10-01	3.0	realistic
A.6.8.5.1	0.023129999999999998	0.019384960841839147	12	0.033077	19	0.013692039158160856	0.013692039158160856	h3n2_realistic_delay	2011-07-01	2011-10-01	3.0	realistic
A.6.8.5.2	0.132084	0.0870101142331217	13	0.5746629999999999	281	0.4876528857668782	0.4876528857668782	h3n2_realistic_delay	2011-07-01	2011-10-01	3.0	realistic
A.6.8.5.2.2	0.05975899999999999	0.0359385803091573	3	0.087906	64	0.051967419690842696	0.051967419690842696	h3n2_realistic_delay	2011-07-01	2011-10-01	3.0	realistic
A.6.8.5.2.4	0.068545	0.0485719924358222	7	0.205086	93	0.1565140075641778	0.1565140075641778	h3n2_realistic_delay	2011-07-01	2011-10-01	3.0	realistic
A.6.8.5.2.4.1	0.000551	0.0003124850221748	1	0.137568	47	0.1372555149778252	0.1372555149778252	h3n2_realistic_delay	2011-07-01	2011-10-01	3.0	realistic
A.6	0.999983	0.9999999999999776	614	0.999984	807	-1.5999999977589496e-05	1.5999999977589496e-05	h3n2_no_delay	2011-07-01	2012-01-01	6.0	none
A.6.6	0.06879199999999999	0.04787746713410014	89	0.018916999999999996	9	-0.028960467134100144	0.028960467134100144	h3n2_no_delay	2011-07-01	2012-01-01	6.0	none
A.6.6.2	0.0034119999999999997	0.002364441551710988	7	0.0	0	-0.002364441551710988	0.002364441551710988	h3n2_no_delay	2011-07-01	2012-01-01	6.0	none
A.6.6.2.1	0.0031969999999999998	0.002251707566522488	6	0.0	0	-0.002251707566522488	0.002251707566522488	h3n2_no_delay	2011-07-01	2012-01-01	6.0	none
A.6.6.3	0.061452	0.043486043622769505	80	0.017654	8	-0.025832043622769505	0.025832043622769505	h3n2_no_delay	2011-07-01	2012-01-01	6.0	none
A.6.6.3.2	0.022143	0.016018178889476372	20	0.000812	1	-0.015206178889476372	0.015206178889476372	h3n2_no_delay	2011-07-01	2012-01-01	6.0	none
A.6.6.3.3	0.038854	0.027282000114128686	58	0.015792999999999998	6	-0.011489000114128688	0.011489000114128688	h3n2_no_delay	2011-07-01	2012-01-01	6.0	none
A.6.8	0.931167	0.9521128743836097	523	0.9810669999999999	798	0.028954125616390214	0.028954125616390214	h3n2_no_delay	2011-07-01	2012-01-01	6.0	none
A.6.8.1	0.027952	0.01970583464145979	32	0.009008	10	-0.01069783464145979	0.01069783464145979	h3n2_no_delay	2011-07-01	2012-01-01	6.0	none
A.6.8.2	0.000491	0.00023548390959916352	6	0.0	0	-0.00023548390959916352	0.00023548390959916352	h3n2_no_delay	2011-07-01	2012-01-01	6.0	none
A.6.8.3	0.020506	0.012665210926697893	24	0.0	0	-0.012665210926697893	0.012665210926697893	h3n2_no_delay	2011-07-01	2012-01-01	6.0	none
A.6.8.4	0.404652	0.3422797022307742	311	0.153401	201	-0.1888787022307742	0.1888787022307742	h3n2_no_delay	2011-07-01	2012-01-01	6.0	none
A.6.8.4.1	0.041798999999999996	0.05449476056896384	24	1.3e-05	1	-0.05448176056896384	0.05448176056896384	h3n2_no_delay	2011-07-01	2012-01-01	6.0	none
A.6.8.4.2	0.008078	0.005636831146273538	17	0.001051	2	-0.004585831146273538	0.004585831146273538	h3n2_no_delay	2011-07-01	2012-01-01	6.0	none
A.6.8.4.3	0.008439	0.0052578873519051935	15	0.0	0	-0.0052578873519051935	0.0052578873519051935	h3n2_no_delay	2011-07-01	2012-01-01	6.0	none
A.6.8.4.6	0.075456	0.05507380184431464	27	0.016181	22	-0.03889280184431464	0.03889280184431464	h3n2_no_delay	2011-07-01	2012-01-01	6.0	none
A.6.8.4.6.2	0.027611	0.0190569120034144	8	0.012247	9	-0.0068099120034144	0.0068099120034144	h3n2_no_delay	2011-07-01	2012-01-01	6.0	none
A.6.8.4.7	0.148293	0.11333202388674996	86	0.074144	91	-0.039188023886749954	0.039188023886749954	h3n2_no_delay	2011-07-01	2012-01-01	6.0	none
A.6.8.4.7.1	0.015276999999999999	0.0124710524445528	3	0.025197	31	0.0127259475554472	0.0127259475554472	h3n2_no_delay	2011-07-01	2012-01-01	6.0	none
A.6.8.5	0.449878	0.5645757476567815	111	0.818629	586	0.2540532523432185	0.2540532523432185	h3n2_no_delay	2011-07-01	2012-01-01	6.0	none
A.6.8.5.1	0.040708	0.034205100906533274	18	0.063678	43	0.029472899093466724	0.029472899093466724	h3n2_no_delay	2011-07-01	2012-01-01	6.0	none
A.6.8.5.2	0.409132	0.5303550352457904	92	0.7549509999999999	543	0.2245959647542095	0.2245959647542095	h3n2_no_delay	2011-07-01	2012-01-01	6.0	none
A.6.8.5.2.2	0.196873	0.3660437336604234	39	0.014581	55	-0.3514627336604234	0.3514627336604234	h3n2_no_delay	2011-07-01	2012-01-01	6.0	none
A.6.8.5.2.3	0.005036	0.0012878768801615	1	0.042888	23	0.0416001231198385	0.0416001231198385	h3n2_no_delay	2011-07-01	2012-01-01	6.0	none
A.6.8.5.2.4	0.106787	0.06710654933545741	29	0.28909399999999996	197	0.22198745066454256	0.22198745066454256	h3n2_no_delay	2011-07-01	2012-01-01	6.0	none
A.6.8.5.2.4.1	0.005459	0.0018878299562129085	2	0.262555	156	0.2606671700437871	0.2606671700437871	h3n2_no_delay	2011-07-01	2012-01-01	6.0	none
A.6	0.999975	0.9999999999999778	554	0.999984	807	-1.599999997781154e-05	1.599999997781154e-05	h3n2_ideal_delay	2011-07-01	2012-01-01	6.0	ideal
A.6.6	0.103166	0.07615861968916073	89	0.018916999999999996	9	-0.05724161968916073	0.05724161968916073	h3n2_ideal_delay	2011-07-01	2012-01-01	6.0	ideal
A.6.6.2	0.005999	0.0034199705496324984	8	0.0	0	-0.0034199705496324984	0.0034199705496324984	h3n2_ideal_delay	2011-07-01	2012-01-01	6.0	ideal
A.6.6.2.1	0.005622	0.0032806110159770982	7	0.0	0	-0.0032806110159770982	0.0032806110159770982	h3n2_ideal_delay	2011-07-01	2012-01-01	6.0	ideal
A.6.6.3	0.0969	0.07268363375978838	80	0.017654	8	-0.05502963375978838	0.05502963375978838	h3n2_ideal_delay	2011-07-01	2012-01-01	6.0	ideal
A.6.6.3.2	0.027963000000000002	0.01777303642883836	18	0.000812	1	-0.01696103642883836	0.01696103642883836	h3n2_ideal_delay	2011-07-01	2012-01-01	6.0	ideal
A.6.6.3.3	0.068127	0.05468968478474246	59	0.015792999999999998	6	-0.038896684784742466	0.038896684784742466	h3n2_ideal_delay	2011-07-01	2012-01-01	6.0	ideal
A.6.8	0.896767	0.9238333675189955	463	0.9810669999999999	798	0.05723363248100444	0.05723363248100444	h3n2_ideal_delay	2011-07-01	2012-01-01	6.0	ideal
A.6.8.1	0.022701	0.011571529933435841	35	0.009008	10	-0.002563529933435841	0.002563529933435841	h3n2_ideal_delay	2011-07-01	2012-01-01	6.0	ideal
A.6.8.2	0.000863	0.00029105121942536125	6	0.0	0	-0.00029105121942536125	0.00029105121942536125	h3n2_ideal_delay	2011-07-01	2012-01-01	6.0	ideal
A.6.8.3	0.031962	0.0258057485125602	23	0.0	0	-0.0258057485125602	0.0258057485125602	h3n2_ideal_delay	2011-07-01	2012-01-01	6.0	ideal
A.6.8.4	0.496904	0.5787407512918539	297	0.153401	201	-0.42533975129185386	0.42533975129185386	h3n2_ideal_delay	2011-07-01	2012-01-01	6.0	ideal
A.6.8.4.1	0.060397	0.10430403289511676	22	1.3e-05	1	-0.10429103289511676	0.10429103289511676	h3n2_ideal_delay	2011-07-01	2012-01-01	6.0	ideal
A.6.8.4.2	0.014165	0.021108769080593	17	0.001051	2	-0.020057769080593	0.020057769080593	h3n2_ideal_delay	2011-07-01	2012-01-01	6.0	ideal
A.6.8.4.3	0.014815	0.01831127586344318	16	0.0	0	-0.01831127586344318	0.01831127586344318	h3n2_ideal_delay	2011-07-01	2012-01-01	6.0	ideal
A.6.8.4.6	0.086124	0.089206623908672	22	0.016181	22	-0.073025623908672	0.073025623908672	h3n2_ideal_delay	2011-07-01	2012-01-01	6.0	ideal
A.6.8.4.6.2	0.029438000000000002	0.0325980816779674	6	0.012247	9	-0.020351081677967398	0.020351081677967398	h3n2_ideal_delay	2011-07-01	2012-01-01	6.0	ideal
A.6.8.4.7	0.183522	0.15990716976413996	84	0.074144	91	-0.08576316976413996	0.08576316976413996	h3n2_ideal_delay	2011-07-01	2012-01-01	6.0	ideal
A.6.8.4.7.1	0.017891999999999998	0.012278688548641	2	0.025197	31	0.012918311451359	0.012918311451359	h3n2_ideal_delay	2011-07-01	2012-01-01	6.0	ideal
A.6.8.5	0.30543000000000003	0.28571801414224157	62	0.8186289999999999	586	0.5329109858577583	0.5329109858577583	h3n2_ideal_delay	2011-07-01	2012-01-01	6.0	ideal
A.6.8.5.1	0.024019000000000002	0.01567754616585921	16	0.063678	43	0.04800045383414079	0.04800045383414079	h3n2_ideal_delay	2011-07-01	2012-01-01	6.0	ideal
A.6.8.5.2	0.28134400000000004	0.2700152067940018	45	0.7549509999999999	543	0.4849357932059981	0.4849357932059981	h3n2_ideal_delay	2011-07-01	2012-01-01	6.0	ideal
A.6.8.5.2.2	0.139302	0.1718755560902196	17	0.014581	55	-0.15729455609021958	0.15729455609021958	h3n2_ideal_delay	2011-07-01	2012-01-01	6.0	ideal
A.6.8.5.2.4	0.08722300000000001	0.0553779949380146	18	0.28909399999999996	197	0.23371600506198537	0.23371600506198537	h3n2_ideal_delay	2011-07-01	2012-01-01	6.0	ideal
A.6.8.5.2.4.1	0.000186	0.0001300294289316	1	0.262555	156	0.2624249705710684	0.2624249705710684	h3n2_ideal_delay	2011-07-01	2012-01-01	6.0	ideal
A.6	0.999974	0.9999999999999825	413	0.999984	807	-1.5999999982474478e-05	1.5999999982474478e-05	h3n2_realistic_delay	2011-07-01	2012-01-01	6.0	realistic
A.6.6	0.146501	0.16742145536246614	76	0.018916999999999996	9	-0.14850445536246615	0.14850445536246615	h3n2_realistic_delay	2011-07-01	2012-01-01	6.0	realistic
A.6.6.2	0.013967	0.008508944707811343	10	0.0	0	-0.008508944707811343	0.008508944707811343	h3n2_realistic_delay	2011-07-01	2012-01-01	6.0	realistic
A.6.6.2.1	0.012824	0.008050760911443682	8	0.0	0	-0.008050760911443682	0.008050760911443682	h3n2_realistic_delay	2011-07-01	2012-01-01	6.0	realistic
A.6.6.3	0.131743	0.1587252537416366	65	0.017654	8	-0.1410712537416366	0.1410712537416366	h3n2_realistic_delay	2011-07-01	2012-01-01	6.0	realistic
A.6.6.3.2	0.030502	0.025670772635510826	12	0.000812	1	-0.024858772635510826	0.024858772635510826	h3n2_realistic_delay	2011-07-01	2012-01-01	6.0	realistic
A.6.6.3.3	0.098844	0.13228499634365115	50	0.015792999999999998	6	-0.11649199634365115	0.11649199634365115	h3n2_realistic_delay	2011-07-01	2012-01-01	6.0	realistic
A.6.8	0.853411	0.832565113132701	336	0.9810669999999999	798	0.14850188686729893	0.14850188686729893	h3n2_realistic_delay	2011-07-01	2012-01-01	6.0	realistic
A.6.8.1	0.035614999999999994	0.01978453937943895	36	0.009008	10	-0.010776539379438949	0.010776539379438949	h3n2_realistic_delay	2011-07-01	2012-01-01	6.0	realistic
A.6.8.2	0.002548	0.0009948980695570308	6	0.0	0	-0.0009948980695570308	0.0009948980695570308	h3n2_realistic_delay	2011-07-01	2012-01-01	6.0	realistic
A.6.8.3	0.030053	0.025248221270983	14	0.0	0	-0.025248221270983	0.025248221270983	h3n2_realistic_delay	2011-07-01	2012-01-01	6.0	realistic
A.6.8.4	0.537499	0.6551877914033231	220	0.153401	201	-0.501786791403323	0.501786791403323	h3n2_realistic_delay	2011-07-01	2012-01-01	6.0	realistic
A.6.8.4.1	0.088425	0.1112801666199169	15	1.3e-05	1	-0.1112671666199169	0.1112671666199169	h3n2_realistic_delay	2011-07-01	2012-01-01	6.0	realistic
A.6.8.4.2	0.024607	0.0313879659579668	11	0.001051	2	-0.0303369659579668	0.0303369659579668	h3n2_realistic_delay	2011-07-01	2012-01-01	6.0	realistic
A.6.8.4.3	0.003417	0.0056130633112415	10	0.0	0	-0.0056130633112415	0.0056130633112415	h3n2_realistic_delay	2011-07-01	2012-01-01	6.0	realistic
A.6.8.4.6	0.056171	0.0725799301939357	9	0.016181	22	-0.0563989301939357	0.0563989301939357	h3n2_realistic_delay	2011-07-01	2012-01-01	6.0	realistic
A.6.8.4.6.2	0.012315	0.0131756698086485	1	0.012247	9	-0.0009286698086485006	0.0009286698086485006	h3n2_realistic_delay	2011-07-01	2012-01-01	6.0	realistic
A.6.8.4.7	0.181713	0.1419455429811796	55	0.074144	91	-0.06780154298117959	0.06780154298117959	h3n2_realistic_delay	2011-07-01	2012-01-01	6.0	realistic
A.6.8.5	0.15545899999999999	0.06512219678444285	29	0.8186289999999999	586	0.7535068032155571	0.7535068032155571	h3n2_realistic_delay	2011-07-01	2012-01-01	6.0	realistic
A.6.8.5.1	0.023129999999999998	0.01433478676589518	12	0.063678	43	0.049343213234104816	0.049343213234104816	h3n2_realistic_delay	2011-07-01	2012-01-01	6.0	realistic
A.6.8.5.2	0.132084	0.0506814670265183	13	0.7549509999999999	543	0.7042695329734816	0.7042695329734816	h3n2_realistic_delay	2011-07-01	2012-01-01	6.0	realistic
A.6.8.5.2.2	0.05975899999999999	0.019007696815465998	3	0.014581	55	-0.004426696815465998	0.004426696815465998	h3n2_realistic_delay	2011-07-01	2012-01-01	6.0	realistic
A.6.8.5.2.4	0.068545	0.0302244405668167	7	0.28909399999999996	197	0.25886955943318324	0.25886955943318324	h3n2_realistic_delay	2011-07-01	2012-01-01	6.0	realistic
A.6.8.5.2.4.1	0.000551	0.0001550047041347	1	0.262555	156	0.2623999952958653	0.2623999952958653	h3n2_realistic_delay	2011-07-01	2012-01-01	6.0	realistic
A.6	0.999983	0.9999999999999788	614	0.9999819999999999	846	-1.7999999978868253e-05	1.7999999978868253e-05	h3n2_no_delay	2011-07-01	2012-04-01	9.0	none
A.6.6	0.06879199999999999	0.03618869298397861	89	0.003304	9	-0.03288469298397861	0.03288469298397861	h3n2_no_delay	2011-07-01	2012-04-01	9.0	none
A.6.6.2	0.0034119999999999997	0.0017418531682307202	7	0.0	0	-0.0017418531682307202	0.0017418531682307202	h3n2_no_delay	2011-07-01	2012-04-01	9.0	none
A.6.6.2.1	0.0031969999999999998	0.0016699041999007388	6	0.0	0	-0.0016699041999007388	0.0016699041999007388	h3n2_no_delay	2011-07-01	2012-04-01	9.0	none
A.6.6.3	0.061452	0.033160319303337196	80	0.0032400000000000003	8	-0.029920319303337196	0.029920319303337196	h3n2_no_delay	2011-07-01	2012-04-01	9.0	none
A.6.6.3.2	0.022143	0.012305789927897267	20	2.6e-05	1	-0.012279789927897267	0.012279789927897267	h3n2_no_delay	2011-07-01	2012-04-01	9.0	none
A.6.6.3.3	0.038854	0.020749827603929745	58	0.003171	6	-0.017578827603929745	0.017578827603929745	h3n2_no_delay	2011-07-01	2012-04-01	9.0	none
A.6.8	0.931167	0.9638059066994111	523	0.986415	834	0.02260909330058891	0.02260909330058891	h3n2_no_delay	2011-07-01	2012-04-01	9.0	none
A.6.8.1	0.027952	0.01480218361483635	32	0.020747	12	0.005944816385163651	0.005944816385163651	h3n2_no_delay	2011-07-01	2012-04-01	9.0	none
A.6.8.2	0.000491	0.0001446729504037425	6	0.0	0	-0.0001446729504037425	0.0001446729504037425	h3n2_no_delay	2011-07-01	2012-04-01	9.0	none
A.6.8.3	0.020506	0.009152813383912875	24	0.0	0	-0.009152813383912875	0.009152813383912875	h3n2_no_delay	2011-07-01	2012-04-01	9.0	none
A.6.8.4	0.404652	0.2977808163394926	311	0.143219	157	-0.1545618163394926	0.1545618163394926	h3n2_no_delay	2011-07-01	2012-04-01	9.0	none
A.6.8.4.1	0.041798999999999996	0.05833112474030708	24	0.0	0	-0.05833112474030708	0.05833112474030708	h3n2_no_delay	2011-07-01	2012-04-01	9.0	none
A.6.8.4.2	0.008078	0.004462286046451809	17	2.6e-05	1	-0.004436286046451809	0.004436286046451809	h3n2_no_delay	2011-07-01	2012-04-01	9.0	none
A.6.8.4.3	0.008439	0.0037678386015232365	15	0.0	0	-0.0037678386015232365	0.0037678386015232365	h3n2_no_delay	2011-07-01	2012-04-01	9.0	none
A.6.8.4.6	0.075456	0.04375666759422346	27	0.019671	15	-0.02408566759422346	0.02408566759422346	h3n2_no_delay	2011-07-01	2012-04-01	9.0	none
A.6.8.4.6.2	0.027611	0.01464858512571	8	0.008271	8	-0.0063775851257099996	0.0063775851257099996	h3n2_no_delay	2011-07-01	2012-04-01	9.0	none
A.6.8.4.7	0.148293	0.08978695023360451	86	0.071377	66	-0.01840995023360452	0.01840995023360452	h3n2_no_delay	2011-07-01	2012-04-01	9.0	none
A.6.8.4.7.1	0.015276999999999999	0.0099676037530989	3	0.0038650000000000004	20	-0.006102603753098899	0.006102603753098899	h3n2_no_delay	2011-07-01	2012-04-01	9.0	none
A.6.8.5	0.449878	0.6338748976280237	111	0.822449	665	0.18857410237197625	0.18857410237197625	h3n2_no_delay	2011-07-01	2012-04-01	9.0	none
A.6.8.5.1	0.040708	0.02816486547862031	18	0.059162	52	0.03099713452137969	0.03099713452137969	h3n2_no_delay	2011-07-01	2012-04-01	9.0	none
A.6.8.5.2	0.409132	0.6057012127938999	92	0.763287	613	0.15758578720610017	0.15758578720610017	h3n2_no_delay	2011-07-01	2012-04-01	9.0	none
A.6.8.5.2.2	0.196873	0.4700521291640874	39	0.00753	15	-0.4625221291640874	0.4625221291640874	h3n2_no_delay	2011-07-01	2012-04-01	9.0	none
A.6.8.5.2.3	0.005036	0.0005740241589283	1	0.033033	28	0.0324589758410717	0.0324589758410717	h3n2_no_delay	2011-07-01	2012-04-01	9.0	none
A.6.8.5.2.4	0.106787	0.04842803511082432	29	0.35743400000000003	264	0.3090059648891757	0.3090059648891757	h3n2_no_delay	2011-07-01	2012-04-01	9.0	none
A.6.8.5.2.4.1	0.005459	0.0009835648295357226	2	0.349885	247	0.3489014351704643	0.3489014351704643	h3n2_no_delay	2011-07-01	2012-04-01	9.0	none
A.6	0.999975	0.9999999999999788	554	0.9999819999999999	846	-1.7999999978868253e-05	1.7999999978868253e-05	h3n2_ideal_delay	2011-07-01	2012-04-01	9.0	ideal
A.6.6	0.103166	0.06164758143151189	89	0.003304	9	-0.05834358143151189	0.05834358143151189	h3n2_ideal_delay	2011-07-01	2012-04-01	9.0	ideal
A.6.6.2	0.005999	0.002175668181512922	8	0.0	0	-0.002175668181512922	0.002175668181512922	h3n2_ideal_delay	2011-07-01	2012-04-01	9.0	ideal
A.6.6.2.1	0.005622	0.0021046690657785774	7	0.0	0	-0.0021046690657785774	0.0021046690657785774	h3n2_ideal_delay	2011-07-01	2012-04-01	9.0	ideal
A.6.6.3	0.0969	0.0594509871098237	80	0.0032400000000000003	8	-0.0562109871098237	0.0562109871098237	h3n2_ideal_delay	2011-07-01	2012-04-01	9.0	ideal
A.6.6.3.2	0.027963000000000002	0.012283921849536299	18	2.6e-05	1	-0.012257921849536299	0.012257921849536299	h3n2_ideal_delay	2011-07-01	2012-04-01	9.0	ideal
A.6.6.3.3	0.068127	0.04707020214215363	59	0.003171	6	-0.04389920214215363	0.04389920214215363	h3n2_ideal_delay	2011-07-01	2012-04-01	9.0	ideal
A.6.8	0.896767	0.938349485854331	463	0.986415	834	0.048065514145669064	0.048065514145669064	h3n2_ideal_delay	2011-07-01	2012-04-01	9.0	ideal
A.6.8.1	0.022701	0.007000249547805179	35	0.020747	12	0.013746750452194822	0.013746750452194822	h3n2_ideal_delay	2011-07-01	2012-04-01	9.0	ideal
A.6.8.2	0.000863	0.00014270510610978518	6	0.0	0	-0.00014270510610978518	0.00014270510610978518	h3n2_ideal_delay	2011-07-01	2012-04-01	9.0	ideal
A.6.8.3	0.031962	0.0218680595151867	23	0.0	0	-0.0218680595151867	0.0218680595151867	h3n2_ideal_delay	2011-07-01	2012-04-01	9.0	ideal
A.6.8.4	0.496904	0.646029371396544	297	0.143219	157	-0.502810371396544	0.502810371396544	h3n2_ideal_delay	2011-07-01	2012-04-01	9.0	ideal
A.6.8.4.1	0.060397	0.1358810470019282	22	0.0	0	-0.1358810470019282	0.1358810470019282	h3n2_ideal_delay	2011-07-01	2012-04-01	9.0	ideal
A.6.8.4.2	0.014165	0.0275618589510252	17	2.6e-05	1	-0.0275358589510252	0.0275358589510252	h3n2_ideal_delay	2011-07-01	2012-04-01	9.0	ideal
A.6.8.4.3	0.014815	0.0207181360881588	16	0.0	0	-0.0207181360881588	0.0207181360881588	h3n2_ideal_delay	2011-07-01	2012-04-01	9.0	ideal
A.6.8.4.6	0.086124	0.0897974055275014	22	0.019671	15	-0.0701264055275014	0.0701264055275014	h3n2_ideal_delay	2011-07-01	2012-04-01	9.0	ideal
A.6.8.4.6.2	0.029438000000000002	0.0315531060326579	6	0.008271	8	-0.0232821060326579	0.0232821060326579	h3n2_ideal_delay	2011-07-01	2012-04-01	9.0	ideal
A.6.8.4.7	0.183522	0.14027626178424996	84	0.071377	66	-0.06889926178424996	0.06889926178424996	h3n2_ideal_delay	2011-07-01	2012-04-01	9.0	ideal
A.6.8.4.7.1	0.017891999999999998	0.0085682843946331	2	0.0038650000000000004	20	-0.004703284394633099	0.004703284394633099	h3n2_ideal_delay	2011-07-01	2012-04-01	9.0	ideal
A.6.8.5	0.30543000000000003	0.24783738937569486	62	0.822449	665	0.5746116106243051	0.5746116106243051	h3n2_ideal_delay	2011-07-01	2012-04-01	9.0	ideal
A.6.8.5.1	0.024019000000000002	0.010902959495723	16	0.059162	52	0.048259040504277	0.048259040504277	h3n2_ideal_delay	2011-07-01	2012-04-01	9.0	ideal
A.6.8.5.2	0.28134400000000004	0.23692143232393328	45	0.763287	613	0.5263655676760668	0.5263655676760668	h3n2_ideal_delay	2011-07-01	2012-04-01	9.0	ideal
A.6.8.5.2.2	0.139302	0.1637803726022043	17	0.00753	15	-0.15625037260220428	0.15625037260220428	h3n2_ideal_delay	2011-07-01	2012-04-01	9.0	ideal
A.6.8.5.2.4	0.08722300000000001	0.03925240584207716	18	0.35743400000000003	264	0.31818159415792285	0.31818159415792285	h3n2_ideal_delay	2011-07-01	2012-04-01	9.0	ideal
A.6.8.5.2.4.1	0.000186	9.110130518239972e-05	1	0.349885	247	0.3497938986948176	0.3497938986948176	h3n2_ideal_delay	2011-07-01	2012-04-01	9.0	ideal
A.6	0.999974	0.9999999999999838	413	0.9999819999999999	846	-1.7999999983864257e-05	1.7999999983864257e-05	h3n2_realistic_delay	2011-07-01	2012-04-01	9.0	realistic
A.6.6	0.146501	0.17067939791744727	76	0.003304	9	-0.16737539791744727	0.16737539791744727	h3n2_realistic_delay	2011-07-01	2012-04-01	9.0	realistic
A.6.6.2	0.013967	0.005204767511182564	10	0.0	0	-0.005204767511182564	0.005204767511182564	h3n2_realistic_delay	2011-07-01	2012-04-01	9.0	realistic
A.6.6.2.1	0.012824	0.004979124141513969	8	0.0	0	-0.004979124141513969	0.004979124141513969	h3n2_realistic_delay	2011-07-01	2012-04-01	9.0	realistic
A.6.6.3	0.131743	0.16540381960971412	65	0.0032400000000000003	8	-0.16216381960971413	0.16216381960971413	h3n2_realistic_delay	2011-07-01	2012-04-01	9.0	realistic
A.6.6.3.2	0.030502	0.018470781718875767	12	2.6e-05	1	-0.018444781718875765	0.018444781718875765	h3n2_realistic_delay	2011-07-01	2012-04-01	9.0	realistic
A.6.6.3.3	0.098844	0.14659310459087718	50	0.003171	6	-0.14342210459087718	0.14342210459087718	h3n2_realistic_delay	2011-07-01	2012-04-01	9.0	realistic
A.6.8	0.853411	0.8293157433600373	336	0.986415	834	0.15709925663996271	0.15709925663996271	h3n2_realistic_delay	2011-07-01	2012-04-01	9.0	realistic
A.6.8.1	0.035614999999999994	0.011606938846569706	36	0.020747	12	0.009140061153430296	0.009140061153430296	h3n2_realistic_delay	2011-07-01	2012-04-01	9.0	realistic
A.6.8.2	0.002548	0.0004917747425596779	6	0.0	0	-0.0004917747425596779	0.0004917747425596779	h3n2_realistic_delay	2011-07-01	2012-04-01	9.0	realistic
A.6.8.3	0.030053	0.019074468146598602	14	0.0	0	-0.019074468146598602	0.019074468146598602	h3n2_realistic_delay	2011-07-01	2012-04-01	9.0	realistic
A.6.8.4	0.537499	0.7138903017400272	220	0.14321899999999999	157	-0.5706713017400272	0.5706713017400272	h3n2_realistic_delay	2011-07-01	2012-04-01	9.0	realistic
A.6.8.4.1	0.088425	0.1159164250773472	15	0.0	0	-0.1159164250773472	0.1159164250773472	h3n2_realistic_delay	2011-07-01	2012-04-01	9.0	realistic
A.6.8.4.2	0.024607	0.0346991699867028	11	2.6e-05	1	-0.0346731699867028	0.0346731699867028	h3n2_realistic_delay	2011-07-01	2012-04-01	9.0	realistic
A.6.8.4.3	0.003417	0.0059197420738398	10	0.0	0	-0.0059197420738398	0.0059197420738398	h3n2_realistic_delay	2011-07-01	2012-04-01	9.0	realistic
A.6.8.4.6	0.056171	0.0719372383320146	9	0.019671	15	-0.052266238332014596	0.052266238332014596	h3n2_realistic_delay	2011-07-01	2012-04-01	9.0	realistic
A.6.8.4.6.2	0.012315	0.0105918733185694	1	0.008271	8	-0.0023208733185693994	0.0023208733185693994	h3n2_realistic_delay	2011-07-01	2012-04-01	9.0	realistic
A.6.8.4.7	0.181713	0.10484270124485398	55	0.071377	66	-0.033465701244853985	0.033465701244853985	h3n2_realistic_delay	2011-07-01	2012-04-01	9.0	realistic
A.6.8.5	0.15545899999999999	0.033742207178276806	29	0.822449	665	0.7887067928217232	0.7887067928217232	h3n2_realistic_delay	2011-07-01	2012-04-01	9.0	realistic
A.6.8.5.1	0.023129999999999998	0.008895222902389411	12	0.059162	52	0.050266777097610585	0.050266777097610585	h3n2_realistic_delay	2011-07-01	2012-04-01	9.0	realistic
A.6.8.5.2	0.132084	0.024792389088352837	13	0.763287	613	0.7384946109116473	0.7384946109116473	h3n2_realistic_delay	2011-07-01	2012-04-01	9.0	realistic
A.6.8.5.2.2	0.05975899999999999	0.0083980269071547	3	0.00753	15	-0.0008680269071546995	0.0008680269071546995	h3n2_realistic_delay	2011-07-01	2012-04-01	9.0	realistic
A.6.8.5.2.4	0.068545	0.015694042899661136	7	0.35743400000000003	264	0.3417399571003389	0.3417399571003389	h3n2_realistic_delay	2011-07-01	2012-04-01	9.0	realistic
A.6.8.5.2.4.1	0.000551	6.389582035243707e-05	1	0.349885	247	0.34982110417964757	0.34982110417964757	h3n2_realistic_delay	2011-07-01	2012-04-01	9.0	realistic
A.6	0.999983	0.9999999999999803	614	0.999973	725	-2.69999999803483e-05	2.69999999803483e-05	h3n2_no_delay	2011-07-01	2012-07-01	12.0	none
A.6.6	0.06879199999999999	0.02562563254710528	89	0.001936	6	-0.02368963254710528	0.02368963254710528	h3n2_no_delay	2011-07-01	2012-07-01	12.0	none
A.6.6.2	0.0034119999999999997	0.0011846866954306119	7	0.0	0	-0.0011846866954306119	0.0011846866954306119	h3n2_no_delay	2011-07-01	2012-07-01	12.0	none
A.6.6.2.1	0.0031969999999999998	0.001142396804123301	6	0.0	0	-0.001142396804123301	0.001142396804123301	h3n2_no_delay	2011-07-01	2012-07-01	12.0	none
A.6.6.3	0.061452	0.023688047084590352	80	0.001936	6	-0.021752047084590352	0.021752047084590352	h3n2_no_delay	2011-07-01	2012-07-01	12.0	none
A.6.6.3.2	0.022143	0.008821993241376171	20	0.0	0	-0.008821993241376171	0.008821993241376171	h3n2_no_delay	2011-07-01	2012-07-01	12.0	none
A.6.6.3.3	0.038854	0.014811734348081203	58	0.001936	6	-0.012875734348081203	0.012875734348081203	h3n2_no_delay	2011-07-01	2012-07-01	12.0	none
A.6.8	0.931167	0.9743715866395151	523	0.995077	716	0.020705413360484926	0.020705413360484926	h3n2_no_delay	2011-07-01	2012-07-01	12.0	none
A.6.8.1	0.027952	0.010315967764572451	32	0.025099	14	0.014783032235427549	0.014783032235427549	h3n2_no_delay	2011-07-01	2012-07-01	12.0	none
A.6.8.2	0.000491	8.22022705321492e-05	6	0.0	0	-8.22022705321492e-05	8.22022705321492e-05	h3n2_no_delay	2011-07-01	2012-07-01	12.0	none
A.6.8.3	0.020506	0.006255246687776004	24	0.0	0	-0.006255246687776004	0.006255246687776004	h3n2_no_delay	2011-07-01	2012-07-01	12.0	none
A.6.8.4	0.404652	0.2532173468216131	311	0.210191	126	-0.04302634682161313	0.04302634682161313	h3n2_no_delay	2011-07-01	2012-07-01	12.0	none
A.6.8.4.1	0.041798999999999996	0.060449218230598414	24	0.0	0	-0.060449218230598414	0.060449218230598414	h3n2_no_delay	2011-07-01	2012-07-01	12.0	none
A.6.8.4.2	0.008078	0.003413838537512751	17	0.0	0	-0.003413838537512751	0.003413838537512751	h3n2_no_delay	2011-07-01	2012-07-01	12.0	none
A.6.8.4.3	0.008439	0.002536674507670001	15	0.0	0	-0.002536674507670001	0.002536674507670001	h3n2_no_delay	2011-07-01	2012-07-01	12.0	none
A.6.8.4.6	0.075456	0.03334473840486353	27	0.059734999999999996	23	0.026390261595136466	0.026390261595136466	h3n2_no_delay	2011-07-01	2012-07-01	12.0	none
A.6.8.4.6.2	0.027611	0.010710938690767599	8	0.037902	14	0.0271910613092324	0.0271910613092324	h3n2_no_delay	2011-07-01	2012-07-01	12.0	none
A.6.8.4.7	0.148293	0.0667921397768946	86	0.108441	65	0.04164886022310539	0.04164886022310539	h3n2_no_delay	2011-07-01	2012-07-01	12.0	none
A.6.8.4.7.1	0.015276999999999999	0.0073540566289166	3	0.000126	3	-0.007228056628916599	0.007228056628916599	h3n2_no_delay	2011-07-01	2012-07-01	12.0	none
A.6.8.5	0.449878	0.6995987655106588	111	0.759787	576	0.060188234489341186	0.060188234489341186	h3n2_no_delay	2011-07-01	2012-07-01	12.0	none
A.6.8.5.1	0.040708	0.021646157162362102	18	0.090501	51	0.0688548428376379	0.0688548428376379	h3n2_no_delay	2011-07-01	2012-07-01	12.0	none
A.6.8.5.2	0.409132	0.6779480198431037	92	0.669286	525	-0.008662019843103663	0.008662019843103663	h3n2_no_delay	2011-07-01	2012-07-01	12.0	none
A.6.8.5.2.2	0.196873	0.5709342866961032	39	0.002131	6	-0.5688032866961032	0.5688032866961032	h3n2_no_delay	2011-07-01	2012-07-01	12.0	none
A.6.8.5.2.3	0.005036	0.0002356287512443	1	0.013986	19	0.013750371248755701	0.013750371248755701	h3n2_no_delay	2011-07-01	2012-07-01	12.0	none
A.6.8.5.2.4	0.106787	0.032893113791897015	29	0.42269100000000004	247	0.389797886208103	0.389797886208103	h3n2_no_delay	2011-07-01	2012-07-01	12.0	none
A.6.8.5.2.4.1	0.005459	0.0004743552858705077	2	0.412714	242	0.4122396447141295	0.4122396447141295	h3n2_no_delay	2011-07-01	2012-07-01	12.0	none
A.6	0.999975	0.9999999999999788	554	0.999973	725	-2.6999999978793987e-05	2.6999999978793987e-05	h3n2_ideal_delay	2011-07-01	2012-07-01	12.0	ideal
A.6.6	0.103166	0.04607492531850243	89	0.001936	6	-0.04413892531850243	0.04413892531850243	h3n2_ideal_delay	2011-07-01	2012-07-01	12.0	ideal
A.6.6.2	0.005999	0.0011515542661400975	8	0.0	0	-0.0011515542661400975	0.0011515542661400975	h3n2_ideal_delay	2011-07-01	2012-07-01	12.0	ideal
A.6.6.2.1	0.005622	0.0011215516878524143	7	0.0	0	-0.0011215516878524143	0.0011215516878524143	h3n2_ideal_delay	2011-07-01	2012-07-01	12.0	ideal
A.6.6.3	0.0969	0.04491676893063007	80	0.001936	6	-0.04298076893063007	0.04298076893063007	h3n2_ideal_delay	2011-07-01	2012-07-01	12.0	ideal
A.6.6.3.2	0.027963000000000002	0.007174196582273906	18	0.0	0	-0.007174196582273906	0.007174196582273906	h3n2_ideal_delay	2011-07-01	2012-07-01	12.0	ideal
A.6.6.3.3	0.068127	0.03770730616924806	59	0.001936	6	-0.03577130616924806	0.03577130616924806	h3n2_ideal_delay	2011-07-01	2012-07-01	12.0	ideal
A.6.8	0.896767	0.9539241843638164	463	0.995077	716	0.04115281563618356	0.04115281563618356	h3n2_ideal_delay	2011-07-01	2012-07-01	12.0	ideal
A.6.8.1	0.022701	0.0035360916034859486	35	0.025099	14	0.02156290839651405	0.02156290839651405	h3n2_ideal_delay	2011-07-01	2012-07-01	12.0	ideal
A.6.8.2	0.000863	5.8318596624000495e-05	6	0.0	0	-5.8318596624000495e-05	5.8318596624000495e-05	h3n2_ideal_delay	2011-07-01	2012-07-01	12.0	ideal
A.6.8.3	0.031962	0.016475823778810104	23	0.0	0	-0.016475823778810104	0.016475823778810104	h3n2_ideal_delay	2011-07-01	2012-07-01	12.0	ideal
A.6.8.4	0.496904	0.7389177260474598	297	0.210191	126	-0.5287267260474597	0.5287267260474597	h3n2_ideal_delay	2011-07-01	2012-07-01	12.0	ideal
A.6.8.4.1	0.060397	0.16974640319877318	22	0.0	0	-0.16974640319877318	0.16974640319877318	h3n2_ideal_delay	2011-07-01	2012-07-01	12.0	ideal
A.6.8.4.2	0.014165	0.0350254384086659	17	0.0	0	-0.0350254384086659	0.0350254384086659	h3n2_ideal_delay	2011-07-01	2012-07-01	12.0	ideal
A.6.8.4.3	0.014815	0.0243500874778258	16	0.0	0	-0.0243500874778258	0.0243500874778258	h3n2_ideal_delay	2011-07-01	2012-07-01	12.0	ideal
A.6.8.4.6	0.086124	0.08912771014346228	22	0.059734999999999996	23	-0.029392710143462286	0.029392710143462286	h3n2_ideal_delay	2011-07-01	2012-07-01	12.0	ideal
A.6.8.4.6.2	0.029438000000000002	0.027367892086649	6	0.037902	14	0.010534107913351	0.010534107913351	h3n2_ideal_delay	2011-07-01	2012-07-01	12.0	ideal
A.6.8.4.7	0.183522	0.12005754939234464	84	0.108441	65	-0.011616549392344647	0.011616549392344647	h3n2_ideal_delay	2011-07-01	2012-07-01	12.0	ideal
A.6.8.4.7.1	0.017891999999999998	0.004976260312073	2	0.000126	3	-0.004850260312073	0.004850260312073	h3n2_ideal_delay	2011-07-01	2012-07-01	12.0	ideal
A.6.8.5	0.30543000000000003	0.18500111761484359	62	0.759787	576	0.5747858823851564	0.5747858823851564	h3n2_ideal_delay	2011-07-01	2012-07-01	12.0	ideal
A.6.8.5.1	0.024019000000000002	0.006407149952529577	16	0.090501	51	0.08409385004747041	0.08409385004747041	h3n2_ideal_delay	2011-07-01	2012-07-01	12.0	ideal
A.6.8.5.2	0.28134400000000004	0.17858842065031683	45	0.669286	525	0.4906975793496832	0.4906975793496832	h3n2_ideal_delay	2011-07-01	2012-07-01	12.0	ideal
A.6.8.5.2.2	0.139302	0.13152148029302	17	0.002131	6	-0.12939048029302	0.12939048029302	h3n2_ideal_delay	2011-07-01	2012-07-01	12.0	ideal
A.6.8.5.2.4	0.08722300000000001	0.024153396014557314	18	0.42269100000000004	247	0.39853760398544275	0.39853760398544275	h3n2_ideal_delay	2011-07-01	2012-07-01	12.0	ideal
A.6.8.5.2.4.1	0.000186	5.294158328746262e-05	1	0.412714	242	0.4126610584167126	0.4126610584167126	h3n2_ideal_delay	2011-07-01	2012-07-01	12.0	ideal
A.6	0.999974	0.9999999999999842	413	0.999973	725	-2.699999998423408e-05	2.699999998423408e-05	h3n2_realistic_delay	2011-07-01	2012-07-01	12.0	realistic
A.6.6	0.146501	0.1631626582337333	76	0.001936	6	-0.1612266582337333	0.1612266582337333	h3n2_realistic_delay	2011-07-01	2012-07-01	12.0	realistic
A.6.6.2	0.013967	0.0024267242368317663	10	0.0	0	-0.0024267242368317663	0.0024267242368317663	h3n2_realistic_delay	2011-07-01	2012-07-01	12.0	realistic
A.6.6.2.1	0.012824	0.0023424646495317915	8	0.0	0	-0.0023424646495317915	0.0023424646495317915	h3n2_realistic_delay	2011-07-01	2012-07-01	12.0	realistic
A.6.6.3	0.131743	0.16071563908961287	65	0.001936	6	-0.15877963908961287	0.15877963908961287	h3n2_realistic_delay	2011-07-01	2012-07-01	12.0	realistic
A.6.6.3.2	0.030502	0.010123731643569384	12	0.0	0	-0.010123731643569384	0.010123731643569384	h3n2_realistic_delay	2011-07-01	2012-07-01	12.0	realistic
A.6.6.3.3	0.098844	0.1504778007083261	50	0.001936	6	-0.1485418007083261	0.1485418007083261	h3n2_realistic_delay	2011-07-01	2012-07-01	12.0	realistic
A.6.8	0.853411	0.8368360096396809	336	0.995077	716	0.15824099036031913	0.15824099036031913	h3n2_realistic_delay	2011-07-01	2012-07-01	12.0	realistic
A.6.8.1	0.035614999999999994	0.00520526099823757	36	0.025099	14	0.01989373900176243	0.01989373900176243	h3n2_realistic_delay	2011-07-01	2012-07-01	12.0	realistic
A.6.8.2	0.002548	0.00018646877762509435	6	0.0	0	-0.00018646877762509435	0.00018646877762509435	h3n2_realistic_delay	2011-07-01	2012-07-01	12.0	realistic
A.6.8.3	0.030053	0.0114219323219077	14	0.0	0	-0.0114219323219077	0.0114219323219077	h3n2_realistic_delay	2011-07-01	2012-07-01	12.0	realistic
A.6.8.4	0.537499	0.7744723143472276	220	0.210191	126	-0.5642813143472276	0.5642813143472276	h3n2_realistic_delay	2011-07-01	2012-07-01	12.0	realistic
A.6.8.4.1	0.088425	0.1068269020722962	15	0.0	0	-0.1068269020722962	0.1068269020722962	h3n2_realistic_delay	2011-07-01	2012-07-01	12.0	realistic
A.6.8.4.2	0.024607	0.0334064799304404	11	0.0	0	-0.0334064799304404	0.0334064799304404	h3n2_realistic_delay	2011-07-01	2012-07-01	12.0	realistic
A.6.8.4.3	0.003417	0.0049333922332618	10	0.0	0	-0.0049333922332618	0.0049333922332618	h3n2_realistic_delay	2011-07-01	2012-07-01	12.0	realistic
A.6.8.4.6	0.056171	0.0585406114453342	9	0.059734999999999996	23	0.001194388554665797	0.001194388554665797	h3n2_realistic_delay	2011-07-01	2012-07-01	12.0	realistic
A.6.8.4.6.2	0.012315	0.0064535521655045	1	0.037902	14	0.0314484478344955	0.0314484478344955	h3n2_realistic_delay	2011-07-01	2012-07-01	12.0	realistic
A.6.8.4.7	0.181713	0.06286468624597115	55	0.108441	65	0.04557631375402885	0.04557631375402885	h3n2_realistic_delay	2011-07-01	2012-07-01	12.0	realistic
A.6.8.5	0.15545899999999999	0.01353749764402907	29	0.759787	576	0.7462495023559709	0.7462495023559709	h3n2_realistic_delay	2011-07-01	2012-07-01	12.0	realistic
A.6.8.5.1	0.023129999999999998	0.004229592458216376	12	0.090501	51	0.08627140754178363	0.08627140754178363	h3n2_realistic_delay	2011-07-01	2012-07-01	12.0	realistic
A.6.8.5.2	0.132084	0.0092864383009534	13	0.669286	525	0.6599995616990466	0.6599995616990466	h3n2_realistic_delay	2011-07-01	2012-07-01	12.0	realistic
A.6.8.5.2.2	0.05975899999999999	0.0028261533344981	3	0.002131	6	-0.0006951533344980998	0.0006951533344980998	h3n2_realistic_delay	2011-07-01	2012-07-01	12.0	realistic
A.6.8.5.2.4	0.068545	0.006203022729294842	7	0.42269100000000004	247	0.4164879772707052	0.4164879772707052	h3n2_realistic_delay	2011-07-01	2012-07-01	12.0	realistic
A.6.8.5.2.4.1	0.000551	1.9963008608176995e-05	1	0.412714	242	0.41269403699139184	0.41269403699139184	h3n2_realistic_delay	2011-07-01	2012-07-01	12.0	realistic
A.6.6	0.0054670000000000005	0.0036194024168756155	31	0.018916999999999996	9	0.015297597583124382	0.015297597583124382	h3n2_no_delay	2011-10-01	2012-01-01	3.0	none
A.6.6.2.1	4.5e-05	3.625283117693609e-05	1	0.0	0	-3.625283117693609e-05	3.625283117693609e-05	h3n2_no_delay	2011-10-01	2012-01-01	3.0	none
A.6.6.3.2	0.004342	0.002798457086610029	11	0.000812	1	-0.0019864570866100287	0.0019864570866100287	h3n2_no_delay	2011-10-01	2012-01-01	3.0	none
A.6.6.3.3	0.000865	0.0006346957570204506	18	0.015792999999999998	6	0.015158304242979547	0.015158304242979547	h3n2_no_delay	2011-10-01	2012-01-01	3.0	none
A.6.8	0.994453	0.9963805975831005	577	0.9810669999999999	798	-0.01531359758310058	0.01531359758310058	h3n2_no_delay	2011-10-01	2012-01-01	3.0	none
A.6.8.1	0.017352	0.012277112162889035	11	0.009008	10	-0.003269112162889035	0.003269112162889035	h3n2_no_delay	2011-10-01	2012-01-01	3.0	none
A.6.8.3	0.000567	0.00038548649227525717	8	0.0	0	-0.00038548649227525717	0.00038548649227525717	h3n2_no_delay	2011-10-01	2012-01-01	3.0	none
A.6.8.4	0.367064	0.3413054699745274	249	0.153401	201	-0.18790446997452737	0.18790446997452737	h3n2_no_delay	2011-10-01	2012-01-01	3.0	none
A.6.8.4.1	0.002283	0.002030746435080921	13	1.3e-05	1	-0.002017746435080921	0.002017746435080921	h3n2_no_delay	2011-10-01	2012-01-01	3.0	none
A.6.8.4.2	0.006259000000000001	0.00448190335122051	6	0.001051	2	-0.00343090335122051	0.00343090335122051	h3n2_no_delay	2011-10-01	2012-01-01	3.0	none
A.6.8.4.3	0.00017900000000000001	0.00013506926047557075	5	0.0	0	-0.00013506926047557075	0.00013506926047557075	h3n2_no_delay	2011-10-01	2012-01-01	3.0	none
A.6.8.4.4	0.049103	0.045736178152379	17	0.023858	28	-0.021878178152379	0.021878178152379	h3n2_no_delay	2011-10-01	2012-01-01	3.0	none
A.6.8.4.6	0.024595000000000002	0.01966393907588727	27	0.016181	22	-0.0034829390758872696	0.0034829390758872696	h3n2_no_delay	2011-10-01	2012-01-01	3.0	none
A.6.8.4.6.2	0.004039	0.003205427813706046	9	0.012247	9	0.009041572186293954	0.009041572186293954	h3n2_no_delay	2011-10-01	2012-01-01	3.0	none
A.6.8.4.7	0.149647	0.13916600385938244	103	0.074144	91	-0.06502200385938244	0.06502200385938244	h3n2_no_delay	2011-10-01	2012-01-01	3.0	none
A.6.8.4.7.1	0.062271	0.0640007834005748	25	0.025197	31	-0.038803783400574804	0.038803783400574804	h3n2_no_delay	2011-10-01	2012-01-01	3.0	none
A.6.8.5.1	0.033077	0.0254841951005247	19	0.063678	43	0.0381938048994753	0.0381938048994753	h3n2_no_delay	2011-10-01	2012-01-01	3.0	none
A.6.8.5.2	0.574663	0.6159054089335649	281	0.7549509999999999	543	0.139045591066435	0.139045591066435	h3n2_no_delay	2011-10-01	2012-01-01	3.0	none
A.6.8.5.2.2	0.087906	0.0994962703046831	64	0.014581	55	-0.0849152703046831	0.0849152703046831	h3n2_no_delay	2011-10-01	2012-01-01	3.0	none
A.6.8.5.2.3	0.017654	0.0131935046601844	7	0.042888	23	0.0296944953398156	0.0296944953398156	h3n2_no_delay	2011-10-01	2012-01-01	3.0	none
A.6.8.5.2.4	0.205086	0.22414535512134798	93	0.28909399999999996	197	0.06494864487865198	0.06494864487865198	h3n2_no_delay	2011-10-01	2012-01-01	3.0	none
A.6.8.5.2.4.1	0.137568	0.1612546414453151	47	0.262555	156	0.10130035855468489	0.10130035855468489	h3n2_no_delay	2011-10-01	2012-01-01	3.0	none
A.6.8.5.2.4.1.2	0.067864	0.0924920529162471	24	0.114119	76	0.0216269470837529	0.0216269470837529	h3n2_no_delay	2011-10-01	2012-01-01	3.0	none
A.6.6	0.003418	0.00260252726618233	36	0.018916999999999996	9	0.016314472733817666	0.016314472733817666	h3n2_ideal_delay	2011-10-01	2012-01-01	3.0	ideal
A.6.6.2.1	8.900000000000001e-05	7.093276222711873e-05	2	0.0	0	-7.093276222711873e-05	7.093276222711873e-05	h3n2_ideal_delay	2011-10-01	2012-01-01	3.0	ideal
A.6.6.3.2	0.001445	0.0011468952277835837	12	0.000812	1	-0.00033489522778358365	0.00033489522778358365	h3n2_ideal_delay	2011-10-01	2012-01-01	3.0	ideal
A.6.6.3.3	0.0015149999999999999	0.0011301684892655276	21	0.015792999999999998	6	0.01466283151073447	0.01466283151073447	h3n2_ideal_delay	2011-10-01	2012-01-01	3.0	ideal
A.6.8	0.996579	0.997397472733799	461	0.9810669999999999	798	-0.016330472733799062	0.016330472733799062	h3n2_ideal_delay	2011-10-01	2012-01-01	3.0	ideal
A.6.8.1	0.012406	0.009735291592366373	10	0.009008	10	-0.0007272915923663727	0.0007272915923663727	h3n2_ideal_delay	2011-10-01	2012-01-01	3.0	ideal
A.6.8.3	0.000981	0.0006517662206020828	9	0.0	0	-0.0006517662206020828	0.0006517662206020828	h3n2_ideal_delay	2011-10-01	2012-01-01	3.0	ideal
A.6.8.4	0.387358	0.3369019922523108	212	0.153401	201	-0.1835009922523108	0.1835009922523108	h3n2_ideal_delay	2011-10-01	2012-01-01	3.0	ideal
A.6.8.4.1	0.003919	0.003330769602751323	14	1.3e-05	1	-0.003317769602751323	0.003317769602751323	h3n2_ideal_delay	2011-10-01	2012-01-01	3.0	ideal
A.6.8.4.2	0.0047139999999999994	0.003912960347223254	6	0.001051	2	-0.002861960347223254	0.002861960347223254	h3n2_ideal_delay	2011-10-01	2012-01-01	3.0	ideal
A.6.8.4.3	0.000307	0.0002485053053653019	5	0.0	0	-0.0002485053053653019	0.0002485053053653019	h3n2_ideal_delay	2011-10-01	2012-01-01	3.0	ideal
A.6.8.4.4	0.040941	0.036721323665563896	9	0.023858	28	-0.012863323665563895	0.012863323665563895	h3n2_ideal_delay	2011-10-01	2012-01-01	3.0	ideal
A.6.8.4.6	0.042112	0.03351987501188094	28	0.016181	22	-0.017338875011880937	0.017338875011880937	h3n2_ideal_delay	2011-10-01	2012-01-01	3.0	ideal
A.6.8.4.6.2	0.006914	0.00528947090054656	9	0.012247	9	0.006957529099453439	0.006957529099453439	h3n2_ideal_delay	2011-10-01	2012-01-01	3.0	ideal
A.6.8.4.7	0.178084	0.15139523796948628	89	0.074144	91	-0.07725123796948628	0.07725123796948628	h3n2_ideal_delay	2011-10-01	2012-01-01	3.0	ideal
A.6.8.4.7.1	0.067158	0.0608948997499724	18	0.025197	31	-0.035697899749972395	0.035697899749972395	h3n2_ideal_delay	2011-10-01	2012-01-01	3.0	ideal
A.6.8.5.1	0.026942	0.018682823350952744	15	0.063678	43	0.04499517664904726	0.04499517664904726	h3n2_ideal_delay	2011-10-01	2012-01-01	3.0	ideal
A.6.8.5.2	0.565897	0.6297042892326183	204	0.7549509999999999	543	0.12524671076738159	0.12524671076738159	h3n2_ideal_delay	2011-10-01	2012-01-01	3.0	ideal
A.6.8.5.2.2	0.10535	0.1449815575827371	56	0.014581	55	-0.13040055758273708	0.13040055758273708	h3n2_ideal_delay	2011-10-01	2012-01-01	3.0	ideal
A.6.8.5.2.3	0.012329	0.009298073251914101	4	0.042888	23	0.033589926748085905	0.033589926748085905	h3n2_ideal_delay	2011-10-01	2012-01-01	3.0	ideal
A.6.8.5.2.4	0.18893100000000002	0.17827340860990962	64	0.28909399999999996	197	0.11082059139009034	0.11082059139009034	h3n2_ideal_delay	2011-10-01	2012-01-01	3.0	ideal
A.6.8.5.2.4.1	0.103478	0.09452399388538141	24	0.262555	156	0.16803100611461858	0.16803100611461858	h3n2_ideal_delay	2011-10-01	2012-01-01	3.0	ideal
A.6.8.5.2.4.1.2	0.046921	0.0477032409227185	12	0.114119	76	0.0664157590772815	0.0664157590772815	h3n2_ideal_delay	2011-10-01	2012-01-01	3.0	ideal
A.6.6	0.009283999999999999	0.007165577353088267	39	0.018916999999999996	9	0.01175142264691173	0.01175142264691173	h3n2_realistic_delay	2011-10-01	2012-01-01	3.0	realistic
A.6.6.2.1	0.00025	0.00019666991015463434	2	0.0	0	-0.00019666991015463434	0.00019666991015463434	h3n2_realistic_delay	2011-10-01	2012-01-01	3.0	realistic
A.6.6.3	0.007885	0.0061921544178178325	36	0.017654	8	0.011461845582182167	0.011461845582182167	h3n2_realistic_delay	2011-10-01	2012-01-01	3.0	realistic
A.6.6.3.2	0.004396	0.0034678005873072133	13	0.000812	1	-0.002655800587307213	0.002655800587307213	h3n2_realistic_delay	2011-10-01	2012-01-01	3.0	realistic
A.6.6.3.3	0.003473	0.002717015748415768	22	0.015792999999999998	6	0.01307598425158423	0.01307598425158423	h3n2_realistic_delay	2011-10-01	2012-01-01	3.0	realistic
A.6.8	0.990704	0.9928344226469004	297	0.9810669999999999	798	-0.01176742264690045	0.01176742264690045	h3n2_realistic_delay	2011-10-01	2012-01-01	3.0	realistic
A.6.8.1	0.015947	0.013894301174852864	9	0.009008	10	-0.004886301174852864	0.004886301174852864	h3n2_realistic_delay	2011-10-01	2012-01-01	3.0	realistic
A.6.8.3	0.001486	0.0011906351223154468	8	0.0	0	-0.0011906351223154468	0.0011906351223154468	h3n2_realistic_delay	2011-10-01	2012-01-01	3.0	realistic
A.6.8.4	0.395605	0.3365720709683107	164	0.153401	201	-0.1831710709683107	0.1831710709683107	h3n2_realistic_delay	2011-10-01	2012-01-01	3.0	realistic
A.6.8.4.1	0.011153	0.011283158802208107	13	1.3e-05	1	-0.011270158802208106	0.011270158802208106	h3n2_realistic_delay	2011-10-01	2012-01-01	3.0	realistic
A.6.8.4.2	0.014764000000000001	0.012279899161399205	10	0.001051	2	-0.011228899161399205	0.011228899161399205	h3n2_realistic_delay	2011-10-01	2012-01-01	3.0	realistic
A.6.8.4.3	0.000442	0.00031252433573761057	3	0.0	0	-0.00031252433573761057	0.00031252433573761057	h3n2_realistic_delay	2011-10-01	2012-01-01	3.0	realistic
A.6.8.4.4	0.024937	0.020832723658197203	2	0.023858	28	0.0030252763418027982	0.0030252763418027982	h3n2_realistic_delay	2011-10-01	2012-01-01	3.0	realistic
A.6.8.4.6	0.072196	0.05655127456359667	24	0.016181	22	-0.04037027456359667	0.04037027456359667	h3n2_realistic_delay	2011-10-01	2012-01-01	3.0	realistic
A.6.8.4.6.2	0.015676	0.010979419082280199	6	0.012247	9	0.0012675809177198002	0.0012675809177198002	h3n2_realistic_delay	2011-10-01	2012-01-01	3.0	realistic
A.6.8.4.7	0.179591	0.15438796283918	53	0.074144	91	-0.08024396283917999	0.08024396283917999	h3n2_realistic_delay	2011-10-01	2012-01-01	3.0	realistic
A.6.8.4.7.1	0.061432	0.0531958674141419	5	0.025197	31	-0.0279988674141419	0.0279988674141419	h3n2_realistic_delay	2011-10-01	2012-01-01	3.0	realistic
A.6.8.5.1	0.058406	0.042215233731962704	14	0.063678	43	0.021462766268037295	0.021462766268037295	h3n2_realistic_delay	2011-10-01	2012-01-01	3.0	realistic
A.6.8.5.2	0.51566	0.5965825581302932	90	0.7549509999999999	543	0.15836844186970678	0.15836844186970678	h3n2_realistic_delay	2011-10-01	2012-01-01	3.0	realistic
A.6.8.5.2.2	0.170543	0.2035597733458576	32	0.014581	55	-0.18897877334585758	0.18897877334585758	h3n2_realistic_delay	2011-10-01	2012-01-01	3.0	realistic
A.6.8.5.2.4	0.102059	0.1021293581772819	24	0.28909399999999996	197	0.18696464182271805	0.18696464182271805	h3n2_realistic_delay	2011-10-01	2012-01-01	3.0	realistic
A.6.8.5.2.4.1	0.036342	0.0323954830472053	5	0.262555	156	0.23015951695279468	0.23015951695279468	h3n2_realistic_delay	2011-10-01	2012-01-01	3.0	realistic
A.6.8.5.2.4.1.2	0.023344999999999998	0.0204676662732756	3	0.114119	76	0.0936513337267244	0.0936513337267244	h3n2_realistic_delay	2011-10-01	2012-01-01	3.0	realistic
A.6.6	0.0054670000000000005	0.0022726205567785776	31	0.003304	9	0.0010313794432214225	0.0010313794432214225	h3n2_no_delay	2011-10-01	2012-04-01	6.0	none
A.6.6.2.1	4.5e-05	2.72169744554928e-05	1	0.0	0	-2.72169744554928e-05	2.72169744554928e-05	h3n2_no_delay	2011-10-01	2012-04-01	6.0	none
A.6.6.3.2	0.004342	0.0017069545421830408	11	2.6e-05	1	-0.0016809545421830408	0.0016809545421830408	h3n2_no_delay	2011-10-01	2012-04-01	6.0	none
A.6.6.3.3	0.000865	0.0004409290396277309	18	0.003171	6	0.0027300709603722694	0.0027300709603722694	h3n2_no_delay	2011-10-01	2012-04-01	6.0	none
A.6.8	0.994453	0.9977273794431973	577	0.9864149999999999	834	-0.011312379443197407	0.011312379443197407	h3n2_no_delay	2011-10-01	2012-04-01	6.0	none
A.6.8.1	0.017352	0.008363976762649673	11	0.020747	12	0.012383023237350329	0.012383023237350329	h3n2_no_delay	2011-10-01	2012-04-01	6.0	none
A.6.8.3	0.000567	0.00025092254065862393	8	0.0	0	-0.00025092254065862393	0.00025092254065862393	h3n2_no_delay	2011-10-01	2012-04-01	6.0	none
A.6.8.4	0.367064	0.30510926866516086	249	0.143219	157	-0.16189026866516085	0.16189026866516085	h3n2_no_delay	2011-10-01	2012-04-01	6.0	none
A.6.8.4.1	0.002283	0.0017020743780596108	13	0.0	0	-0.0017020743780596108	0.0017020743780596108	h3n2_no_delay	2011-10-01	2012-04-01	6.0	none
A.6.8.4.2	0.006259000000000001	0.0030590024167580776	6	2.6e-05	1	-0.0030330024167580776	0.0030330024167580776	h3n2_no_delay	2011-10-01	2012-04-01	6.0	none
A.6.8.4.3	0.00017900000000000001	9.60935382255302e-05	5	0.0	0	-9.60935382255302e-05	9.60935382255302e-05	h3n2_no_delay	2011-10-01	2012-04-01	6.0	none
A.6.8.4.4	0.049103	0.0402636987604408	17	0.02145	24	-0.0188136987604408	0.0188136987604408	h3n2_no_delay	2011-10-01	2012-04-01	6.0	none
A.6.8.4.6	0.024595000000000002	0.01487994813741077	27	0.019671	15	0.00479105186258923	0.00479105186258923	h3n2_no_delay	2011-10-01	2012-04-01	6.0	none
A.6.8.4.6.2	0.004039	0.002428802270479863	9	0.008271	8	0.005842197729520137	0.005842197729520137	h3n2_no_delay	2011-10-01	2012-04-01	6.0	none
A.6.8.4.7	0.149647	0.12383771737612412	103	0.071377	66	-0.05246071737612412	0.05246071737612412	h3n2_no_delay	2011-10-01	2012-04-01	6.0	none
A.6.8.4.7.1	0.062271	0.0619682108262815	25	0.0038650000000000004	20	-0.0581032108262815	0.0581032108262815	h3n2_no_delay	2011-10-01	2012-04-01	6.0	none
A.6.8.5.1	0.033077	0.0186575889495695	19	0.059162	52	0.0405044110504305	0.0405044110504305	h3n2_no_delay	2011-10-01	2012-04-01	6.0	none
A.6.8.5.2	0.574663	0.6647590573733515	281	0.7632869999999999	613	0.09852794262664843	0.09852794262664843	h3n2_no_delay	2011-10-01	2012-04-01	6.0	none
A.6.8.5.2.2	0.087906	0.118133551725605	64	0.00753	15	-0.110603551725605	0.110603551725605	h3n2_no_delay	2011-10-01	2012-04-01	6.0	none
A.6.8.5.2.3	0.017654	0.0093291556278526	7	0.033033	28	0.023703844372147398	0.023703844372147398	h3n2_no_delay	2011-10-01	2012-04-01	6.0	none
A.6.8.5.2.4	0.205086	0.24990732197350407	93	0.35743400000000003	264	0.10752667802649596	0.10752667802649596	h3n2_no_delay	2011-10-01	2012-04-01	6.0	none
A.6.8.5.2.4.1	0.137568	0.1926866760055676	47	0.349885	247	0.1571983239944324	0.1571983239944324	h3n2_no_delay	2011-10-01	2012-04-01	6.0	none
A.6.8.5.2.4.1.2	0.067864	0.1223732323296225	24	0.068421	84	-0.0539522323296225	0.0539522323296225	h3n2_no_delay	2011-10-01	2012-04-01	6.0	none
A.6.6	0.003418	0.0018566084975407476	36	0.003304	9	0.0014473915024592525	0.0014473915024592525	h3n2_ideal_delay	2011-10-01	2012-04-01	6.0	ideal
A.6.6.2.1	8.900000000000001e-05	5.225212493473965e-05	2	0.0	0	-5.225212493473965e-05	5.225212493473965e-05	h3n2_ideal_delay	2011-10-01	2012-04-01	6.0	ideal
A.6.6.3.2	0.001445	0.0008496739632980967	12	2.6e-05	1	-0.0008236739632980967	0.0008236739632980967	h3n2_ideal_delay	2011-10-01	2012-04-01	6.0	ideal
A.6.6.3.3	0.0015149999999999999	0.0007928256919398113	21	0.003171	6	0.0023781743080601887	0.0023781743080601887	h3n2_ideal_delay	2011-10-01	2012-04-01	6.0	ideal
A.6.8	0.996579	0.9981433915024418	461	0.9864149999999999	834	-0.01172839150244187	0.01172839150244187	h3n2_ideal_delay	2011-10-01	2012-04-01	6.0	ideal
A.6.8.1	0.012406	0.007131995439502248	10	0.020747	12	0.013615004560497752	0.013615004560497752	h3n2_ideal_delay	2011-10-01	2012-04-01	6.0	ideal
A.6.8.3	0.000981	0.00041383358962672506	9	0.0	0	-0.00041383358962672506	0.00041383358962672506	h3n2_ideal_delay	2011-10-01	2012-04-01	6.0	ideal
A.6.8.4	0.387358	0.2768406787074267	212	0.143219	157	-0.13362167870742667	0.13362167870742667	h3n2_ideal_delay	2011-10-01	2012-04-01	6.0	ideal
A.6.8.4.1	0.003919	0.002646400186869085	14	0.0	0	-0.002646400186869085	0.002646400186869085	h3n2_ideal_delay	2011-10-01	2012-04-01	6.0	ideal
A.6.8.4.2	0.0047139999999999994	0.003000003719432796	6	2.6e-05	1	-0.002974003719432796	0.002974003719432796	h3n2_ideal_delay	2011-10-01	2012-04-01	6.0	ideal
A.6.8.4.3	0.000307	0.00019117847316995584	5	0.0	0	-0.00019117847316995584	0.00019117847316995584	h3n2_ideal_delay	2011-10-01	2012-04-01	6.0	ideal
A.6.8.4.4	0.040941	0.0309287290424852	9	0.02145	24	-0.009478729042485201	0.009478729042485201	h3n2_ideal_delay	2011-10-01	2012-04-01	6.0	ideal
A.6.8.4.6	0.042112	0.025114238915307518	28	0.019671	15	-0.005443238915307517	0.005443238915307517	h3n2_ideal_delay	2011-10-01	2012-04-01	6.0	ideal
A.6.8.4.6.2	0.006914	0.0038476316497004855	9	0.008271	8	0.0044233683502995155	0.0044233683502995155	h3n2_ideal_delay	2011-10-01	2012-04-01	6.0	ideal
A.6.8.4.7	0.178084	0.12078929133474356	89	0.071377	66	-0.04941229133474356	0.04941229133474356	h3n2_ideal_delay	2011-10-01	2012-04-01	6.0	ideal
A.6.8.4.7.1	0.067158	0.0516547991189235	18	0.0038650000000000004	20	-0.0477897991189235	0.0477897991189235	h3n2_ideal_delay	2011-10-01	2012-04-01	6.0	ideal
A.6.8.5.1	0.026942	0.012545222049683575	15	0.059162	52	0.04661677795031642	0.04661677795031642	h3n2_ideal_delay	2011-10-01	2012-04-01	6.0	ideal
A.6.8.5.2	0.565897	0.700245138255227	204	0.7632869999999999	613	0.06304186174477289	0.06304186174477289	h3n2_ideal_delay	2011-10-01	2012-04-01	6.0	ideal
A.6.8.5.2.2	0.10535	0.2021077340333904	56	0.00753	15	-0.1945777340333904	0.1945777340333904	h3n2_ideal_delay	2011-10-01	2012-04-01	6.0	ideal
A.6.8.5.2.3	0.012329	0.0065024909236559	4	0.033033	28	0.0265305090763441	0.0265305090763441	h3n2_ideal_delay	2011-10-01	2012-04-01	6.0	ideal
A.6.8.5.2.4	0.18893100000000002	0.16243688804851292	64	0.35743400000000003	264	0.1949971119514871	0.1949971119514871	h3n2_ideal_delay	2011-10-01	2012-04-01	6.0	ideal
A.6.8.5.2.4.1	0.103478	0.08295013270956361	24	0.349885	247	0.26693486729043636	0.26693486729043636	h3n2_ideal_delay	2011-10-01	2012-04-01	6.0	ideal
A.6.8.5.2.4.1.2	0.046921	0.0456031200111592	12	0.068421	84	0.022817879988840793	0.022817879988840793	h3n2_ideal_delay	2011-10-01	2012-04-01	6.0	ideal
A.6.6	0.009283999999999999	0.005219870747853598	39	0.003304	9	-0.0019158707478535981	0.0019158707478535981	h3n2_realistic_delay	2011-10-01	2012-04-01	6.0	realistic
A.6.6.2.1	0.00025	0.00014439097076319302	2	0.0	0	-0.00014439097076319302	0.00014439097076319302	h3n2_realistic_delay	2011-10-01	2012-04-01	6.0	realistic
A.6.6.3	0.007885	0.004585900019126106	36	0.0032400000000000003	8	-0.0013459000191261053	0.0013459000191261053	h3n2_realistic_delay	2011-10-01	2012-04-01	6.0	realistic
A.6.6.3.2	0.004396	0.0025747984073721244	13	2.6e-05	1	-0.0025487984073721244	0.0025487984073721244	h3n2_realistic_delay	2011-10-01	2012-04-01	6.0	realistic
A.6.6.3.3	0.003473	0.002007963830060409	22	0.003171	6	0.0011630361699395911	0.0011630361699395911	h3n2_realistic_delay	2011-10-01	2012-04-01	6.0	realistic
A.6.8	0.990704	0.9947801292521358	297	0.9864149999999999	834	-0.008365129252135839	0.008365129252135839	h3n2_realistic_delay	2011-10-01	2012-04-01	6.0	realistic
A.6.8.1	0.015947	0.011302085726804391	9	0.020747	12	0.00944491427319561	0.00944491427319561	h3n2_realistic_delay	2011-10-01	2012-04-01	6.0	realistic
A.6.8.3	0.001486	0.0008961466972876395	8	0.0	0	-0.0008961466972876395	0.0008961466972876395	h3n2_realistic_delay	2011-10-01	2012-04-01	6.0	realistic
A.6.8.4	0.395605	0.27202199218418677	164	0.143219	157	-0.12880299218418675	0.12880299218418675	h3n2_realistic_delay	2011-10-01	2012-04-01	6.0	realistic
A.6.8.4.1	0.011153	0.010886269243709541	13	0.0	0	-0.010886269243709541	0.010886269243709541	h3n2_realistic_delay	2011-10-01	2012-04-01	6.0	realistic
A.6.8.4.2	0.014764000000000001	0.009536116371966191	10	2.6e-05	1	-0.009510116371966191	0.009510116371966191	h3n2_realistic_delay	2011-10-01	2012-04-01	6.0	realistic
A.6.8.4.3	0.000442	0.00020734771637976246	3	0.0	0	-0.00020734771637976246	0.00020734771637976246	h3n2_realistic_delay	2011-10-01	2012-04-01	6.0	realistic
A.6.8.4.4	0.024937	0.0163067294581129	2	0.02145	24	0.0051432705418870996	0.0051432705418870996	h3n2_realistic_delay	2011-10-01	2012-04-01	6.0	realistic
A.6.8.4.6	0.072196	0.042325255579015696	24	0.019671	15	-0.022654255579015695	0.022654255579015695	h3n2_realistic_delay	2011-10-01	2012-04-01	6.0	realistic
A.6.8.4.6.2	0.015676	0.0073109771218585005	6	0.008271	8	0.0009600228781415001	0.0009600228781415001	h3n2_realistic_delay	2011-10-01	2012-04-01	6.0	realistic
A.6.8.4.7	0.179591	0.12528162433308032	53	0.071377	66	-0.053904624333080325	0.053904624333080325	h3n2_realistic_delay	2011-10-01	2012-04-01	6.0	realistic
A.6.8.4.7.1	0.061432	0.0433073469266575	5	0.0038650000000000004	20	-0.0394423469266575	0.0394423469266575	h3n2_realistic_delay	2011-10-01	2012-04-01	6.0	realistic
A.6.8.5.1	0.058406	0.02975524477835009	14	0.059162	52	0.02940675522164991	0.02940675522164991	h3n2_realistic_delay	2011-10-01	2012-04-01	6.0	realistic
A.6.8.5.2	0.51566	0.6791529256953789	90	0.7632869999999999	613	0.08413407430462105	0.08413407430462105	h3n2_realistic_delay	2011-10-01	2012-04-01	6.0	realistic
A.6.8.5.2.2	0.170543	0.2394295061039334	32	0.00753	15	-0.2318995061039334	0.2318995061039334	h3n2_realistic_delay	2011-10-01	2012-04-01	6.0	realistic
A.6.8.5.2.4	0.102059	0.0990356026183171	24	0.35743400000000003	264	0.2583983973816829	0.2583983973816829	h3n2_realistic_delay	2011-10-01	2012-04-01	6.0	realistic
A.6.8.5.2.4.1	0.036342	0.0269683823833773	5	0.349885	247	0.3229166176166227	0.3229166176166227	h3n2_realistic_delay	2011-10-01	2012-04-01	6.0	realistic
A.6.8.5.2.4.1.2	0.023344999999999998	0.0167461867613843	3	0.068421	84	0.0516748132386157	0.0516748132386157	h3n2_realistic_delay	2011-10-01	2012-04-01	6.0	realistic
A.6.6	0.0054670000000000005	0.0013540949592137867	31	0.001936	6	0.0005819050407862133	0.0005819050407862133	h3n2_no_delay	2011-10-01	2012-07-01	9.0	none
A.6.6.2.1	4.5e-05	1.9020230566911125e-05	1	0.0	0	-1.9020230566911125e-05	1.9020230566911125e-05	h3n2_no_delay	2011-10-01	2012-07-01	9.0	none
A.6.6.3.2	0.004342	0.0009870674320516383	11	0.0	0	-0.0009870674320516383	0.0009870674320516383	h3n2_no_delay	2011-10-01	2012-07-01	9.0	none
A.6.6.3.3	0.000865	0.00028898942027078526	18	0.001936	6	0.0016470105797292147	0.0016470105797292147	h3n2_no_delay	2011-10-01	2012-07-01	9.0	none
A.6.8	0.994453	0.9986459050407626	577	0.995077	716	-0.003568905040762571	0.003568905040762571	h3n2_no_delay	2011-10-01	2012-07-01	9.0	none
A.6.8.1	0.017352	0.005459374133266695	11	0.025099	14	0.019639625866733304	0.019639625866733304	h3n2_no_delay	2011-10-01	2012-07-01	9.0	none
A.6.8.3	0.000567	0.00015599675642603657	8	0.0	0	-0.00015599675642603657	0.00015599675642603657	h3n2_no_delay	2011-10-01	2012-07-01	9.0	none
A.6.8.4	0.367064	0.26101818983145925	249	0.210191	126	-0.05082718983145926	0.05082718983145926	h3n2_no_delay	2011-10-01	2012-07-01	9.0	none
A.6.8.4.1	0.002283	0.0013409264887607238	13	0.0	0	-0.0013409264887607238	0.0013409264887607238	h3n2_no_delay	2011-10-01	2012-07-01	9.0	none
A.6.8.4.2	0.006259000000000001	0.0019869126477039967	6	0.0	0	-0.0019869126477039967	0.0019869126477039967	h3n2_no_delay	2011-10-01	2012-07-01	9.0	none
A.6.8.4.3	0.00017900000000000001	6.431693889697266e-05	5	0.0	0	-6.431693889697266e-05	6.431693889697266e-05	h3n2_no_delay	2011-10-01	2012-07-01	9.0	none
A.6.8.4.4	0.049103	0.0334015261381028	17	0.016757	15	-0.0166445261381028	0.0166445261381028	h3n2_no_delay	2011-10-01	2012-07-01	9.0	none
A.6.8.4.6	0.024595000000000002	0.010646612229588544	27	0.059734999999999996	23	0.049088387770411454	0.049088387770411454	h3n2_no_delay	2011-10-01	2012-07-01	9.0	none
A.6.8.4.6.2	0.004039	0.0017552710130430576	9	0.037902	14	0.03614672898695694	0.03614672898695694	h3n2_no_delay	2011-10-01	2012-07-01	9.0	none
A.6.8.4.7	0.149647	0.10503836317047163	103	0.108441	65	0.003402636829528363	0.003402636829528363	h3n2_no_delay	2011-10-01	2012-07-01	9.0	none
A.6.8.4.7.1	0.062271	0.0564341314619278	25	0.000126	3	-0.0563081314619278	0.0563081314619278	h3n2_no_delay	2011-10-01	2012-07-01	9.0	none
A.6.8.5.1	0.033077	0.012954755751593605	19	0.090501	51	0.07754624424840639	0.07754624424840639	h3n2_no_delay	2011-10-01	2012-07-01	9.0	none
A.6.8.5.2	0.574663	0.7187301376081405	281	0.669286	525	-0.04944413760814048	0.04944413760814048	h3n2_no_delay	2011-10-01	2012-07-01	9.0	none
A.6.8.5.2.2	0.087906	0.1435409736901436	64	0.002131	6	-0.1414099736901436	0.1414099736901436	h3n2_no_delay	2011-10-01	2012-07-01	9.0	none
A.6.8.5.2.3	0.017654	0.0062318618332265	7	0.013986	19	0.0077541381667735	0.0077541381667735	h3n2_no_delay	2011-10-01	2012-07-01	9.0	none
A.6.8.5.2.4	0.205086	0.2812067474546438	93	0.42269100000000004	247	0.14148425254535624	0.14148425254535624	h3n2_no_delay	2011-10-01	2012-07-01	9.0	none
A.6.8.5.2.4.1	0.137568	0.23061370858556057	47	0.412714	242	0.18210029141443945	0.18210029141443945	h3n2_no_delay	2011-10-01	2012-07-01	9.0	none
A.6.8.5.2.4.1.2	0.067864	0.1571307366792798	24	0.032247	40	-0.1248837366792798	0.1248837366792798	h3n2_no_delay	2011-10-01	2012-07-01	9.0	none
A.6.6	0.003418	0.0012289942138541724	36	0.001936	6	0.0007070057861458276	0.0007070057861458276	h3n2_ideal_delay	2011-10-01	2012-07-01	9.0	ideal
A.6.6.2.1	8.900000000000001e-05	3.5310198032101906e-05	2	0.0	0	-3.5310198032101906e-05	3.5310198032101906e-05	h3n2_ideal_delay	2011-10-01	2012-07-01	9.0	ideal
A.6.6.3.2	0.001445	0.0005818778278399742	12	0.0	0	-0.0005818778278399742	0.0005818778278399742	h3n2_ideal_delay	2011-10-01	2012-07-01	9.0	ideal
A.6.6.3.3	0.0015149999999999999	0.0005176044110128506	21	0.001936	6	0.0014183955889871494	0.0014183955889871494	h3n2_ideal_delay	2011-10-01	2012-07-01	9.0	ideal
A.6.8	0.996579	0.9987710057861283	461	0.995077	716	-0.0036940057861283293	0.0036940057861283293	h3n2_ideal_delay	2011-10-01	2012-07-01	9.0	ideal
A.6.8.1	0.012406	0.004839541096444654	10	0.025099	14	0.020259458903555346	0.020259458903555346	h3n2_ideal_delay	2011-10-01	2012-07-01	9.0	ideal
A.6.8.3	0.000981	0.0002487206156340578	9	0.0	0	-0.0002487206156340578	0.0002487206156340578	h3n2_ideal_delay	2011-10-01	2012-07-01	9.0	ideal
A.6.8.4	0.387358	0.21308513743934165	212	0.210191	126	-0.0028941374393416652	0.0028941374393416652	h3n2_ideal_delay	2011-10-01	2012-07-01	9.0	ideal
A.6.8.4.1	0.003919	0.0019491380530380741	14	0.0	0	-0.0019491380530380741	0.0019491380530380741	h3n2_ideal_delay	2011-10-01	2012-07-01	9.0	ideal
A.6.8.4.2	0.0047139999999999994	0.002108285265666063	6	0.0	0	-0.002108285265666063	0.002108285265666063	h3n2_ideal_delay	2011-10-01	2012-07-01	9.0	ideal
A.6.8.4.3	0.000307	0.0001380856935774229	5	0.0	0	-0.0001380856935774229	0.0001380856935774229	h3n2_ideal_delay	2011-10-01	2012-07-01	9.0	ideal
A.6.8.4.4	0.040941	0.0242267680529403	9	0.016757	15	-0.0074697680529403	0.0074697680529403	h3n2_ideal_delay	2011-10-01	2012-07-01	9.0	ideal
A.6.8.4.6	0.042112	0.01760847843169269	28	0.059734999999999996	23	0.042126521568307304	0.042126521568307304	h3n2_ideal_delay	2011-10-01	2012-07-01	9.0	ideal
A.6.8.4.6.2	0.006914	0.0026408922517261297	9	0.037902	14	0.035261107748273866	0.035261107748273866	h3n2_ideal_delay	2011-10-01	2012-07-01	9.0	ideal
A.6.8.4.7	0.178084	0.08969620320210256	89	0.108441	65	0.018744796797897437	0.018744796797897437	h3n2_ideal_delay	2011-10-01	2012-07-01	9.0	ideal
A.6.8.4.7.1	0.067158	0.0407276901381425	18	0.000126	3	-0.0406016901381425	0.0406016901381425	h3n2_ideal_delay	2011-10-01	2012-07-01	9.0	ideal
A.6.8.5.1	0.026942	0.008112181937621529	15	0.090501	51	0.08238881806237847	0.08238881806237847	h3n2_ideal_delay	2011-10-01	2012-07-01	9.0	ideal
A.6.8.5.2	0.565897	0.771955732535923	204	0.669286	525	-0.10266973253592293	0.10266973253592293	h3n2_ideal_delay	2011-10-01	2012-07-01	9.0	ideal
A.6.8.5.2.2	0.10535	0.2768781823264352	56	0.002131	6	-0.2747471823264352	0.2747471823264352	h3n2_ideal_delay	2011-10-01	2012-07-01	9.0	ideal
A.6.8.5.2.3	0.012329	0.004186697844466	4	0.013986	19	0.009799302155534	0.009799302155534	h3n2_ideal_delay	2011-10-01	2012-07-01	9.0	ideal
A.6.8.5.2.4	0.18893100000000002	0.14163483448312242	64	0.42269100000000004	247	0.2810561655168776	0.2810561655168776	h3n2_ideal_delay	2011-10-01	2012-07-01	9.0	ideal
A.6.8.5.2.4.1	0.103478	0.0692110794814624	24	0.412714	242	0.3435029205185376	0.3435029205185376	h3n2_ideal_delay	2011-10-01	2012-07-01	9.0	ideal
A.6.8.5.2.4.1.2	0.046921	0.0407090114936766	12	0.032247	40	-0.008462011493676605	0.008462011493676605	h3n2_ideal_delay	2011-10-01	2012-07-01	9.0	ideal
A.6.6	0.009283999999999999	0.0035875495321148155	39	0.001936	6	-0.0016515495321148155	0.0016515495321148155	h3n2_realistic_delay	2011-10-01	2012-07-01	9.0	realistic
A.6.6.2.1	0.00025	9.907078856008484e-05	2	0.0	0	-9.907078856008484e-05	9.907078856008484e-05	h3n2_realistic_delay	2011-10-01	2012-07-01	9.0	realistic
A.6.6.3	0.007885	0.0032003421143971308	36	0.001936	6	-0.0012643421143971308	0.0012643421143971308	h3n2_realistic_delay	2011-10-01	2012-07-01	9.0	realistic
A.6.6.3.2	0.004396	0.001799632044803409	13	0.0	0	-0.001799632044803409	0.001799632044803409	h3n2_realistic_delay	2011-10-01	2012-07-01	9.0	realistic
A.6.6.3.3	0.003473	0.0013994572244277483	22	0.001936	6	0.0005365427755722517	0.0005365427755722517	h3n2_realistic_delay	2011-10-01	2012-07-01	9.0	realistic
A.6.8	0.990704	0.9964124504678745	297	0.995077	716	-0.0013354504678745327	0.0013354504678745327	h3n2_realistic_delay	2011-10-01	2012-07-01	9.0	realistic
A.6.8.1	0.015947	0.008594280750051343	9	0.025099	14	0.016504719249948657	0.016504719249948657	h3n2_realistic_delay	2011-10-01	2012-07-01	9.0	realistic
A.6.8.3	0.001486	0.0006348036263838818	8	0.0	0	-0.0006348036263838818	0.0006348036263838818	h3n2_realistic_delay	2011-10-01	2012-07-01	9.0	realistic
A.6.8.4	0.395605	0.2089569988665813	164	0.210191	126	0.0012340011334186773	0.0012340011334186773	h3n2_realistic_delay	2011-10-01	2012-07-01	9.0	realistic
A.6.8.4.1	0.011153	0.010011068802463807	13	0.0	0	-0.010011068802463807	0.010011068802463807	h3n2_realistic_delay	2011-10-01	2012-07-01	9.0	realistic
A.6.8.4.2	0.014764000000000001	0.006925994925805184	10	0.0	0	-0.006925994925805184	0.006925994925805184	h3n2_realistic_delay	2011-10-01	2012-07-01	9.0	realistic
A.6.8.4.3	0.000442	0.0001293077514609424	3	0.0	0	-0.0001293077514609424	0.0001293077514609424	h3n2_realistic_delay	2011-10-01	2012-07-01	9.0	realistic
A.6.8.4.4	0.024937	0.0119758851212006	2	0.016757	15	0.004781114878799401	0.004781114878799401	h3n2_realistic_delay	2011-10-01	2012-07-01	9.0	realistic
A.6.8.4.6	0.072196	0.03036644851773651	24	0.059734999999999996	23	0.029368551482263486	0.029368551482263486	h3n2_realistic_delay	2011-10-01	2012-07-01	9.0	realistic
A.6.8.4.6.2	0.015676	0.0046742038544925	6	0.037902	14	0.0332277961455075	0.0332277961455075	h3n2_realistic_delay	2011-10-01	2012-07-01	9.0	realistic
A.6.8.4.7	0.179591	0.09597836850105645	53	0.108441	65	0.012462631498943541	0.012462631498943541	h3n2_realistic_delay	2011-10-01	2012-07-01	9.0	realistic
A.6.8.4.7.1	0.061432	0.0331970564244484	5	0.000126	3	-0.0330710564244484	0.0330710564244484	h3n2_realistic_delay	2011-10-01	2012-07-01	9.0	realistic
A.6.8.5.1	0.058406	0.020495919611080295	14	0.090501	51	0.0700050803889197	0.0700050803889197	h3n2_realistic_delay	2011-10-01	2012-07-01	9.0	realistic
A.6.8.5.2	0.51566	0.756582740902881	90	0.669286	525	-0.08729674090288098	0.08729674090288098	h3n2_realistic_delay	2011-10-01	2012-07-01	9.0	realistic
A.6.8.5.2.2	0.170543	0.2751484983205225	32	0.002131	6	-0.2730174983205225	0.2730174983205225	h3n2_realistic_delay	2011-10-01	2012-07-01	9.0	realistic
A.6.8.5.2.4	0.102059	0.0937850254032893	24	0.42269100000000004	247	0.3289059745967107	0.3289059745967107	h3n2_realistic_delay	2011-10-01	2012-07-01	9.0	realistic
A.6.8.5.2.4.1	0.036342	0.0209987801706802	5	0.412714	242	0.39171521982931984	0.39171521982931984	h3n2_realistic_delay	2011-10-01	2012-07-01	9.0	realistic
A.6.8.5.2.4.1.2	0.023344999999999998	0.0128053142595679	3	0.032247	40	0.019441685740432098	0.019441685740432098	h3n2_realistic_delay	2011-10-01	2012-07-01	9.0	realistic
A.6.6	0.0054670000000000005	0.0007655845141540242	31	8.3e-05	1	-0.0006825845141540242	0.0006825845141540242	h3n2_no_delay	2011-10-01	2012-10-01	12.0	none
A.6.6.2.1	4.5e-05	1.2358550183588274e-05	1	0.0	0	-1.2358550183588274e-05	1.2358550183588274e-05	h3n2_no_delay	2011-10-01	2012-10-01	12.0	none
A.6.6.3.2	0.004342	0.0005419101693068311	11	0.0	0	-0.0005419101693068311	0.0005419101693068311	h3n2_no_delay	2011-10-01	2012-10-01	12.0	none
A.6.6.3.3	0.000865	0.00017810729325918435	18	8.3e-05	1	-9.510729325918435e-05	9.510729325918435e-05	h3n2_no_delay	2011-10-01	2012-10-01	12.0	none
A.6.8	0.994453	0.9992344154858231	577	0.999817	628	0.0005825845141768093	0.0005825845141768093	h3n2_no_delay	2011-10-01	2012-10-01	12.0	none
A.6.8.1	0.017352	0.003394930989544304	11	0.010805	15	0.007410069010455696	0.007410069010455696	h3n2_no_delay	2011-10-01	2012-10-01	12.0	none
A.6.8.3	0.000567	9.232319035308725e-05	8	0.0	0	-9.232319035308725e-05	9.232319035308725e-05	h3n2_no_delay	2011-10-01	2012-10-01	12.0	none
A.6.8.4	0.367064	0.21276955781223045	249	0.233089	136	0.020319442187769543	0.020319442187769543	h3n2_no_delay	2011-10-01	2012-10-01	12.0	none
A.6.8.4.1	0.002283	0.000990918673530477	13	0.0	0	-0.000990918673530477	0.000990918673530477	h3n2_no_delay	2011-10-01	2012-10-01	12.0	none
A.6.8.4.2	0.006259000000000001	0.0012251626721115792	6	0.0	0	-0.0012251626721115792	0.0012251626721115792	h3n2_no_delay	2011-10-01	2012-10-01	12.0	none
A.6.8.4.3	0.00017900000000000001	4.041184401459708e-05	5	0.0	0	-4.041184401459708e-05	4.041184401459708e-05	h3n2_no_delay	2011-10-01	2012-10-01	12.0	none
A.6.8.4.4	0.049103	0.0260479823399499	17	0.000719	10	-0.025328982339949898	0.025328982339949898	h3n2_no_delay	2011-10-01	2012-10-01	12.0	none
A.6.8.4.6	0.024595000000000002	0.00719350400039717	27	0.179786	63	0.17259249599960283	0.17259249599960283	h3n2_no_delay	2011-10-01	2012-10-01	12.0	none
A.6.8.4.6.2	0.004039	0.001207847559750901	9	0.090993	36	0.08978515244024911	0.08978515244024911	h3n2_no_delay	2011-10-01	2012-10-01	12.0	none
A.6.8.4.7	0.149647	0.084604917468218	103	0.042512	51	-0.04209291746821799	0.04209291746821799	h3n2_no_delay	2011-10-01	2012-10-01	12.0	none
A.6.8.4.7.1	0.062271	0.0482619859554102	25	0.0	0	-0.0482619859554102	0.0482619859554102	h3n2_no_delay	2011-10-01	2012-10-01	12.0	none
A.6.8.5.1	0.033077	0.008512058079607558	19	0.08451	54	0.07599794192039244	0.07599794192039244	h3n2_no_delay	2011-10-01	2012-10-01	12.0	none
A.6.8.5.2	0.574663	0.7742875311658503	281	0.6714129999999999	423	-0.10287453116585032	0.10287453116585032	h3n2_no_delay	2011-10-01	2012-10-01	12.0	none
A.6.8.5.2.2	0.087906	0.1743340386439519	64	6.8e-05	1	-0.17426603864395188	0.17426603864395188	h3n2_no_delay	2011-10-01	2012-10-01	12.0	none
A.6.8.5.2.3	0.017654	0.0039256175270351	7	0.004274	10	0.00034838247296490026	0.00034838247296490026	h3n2_no_delay	2011-10-01	2012-10-01	12.0	none
A.6.8.5.2.4	0.205086	0.31584458096541757	93	0.5386839999999999	294	0.22283941903458238	0.22283941903458238	h3n2_no_delay	2011-10-01	2012-10-01	12.0	none
A.6.8.5.2.4.1	0.137568	0.2726000338733486	47	0.534785	290	0.2621849661266514	0.2621849661266514	h3n2_no_delay	2011-10-01	2012-10-01	12.0	none
A.6.8.5.2.4.1.2	0.067864	0.1955445668942866	24	0.014631	19	-0.1809135668942866	0.1809135668942866	h3n2_no_delay	2011-10-01	2012-10-01	12.0	none
A.6.6	0.003418	0.0007510356121076503	36	8.3e-05	1	-0.0006680356121076504	0.0006680356121076504	h3n2_ideal_delay	2011-10-01	2012-10-01	12.0	ideal
A.6.6.2.1	8.900000000000001e-05	2.1819961208573526e-05	2	0.0	0	-2.1819961208573526e-05	2.1819961208573526e-05	h3n2_ideal_delay	2011-10-01	2012-10-01	12.0	ideal
A.6.6.3.2	0.001445	0.0003665027749491915	12	0.0	0	-0.0003665027749491915	0.0003665027749491915	h3n2_ideal_delay	2011-10-01	2012-10-01	12.0	ideal
A.6.6.3.3	0.0015149999999999999	0.00031267979132387975	21	8.3e-05	1	-0.00022967979132387974	0.00022967979132387974	h3n2_ideal_delay	2011-10-01	2012-10-01	12.0	ideal
A.6.8	0.996579	0.9992489643878746	461	0.999817	628	0.0005680356121253727	0.0005680356121253727	h3n2_ideal_delay	2011-10-01	2012-10-01	12.0	ideal
A.6.8.1	0.012406	0.003030295365199463	10	0.010805	15	0.007774704634800537	0.007774704634800537	h3n2_ideal_delay	2011-10-01	2012-10-01	12.0	ideal
A.6.8.3	0.000981	0.0001405726828926845	9	0.0	0	-0.0001405726828926845	0.0001405726828926845	h3n2_ideal_delay	2011-10-01	2012-10-01	12.0	ideal
A.6.8.4	0.387358	0.15300152766496244	212	0.233089	136	0.08008747233503755	0.08008747233503755	h3n2_ideal_delay	2011-10-01	2012-10-01	12.0	ideal
A.6.8.4.1	0.003919	0.0013257142849325033	14	0.0	0	-0.0013257142849325033	0.0013257142849325033	h3n2_ideal_delay	2011-10-01	2012-10-01	12.0	ideal
A.6.8.4.2	0.0047139999999999994	0.0013537501869285466	6	0.0	0	-0.0013537501869285466	0.0013537501869285466	h3n2_ideal_delay	2011-10-01	2012-10-01	12.0	ideal
A.6.8.4.3	0.000307	9.29086598720953e-05	5	0.0	0	-9.29086598720953e-05	9.29086598720953e-05	h3n2_ideal_delay	2011-10-01	2012-10-01	12.0	ideal
A.6.8.4.4	0.040941	0.0175632261803011	9	0.000719	10	-0.0168442261803011	0.0168442261803011	h3n2_ideal_delay	2011-10-01	2012-10-01	12.0	ideal
A.6.8.4.6	0.042112	0.011530769288833677	28	0.179786	63	0.16825523071116633	0.16825523071116633	h3n2_ideal_delay	2011-10-01	2012-10-01	12.0	ideal
A.6.8.4.6.2	0.006914	0.0017030235856464655	9	0.090993	36	0.08928997641435354	0.08928997641435354	h3n2_ideal_delay	2011-10-01	2012-10-01	12.0	ideal
A.6.8.4.7	0.178084	0.061775077094021	89	0.042512	51	-0.019263077094020996	0.019263077094020996	h3n2_ideal_delay	2011-10-01	2012-10-01	12.0	ideal
A.6.8.4.7.1	0.067158	0.0297776320268479	18	0.0	0	-0.0297776320268479	0.0297776320268479	h3n2_ideal_delay	2011-10-01	2012-10-01	12.0	ideal
A.6.8.5.1	0.026942	0.0050247480152024815	15	0.08451	54	0.07948525198479751	0.07948525198479751	h3n2_ideal_delay	2011-10-01	2012-10-01	12.0	ideal
A.6.8.5.2	0.565897	0.8377696908568641	204	0.6714129999999999	423	-0.16635669085686422	0.16635669085686422	h3n2_ideal_delay	2011-10-01	2012-10-01	12.0	ideal
A.6.8.5.2.2	0.10535	0.3646543447735099	56	6.8e-05	1	-0.3645863447735099	0.3645863447735099	h3n2_ideal_delay	2011-10-01	2012-10-01	12.0	ideal
A.6.8.5.2.3	0.012329	0.0024745393073832	4	0.004274	10	0.0017994606926168	0.0017994606926168	h3n2_ideal_delay	2011-10-01	2012-10-01	12.0	ideal
A.6.8.5.2.4	0.18893100000000002	0.11765070466791741	64	0.5386839999999999	294	0.42103329533208256	0.42103329533208256	h3n2_ideal_delay	2011-10-01	2012-10-01	12.0	ideal
A.6.8.5.2.4.1	0.103478	0.0545513252173488	24	0.534785	290	0.48023367478265117	0.48023367478265117	h3n2_ideal_delay	2011-10-01	2012-10-01	12.0	ideal
A.6.8.5.2.4.1.2	0.046921	0.0338314344385841	12	0.014631	19	-0.019200434438584102	0.019200434438584102	h3n2_ideal_delay	2011-10-01	2012-10-01	12.0	ideal
A.6.6	0.009283999999999999	0.0023356940775514524	39	8.3e-05	1	-0.002252694077551452	0.002252694077551452	h3n2_realistic_delay	2011-10-01	2012-10-01	12.0	realistic
A.6.6.2.1	0.00025	6.387269614616532e-05	2	0.0	0	-6.387269614616532e-05	6.387269614616532e-05	h3n2_realistic_delay	2011-10-01	2012-10-01	12.0	realistic
A.6.6.3	0.007885	0.0021125935379962876	36	8.3e-05	1	-0.0020295935379962874	0.0020295935379962874	h3n2_realistic_delay	2011-10-01	2012-10-01	12.0	realistic
A.6.6.3.2	0.004396	0.001189213907743682	13	0.0	0	-0.001189213907743682	0.001189213907743682	h3n2_realistic_delay	2011-10-01	2012-10-01	12.0	realistic
A.6.6.3.3	0.003473	0.0009229099334515766	22	8.3e-05	1	-0.0008399099334515767	0.0008399099334515767	h3n2_realistic_delay	2011-10-01	2012-10-01	12.0	realistic
A.6.8	0.990704	0.9976643059224387	297	0.999817	628	0.0021526940775612458	0.0021526940775612458	h3n2_realistic_delay	2011-10-01	2012-10-01	12.0	realistic
A.6.8.1	0.015947	0.0061423477724448245	9	0.010805	15	0.004662652227555176	0.004662652227555176	h3n2_realistic_delay	2011-10-01	2012-10-01	12.0	realistic
A.6.8.3	0.001486	0.0004257227090447319	8	0.0	0	-0.0004257227090447319	0.0004257227090447319	h3n2_realistic_delay	2011-10-01	2012-10-01	12.0	realistic
A.6.8.4	0.395605	0.15327749013162864	164	0.233089	136	0.07981150986837135	0.07981150986837135	h3n2_realistic_delay	2011-10-01	2012-10-01	12.0	realistic
A.6.8.4.1	0.011153	0.008819296440040746	13	0.0	0	-0.008819296440040746	0.008819296440040746	h3n2_realistic_delay	2011-10-01	2012-10-01	12.0	realistic
A.6.8.4.2	0.014764000000000001	0.004732460647854958	10	0.0	0	-0.004732460647854958	0.004732460647854958	h3n2_realistic_delay	2011-10-01	2012-10-01	12.0	realistic
A.6.8.4.3	0.000442	7.623674117173516e-05	3	0.0	0	-7.623674117173516e-05	7.623674117173516e-05	h3n2_realistic_delay	2011-10-01	2012-10-01	12.0	realistic
A.6.8.4.4	0.024937	0.0082967012720168	2	0.000719	10	-0.0075777012720168	0.0075777012720168	h3n2_realistic_delay	2011-10-01	2012-10-01	12.0	realistic
A.6.8.4.6	0.072196	0.021022220009322294	24	0.179786	63	0.1587637799906777	0.1587637799906777	h3n2_realistic_delay	2011-10-01	2012-10-01	12.0	realistic
A.6.8.4.6.2	0.015676	0.0029188957826008	6	0.090993	36	0.08807410421739921	0.08807410421739921	h3n2_realistic_delay	2011-10-01	2012-10-01	12.0	realistic
A.6.8.4.7	0.179591	0.06972760175606754	53	0.042512	51	-0.02721560175606754	0.02721560175606754	h3n2_realistic_delay	2011-10-01	2012-10-01	12.0	realistic
A.6.8.4.7.1	0.061432	0.024091049756931	5	0.0	0	-0.024091049756931	0.024091049756931	h3n2_realistic_delay	2011-10-01	2012-10-01	12.0	realistic
A.6.8.5.1	0.058406	0.013835587576240057	14	0.08451	54	0.07067441242375995	0.07067441242375995	h3n2_realistic_delay	2011-10-01	2012-10-01	12.0	realistic
A.6.8.5.2	0.51566	0.8232066699695433	90	0.6714129999999999	423	-0.15179366996954335	0.15179366996954335	h3n2_realistic_delay	2011-10-01	2012-10-01	12.0	realistic
A.6.8.5.2.2	0.170543	0.3078858087456679	32	6.8e-05	1	-0.3078178087456679	0.3078178087456679	h3n2_realistic_delay	2011-10-01	2012-10-01	12.0	realistic
A.6.8.5.2.4	0.102059	0.08764312217765505	24	0.5386839999999999	294	0.4510408778223449	0.4510408778223449	h3n2_realistic_delay	2011-10-01	2012-10-01	12.0	realistic
A.6.8.5.2.4.1	0.036342	0.015379070057609601	5	0.534785	290	0.5194059299423903	0.5194059299423903	h3n2_realistic_delay	2011-10-01	2012-10-01	12.0	realistic
A.6.8.5.2.4.1.2	0.023344999999999998	0.0092023434734061	3	0.014631	19	0.005428656526593899	0.005428656526593899	h3n2_realistic_delay	2011-10-01	2012-10-01	12.0	realistic
A.6.6	0.018916999999999996	0.012886673380188701	9	0.003304	9	-0.009582673380188702	0.009582673380188702	h3n2_no_delay	2012-01-01	2012-04-01	3.0	none
A.6.6.3	0.017654	0.0120366200905287	8	0.0032400000000000003	8	-0.0087966200905287	0.0087966200905287	h3n2_no_delay	2012-01-01	2012-04-01	3.0	none
A.6.6.3.2	0.000812	0.0004759178709424	1	2.6e-05	1	-0.0004499178709424	0.0004499178709424	h3n2_no_delay	2012-01-01	2012-04-01	3.0	none
A.6.6.3.3	0.015792999999999998	0.0108546134890432	6	0.003171	6	-0.007683613489043201	0.007683613489043201	h3n2_no_delay	2012-01-01	2012-04-01	3.0	none
A.6.8	0.9810669999999999	0.9871133266197787	798	0.9864149999999999	834	-0.0006983266197787552	0.0006983266197787552	h3n2_no_delay	2012-01-01	2012-04-01	3.0	none
A.6.8.1	0.009008	0.005710713460117865	10	0.020747	12	0.015036286539882137	0.015036286539882137	h3n2_no_delay	2012-01-01	2012-04-01	3.0	none
A.6.8.4	0.153401	0.11844961154536351	201	0.143219	157	0.0247693884546365	0.0247693884546365	h3n2_no_delay	2012-01-01	2012-04-01	3.0	none
A.6.8.4.1	1.3e-05	9.573064407664694e-06	1	0.0	0	-9.573064407664694e-06	9.573064407664694e-06	h3n2_no_delay	2012-01-01	2012-04-01	3.0	none
A.6.8.4.2	0.001051	0.0006702874670018	2	2.6e-05	1	-0.0006442874670018	0.0006442874670018	h3n2_no_delay	2012-01-01	2012-04-01	3.0	none
A.6.8.4.4	0.023858	0.020996306243086696	28	0.02145	24	0.0004536937569133044	0.0004536937569133044	h3n2_no_delay	2012-01-01	2012-04-01	3.0	none
A.6.8.4.6	0.016181	0.008801400598360232	22	0.019671	15	0.010869599401639769	0.010869599401639769	h3n2_no_delay	2012-01-01	2012-04-01	3.0	none
A.6.8.4.6.2	0.012247	0.006212110192131227	9	0.008271	8	0.002058889807868774	0.002058889807868774	h3n2_no_delay	2012-01-01	2012-04-01	3.0	none
A.6.8.4.7	0.074144	0.05710699809909028	91	0.071377	66	0.01427000190090972	0.01427000190090972	h3n2_no_delay	2012-01-01	2012-04-01	3.0	none
A.6.8.4.7.1	0.025197	0.021156882398777825	31	0.0038650000000000004	20	-0.017291882398777825	0.017291882398777825	h3n2_no_delay	2012-01-01	2012-04-01	3.0	none
A.6.8.5.1	0.063678	0.0466372013158315	43	0.059162	52	0.012524798684168496	0.012524798684168496	h3n2_no_delay	2012-01-01	2012-04-01	3.0	none
A.6.8.5.2	0.7549509999999999	0.8163023556774052	543	0.7632869999999999	613	-0.05301535567740523	0.05301535567740523	h3n2_no_delay	2012-01-01	2012-04-01	3.0	none
A.6.8.5.2.2	0.014581	0.011524628910670546	55	0.00753	15	-0.003994628910670546	0.003994628910670546	h3n2_no_delay	2012-01-01	2012-04-01	3.0	none
A.6.8.5.2.3	0.042888	0.0332594077590252	23	0.033033	28	-0.00022640775902520172	0.00022640775902520172	h3n2_no_delay	2012-01-01	2012-04-01	3.0	none
A.6.8.5.2.4	0.28909399999999996	0.33363208424196833	197	0.35743400000000003	264	0.0238019157580317	0.0238019157580317	h3n2_no_delay	2012-01-01	2012-04-01	3.0	none
A.6.8.5.2.4.1	0.262555	0.31271901607007946	156	0.349885	247	0.03716598392992054	0.03716598392992054	h3n2_no_delay	2012-01-01	2012-04-01	3.0	none
A.6.8.5.2.4.1.2	0.114119	0.15487654707407833	76	0.068421	84	-0.08645554707407833	0.08645554707407833	h3n2_no_delay	2012-01-01	2012-04-01	3.0	none
A.6.6	0.015655	0.0103590573684164	6	0.003304	9	-0.0070550573684164	0.0070550573684164	h3n2_ideal_delay	2012-01-01	2012-04-01	3.0	ideal
A.6.6.3	0.01373	0.008865633237301499	5	0.0032400000000000003	8	-0.005625633237301499	0.005625633237301499	h3n2_ideal_delay	2012-01-01	2012-04-01	3.0	ideal
A.6.6.3.2	0.001236	0.0007005718888959	1	2.6e-05	1	-0.0006745718888959	0.0006745718888959	h3n2_ideal_delay	2012-01-01	2012-04-01	3.0	ideal
A.6.6.3.3	0.010896	0.0071054136226068	3	0.003171	6	-0.0039344136226068	0.0039344136226068	h3n2_ideal_delay	2012-01-01	2012-04-01	3.0	ideal
A.6.8	0.984293	0.9896409426315556	695	0.9864149999999999	834	-0.0032259426315556228	0.0032259426315556228	h3n2_ideal_delay	2012-01-01	2012-04-01	3.0	ideal
A.6.8.1	0.011115	0.007111703949991743	9	0.020747	12	0.01363529605000826	0.01363529605000826	h3n2_ideal_delay	2012-01-01	2012-04-01	3.0	ideal
A.6.8.4	0.190235	0.1521517764905087	200	0.143219	157	-0.008932776490508693	0.008932776490508693	h3n2_ideal_delay	2012-01-01	2012-04-01	3.0	ideal
A.6.8.4.1	1.9e-05	1.363020759968444e-05	1	0.0	0	-1.363020759968444e-05	1.363020759968444e-05	h3n2_ideal_delay	2012-01-01	2012-04-01	3.0	ideal
A.6.8.4.2	0.0015999999999999999	0.0010007372339737	2	2.6e-05	1	-0.0009747372339737	0.0009747372339737	h3n2_ideal_delay	2012-01-01	2012-04-01	3.0	ideal
A.6.8.4.4	0.033872	0.02974770366601713	27	0.02145	24	-0.00829770366601713	0.00829770366601713	h3n2_ideal_delay	2012-01-01	2012-04-01	3.0	ideal
A.6.8.4.6	0.017622000000000002	0.009084037530019667	21	0.019671	15	0.010586962469980334	0.010586962469980334	h3n2_ideal_delay	2012-01-01	2012-04-01	3.0	ideal
A.6.8.4.6.2	0.013897000000000001	0.006484675742420625	8	0.008271	8	0.001786324257579376	0.001786324257579376	h3n2_ideal_delay	2012-01-01	2012-04-01	3.0	ideal
A.6.8.4.7	0.08255799999999999	0.0636237002663768	89	0.071377	66	0.007753299733623195	0.007753299733623195	h3n2_ideal_delay	2012-01-01	2012-04-01	3.0	ideal
A.6.8.4.7.1	0.031446	0.027880099214227117	31	0.0038650000000000004	20	-0.024015099214227117	0.024015099214227117	h3n2_ideal_delay	2012-01-01	2012-04-01	3.0	ideal
A.6.8.5.1	0.052471	0.03796493289840295	32	0.059162	52	0.02119706710159705	0.02119706710159705	h3n2_ideal_delay	2012-01-01	2012-04-01	3.0	ideal
A.6.8.5.2	0.7304269999999999	0.7923907303906763	453	0.7632869999999999	613	-0.029103730390676374	0.029103730390676374	h3n2_ideal_delay	2012-01-01	2012-04-01	3.0	ideal
A.6.8.5.2.2	0.021295	0.015481582200444132	57	0.00753	15	-0.007951582200444132	0.007951582200444132	h3n2_ideal_delay	2012-01-01	2012-04-01	3.0	ideal
A.6.8.5.2.3	0.038037	0.02667155355843031	18	0.033033	28	0.00636144644156969	0.00636144644156969	h3n2_ideal_delay	2012-01-01	2012-04-01	3.0	ideal
A.6.8.5.2.4	0.337239	0.3889379360918256	175	0.35743400000000003	264	-0.03150393609182556	0.03150393609182556	h3n2_ideal_delay	2012-01-01	2012-04-01	3.0	ideal
A.6.8.5.2.4.1	0.303838	0.362196249958633	133	0.349885	247	-0.012311249958632975	0.012311249958632975	h3n2_ideal_delay	2012-01-01	2012-04-01	3.0	ideal
A.6.8.5.2.4.1.2	0.143263	0.19177373856335783	68	0.068421	84	-0.12335273856335784	0.12335273856335784	h3n2_ideal_delay	2012-01-01	2012-04-01	3.0	ideal
A.6.6.3	0.004274999999999999	0.002828188328843879	2	0.0032400000000000003	8	0.00041181167115612134	0.00041181167115612134	h3n2_realistic_delay	2012-01-01	2012-04-01	3.0	realistic
A.6.6.3.2	2.3e-05	1.5177817106379109e-05	1	2.6e-05	1	1.082218289362089e-05	1.082218289362089e-05	h3n2_realistic_delay	2012-01-01	2012-04-01	3.0	realistic
A.6.8	0.995699	0.9971718116711373	463	0.9864149999999999	834	-0.0107568116711374	0.0107568116711374	h3n2_realistic_delay	2012-01-01	2012-04-01	3.0	realistic
A.6.8.1	0.011123000000000001	0.006985025113333935	9	0.020747	12	0.013761974886666067	0.013761974886666067	h3n2_realistic_delay	2012-01-01	2012-04-01	3.0	realistic
A.6.8.4	0.307477	0.24707104863479282	162	0.143219	157	-0.1038520486347928	0.1038520486347928	h3n2_realistic_delay	2012-01-01	2012-04-01	3.0	realistic
A.6.8.4.1	7.4e-05	5.699006358613894e-05	2	0.0	0	-5.699006358613894e-05	5.699006358613894e-05	h3n2_realistic_delay	2012-01-01	2012-04-01	3.0	realistic
A.6.8.4.2	0.004259	0.0026577471248646	2	2.6e-05	1	-0.0026317471248646	0.0026317471248646	h3n2_realistic_delay	2012-01-01	2012-04-01	3.0	realistic
A.6.8.4.4	0.049469	0.0425943213579335	16	0.02145	24	-0.0211443213579335	0.0211443213579335	h3n2_realistic_delay	2012-01-01	2012-04-01	3.0	realistic
A.6.8.4.6	0.017006	0.009738708980990055	21	0.019671	15	0.009932291019009946	0.009932291019009946	h3n2_realistic_delay	2012-01-01	2012-04-01	3.0	realistic
A.6.8.4.6.2	0.007678	0.0032468974523326417	5	0.008271	8	0.005024102547667358	0.005024102547667358	h3n2_realistic_delay	2012-01-01	2012-04-01	3.0	realistic
A.6.8.4.7	0.14543899999999998	0.11272469403404481	72	0.071377	66	-0.04134769403404481	0.04134769403404481	h3n2_realistic_delay	2012-01-01	2012-04-01	3.0	realistic
A.6.8.4.7.1	0.04503	0.03864973380383676	19	0.0038650000000000004	20	-0.03478473380383676	0.03478473380383676	h3n2_realistic_delay	2012-01-01	2012-04-01	3.0	realistic
A.6.8.5.1	0.068111	0.05019702713653385	22	0.059162	52	0.008964972863466147	0.008964972863466147	h3n2_realistic_delay	2012-01-01	2012-04-01	3.0	realistic
A.6.8.5.2	0.608869	0.6928624568188193	269	0.7632869999999999	613	0.07042454318118063	0.07042454318118063	h3n2_realistic_delay	2012-01-01	2012-04-01	3.0	realistic
A.6.8.5.2.2	0.031351000000000004	0.026502906102831816	52	0.00753	15	-0.018972906102831817	0.018972906102831817	h3n2_realistic_delay	2012-01-01	2012-04-01	3.0	realistic
A.6.8.5.2.3	0.028806000000000002	0.02066946958179027	8	0.033033	28	0.012363530418209728	0.012363530418209728	h3n2_realistic_delay	2012-01-01	2012-04-01	3.0	realistic
A.6.8.5.2.4	0.273593	0.35833450913994275	92	0.35743400000000003	264	-0.0009005091399427179	0.0009005091399427179	h3n2_realistic_delay	2012-01-01	2012-04-01	3.0	realistic
A.6.8.5.2.4.1	0.228952	0.3197717146418475	55	0.349885	247	0.030113285358152497	0.030113285358152497	h3n2_realistic_delay	2012-01-01	2012-04-01	3.0	realistic
A.6.8.5.2.4.1.2	0.10034	0.1597823108926567	26	0.068421	84	-0.09136131089265671	0.09136131089265671	h3n2_realistic_delay	2012-01-01	2012-04-01	3.0	realistic
A.6.6	0.018916999999999996	0.0077867927635835	9	0.001936	6	-0.0058507927635835	0.0058507927635835	h3n2_no_delay	2012-01-01	2012-07-01	6.0	none
A.6.6.3	0.017654	0.0072869687993969	8	0.001936	6	-0.0053509687993969	0.0053509687993969	h3n2_no_delay	2012-01-01	2012-07-01	6.0	none
A.6.6.3.2	0.000812	0.0002436891074634	1	0.0	0	-0.0002436891074634	0.0002436891074634	h3n2_no_delay	2012-01-01	2012-07-01	6.0	none
A.6.6.3.3	0.015792999999999998	0.0066280664530967	6	0.001936	6	-0.0046920664530967	0.0046920664530967	h3n2_no_delay	2012-01-01	2012-07-01	6.0	none
A.6.8	0.9810669999999999	0.9922132072363838	798	0.995077	716	0.0028637927636161464	0.0028637927636161464	h3n2_no_delay	2012-01-01	2012-07-01	6.0	none
A.6.8.1	0.009008	0.0032773636127609125	10	0.025099	14	0.021821636387239086	0.021821636387239086	h3n2_no_delay	2012-01-01	2012-07-01	6.0	none
A.6.8.4	0.153401	0.08294546655692461	201	0.210191	126	0.12724553344307538	0.12724553344307538	h3n2_no_delay	2012-01-01	2012-07-01	6.0	none
A.6.8.4.1	1.3e-05	6.158667105845681e-06	1	0.0	0	-6.158667105845681e-06	6.158667105845681e-06	h3n2_no_delay	2012-01-01	2012-07-01	6.0	none
A.6.8.4.2	0.001051	0.000379519986137	2	0.0	0	-0.000379519986137	0.000379519986137	h3n2_no_delay	2012-01-01	2012-07-01	6.0	none
A.6.8.4.4	0.023858	0.016343422154054134	28	0.016757	15	0.0004135778459458672	0.0004135778459458672	h3n2_no_delay	2012-01-01	2012-07-01	6.0	none
A.6.8.4.6	0.016181	0.004284791622828965	22	0.059734999999999996	23	0.05545020837717103	0.05545020837717103	h3n2_no_delay	2012-01-01	2012-07-01	6.0	none
A.6.8.4.6.2	0.012247	0.002759987796567682	9	0.037902	14	0.03514201220343231	0.03514201220343231	h3n2_no_delay	2012-01-01	2012-07-01	6.0	none
A.6.8.4.7	0.074144	0.03949078648223968	91	0.108441	65	0.06895021351776032	0.06895021351776032	h3n2_no_delay	2012-01-01	2012-07-01	6.0	none
A.6.8.4.7.1	0.025197	0.015788406503382924	31	0.000126	3	-0.015662406503382922	0.015662406503382922	h3n2_no_delay	2012-01-01	2012-07-01	6.0	none
A.6.8.5.1	0.063678	0.030662366194125386	43	0.090501	51	0.05983863380587461	0.05983863380587461	h3n2_no_delay	2012-01-01	2012-07-01	6.0	none
A.6.8.5.2	0.7549509999999999	0.8753225655043254	543	0.669286	525	-0.20603656550432536	0.20603656550432536	h3n2_no_delay	2012-01-01	2012-07-01	6.0	none
A.6.8.5.2.2	0.014581	0.008494452885921011	55	0.002131	6	-0.006363452885921011	0.006363452885921011	h3n2_no_delay	2012-01-01	2012-07-01	6.0	none
A.6.8.5.2.3	0.042888	0.0231479589813273	23	0.013986	19	-0.0091619589813273	0.0091619589813273	h3n2_no_delay	2012-01-01	2012-07-01	6.0	none
A.6.8.5.2.4	0.28909399999999996	0.38979116288823823	197	0.42269100000000004	247	0.03289983711176181	0.03289983711176181	h3n2_no_delay	2012-01-01	2012-07-01	6.0	none
A.6.8.5.2.4.1	0.262555	0.3751969486423763	156	0.412714	242	0.03751705135762373	0.03751705135762373	h3n2_no_delay	2012-01-01	2012-07-01	6.0	none
A.6.8.5.2.4.1.2	0.114119	0.2072227011467137	76	0.032247	40	-0.1749757011467137	0.1749757011467137	h3n2_no_delay	2012-01-01	2012-07-01	6.0	none
A.6.6	0.015655	0.0060133637679355995	6	0.001936	6	-0.004077363767935599	0.004077363767935599	h3n2_ideal_delay	2012-01-01	2012-07-01	6.0	ideal
A.6.6.3	0.01373	0.005005880408610599	5	0.001936	6	-0.003069880408610599	0.003069880408610599	h3n2_ideal_delay	2012-01-01	2012-07-01	6.0	ideal
A.6.6.3.2	0.001236	0.0003452941570548	1	0.0	0	-0.0003452941570548	0.0003452941570548	h3n2_ideal_delay	2012-01-01	2012-07-01	6.0	ideal
A.6.6.3.3	0.010896	0.0040495759502593	3	0.001936	6	-0.0021135759502592995	0.0021135759502592995	h3n2_ideal_delay	2012-01-01	2012-07-01	6.0	ideal
A.6.8	0.984293	0.9939866362320369	695	0.995077	716	0.0010903637679631206	0.0010903637679631206	h3n2_ideal_delay	2012-01-01	2012-07-01	6.0	ideal
A.6.8.1	0.011115	0.004156263424029567	9	0.025099	14	0.020942736575970435	0.020942736575970435	h3n2_ideal_delay	2012-01-01	2012-07-01	6.0	ideal
A.6.8.4	0.190235	0.11161124617949361	200	0.210191	126	0.09857975382050638	0.09857975382050638	h3n2_ideal_delay	2012-01-01	2012-07-01	6.0	ideal
A.6.8.4.1	1.9e-05	8.502636771797311e-06	1	0.0	0	-8.502636771797311e-06	8.502636771797311e-06	h3n2_ideal_delay	2012-01-01	2012-07-01	6.0	ideal
A.6.8.4.2	0.0015999999999999999	0.0005558878577739	2	0.0	0	-0.0005558878577739	0.0005558878577739	h3n2_ideal_delay	2012-01-01	2012-07-01	6.0	ideal
A.6.8.4.4	0.033872	0.0229466902767001	27	0.016757	15	-0.006189690276700098	0.006189690276700098	h3n2_ideal_delay	2012-01-01	2012-07-01	6.0	ideal
A.6.8.4.6	0.017622000000000002	0.004226499811719407	21	0.059734999999999996	23	0.05550850018828059	0.05550850018828059	h3n2_ideal_delay	2012-01-01	2012-07-01	6.0	ideal
A.6.8.4.6.2	0.013897000000000001	0.002637853600351663	8	0.037902	14	0.03526414639964834	0.03526414639964834	h3n2_ideal_delay	2012-01-01	2012-07-01	6.0	ideal
A.6.8.4.7	0.08255799999999999	0.04430636793482361	89	0.108441	65	0.06413463206517639	0.06413463206517639	h3n2_ideal_delay	2012-01-01	2012-07-01	6.0	ideal
A.6.8.4.7.1	0.031446	0.022011918701899256	31	0.000126	3	-0.021885918701899255	0.021885918701899255	h3n2_ideal_delay	2012-01-01	2012-07-01	6.0	ideal
A.6.8.5.1	0.052471	0.024715298937336427	32	0.090501	51	0.06578570106266357	0.06578570106266357	h3n2_ideal_delay	2012-01-01	2012-07-01	6.0	ideal
A.6.8.5.2	0.7304269999999999	0.8534946452319285	453	0.669286	525	-0.18420864523192848	0.18420864523192848	h3n2_ideal_delay	2012-01-01	2012-07-01	6.0	ideal
A.6.8.5.2.2	0.021295	0.010632022273992237	57	0.002131	6	-0.008501022273992236	0.008501022273992236	h3n2_ideal_delay	2012-01-01	2012-07-01	6.0	ideal
A.6.8.5.2.3	0.038037	0.016847928296543545	18	0.013986	19	-0.0028619282965435446	0.0028619282965435446	h3n2_ideal_delay	2012-01-01	2012-07-01	6.0	ideal
A.6.8.5.2.4	0.337239	0.43973326332480456	175	0.42269100000000004	247	-0.01704226332480452	0.01704226332480452	h3n2_ideal_delay	2012-01-01	2012-07-01	6.0	ideal
A.6.8.5.2.4.1	0.303838	0.42069012833760694	133	0.412714	242	-0.007976128337606914	0.007976128337606914	h3n2_ideal_delay	2012-01-01	2012-07-01	6.0	ideal
A.6.8.5.2.4.1.2	0.143263	0.24756882934683774	68	0.032247	40	-0.21532182934683775	0.21532182934683775	h3n2_ideal_delay	2012-01-01	2012-07-01	6.0	ideal
A.6.6.3	0.004274999999999999	0.0016218148707859874	2	0.001936	6	0.00031418512921401257	0.00031418512921401257	h3n2_realistic_delay	2012-01-01	2012-07-01	6.0	realistic
A.6.6.3.2	2.3e-05	8.681834956587443e-06	1	0.0	0	-8.681834956587443e-06	8.681834956587443e-06	h3n2_realistic_delay	2012-01-01	2012-07-01	6.0	realistic
A.6.8	0.995699	0.9983781851291964	463	0.995077	716	-0.0033011851291964156	0.0033011851291964156	h3n2_realistic_delay	2012-01-01	2012-07-01	6.0	realistic
A.6.8.1	0.011123000000000001	0.003954519335944492	9	0.025099	14	0.02114448066405551	0.02114448066405551	h3n2_realistic_delay	2012-01-01	2012-07-01	6.0	realistic
A.6.8.4	0.307477	0.17978472912445606	162	0.210191	126	0.030406270875543928	0.030406270875543928	h3n2_realistic_delay	2012-01-01	2012-07-01	6.0	realistic
A.6.8.4.1	7.4e-05	3.8617214752237206e-05	2	0.0	0	-3.8617214752237206e-05	3.8617214752237206e-05	h3n2_realistic_delay	2012-01-01	2012-07-01	6.0	realistic
A.6.8.4.2	0.004259	0.001473440202169	2	0.0	0	-0.001473440202169	0.001473440202169	h3n2_realistic_delay	2012-01-01	2012-07-01	6.0	realistic
A.6.8.4.4	0.049469	0.0323183146958051	16	0.016757	15	-0.0155613146958051	0.0155613146958051	h3n2_realistic_delay	2012-01-01	2012-07-01	6.0	realistic
A.6.8.4.6	0.017006	0.00514963862629933	21	0.059734999999999996	23	0.05458536137370067	0.05458536137370067	h3n2_realistic_delay	2012-01-01	2012-07-01	6.0	realistic
A.6.8.4.6.2	0.007678	0.00121135119445384	5	0.037902	14	0.03669064880554616	0.03669064880554616	h3n2_realistic_delay	2012-01-01	2012-07-01	6.0	realistic
A.6.8.4.7	0.14543899999999998	0.07808061230573625	72	0.108441	65	0.030360387694263746	0.030360387694263746	h3n2_realistic_delay	2012-01-01	2012-07-01	6.0	realistic
A.6.8.4.7.1	0.04503	0.029712817664409866	19	0.000126	3	-0.029586817664409865	0.029586817664409865	h3n2_realistic_delay	2012-01-01	2012-07-01	6.0	realistic
A.6.8.5.1	0.068111	0.033013259231916676	22	0.090501	51	0.05748774076808332	0.05748774076808332	h3n2_realistic_delay	2012-01-01	2012-07-01	6.0	realistic
A.6.8.5.2	0.608869	0.7816026269508025	269	0.669286	525	-0.11231662695080247	0.11231662695080247	h3n2_realistic_delay	2012-01-01	2012-07-01	6.0	realistic
A.6.8.5.2.2	0.031351000000000004	0.021188273496580985	52	0.002131	6	-0.019057273496580984	0.019057273496580984	h3n2_realistic_delay	2012-01-01	2012-07-01	6.0	realistic
A.6.8.5.2.3	0.028806000000000002	0.013650602038306004	8	0.013986	19	0.00033539796169399644	0.00033539796169399644	h3n2_realistic_delay	2012-01-01	2012-07-01	6.0	realistic
A.6.8.5.2.4	0.273593	0.46826967653569085	92	0.42269100000000004	247	-0.04557867653569081	0.04557867653569081	h3n2_realistic_delay	2012-01-01	2012-07-01	6.0	realistic
A.6.8.5.2.4.1	0.228952	0.43816997003352953	55	0.412714	242	-0.025455970033529507	0.025455970033529507	h3n2_realistic_delay	2012-01-01	2012-07-01	6.0	realistic
A.6.8.5.2.4.1.2	0.10034	0.2417079954509713	26	0.032247	40	-0.2094609954509713	0.2094609954509713	h3n2_realistic_delay	2012-01-01	2012-07-01	6.0	realistic
A.6.6	0.018916999999999996	0.0040970863055323	9	8.3e-05	1	-0.0040140863055323	0.0040140863055323	h3n2_no_delay	2012-01-01	2012-10-01	9.0	none
A.6.6.3	0.017654	0.0038446799759539996	8	8.3e-05	1	-0.0037616799759539995	0.0037616799759539995	h3n2_no_delay	2012-01-01	2012-10-01	9.0	none
A.6.6.3.2	0.000812	0.0001071648760875	1	0.0	0	-0.0001071648760875	0.0001071648760875	h3n2_no_delay	2012-01-01	2012-10-01	9.0	none
A.6.6.3.3	0.015792999999999998	0.0035278165876895997	6	8.3e-05	1	-0.0034448165876895995	0.0034448165876895995	h3n2_no_delay	2012-01-01	2012-10-01	9.0	none
A.6.8	0.9810669999999999	0.9959029136944364	798	0.999817	628	0.003914086305563558	0.003914086305563558	h3n2_no_delay	2012-01-01	2012-10-01	9.0	none
A.6.8.1	0.009008	0.0016699269934924107	10	0.010805	15	0.00913507300650759	0.00913507300650759	h3n2_no_delay	2012-01-01	2012-10-01	9.0	none
A.6.8.4	0.153401	0.05144248160740617	201	0.233089	136	0.18164651839259383	0.18164651839259383	h3n2_no_delay	2012-01-01	2012-10-01	9.0	none
A.6.8.4.1	1.3e-05	3.402786674174534e-06	1	0.0	0	-3.402786674174534e-06	3.402786674174534e-06	h3n2_no_delay	2012-01-01	2012-10-01	9.0	none
A.6.8.4.2	0.001051	0.0001878841879330851	2	0.0	0	-0.0001878841879330851	0.0001878841879330851	h3n2_no_delay	2012-01-01	2012-10-01	9.0	none
A.6.8.4.4	0.023858	0.011059508966589754	28	0.000719	10	-0.010340508966589754	0.010340508966589754	h3n2_no_delay	2012-01-01	2012-10-01	9.0	none
A.6.8.4.6	0.016181	0.0018458049050311242	22	0.179786	63	0.1779401950949689	0.1779401950949689	h3n2_no_delay	2012-01-01	2012-10-01	9.0	none
A.6.8.4.6.2	0.012247	0.0010560352581029165	9	0.090993	36	0.0899369647418971	0.0899369647418971	h3n2_no_delay	2012-01-01	2012-10-01	9.0	none
A.6.8.4.7	0.074144	0.0240223726412953	91	0.042512	51	0.018489627358704703	0.018489627358704703	h3n2_no_delay	2012-01-01	2012-10-01	9.0	none
A.6.8.4.7.1	0.025197	0.010285550185336327	31	0.0	0	-0.010285550185336327	0.010285550185336327	h3n2_no_delay	2012-01-01	2012-10-01	9.0	none
A.6.8.5.1	0.063678	0.017701927023470534	43	0.08451	54	0.06680807297652946	0.06680807297652946	h3n2_no_delay	2012-01-01	2012-10-01	9.0	none
A.6.8.5.2	0.7549509999999999	0.925086683903409	543	0.6714129999999999	423	-0.25367368390340905	0.25367368390340905	h3n2_no_delay	2012-01-01	2012-10-01	9.0	none
A.6.8.5.2.2	0.014581	0.005804825565960287	55	6.8e-05	1	-0.0057368255659602865	0.0057368255659602865	h3n2_no_delay	2012-01-01	2012-10-01	9.0	none
A.6.8.5.2.3	0.042888	0.014217995710917869	23	0.004274	10	-0.009943995710917869	0.009943995710917869	h3n2_no_delay	2012-01-01	2012-10-01	9.0	none
A.6.8.5.2.4	0.28909399999999996	0.45487114807236806	197	0.5386839999999999	294	0.08381285192763188	0.08381285192763188	h3n2_no_delay	2012-01-01	2012-10-01	9.0	none
A.6.8.5.2.4.1	0.262555	0.44601328785090244	156	0.534785	290	0.08877171214909751	0.08877171214909751	h3n2_no_delay	2012-01-01	2012-10-01	9.0	none
A.6.8.5.2.4.1.2	0.114119	0.2683087876758715	76	0.014631	19	-0.2536777876758715	0.2536777876758715	h3n2_no_delay	2012-01-01	2012-10-01	9.0	none
A.6.6	0.015655	0.0030058679801766	6	8.3e-05	1	-0.0029228679801766	0.0029228679801766	h3n2_ideal_delay	2012-01-01	2012-10-01	9.0	ideal
A.6.6.3	0.01373	0.0024255769983994	5	8.3e-05	1	-0.0023425769983994	0.0023425769983994	h3n2_ideal_delay	2012-01-01	2012-10-01	9.0	ideal
A.6.6.3.2	0.001236	0.0001453044699679	1	0.0	0	-0.0001453044699679	0.0001453044699679	h3n2_ideal_delay	2012-01-01	2012-10-01	9.0	ideal
A.6.6.3.3	0.010896	0.0019794649477576	3	8.3e-05	1	-0.0018964649477576	0.0018964649477576	h3n2_ideal_delay	2012-01-01	2012-10-01	9.0	ideal
A.6.8	0.984293	0.9969941320197973	695	0.999817	628	0.0028228679802027035	0.0028228679802027035	h3n2_ideal_delay	2012-01-01	2012-10-01	9.0	ideal
A.6.8.1	0.011115	0.002159984147247337	9	0.010805	15	0.008645015852752663	0.008645015852752663	h3n2_ideal_delay	2012-01-01	2012-10-01	9.0	ideal
A.6.8.4	0.190235	0.07307126184728335	200	0.233089	136	0.16001773815271664	0.16001773815271664	h3n2_ideal_delay	2012-01-01	2012-10-01	9.0	ideal
A.6.8.4.1	1.9e-05	4.528537884811991e-06	1	0.0	0	-4.528537884811991e-06	4.528537884811991e-06	h3n2_ideal_delay	2012-01-01	2012-10-01	9.0	ideal
A.6.8.4.2	0.0015999999999999999	0.0002699363213911	2	0.0	0	-0.0002699363213911	0.0002699363213911	h3n2_ideal_delay	2012-01-01	2012-10-01	9.0	ideal
A.6.8.4.4	0.033872	0.015268502465786794	27	0.000719	10	-0.014549502465786793	0.014549502465786793	h3n2_ideal_delay	2012-01-01	2012-10-01	9.0	ideal
A.6.8.4.6	0.017622000000000002	0.0017546273210593294	21	0.179786	63	0.17803137267894067	0.17803137267894067	h3n2_ideal_delay	2012-01-01	2012-10-01	9.0	ideal
A.6.8.4.6.2	0.013897000000000001	0.0009189779692291139	8	0.090993	36	0.09007402203077089	0.09007402203077089	h3n2_ideal_delay	2012-01-01	2012-10-01	9.0	ideal
A.6.8.4.7	0.08255799999999999	0.027327235340530748	89	0.042512	51	0.015184764659469253	0.015184764659469253	h3n2_ideal_delay	2012-01-01	2012-10-01	9.0	ideal
A.6.8.4.7.1	0.031446	0.015176054343521867	31	0.0	0	-0.015176054343521867	0.015176054343521867	h3n2_ideal_delay	2012-01-01	2012-10-01	9.0	ideal
A.6.8.5.1	0.052471	0.014107368834691669	32	0.08451	54	0.07040263116530833	0.07040263116530833	h3n2_ideal_delay	2012-01-01	2012-10-01	9.0	ideal
A.6.8.5.2	0.7304269999999999	0.907652214737743	453	0.6714129999999999	423	-0.23623921473774312	0.23623921473774312	h3n2_ideal_delay	2012-01-01	2012-10-01	9.0	ideal
A.6.8.5.2.2	0.021295	0.006870875511289592	57	6.8e-05	1	-0.006802875511289591	0.006802875511289591	h3n2_ideal_delay	2012-01-01	2012-10-01	9.0	ideal
A.6.8.5.2.3	0.038037	0.009411455538752674	18	0.004274	10	-0.0051374555387526735	0.0051374555387526735	h3n2_ideal_delay	2012-01-01	2012-10-01	9.0	ideal
A.6.8.5.2.4	0.337239	0.48097780915963917	175	0.5386839999999999	294	0.05770619084036077	0.05770619084036077	h3n2_ideal_delay	2012-01-01	2012-10-01	9.0	ideal
A.6.8.5.2.4.1	0.303838	0.46913426538639247	133	0.534785	290	0.06565073461360749	0.06565073461360749	h3n2_ideal_delay	2012-01-01	2012-10-01	9.0	ideal
A.6.8.5.2.4.1.2	0.143263	0.30092057214582946	68	0.014631	19	-0.28628957214582945	0.28628957214582945	h3n2_ideal_delay	2012-01-01	2012-10-01	9.0	ideal
A.6.6.3	0.004274999999999999	0.000784461009003187	2	8.3e-05	1	-0.0007014610090031871	0.0007014610090031871	h3n2_realistic_delay	2012-01-01	2012-10-01	9.0	realistic
A.6.6.3.2	2.3e-05	4.188811841187019e-06	1	0.0	0	-4.188811841187019e-06	4.188811841187019e-06	h3n2_realistic_delay	2012-01-01	2012-10-01	9.0	realistic
A.6.8	0.995699	0.9992155389909793	463	0.999817	628	0.0006014610090206984	0.0006014610090206984	h3n2_realistic_delay	2012-01-01	2012-10-01	9.0	realistic
A.6.8.1	0.011123000000000001	0.00195801254946795	9	0.010805	15	0.00884698745053205	0.00884698745053205	h3n2_realistic_delay	2012-01-01	2012-10-01	9.0	realistic
A.6.8.4	0.307477	0.1144694686110042	162	0.233089	136	0.1186195313889958	0.1186195313889958	h3n2_realistic_delay	2012-01-01	2012-10-01	9.0	realistic
A.6.8.4.1	7.4e-05	2.2357371692507633e-05	2	0.0	0	-2.2357371692507633e-05	2.2357371692507633e-05	h3n2_realistic_delay	2012-01-01	2012-10-01	9.0	realistic
A.6.8.4.2	0.004259	0.0007083109725514001	2	0.0	0	-0.0007083109725514001	0.0007083109725514001	h3n2_realistic_delay	2012-01-01	2012-10-01	9.0	realistic
A.6.8.4.4	0.049469	0.0210354258456046	16	0.000719	10	-0.0203164258456046	0.0203164258456046	h3n2_realistic_delay	2012-01-01	2012-10-01	9.0	realistic
A.6.8.4.6	0.017006	0.0024207945822265673	21	0.179786	63	0.17736520541777342	0.17736520541777342	h3n2_realistic_delay	2012-01-01	2012-10-01	9.0	realistic
A.6.8.4.6.2	0.007678	0.0003921060822225673	5	0.090993	36	0.09060089391777744	0.09060089391777744	h3n2_realistic_delay	2012-01-01	2012-10-01	9.0	realistic
A.6.8.4.7	0.14543899999999998	0.04701175805555553	72	0.042512	51	-0.004499758055555532	0.004499758055555532	h3n2_realistic_delay	2012-01-01	2012-10-01	9.0	realistic
A.6.8.4.7.1	0.04503	0.019837817699142217	19	0.0	0	-0.019837817699142217	0.019837817699142217	h3n2_realistic_delay	2012-01-01	2012-10-01	9.0	realistic
A.6.8.5.1	0.068111	0.01879816104830479	22	0.08451	54	0.06571183895169522	0.06571183895169522	h3n2_realistic_delay	2012-01-01	2012-10-01	9.0	realistic
A.6.8.5.2	0.608869	0.8639819299781878	269	0.6714129999999999	423	-0.19256892997818786	0.19256892997818786	h3n2_realistic_delay	2012-01-01	2012-10-01	9.0	realistic
A.6.8.5.2.2	0.031351000000000004	0.01562846343694553	52	6.8e-05	1	-0.01556046343694553	0.01556046343694553	h3n2_realistic_delay	2012-01-01	2012-10-01	9.0	realistic
A.6.8.5.2.3	0.028806000000000002	0.008047214614573391	8	0.004274	10	-0.003773214614573391	0.003773214614573391	h3n2_realistic_delay	2012-01-01	2012-10-01	9.0	realistic
A.6.8.5.2.4	0.273593	0.5935237750650131	92	0.5386839999999999	294	-0.05483977506501314	0.05483977506501314	h3n2_realistic_delay	2012-01-01	2012-10-01	9.0	realistic
A.6.8.5.2.4.1	0.228952	0.5728504304173009	55	0.534785	290	-0.03806543041730093	0.03806543041730093	h3n2_realistic_delay	2012-01-01	2012-10-01	9.0	realistic
A.6.8.5.2.4.1.2	0.10034	0.3389716289997325	26	0.014631	19	-0.3243406289997325	0.3243406289997325	h3n2_realistic_delay	2012-01-01	2012-10-01	9.0	realistic
A.6.6	0.018916999999999996	0.001850160013900298	9	0.0	0	-0.001850160013900298	0.001850160013900298	h3n2_no_delay	2012-01-01	2013-01-01	12.0	none
A.6.6.3	0.017654	0.001742109880588998	8	0.0	0	-0.001742109880588998	0.001742109880588998	h3n2_no_delay	2012-01-01	2013-01-01	12.0	none
A.6.6.3.2	0.000812	3.994944163804965e-05	1	0.0	0	-3.994944163804965e-05	3.994944163804965e-05	h3n2_no_delay	2012-01-01	2013-01-01	12.0	none
A.6.6.3.3	0.015792999999999998	0.0016123842005360937	6	0.0	0	-0.0016123842005360937	0.0016123842005360937	h3n2_no_delay	2012-01-01	2013-01-01	12.0	none
A.6.8	0.9810669999999999	0.9981498399860728	798	0.999985	565	0.0018351600139272506	0.0018351600139272506	h3n2_no_delay	2012-01-01	2013-01-01	12.0	none
A.6.8.1	0.009008	0.0007427159150133965	10	0.000943	4	0.0002002840849866036	0.0002002840849866036	h3n2_no_delay	2012-01-01	2013-01-01	12.0	none
A.6.8.4	0.153401	0.02773189551576368	201	0.097928	91	0.07019610448423633	0.07019610448423633	h3n2_no_delay	2012-01-01	2013-01-01	12.0	none
A.6.8.4.1	1.3e-05	1.5937662125424494e-06	1	0.0	0	-1.5937662125424494e-06	1.5937662125424494e-06	h3n2_no_delay	2012-01-01	2013-01-01	12.0	none
A.6.8.4.2	0.001051	8.037598040091425e-05	2	0.0	0	-8.037598040091425e-05	8.037598040091425e-05	h3n2_no_delay	2012-01-01	2013-01-01	12.0	none
A.6.8.4.4	0.023858	0.006419826556413677	28	0.001803	1	-0.004616826556413677	0.004616826556413677	h3n2_no_delay	2012-01-01	2013-01-01	12.0	none
A.6.8.4.6	0.016181	0.000698538073006246	22	0.080576	69	0.07987746192699374	0.07987746192699374	h3n2_no_delay	2012-01-01	2013-01-01	12.0	none
A.6.8.4.6.2	0.012247	0.00034353633489875925	9	0.050803	41	0.05045946366510124	0.05045946366510124	h3n2_no_delay	2012-01-01	2013-01-01	12.0	none
A.6.8.4.7	0.074144	0.012649242807122839	91	0.014679	17	0.0020297571928771605	0.0020297571928771605	h3n2_no_delay	2012-01-01	2013-01-01	12.0	none
A.6.8.4.7.1	0.025197	0.005768390791478118	31	0.0	0	-0.005768390791478118	0.005768390791478118	h3n2_no_delay	2012-01-01	2013-01-01	12.0	none
A.6.8.5.1	0.063678	0.008820365250594386	43	0.034272000000000004	38	0.025451634749405618	0.025451634749405618	h3n2_no_delay	2012-01-01	2013-01-01	12.0	none
A.6.8.5.2	0.7549509999999999	0.9608543047688953	543	0.866842	432	-0.09401230476889533	0.09401230476889533	h3n2_no_delay	2012-01-01	2013-01-01	12.0	none
A.6.8.5.2.2	0.014581	0.003658430103826429	55	0.0	0	-0.003658430103826429	0.003658430103826429	h3n2_no_delay	2012-01-01	2013-01-01	12.0	none
A.6.8.5.2.3	0.042888	0.007607767777930803	23	0.000446	1	-0.0071617677779308025	0.0071617677779308025	h3n2_no_delay	2012-01-01	2013-01-01	12.0	none
A.6.8.5.2.4	0.28909399999999996	0.5184470242323158	197	0.753502	360	0.2350549757676842	0.2350549757676842	h3n2_no_delay	2012-01-01	2013-01-01	12.0	none
A.6.8.5.2.4.1	0.262555	0.513836238281485	156	0.744207	355	0.230370761718515	0.230370761718515	h3n2_no_delay	2012-01-01	2013-01-01	12.0	none
A.6.8.5.2.4.1.2	0.114119	0.33049842921660183	76	0.006632	5	-0.3238664292166018	0.3238664292166018	h3n2_no_delay	2012-01-01	2013-01-01	12.0	none
A.6.6	0.015655	0.0012814481043525307	6	0.0	0	-0.0012814481043525307	0.0012814481043525307	h3n2_ideal_delay	2012-01-01	2013-01-01	12.0	ideal
A.6.6.3	0.01373	0.0009987266039062307	5	0.0	0	-0.0009987266039062307	0.0009987266039062307	h3n2_ideal_delay	2012-01-01	2013-01-01	12.0	ideal
A.6.6.3.2	0.001236	5.17218196738307e-05	1	0.0	0	-5.17218196738307e-05	5.17218196738307e-05	h3n2_ideal_delay	2012-01-01	2013-01-01	12.0	ideal
A.6.6.3.3	0.010896	0.0008217385282423	3	0.0	0	-0.0008217385282423	0.0008217385282423	h3n2_ideal_delay	2012-01-01	2013-01-01	12.0	ideal
A.6.8	0.984293	0.9987185518956241	695	0.999985	565	0.001266448104375928	0.001266448104375928	h3n2_ideal_delay	2012-01-01	2013-01-01	12.0	ideal
A.6.8.1	0.011115	0.0009797318357732782	9	0.000943	4	-3.673183577327819e-05	3.673183577327819e-05	h3n2_ideal_delay	2012-01-01	2013-01-01	12.0	ideal
A.6.8.4	0.190235	0.04198296015748702	200	0.097928	91	0.05594503984251298	0.05594503984251298	h3n2_ideal_delay	2012-01-01	2013-01-01	12.0	ideal
A.6.8.4.1	1.9e-05	2.0401751809828192e-06	1	0.0	0	-2.0401751809828192e-06	2.0401751809828192e-06	h3n2_ideal_delay	2012-01-01	2013-01-01	12.0	ideal
A.6.8.4.2	0.0015999999999999999	0.00011370736767340008	2	0.0	0	-0.00011370736767340008	0.00011370736767340008	h3n2_ideal_delay	2012-01-01	2013-01-01	12.0	ideal
A.6.8.4.4	0.033872	0.008684058939510906	27	0.001803	1	-0.006881058939510906	0.006881058939510906	h3n2_ideal_delay	2012-01-01	2013-01-01	12.0	ideal
A.6.8.4.6	0.017622000000000002	0.0006470331473634722	21	0.080576	69	0.07992896685263652	0.07992896685263652	h3n2_ideal_delay	2012-01-01	2013-01-01	12.0	ideal
A.6.8.4.6.2	0.013897000000000001	0.00027187745644665897	8	0.050803	41	0.05053112254355334	0.05053112254355334	h3n2_ideal_delay	2012-01-01	2013-01-01	12.0	ideal
A.6.8.4.7	0.08255799999999999	0.014759583888354327	89	0.014679	17	-8.058388835432799e-05	8.058388835432799e-05	h3n2_ideal_delay	2012-01-01	2013-01-01	12.0	ideal
A.6.8.4.7.1	0.031446	0.009040030338120248	31	0.0	0	-0.009040030338120248	0.009040030338120248	h3n2_ideal_delay	2012-01-01	2013-01-01	12.0	ideal
A.6.8.5.1	0.052471	0.006951283656331821	32	0.034272000000000004	38	0.027320716343668183	0.027320716343668183	h3n2_ideal_delay	2012-01-01	2013-01-01	12.0	ideal
A.6.8.5.2	0.7304269999999999	0.9488035715855652	453	0.866842	432	-0.08196157158556516	0.08196157158556516	h3n2_ideal_delay	2012-01-01	2013-01-01	12.0	ideal
A.6.8.5.2.2	0.021295	0.004163414802503112	57	0.0	0	-0.004163414802503112	0.004163414802503112	h3n2_ideal_delay	2012-01-01	2013-01-01	12.0	ideal
A.6.8.5.2.3	0.038037	0.004602527638004717	18	0.000446	1	-0.004156527638004717	0.004156527638004717	h3n2_ideal_delay	2012-01-01	2013-01-01	12.0	ideal
A.6.8.5.2.4	0.337239	0.5035601292783135	175	0.753502	360	0.2499418707216865	0.2499418707216865	h3n2_ideal_delay	2012-01-01	2013-01-01	12.0	ideal
A.6.8.5.2.4.1	0.303838	0.4971882838004902	133	0.744207	355	0.24701871619950977	0.24701871619950977	h3n2_ideal_delay	2012-01-01	2013-01-01	12.0	ideal
A.6.8.5.2.4.1.2	0.143263	0.34030949908052394	68	0.006632	5	-0.3336774990805239	0.3336774990805239	h3n2_ideal_delay	2012-01-01	2013-01-01	12.0	ideal
A.6.6.3	0.004274999999999999	0.0003150579387078938	2	0.0	0	-0.0003150579387078938	0.0003150579387078938	h3n2_realistic_delay	2012-01-01	2013-01-01	12.0	realistic
A.6.6.3.2	2.3e-05	1.6781050562938154e-06	1	0.0	0	-1.6781050562938154e-06	1.6781050562938154e-06	h3n2_realistic_delay	2012-01-01	2013-01-01	12.0	realistic
A.6.8	0.995699	0.9996849420612757	463	0.999985	565	0.0003000579387243407	0.0003000579387243407	h3n2_realistic_delay	2012-01-01	2013-01-01	12.0	realistic
A.6.8.1	0.011123000000000001	0.0008305870443662338	9	0.000943	4	0.00011241295563376623	0.00011241295563376623	h3n2_realistic_delay	2012-01-01	2013-01-01	12.0	realistic
A.6.8.4	0.307477	0.0624187849585818	162	0.097928	91	0.0355092150414182	0.0355092150414182	h3n2_realistic_delay	2012-01-01	2013-01-01	12.0	realistic
A.6.8.4.1	7.4e-05	1.086386049585144e-05	2	0.0	0	-1.086386049585144e-05	1.086386049585144e-05	h3n2_realistic_delay	2012-01-01	2013-01-01	12.0	realistic
A.6.8.4.2	0.004259	0.0002911434656977	2	0.0	0	-0.0002911434656977	0.0002911434656977	h3n2_realistic_delay	2012-01-01	2013-01-01	12.0	realistic
A.6.8.4.4	0.049469	0.011565800196466901	16	0.001803	1	-0.0097628001964669	0.0097628001964669	h3n2_realistic_delay	2012-01-01	2013-01-01	12.0	realistic
A.6.8.4.6	0.017006	0.0009846741687818319	21	0.080576	69	0.07959132583121817	0.07959132583121817	h3n2_realistic_delay	2012-01-01	2013-01-01	12.0	realistic
A.6.8.4.6.2	0.007678	0.00011005835877449051	5	0.050803	41	0.05069294164122551	0.05069294164122551	h3n2_realistic_delay	2012-01-01	2013-01-01	12.0	realistic
A.6.8.4.7	0.14543899999999998	0.02419222619407703	72	0.014679	17	-0.00951322619407703	0.00951322619407703	h3n2_realistic_delay	2012-01-01	2013-01-01	12.0	realistic
A.6.8.4.7.1	0.04503	0.011278695557983052	19	0.0	0	-0.011278695557983052	0.011278695557983052	h3n2_realistic_delay	2012-01-01	2013-01-01	12.0	realistic
A.6.8.5.1	0.068111	0.009092153270376895	22	0.034272000000000004	38	0.02517984672962311	0.02517984672962311	h3n2_realistic_delay	2012-01-01	2013-01-01	12.0	realistic
A.6.8.5.2	0.608869	0.9273411304672661	269	0.866842	432	-0.06049913046726607	0.06049913046726607	h3n2_realistic_delay	2012-01-01	2013-01-01	12.0	realistic
A.6.8.5.2.2	0.031351000000000004	0.010434413969026614	52	0.0	0	-0.010434413969026614	0.010434413969026614	h3n2_realistic_delay	2012-01-01	2013-01-01	12.0	realistic
A.6.8.5.2.3	0.028806000000000002	0.004151601992399906	8	0.000446	1	-0.0037056019923999055	0.0037056019923999055	h3n2_realistic_delay	2012-01-01	2013-01-01	12.0	realistic
A.6.8.5.2.4	0.273593	0.7130636658245266	92	0.753502	360	0.04043833417547338	0.04043833417547338	h3n2_realistic_delay	2012-01-01	2013-01-01	12.0	realistic
A.6.8.5.2.4.1	0.228952	0.7007643374462087	55	0.744207	355	0.043442662553791256	0.043442662553791256	h3n2_realistic_delay	2012-01-01	2013-01-01	12.0	realistic
A.6.8.5.2.4.1.2	0.10034	0.4364208487007217	26	0.006632	5	-0.42978884870072165	0.42978884870072165	h3n2_realistic_delay	2012-01-01	2013-01-01	12.0	realistic
A.6	0.999982	0.9999999999999675	846	0.9999730000000001	725	-2.699999996735869e-05	2.699999996735869e-05	h3n2_no_delay	2012-04-01	2012-07-01	3.0	none
A.6.6	0.003304	0.0024279278159400433	9	0.001936	6	-0.0004919278159400433	0.0004919278159400433	h3n2_no_delay	2012-04-01	2012-07-01	3.0	none
A.6.6.3	0.0032400000000000003	0.002378136414676196	8	0.001936	6	-0.00044213641467619603	0.00044213641467619603	h3n2_no_delay	2012-04-01	2012-07-01	3.0	none
A.6.6.3.2	2.6e-05	1.3454540441179014e-05	1	0.0	0	-1.3454540441179014e-05	1.3454540441179014e-05	h3n2_no_delay	2012-04-01	2012-07-01	3.0	none
A.6.6.3.3	0.003171	0.0023353396507964762	6	0.001936	6	-0.00039933965079647625	0.00039933965079647625	h3n2_no_delay	2012-04-01	2012-07-01	3.0	none
A.6.8.1	0.020747	0.012339502851929827	12	0.025099	14	0.012759497148070172	0.012759497148070172	h3n2_no_delay	2012-04-01	2012-07-01	3.0	none
A.6.8.4	0.143219	0.10306189164663934	157	0.210191	126	0.10712910835336065	0.10712910835336065	h3n2_no_delay	2012-04-01	2012-07-01	3.0	none
A.6.8.4.2	2.6e-05	1.3606519890812107e-05	1	0.0	0	-1.3606519890812107e-05	1.3606519890812107e-05	h3n2_no_delay	2012-04-01	2012-07-01	3.0	none
A.6.8.4.4	0.02145	0.014731016215242643	24	0.016757	15	0.0020259837847573584	0.0020259837847573584	h3n2_no_delay	2012-04-01	2012-07-01	3.0	none
A.6.8.4.6	0.019671	0.0118759133893863	15	0.059734999999999996	23	0.047859086610613694	0.047859086610613694	h3n2_no_delay	2012-04-01	2012-07-01	3.0	none
A.6.8.4.6.1	0.006584	0.0039925481642922	2	0.001485	2	-0.0025075481642921997	0.0025075481642921997	h3n2_no_delay	2012-04-01	2012-07-01	3.0	none
A.6.8.4.6.2	0.008271	0.004880759589080281	8	0.037902	14	0.033021240410919715	0.033021240410919715	h3n2_no_delay	2012-04-01	2012-07-01	3.0	none
A.6.8.4.7	0.071377	0.057071374176463664	66	0.108441	65	0.05136962582353633	0.05136962582353633	h3n2_no_delay	2012-04-01	2012-07-01	3.0	none
A.6.8.4.7.1	0.0038650000000000004	0.0029670094690354585	20	0.000126	3	-0.0028410094690354587	0.0028410094690354587	h3n2_no_delay	2012-04-01	2012-07-01	3.0	none
A.6.8.5.1	0.059162	0.04613482519536178	52	0.090501	51	0.04436617480463822	0.04436617480463822	h3n2_no_delay	2012-04-01	2012-07-01	3.0	none
A.6.8.5.2	0.763287	0.8310946596331918	613	0.669286	525	-0.1618086596331918	0.1618086596331918	h3n2_no_delay	2012-04-01	2012-07-01	3.0	none
A.6.8.5.2.2	0.00753	0.005156987604603069	15	0.002131	6	-0.003025987604603069	0.003025987604603069	h3n2_no_delay	2012-04-01	2012-07-01	3.0	none
A.6.8.5.2.3	0.033033	0.025608512698990976	28	0.013986	19	-0.011622512698990976	0.011622512698990976	h3n2_no_delay	2012-04-01	2012-07-01	3.0	none
A.6.8.5.2.4	0.35743400000000003	0.4225040773670342	264	0.42269100000000004	247	0.00018692263296582468	0.00018692263296582468	h3n2_no_delay	2012-04-01	2012-07-01	3.0	none
A.6.8.5.2.4.1	0.349885	0.41686328599978395	247	0.412714	242	-0.004149285999783925	0.004149285999783925	h3n2_no_delay	2012-04-01	2012-07-01	3.0	none
A.6.8.5.2.4.1.1	0.063099	0.0752657895105002	22	0.017174000000000002	24	-0.058091789510500196	0.058091789510500196	h3n2_no_delay	2012-04-01	2012-07-01	3.0	none
A.6.8.5.2.4.1.2	0.068421	0.09827204700927893	84	0.032247	40	-0.06602504700927893	0.06602504700927893	h3n2_no_delay	2012-04-01	2012-07-01	3.0	none
A.6	0.999966	0.9999999999999707	761	0.9999730000000001	725	-2.6999999970578337e-05	2.6999999970578337e-05	h3n2_ideal_delay	2012-04-01	2012-07-01	3.0	ideal
A.6.6	0.005129	0.0037618089165947343	9	0.001936	6	-0.0018258089165947343	0.0018258089165947343	h3n2_ideal_delay	2012-04-01	2012-07-01	3.0	ideal
A.6.6.3	0.00503	0.0036861453678766636	8	0.001936	6	-0.0017501453678766636	0.0017501453678766636	h3n2_ideal_delay	2012-04-01	2012-07-01	3.0	ideal
A.6.6.3.2	4.1e-05	2.453993533052041e-05	1	0.0	0	-2.453993533052041e-05	2.453993533052041e-05	h3n2_ideal_delay	2012-04-01	2012-07-01	3.0	ideal
A.6.6.3.3	0.004922	0.0036162926897575	6	0.001936	6	-0.0016802926897575	0.0016802926897575	h3n2_ideal_delay	2012-04-01	2012-07-01	3.0	ideal
A.6.8.1	0.006789	0.0034987791062629707	8	0.025099	14	0.02160022089373703	0.02160022089373703	h3n2_ideal_delay	2012-04-01	2012-07-01	3.0	ideal
A.6.8.4	0.162491	0.11783541752323858	154	0.210191	126	0.09235558247676141	0.09235558247676141	h3n2_ideal_delay	2012-04-01	2012-07-01	3.0	ideal
A.6.8.4.2	4.1e-05	2.4739764317139616e-05	1	0.0	0	-2.4739764317139616e-05	2.4739764317139616e-05	h3n2_ideal_delay	2012-04-01	2012-07-01	3.0	ideal
A.6.8.4.4	0.014298	0.01059732541198678	23	0.016757	15	0.006159674588013222	0.006159674588013222	h3n2_ideal_delay	2012-04-01	2012-07-01	3.0	ideal
A.6.8.4.6	0.015796	0.01045711908484548	12	0.059734999999999996	23	0.04927788091515452	0.04927788091515452	h3n2_ideal_delay	2012-04-01	2012-07-01	3.0	ideal
A.6.8.4.6.2	0.008314	0.005204805483786511	7	0.037902	14	0.03269719451621349	0.03269719451621349	h3n2_ideal_delay	2012-04-01	2012-07-01	3.0	ideal
A.6.8.4.7	0.090139	0.07149810464371327	64	0.108441	65	0.036942895356286726	0.036942895356286726	h3n2_ideal_delay	2012-04-01	2012-07-01	3.0	ideal
A.6.8.4.7.1	0.00601	0.004685291487542314	20	0.000126	3	-0.004559291487542314	0.004559291487542314	h3n2_ideal_delay	2012-04-01	2012-07-01	3.0	ideal
A.6.8.5.1	0.063979	0.051429961466204	46	0.090501	51	0.039071038533795996	0.039071038533795996	h3n2_ideal_delay	2012-04-01	2012-07-01	3.0	ideal
A.6.8.5.2	0.756533	0.8211260814034201	543	0.669286	525	-0.1518400814034201	0.1518400814034201	h3n2_ideal_delay	2012-04-01	2012-07-01	3.0	ideal
A.6.8.5.2.2	0.011723	0.008310766568035432	17	0.002131	6	-0.006179766568035432	0.006179766568035432	h3n2_ideal_delay	2012-04-01	2012-07-01	3.0	ideal
A.6.8.5.2.3	0.035678	0.02906459213229963	25	0.013986	19	-0.01507859213229963	0.01507859213229963	h3n2_ideal_delay	2012-04-01	2012-07-01	3.0	ideal
A.6.8.5.2.4	0.296435	0.3628200089629053	222	0.42269100000000004	247	0.059870991037094756	0.059870991037094756	h3n2_ideal_delay	2012-04-01	2012-07-01	3.0	ideal
A.6.8.5.2.4.1	0.290211	0.35774657110291663	204	0.412714	242	0.05496742889708339	0.05496742889708339	h3n2_ideal_delay	2012-04-01	2012-07-01	3.0	ideal
A.6.8.5.2.4.1.1	0.058018	0.0654426714139201	14	0.017174000000000002	24	-0.0482686714139201	0.0482686714139201	h3n2_ideal_delay	2012-04-01	2012-07-01	3.0	ideal
A.6.8.5.2.4.1.2	0.081558	0.11428218492287873	84	0.032247	40	-0.08203518492287873	0.08203518492287873	h3n2_ideal_delay	2012-04-01	2012-07-01	3.0	ideal
A.6.6	0.012536	0.009471375043256994	8	0.001936	6	-0.007535375043256994	0.007535375043256994	h3n2_realistic_delay	2012-04-01	2012-07-01	3.0	realistic
A.6.6.3	0.012253	0.009273097346624994	7	0.001936	6	-0.007337097346624993	0.007337097346624993	h3n2_realistic_delay	2012-04-01	2012-07-01	3.0	realistic
A.6.6.3.2	0.000117	7.205625907099391e-05	1	0.0	0	-7.205625907099391e-05	7.205625907099391e-05	h3n2_realistic_delay	2012-04-01	2012-07-01	3.0	realistic
A.6.6.3.3	0.011943	0.0090658046699432	5	0.001936	6	-0.0071298046699432	0.0071298046699432	h3n2_realistic_delay	2012-04-01	2012-07-01	3.0	realistic
A.6.8.1	0.003512	0.002657736904261891	6	0.025099	14	0.022441263095738108	0.022441263095738108	h3n2_realistic_delay	2012-04-01	2012-07-01	3.0	realistic
A.6.8.4	0.111478	0.08255265585363594	133	0.210191	126	0.12763834414636405	0.12763834414636405	h3n2_realistic_delay	2012-04-01	2012-07-01	3.0	realistic
A.6.8.4.2	0.00013099999999999999	8.236497090535584e-05	2	0.0	0	-8.236497090535584e-05	8.236497090535584e-05	h3n2_realistic_delay	2012-04-01	2012-07-01	3.0	realistic
A.6.8.4.4	0.014398000000000001	0.010193292075949599	23	0.016757	15	0.006563707924050402	0.006563707924050402	h3n2_realistic_delay	2012-04-01	2012-07-01	3.0	realistic
A.6.8.4.6	0.014516000000000001	0.011401881864804434	7	0.059734999999999996	23	0.048333118135195564	0.048333118135195564	h3n2_realistic_delay	2012-04-01	2012-07-01	3.0	realistic
A.6.8.4.6.2	0.001504	0.0008705044503397	3	0.037902	14	0.0370314955496603	0.0370314955496603	h3n2_realistic_delay	2012-04-01	2012-07-01	3.0	realistic
A.6.8.4.7	0.062236	0.04853841985946642	58	0.108441	65	0.059902580140533575	0.059902580140533575	h3n2_realistic_delay	2012-04-01	2012-07-01	3.0	realistic
A.6.8.4.7.1	0.007447	0.0063991766899792	22	0.000126	3	-0.0062731766899792	0.0062731766899792	h3n2_realistic_delay	2012-04-01	2012-07-01	3.0	realistic
A.6.8.5.1	0.07545299999999999	0.06303591899141468	31	0.090501	51	0.027465081008585315	0.027465081008585315	h3n2_realistic_delay	2012-04-01	2012-07-01	3.0	realistic
A.6.8.5.2	0.796997	0.8422823132074096	370	0.669286	525	-0.1729963132074096	0.1729963132074096	h3n2_realistic_delay	2012-04-01	2012-07-01	3.0	realistic
A.6.8.5.2.2	0.010607	0.006626359671587232	14	0.002131	6	-0.004495359671587232	0.004495359671587232	h3n2_realistic_delay	2012-04-01	2012-07-01	3.0	realistic
A.6.8.5.2.3	0.024517	0.01967499937917081	15	0.013986	19	-0.005688999379170811	0.005688999379170811	h3n2_realistic_delay	2012-04-01	2012-07-01	3.0	realistic
A.6.8.5.2.4	0.225221	0.2771629089098519	141	0.42269100000000004	247	0.14552809109014814	0.14552809109014814	h3n2_realistic_delay	2012-04-01	2012-07-01	3.0	realistic
A.6.8.5.2.4.1	0.21907	0.27229780033407147	128	0.412714	242	0.14041619966592855	0.14041619966592855	h3n2_realistic_delay	2012-04-01	2012-07-01	3.0	realistic
A.6.8.5.2.4.1.1	0.04641	0.041076809802980896	4	0.017174000000000002	24	-0.023902809802980894	0.023902809802980894	h3n2_realistic_delay	2012-04-01	2012-07-01	3.0	realistic
A.6.8.5.2.4.1.2	0.080008	0.11549370305847803	61	0.032247	40	-0.08324670305847803	0.08324670305847803	h3n2_realistic_delay	2012-04-01	2012-07-01	3.0	realistic
A.6	0.999982	0.9999999999999669	846	0.999977	632	-2.29999999669106e-05	2.29999999669106e-05	h3n2_no_delay	2012-04-01	2012-10-01	6.0	none
A.6.6	0.003304	0.001585705140761586	9	8.3e-05	1	-0.001502705140761586	0.001502705140761586	h3n2_no_delay	2012-04-01	2012-10-01	6.0	none
A.6.6.3	0.0032400000000000003	0.0015517654511556945	8	8.3e-05	1	-0.0014687654511556945	0.0014687654511556945	h3n2_no_delay	2012-04-01	2012-10-01	6.0	none
A.6.6.3.2	2.6e-05	6.100192383441243e-06	1	0.0	0	-6.100192383441243e-06	6.100192383441243e-06	h3n2_no_delay	2012-04-01	2012-10-01	6.0	none
A.6.6.3.3	0.003171	0.0015281225470372714	6	8.3e-05	1	-0.0014451225470372715	0.0014451225470372715	h3n2_no_delay	2012-04-01	2012-10-01	6.0	none
A.6.8.1	0.020747	0.006834743034598324	12	0.010805	15	0.003970256965401676	0.003970256965401676	h3n2_no_delay	2012-04-01	2012-10-01	6.0	none
A.6.8.4	0.143219	0.06803975857089349	157	0.233089	136	0.16504924142910649	0.16504924142910649	h3n2_no_delay	2012-04-01	2012-10-01	6.0	none
A.6.8.4.2	2.6e-05	6.238783524948902e-06	1	0.0	0	-6.238783524948902e-06	6.238783524948902e-06	h3n2_no_delay	2012-04-01	2012-10-01	6.0	none
A.6.8.4.4	0.02145	0.009157649531684594	24	0.000719	10	-0.008438649531684595	0.008438649531684595	h3n2_no_delay	2012-04-01	2012-10-01	6.0	none
A.6.8.4.6	0.019671	0.006319169797294046	15	0.179786	63	0.17346683020270595	0.17346683020270595	h3n2_no_delay	2012-04-01	2012-10-01	6.0	none
A.6.8.4.6.1	0.006584	0.0021212537114844	2	0.083434	21	0.08131274628851559	0.08131274628851559	h3n2_no_delay	2012-04-01	2012-10-01	6.0	none
A.6.8.4.6.2	0.008271	0.0025329804414045984	8	0.090993	36	0.0884600195585954	0.0884600195585954	h3n2_no_delay	2012-04-01	2012-10-01	6.0	none
A.6.8.4.7	0.071377	0.0407810468524959	66	0.042512	51	0.0017309531475040996	0.0017309531475040996	h3n2_no_delay	2012-04-01	2012-10-01	6.0	none
A.6.8.4.7.1	0.0038650000000000004	0.0020098300603184	20	0.0	0	-0.0020098300603184	0.0020098300603184	h3n2_no_delay	2012-04-01	2012-10-01	6.0	none
A.6.8.5.1	0.059162	0.032168315257781285	52	0.08451	54	0.052341684742218716	0.052341684742218716	h3n2_no_delay	2012-04-01	2012-10-01	6.0	none
A.6.8.5.2	0.763287	0.8892037296885211	613	0.6714129999999999	423	-0.2177907296885212	0.2177907296885212	h3n2_no_delay	2012-04-01	2012-10-01	6.0	none
A.6.8.5.2.2	0.00753	0.003242974539081401	15	6.8e-05	1	-0.003174974539081401	0.003174974539081401	h3n2_no_delay	2012-04-01	2012-10-01	6.0	none
A.6.8.5.2.3	0.033033	0.017557496063559594	28	0.004274	10	-0.013283496063559594	0.013283496063559594	h3n2_no_delay	2012-04-01	2012-10-01	6.0	none
A.6.8.5.2.4	0.35743400000000003	0.4940541282150966	264	0.5386839999999999	294	0.04462987178490335	0.04462987178490335	h3n2_no_delay	2012-04-01	2012-10-01	6.0	none
A.6.8.5.2.4.1	0.349885	0.49033432241706965	247	0.534785	290	0.04445067758293031	0.04445067758293031	h3n2_no_delay	2012-04-01	2012-10-01	6.0	none
A.6.8.5.2.4.1.1	0.063099	0.080690653281009	22	0.000433	11	-0.08025765328100899	0.08025765328100899	h3n2_no_delay	2012-04-01	2012-10-01	6.0	none
A.6.8.5.2.4.1.2	0.068421	0.15098541216945277	84	0.014631	19	-0.13635441216945277	0.13635441216945277	h3n2_no_delay	2012-04-01	2012-10-01	6.0	none
A.6	0.999966	0.9999999999999698	761	0.999977	632	-2.299999996979718e-05	2.299999996979718e-05	h3n2_ideal_delay	2012-04-01	2012-10-01	6.0	ideal
A.6.6	0.005129	0.002453934042394361	9	8.3e-05	1	-0.002370934042394361	0.002370934042394361	h3n2_ideal_delay	2012-04-01	2012-10-01	6.0	ideal
A.6.6.3	0.00503	0.002403120170629614	8	8.3e-05	1	-0.002320120170629614	0.002320120170629614	h3n2_ideal_delay	2012-04-01	2012-10-01	6.0	ideal
A.6.6.3.2	4.1e-05	1.2906457039138792e-05	1	0.0	0	-1.2906457039138792e-05	1.2906457039138792e-05	h3n2_ideal_delay	2012-04-01	2012-10-01	6.0	ideal
A.6.6.3.3	0.004922	0.0023632853496550693	6	8.3e-05	1	-0.002280285349655069	0.002280285349655069	h3n2_ideal_delay	2012-04-01	2012-10-01	6.0	ideal
A.6.8.1	0.006789	0.0016463761578997239	8	0.010805	15	0.009158623842100276	0.009158623842100276	h3n2_ideal_delay	2012-04-01	2012-10-01	6.0	ideal
A.6.8.4	0.162491	0.07856464733388221	154	0.233089	136	0.15452435266611778	0.15452435266611778	h3n2_ideal_delay	2012-04-01	2012-10-01	6.0	ideal
A.6.8.4.2	4.1e-05	1.3117507716571476e-05	1	0.0	0	-1.3117507716571476e-05	1.3117507716571476e-05	h3n2_ideal_delay	2012-04-01	2012-10-01	6.0	ideal
A.6.8.4.4	0.014298	0.00700570597417507	23	0.000719	10	-0.00628670597417507	0.00628670597417507	h3n2_ideal_delay	2012-04-01	2012-10-01	6.0	ideal
A.6.8.4.6	0.015796	0.006155183680546623	12	0.179786	63	0.17363081631945337	0.17363081631945337	h3n2_ideal_delay	2012-04-01	2012-10-01	6.0	ideal
A.6.8.4.6.2	0.008314	0.0028695370878278814	7	0.090993	36	0.08812346291217213	0.08812346291217213	h3n2_ideal_delay	2012-04-01	2012-10-01	6.0	ideal
A.6.8.4.7	0.090139	0.05084537636137501	64	0.042512	51	-0.00833337636137501	0.00833337636137501	h3n2_ideal_delay	2012-04-01	2012-10-01	6.0	ideal
A.6.8.4.7.1	0.00601	0.0032314468396047575	20	0.0	0	-0.0032314468396047575	0.0032314468396047575	h3n2_ideal_delay	2012-04-01	2012-10-01	6.0	ideal
A.6.8.5.1	0.063979	0.03698179342347291	46	0.08451	54	0.04752820657652709	0.04752820657652709	h3n2_ideal_delay	2012-04-01	2012-10-01	6.0	ideal
A.6.8.5.2	0.756533	0.8793930502108036	543	0.6714129999999999	423	-0.20798005021080368	0.20798005021080368	h3n2_ideal_delay	2012-04-01	2012-10-01	6.0	ideal
A.6.8.5.2.2	0.011723	0.0054236415736575085	17	6.8e-05	1	-0.005355641573657508	0.005355641573657508	h3n2_ideal_delay	2012-04-01	2012-10-01	6.0	ideal
A.6.8.5.2.3	0.035678	0.021046674772640352	25	0.004274	10	-0.016772674772640352	0.016772674772640352	h3n2_ideal_delay	2012-04-01	2012-10-01	6.0	ideal
A.6.8.5.2.4	0.296435	0.4421811391059095	222	0.5386839999999999	294	0.09650286089409044	0.09650286089409044	h3n2_ideal_delay	2012-04-01	2012-10-01	6.0	ideal
A.6.8.5.2.4.1	0.290211	0.4385303706851462	204	0.534785	290	0.09625462931485373	0.09625462931485373	h3n2_ideal_delay	2012-04-01	2012-10-01	6.0	ideal
A.6.8.5.2.4.1.1	0.058018	0.0660523267878448	14	0.000433	11	-0.0656193267878448	0.0656193267878448	h3n2_ideal_delay	2012-04-01	2012-10-01	6.0	ideal
A.6.8.5.2.4.1.2	0.081558	0.16606340098918382	84	0.014631	19	-0.1514324009891838	0.1514324009891838	h3n2_ideal_delay	2012-04-01	2012-10-01	6.0	ideal
A.6.6	0.012536	0.006300893401972296	8	8.3e-05	1	-0.006217893401972296	0.006217893401972296	h3n2_realistic_delay	2012-04-01	2012-10-01	6.0	realistic
A.6.6.3	0.012253	0.006180505876737996	7	8.3e-05	1	-0.006097505876737996	0.006097505876737996	h3n2_realistic_delay	2012-04-01	2012-10-01	6.0	realistic
A.6.6.3.2	0.000117	3.8457208146571886e-05	1	0.0	0	-3.8457208146571886e-05	3.8457208146571886e-05	h3n2_realistic_delay	2012-04-01	2012-10-01	6.0	realistic
A.6.6.3.3	0.011943	0.0060599284306787	5	8.3e-05	1	-0.0059769284306787004	0.0059769284306787004	h3n2_realistic_delay	2012-04-01	2012-10-01	6.0	realistic
A.6.8.1	0.003512	0.0017608297618715595	6	0.010805	15	0.009044170238128441	0.009044170238128441	h3n2_realistic_delay	2012-04-01	2012-10-01	6.0	realistic
A.6.8.4	0.111478	0.05598445360739934	133	0.233089	136	0.17710454639260065	0.17710454639260065	h3n2_realistic_delay	2012-04-01	2012-10-01	6.0	realistic
A.6.8.4.2	0.00013099999999999999	4.495381609684629e-05	2	0.0	0	-4.495381609684629e-05	4.495381609684629e-05	h3n2_realistic_delay	2012-04-01	2012-10-01	6.0	realistic
A.6.8.4.4	0.014398000000000001	0.006411308429842902	23	0.000719	10	-0.005692308429842902	0.005692308429842902	h3n2_realistic_delay	2012-04-01	2012-10-01	6.0	realistic
A.6.8.4.6	0.014516000000000001	0.007844147785908624	7	0.179786	63	0.1719418522140914	0.1719418522140914	h3n2_realistic_delay	2012-04-01	2012-10-01	6.0	realistic
A.6.8.4.6.2	0.001504	0.00043663620807862146	3	0.090993	36	0.09055636379192138	0.09055636379192138	h3n2_realistic_delay	2012-04-01	2012-10-01	6.0	realistic
A.6.8.4.7	0.062236	0.03369249447751961	58	0.042512	51	0.00881950552248039	0.00881950552248039	h3n2_realistic_delay	2012-04-01	2012-10-01	6.0	realistic
A.6.8.4.7.1	0.007447	0.00482671209380625	22	0.0	0	-0.00482671209380625	0.00482671209380625	h3n2_realistic_delay	2012-04-01	2012-10-01	6.0	realistic
A.6.8.5.1	0.07545299999999999	0.046006402178901167	31	0.08451	54	0.038503597821098835	0.038503597821098835	h3n2_realistic_delay	2012-04-01	2012-10-01	6.0	realistic
A.6.8.5.2	0.796997	0.8899474210498364	370	0.6714129999999999	423	-0.21853442104983645	0.21853442104983645	h3n2_realistic_delay	2012-04-01	2012-10-01	6.0	realistic
A.6.8.5.2.2	0.010607	0.003969534318634419	14	6.8e-05	1	-0.0039015343186344187	0.0039015343186344187	h3n2_realistic_delay	2012-04-01	2012-10-01	6.0	realistic
A.6.8.5.2.3	0.024517	0.013995537360310725	15	0.004274	10	-0.009721537360310725	0.009721537360310725	h3n2_realistic_delay	2012-04-01	2012-10-01	6.0	realistic
A.6.8.5.2.4	0.225221	0.3582345799317577	141	0.5386839999999999	294	0.18044942006824222	0.18044942006824222	h3n2_realistic_delay	2012-04-01	2012-10-01	6.0	realistic
A.6.8.5.2.4.1	0.21907	0.3548641539034946	128	0.534785	290	0.17992084609650538	0.17992084609650538	h3n2_realistic_delay	2012-04-01	2012-10-01	6.0	realistic
A.6.8.5.2.4.1.1	0.04641	0.031676645898621	4	0.000433	11	-0.031243645898621	0.031243645898621	h3n2_realistic_delay	2012-04-01	2012-10-01	6.0	realistic
A.6.8.5.2.4.1.2	0.080008	0.18029142471697246	61	0.014631	19	-0.16566042471697245	0.16566042471697245	h3n2_realistic_delay	2012-04-01	2012-10-01	6.0	realistic
A.6	0.999982	0.9999999999999678	846	0.999985	565	-1.4999999967790778e-05	1.4999999967790778e-05	h3n2_no_delay	2012-04-01	2013-01-01	9.0	none
A.6.6	0.003304	0.0008287235371157813	9	0.0	0	-0.0008287235371157813	0.0008287235371157813	h3n2_no_delay	2012-04-01	2013-01-01	9.0	none
A.6.6.3	0.0032400000000000003	0.0008104341619360791	8	0.0	0	-0.0008104341619360791	0.0008104341619360791	h3n2_no_delay	2012-04-01	2013-01-01	9.0	none
A.6.6.3.2	2.6e-05	2.1865312072852133e-06	1	0.0	0	-2.1865312072852133e-06	2.1865312072852133e-06	h3n2_no_delay	2012-04-01	2013-01-01	9.0	none
A.6.6.3.3	0.003171	0.0007999560388137079	6	0.0	0	-0.0007999560388137079	0.0007999560388137079	h3n2_no_delay	2012-04-01	2013-01-01	9.0	none
A.6.8.1	0.020747	0.0031561020722847173	12	0.000943	4	-0.002213102072284717	0.002213102072284717	h3n2_no_delay	2012-04-01	2013-01-01	9.0	none
A.6.8.4	0.143219	0.03677495524653558	157	0.097928	91	0.06115304475346442	0.06115304475346442	h3n2_no_delay	2012-04-01	2013-01-01	9.0	none
A.6.8.4.2	2.6e-05	2.261467014671894e-06	1	0.0	0	-2.261467014671894e-06	2.261467014671894e-06	h3n2_no_delay	2012-04-01	2013-01-01	9.0	none
A.6.8.4.4	0.02145	0.004653584420844374	24	0.001803	1	-0.002850584420844374	0.002850584420844374	h3n2_no_delay	2012-04-01	2013-01-01	9.0	none
A.6.8.4.6	0.019671	0.002674187353348236	15	0.080576	69	0.07790181264665176	0.07790181264665176	h3n2_no_delay	2012-04-01	2013-01-01	9.0	none
A.6.8.4.6.1	0.006584	0.0008909955159661	2	0.029625	23	0.028734004484033897	0.028734004484033897	h3n2_no_delay	2012-04-01	2013-01-01	9.0	none
A.6.8.4.6.2	0.008271	0.0010431168453095888	8	0.050803	41	0.04975988315469041	0.04975988315469041	h3n2_no_delay	2012-04-01	2013-01-01	9.0	none
A.6.8.4.7	0.071377	0.02345189529240811	66	0.014679	17	-0.00877289529240811	0.00877289529240811	h3n2_no_delay	2012-04-01	2013-01-01	9.0	none
A.6.8.4.7.1	0.0038650000000000004	0.001084149434728916	20	0.0	0	-0.001084149434728916	0.001084149434728916	h3n2_no_delay	2012-04-01	2013-01-01	9.0	none
A.6.8.5.1	0.059162	0.018096145869320734	52	0.034272000000000004	38	0.01617585413067927	0.01617585413067927	h3n2_no_delay	2012-04-01	2013-01-01	9.0	none
A.6.8.5.2	0.763287	0.9403652635057	613	0.866842	432	-0.07352326350570004	0.07352326350570004	h3n2_no_delay	2012-04-01	2013-01-01	9.0	none
A.6.8.5.2.2	0.00753	0.0016815529367877834	15	0.0	0	-0.0016815529367877834	0.0016815529367877834	h3n2_no_delay	2012-04-01	2013-01-01	9.0	none
A.6.8.5.2.3	0.033033	0.009608298052564041	28	0.000446	1	-0.009162298052564041	0.009162298052564041	h3n2_no_delay	2012-04-01	2013-01-01	9.0	none
A.6.8.5.2.4	0.35743400000000003	0.6050634725839991	264	0.753502	360	0.14843852741600094	0.14843852741600094	h3n2_no_delay	2012-04-01	2013-01-01	9.0	none
A.6.8.5.2.4.1	0.349885	0.6031099859574138	247	0.744207	355	0.14109701404258612	0.14109701404258612	h3n2_no_delay	2012-04-01	2013-01-01	9.0	none
A.6.8.5.2.4.1.1	0.063099	0.0700666711313641	22	0.0	0	-0.0700666711313641	0.0700666711313641	h3n2_no_delay	2012-04-01	2013-01-01	9.0	none
A.6.8.5.2.4.1.2	0.068421	0.26368016682627243	84	0.006632	5	-0.2570481668262724	0.2570481668262724	h3n2_no_delay	2012-04-01	2013-01-01	9.0	none
A.6	0.999966	0.9999999999999717	761	0.999985	565	-1.4999999971676559e-05	1.4999999971676559e-05	h3n2_ideal_delay	2012-04-01	2013-01-01	9.0	ideal
A.6.6	0.005129	0.0013279759404430389	9	0.0	0	-0.0013279759404430389	0.0013279759404430389	h3n2_ideal_delay	2012-04-01	2013-01-01	9.0	ideal
A.6.6.3	0.00503	0.0012999581157962618	8	0.0	0	-0.0012999581157962618	0.0012999581157962618	h3n2_ideal_delay	2012-04-01	2013-01-01	9.0	ideal
A.6.6.3.2	4.1e-05	5.573104816207422e-06	1	0.0	0	-5.573104816207422e-06	5.573104816207422e-06	h3n2_ideal_delay	2012-04-01	2013-01-01	9.0	ideal
A.6.6.3.3	0.004922	0.0012812461980217316	6	0.0	0	-0.0012812461980217316	0.0012812461980217316	h3n2_ideal_delay	2012-04-01	2013-01-01	9.0	ideal
A.6.8.1	0.006789	0.0006669953736964553	8	0.000943	4	0.0002760046263035448	0.0002760046263035448	h3n2_ideal_delay	2012-04-01	2013-01-01	9.0	ideal
A.6.8.4	0.162491	0.044383429445557725	154	0.097928	91	0.053544570554442276	0.053544570554442276	h3n2_ideal_delay	2012-04-01	2013-01-01	9.0	ideal
A.6.8.4.2	4.1e-05	5.710362037810798e-06	1	0.0	0	-5.710362037810798e-06	5.710362037810798e-06	h3n2_ideal_delay	2012-04-01	2013-01-01	9.0	ideal
A.6.8.4.4	0.014298	0.003859439594677448	23	0.001803	1	-0.002056439594677448	0.002056439594677448	h3n2_ideal_delay	2012-04-01	2013-01-01	9.0	ideal
A.6.8.4.6	0.015796	0.003011094198497009	12	0.080576	69	0.07756490580150299	0.07756490580150299	h3n2_ideal_delay	2012-04-01	2013-01-01	9.0	ideal
A.6.8.4.6.2	0.008314	0.0013017425937507348	7	0.050803	41	0.04950125740624926	0.04950125740624926	h3n2_ideal_delay	2012-04-01	2013-01-01	9.0	ideal
A.6.8.4.7	0.090139	0.03024947235315533	64	0.014679	17	-0.015570472353155331	0.015570472353155331	h3n2_ideal_delay	2012-04-01	2013-01-01	9.0	ideal
A.6.8.4.7.1	0.00601	0.0018424576439356809	20	0.0	0	-0.0018424576439356809	0.0018424576439356809	h3n2_ideal_delay	2012-04-01	2013-01-01	9.0	ideal
A.6.8.5.1	0.063979	0.02221985232475633	46	0.034272000000000004	38	0.012052147675243673	0.012052147675243673	h3n2_ideal_delay	2012-04-01	2013-01-01	9.0	ideal
A.6.8.5.2	0.756533	0.9310793508346992	543	0.866842	432	-0.06423735083469917	0.06423735083469917	h3n2_ideal_delay	2012-04-01	2013-01-01	9.0	ideal
A.6.8.5.2.2	0.011723	0.003036351223869756	17	0.0	0	-0.003036351223869756	0.003036351223869756	h3n2_ideal_delay	2012-04-01	2013-01-01	9.0	ideal
A.6.8.5.2.3	0.035678	0.012678264482058662	25	0.000446	1	-0.012232264482058662	0.012232264482058662	h3n2_ideal_delay	2012-04-01	2013-01-01	9.0	ideal
A.6.8.5.2.4	0.296435	0.5481042425251567	222	0.753502	360	0.20539775747484335	0.20539775747484335	h3n2_ideal_delay	2012-04-01	2013-01-01	9.0	ideal
A.6.8.5.2.4.1	0.290211	0.5459378194042386	204	0.744207	355	0.19826918059576137	0.19826918059576137	h3n2_ideal_delay	2012-04-01	2013-01-01	9.0	ideal
A.6.8.5.2.4.1.1	0.058018	0.0557421748128699	14	0.0	0	-0.0557421748128699	0.0557421748128699	h3n2_ideal_delay	2012-04-01	2013-01-01	9.0	ideal
A.6.8.5.2.4.1.2	0.081558	0.2573083762411401	84	0.006632	5	-0.2506763762411401	0.2506763762411401	h3n2_ideal_delay	2012-04-01	2013-01-01	9.0	ideal
A.6.6	0.012536	0.0034743365796779807	8	0.0	0	-0.0034743365796779807	0.0034743365796779807	h3n2_realistic_delay	2012-04-01	2013-01-01	9.0	realistic
A.6.6.3	0.012253	0.0034145720631064973	7	0.0	0	-0.0034145720631064973	0.0034145720631064973	h3n2_realistic_delay	2012-04-01	2013-01-01	9.0	realistic
A.6.6.3.2	0.000117	1.6781782831490286e-05	1	0.0	0	-1.6781782831490286e-05	1.6781782831490286e-05	h3n2_realistic_delay	2012-04-01	2013-01-01	9.0	realistic
A.6.6.3.3	0.011943	0.0033570183716565647	5	0.0	0	-0.0033570183716565647	0.0033570183716565647	h3n2_realistic_delay	2012-04-01	2013-01-01	9.0	realistic
A.6.8.1	0.003512	0.0009619428522254349	6	0.000943	4	-1.8942852225434844e-05	1.8942852225434844e-05	h3n2_realistic_delay	2012-04-01	2013-01-01	9.0	realistic
A.6.8.4	0.111478	0.03207958673829093	133	0.097928	91	0.06584841326170907	0.06584841326170907	h3n2_realistic_delay	2012-04-01	2013-01-01	9.0	realistic
A.6.8.4.2	0.00013099999999999999	2.009786982697966e-05	2	0.0	0	-2.009786982697966e-05	2.009786982697966e-05	h3n2_realistic_delay	2012-04-01	2013-01-01	9.0	realistic
A.6.8.4.4	0.014398000000000001	0.00338724450588132	23	0.001803	1	-0.0015842445058813202	0.0015842445058813202	h3n2_realistic_delay	2012-04-01	2013-01-01	9.0	realistic
A.6.8.4.6	0.014516000000000001	0.004447869584635391	7	0.080576	69	0.0761281304153646	0.0761281304153646	h3n2_realistic_delay	2012-04-01	2013-01-01	9.0	realistic
A.6.8.4.6.2	0.001504	0.00017907221638307545	3	0.050803	41	0.05062392778361693	0.05062392778361693	h3n2_realistic_delay	2012-04-01	2013-01-01	9.0	realistic
A.6.8.4.7	0.062236	0.019593636535187954	58	0.014679	17	-0.004914636535187955	0.004914636535187955	h3n2_realistic_delay	2012-04-01	2013-01-01	9.0	realistic
A.6.8.4.7.1	0.007447	0.003014127930746235	22	0.0	0	-0.003014127930746235	0.003014127930746235	h3n2_realistic_delay	2012-04-01	2013-01-01	9.0	realistic
A.6.8.5.1	0.07545299999999999	0.02761936683116615	31	0.034272000000000004	38	0.006652633168833855	0.006652633168833855	h3n2_realistic_delay	2012-04-01	2013-01-01	9.0	realistic
A.6.8.5.2	0.796997	0.9358647669986218	370	0.866842	432	-0.06902276699862175	0.06902276699862175	h3n2_realistic_delay	2012-04-01	2013-01-01	9.0	realistic
A.6.8.5.2.2	0.010607	0.0021505053531496445	14	0.0	0	-0.0021505053531496445	0.0021505053531496445	h3n2_realistic_delay	2012-04-01	2013-01-01	9.0	realistic
A.6.8.5.2.3	0.024517	0.008321367940729196	15	0.000446	1	-0.007875367940729195	0.007875367940729195	h3n2_realistic_delay	2012-04-01	2013-01-01	9.0	realistic
A.6.8.5.2.4	0.225221	0.4769825485729594	141	0.753502	360	0.2765194514270406	0.2765194514270406	h3n2_realistic_delay	2012-04-01	2013-01-01	9.0	realistic
A.6.8.5.2.4.1	0.21907	0.4750533264040231	128	0.744207	355	0.26915367359597686	0.26915367359597686	h3n2_realistic_delay	2012-04-01	2013-01-01	9.0	realistic
A.6.8.5.2.4.1.1	0.04641	0.0200824440248271	4	0.0	0	-0.0200824440248271	0.0200824440248271	h3n2_realistic_delay	2012-04-01	2013-01-01	9.0	realistic
A.6.8.5.2.4.1.2	0.080008	0.28940561025807404	61	0.006632	5	-0.282773610258074	0.282773610258074	h3n2_realistic_delay	2012-04-01	2013-01-01	9.0	realistic
A.6	0.999982	0.9999999999999732	846	0.9999870000000001	609	-1.299999997317336e-05	1.299999997317336e-05	h3n2_no_delay	2012-04-01	2013-04-01	12.0	none
A.6.6	0.003304	0.00026378173465852763	9	0.0	0	-0.00026378173465852763	0.00026378173465852763	h3n2_no_delay	2012-04-01	2013-04-01	12.0	none
A.6.6.3	0.0032400000000000003	0.0002578399819045947	8	0.0	0	-0.0002578399819045947	0.0002578399819045947	h3n2_no_delay	2012-04-01	2013-04-01	12.0	none
A.6.6.3.2	2.6e-05	4.724899040976093e-07	1	0.0	0	-4.724899040976093e-07	4.724899040976093e-07	h3n2_no_delay	2012-04-01	2013-04-01	12.0	none
A.6.6.3.3	0.003171	0.00025500481792372324	6	0.0	0	-0.00025500481792372324	0.00025500481792372324	h3n2_no_delay	2012-04-01	2013-04-01	12.0	none
A.6.8.1	0.020747	0.0009166237823066679	12	0.0	0	-0.0009166237823066679	0.0009166237823066679	h3n2_no_delay	2012-04-01	2013-04-01	12.0	none
A.6.8.4	0.143219	0.012338612913547766	157	0.018033999999999998	46	0.005695387086452232	0.005695387086452232	h3n2_no_delay	2012-04-01	2013-04-01	12.0	none
A.6.8.4.2	2.6e-05	4.942029153750277e-07	1	0.0	0	-4.942029153750277e-07	4.942029153750277e-07	h3n2_no_delay	2012-04-01	2013-04-01	12.0	none
A.6.8.4.4	0.02145	0.0014732919359455206	24	5e-05	1	-0.0014232919359455207	0.0014232919359455207	h3n2_no_delay	2012-04-01	2013-04-01	12.0	none
A.6.8.4.6	0.019671	0.0006863988430023643	15	0.017016999999999997	40	0.016330601156997634	0.016330601156997634	h3n2_no_delay	2012-04-01	2013-04-01	12.0	none
A.6.8.4.6.1	0.006584	0.0002256244148715	2	0.000828	16	0.0006023755851285	0.0006023755851285	h3n2_no_delay	2012-04-01	2013-04-01	12.0	none
A.6.8.4.6.2	0.008271	0.0002599287969341466	8	0.016189	24	0.015929071203065852	0.015929071203065852	h3n2_no_delay	2012-04-01	2013-04-01	12.0	none
A.6.8.4.7	0.071377	0.00826245014214351	66	0.000967	5	-0.00729545014214351	0.00729545014214351	h3n2_no_delay	2012-04-01	2013-04-01	12.0	none
A.6.8.4.7.1	0.0038650000000000004	0.00035518451696675237	20	0.0	0	-0.00035518451696675237	0.00035518451696675237	h3n2_no_delay	2012-04-01	2013-04-01	12.0	none
A.6.8.5.1	0.059162	0.006266160524717618	52	0.015504	17	0.009237839475282382	0.009237839475282382	h3n2_no_delay	2012-04-01	2013-04-01	12.0	none
A.6.8.5.2	0.763287	0.980040968939258	613	0.966449	546	-0.013591968939257959	0.013591968939257959	h3n2_no_delay	2012-04-01	2013-04-01	12.0	none
A.6.8.5.2.2	0.00753	0.000545407431567755	15	0.0	0	-0.000545407431567755	0.000545407431567755	h3n2_no_delay	2012-04-01	2013-04-01	12.0	none
A.6.8.5.2.3	0.033033	0.0032019692652936736	28	0.0	0	-0.0032019692652936736	0.0032019692652936736	h3n2_no_delay	2012-04-01	2013-04-01	12.0	none
A.6.8.5.2.4	0.35743400000000003	0.7865889148658001	264	0.9224140000000001	505	0.1358250851342	0.1358250851342	h3n2_no_delay	2012-04-01	2013-04-01	12.0	none
A.6.8.5.2.4.1	0.349885	0.7859658978251695	247	0.910626	499	0.12466010217483059	0.12466010217483059	h3n2_no_delay	2012-04-01	2013-04-01	12.0	none
A.6.8.5.2.4.1.1	0.063099	0.0375331715550644	22	0.0	0	-0.0375331715550644	0.0375331715550644	h3n2_no_delay	2012-04-01	2013-04-01	12.0	none
A.6.8.5.2.4.1.2	0.068421	0.43378433442114805	84	0.0006929999999999999	2	-0.43309133442114806	0.43309133442114806	h3n2_no_delay	2012-04-01	2013-04-01	12.0	none
A.6	0.999966	0.9999999999999738	761	0.9999870000000001	609	-1.2999999973728471e-05	1.2999999973728471e-05	h3n2_ideal_delay	2012-04-01	2013-04-01	12.0	ideal
A.6.6	0.005129	0.0005206379001470191	9	0.0	0	-0.0005206379001470191	0.0005206379001470191	h3n2_ideal_delay	2012-04-01	2013-04-01	12.0	ideal
A.6.6.3	0.00503	0.0005095441247972781	8	0.0	0	-0.0005095441247972781	0.0005095441247972781	h3n2_ideal_delay	2012-04-01	2013-04-01	12.0	ideal
A.6.6.3.2	4.1e-05	1.7281451257684106e-06	1	0.0	0	-1.7281451257684106e-06	1.7281451257684106e-06	h3n2_ideal_delay	2012-04-01	2013-04-01	12.0	ideal
A.6.6.3.3	0.004922	0.0005032124057543419	6	0.0	0	-0.0005032124057543419	0.0005032124057543419	h3n2_ideal_delay	2012-04-01	2013-04-01	12.0	ideal
A.6.8.1	0.006789	0.00020477279838483357	8	0.0	0	-0.00020477279838483357	0.00020477279838483357	h3n2_ideal_delay	2012-04-01	2013-04-01	12.0	ideal
A.6.8.4	0.162491	0.01847158765107128	154	0.018033999999999998	46	-0.0004375876510712834	0.0004375876510712834	h3n2_ideal_delay	2012-04-01	2013-04-01	12.0	ideal
A.6.8.4.2	4.1e-05	1.7851256372179371e-06	1	0.0	0	-1.7851256372179371e-06	1.7851256372179371e-06	h3n2_ideal_delay	2012-04-01	2013-04-01	12.0	ideal
A.6.8.4.4	0.014298	0.0015492090787238993	23	5e-05	1	-0.0014992090787238994	0.0014992090787238994	h3n2_ideal_delay	2012-04-01	2013-04-01	12.0	ideal
A.6.8.4.6	0.015796	0.0010709700478691126	12	0.017016999999999997	40	0.015946029952130885	0.015946029952130885	h3n2_ideal_delay	2012-04-01	2013-04-01	12.0	ideal
A.6.8.4.6.2	0.008314	0.00042497286478708783	7	0.016189	24	0.01576402713521291	0.01576402713521291	h3n2_ideal_delay	2012-04-01	2013-04-01	12.0	ideal
A.6.8.4.7	0.090139	0.013153270033356184	64	0.000967	5	-0.012186270033356185	0.012186270033356185	h3n2_ideal_delay	2012-04-01	2013-04-01	12.0	ideal
A.6.8.4.7.1	0.00601	0.0007596202121107547	20	0.0	0	-0.0007596202121107547	0.0007596202121107547	h3n2_ideal_delay	2012-04-01	2013-04-01	12.0	ideal
A.6.8.5.1	0.063979	0.00975697472687116	46	0.015504	17	0.00574702527312884	0.00574702527312884	h3n2_ideal_delay	2012-04-01	2013-04-01	12.0	ideal
A.6.8.5.2	0.756533	0.9709682928972068	543	0.966449	546	-0.004519292897206761	0.004519292897206761	h3n2_ideal_delay	2012-04-01	2013-04-01	12.0	ideal
A.6.8.5.2.2	0.011723	0.0012715393526513627	17	0.0	0	-0.0012715393526513627	0.0012715393526513627	h3n2_ideal_delay	2012-04-01	2013-04-01	12.0	ideal
A.6.8.5.2.3	0.035678	0.00556862640867537	25	0.0	0	-0.00556862640867537	0.00556862640867537	h3n2_ideal_delay	2012-04-01	2013-04-01	12.0	ideal
A.6.8.5.2.4	0.296435	0.69196458974132	222	0.9224140000000001	505	0.23044941025868004	0.23044941025868004	h3n2_ideal_delay	2012-04-01	2013-04-01	12.0	ideal
A.6.8.5.2.4.1	0.290211	0.6910374437496567	204	0.910626	499	0.21958855625034335	0.21958855625034335	h3n2_ideal_delay	2012-04-01	2013-04-01	12.0	ideal
A.6.8.5.2.4.1.1	0.058018	0.0343968892609698	14	0.0	0	-0.0343968892609698	0.0343968892609698	h3n2_ideal_delay	2012-04-01	2013-04-01	12.0	ideal
A.6.8.5.2.4.1.2	0.081558	0.41015418470908527	84	0.0006929999999999999	2	-0.40946118470908527	0.40946118470908527	h3n2_ideal_delay	2012-04-01	2013-04-01	12.0	ideal
A.6.6	0.012536	0.0014856270458832312	8	0.0	0	-0.0014856270458832312	0.0014856270458832312	h3n2_realistic_delay	2012-04-01	2013-04-01	12.0	realistic
A.6.6.3	0.012253	0.001462882788694918	7	0.0	0	-0.001462882788694918	0.001462882788694918	h3n2_realistic_delay	2012-04-01	2013-04-01	12.0	realistic
A.6.6.3.2	0.000117	5.613902468980228e-06	1	0.0	0	-5.613902468980228e-06	5.613902468980228e-06	h3n2_realistic_delay	2012-04-01	2013-04-01	12.0	realistic
A.6.6.3.3	0.011943	0.001441750794730214	5	0.0	0	-0.001441750794730214	0.001441750794730214	h3n2_realistic_delay	2012-04-01	2013-04-01	12.0	realistic
A.6.8.1	0.003512	0.00040565054805749746	6	0.0	0	-0.00040565054805749746	0.00040565054805749746	h3n2_realistic_delay	2012-04-01	2013-04-01	12.0	realistic
A.6.8.4	0.111478	0.014425542564867947	133	0.018033999999999998	46	0.003608457435132051	0.003608457435132051	h3n2_realistic_delay	2012-04-01	2013-04-01	12.0	realistic
A.6.8.4.2	0.00013099999999999999	6.9021048476478894e-06	2	0.0	0	-6.9021048476478894e-06	6.9021048476478894e-06	h3n2_realistic_delay	2012-04-01	2013-04-01	12.0	realistic
A.6.8.4.4	0.014398000000000001	0.0014109428400578222	23	5e-05	1	-0.0013609428400578223	0.0013609428400578223	h3n2_realistic_delay	2012-04-01	2013-04-01	12.0	realistic
A.6.8.4.6	0.014516000000000001	0.0019449540473160246	7	0.017016999999999997	40	0.015072045952683973	0.015072045952683973	h3n2_realistic_delay	2012-04-01	2013-04-01	12.0	realistic
A.6.8.4.6.2	0.001504	5.630001522164926e-05	3	0.016189	24	0.01613269998477835	0.01613269998477835	h3n2_realistic_delay	2012-04-01	2013-04-01	12.0	realistic
A.6.8.4.7	0.062236	0.008926116652248801	58	0.000967	5	-0.007959116652248802	0.007959116652248802	h3n2_realistic_delay	2012-04-01	2013-04-01	12.0	realistic
A.6.8.4.7.1	0.007447	0.001460678328985576	22	0.0	0	-0.001460678328985576	0.001460678328985576	h3n2_realistic_delay	2012-04-01	2013-04-01	12.0	realistic
A.6.8.5.1	0.07545299999999999	0.012769263120261571	31	0.015504	17	0.0027347368797384294	0.0027347368797384294	h3n2_realistic_delay	2012-04-01	2013-04-01	12.0	realistic
A.6.8.5.2	0.796997	0.9709139167209135	370	0.966449	546	-0.0044649167209135365	0.0044649167209135365	h3n2_realistic_delay	2012-04-01	2013-04-01	12.0	realistic
A.6.8.5.2.2	0.010607	0.0009750950234783482	14	0.0	0	-0.0009750950234783482	0.0009750950234783482	h3n2_realistic_delay	2012-04-01	2013-04-01	12.0	realistic
A.6.8.5.2.3	0.024517	0.0038760011049231557	15	0.0	0	-0.0038760011049231557	0.0038760011049231557	h3n2_realistic_delay	2012-04-01	2013-04-01	12.0	realistic
A.6.8.5.2.4	0.225221	0.6186896707992983	141	0.9224140000000001	505	0.3037243292007018	0.3037243292007018	h3n2_realistic_delay	2012-04-01	2013-04-01	12.0	realistic
A.6.8.5.2.4.1	0.21907	0.6178344363359827	128	0.910626	499	0.2927915636640174	0.2927915636640174	h3n2_realistic_delay	2012-04-01	2013-04-01	12.0	realistic
A.6.8.5.2.4.1.1	0.04641	0.0098144609016667	4	0.0	0	-0.0098144609016667	0.0098144609016667	h3n2_realistic_delay	2012-04-01	2013-04-01	12.0	realistic
A.6.8.5.2.4.1.2	0.080008	0.44057114639179534	61	0.0006929999999999999	2	-0.43987814639179534	0.43987814639179534	h3n2_realistic_delay	2012-04-01	2013-04-01	12.0	realistic
A.6	0.999973	0.9999999999999721	725	0.999977	632	-2.299999997212865e-05	2.299999997212865e-05	h3n2_no_delay	2012-07-01	2012-10-01	3.0	none
A.6.6.3.3	0.001936	0.0009367949766302512	6	8.3e-05	1	-0.0008537949766302512	0.0008537949766302512	h3n2_no_delay	2012-07-01	2012-10-01	3.0	none
A.6.8.1	0.025099	0.015970070912198604	14	0.010805	15	-0.005165070912198604	0.005165070912198604	h3n2_no_delay	2012-07-01	2012-10-01	3.0	none
A.6.8.4	0.210191	0.1759618886100218	126	0.233089	136	0.0571271113899782	0.0571271113899782	h3n2_no_delay	2012-07-01	2012-10-01	3.0	none
A.6.8.4.4	0.016757	0.011595141539262081	15	0.000719	10	-0.010876141539262082	0.010876141539262082	h3n2_no_delay	2012-07-01	2012-10-01	3.0	none
A.6.8.4.6	0.059734999999999996	0.04806348915682916	23	0.179786	63	0.13172251084317083	0.13172251084317083	h3n2_no_delay	2012-07-01	2012-10-01	3.0	none
A.6.8.4.6.1	0.001485	0.0008520224396424	2	0.083434	21	0.0825819775603576	0.0825819775603576	h3n2_no_delay	2012-07-01	2012-10-01	3.0	none
A.6.8.4.6.2	0.037902	0.03367094154069503	14	0.090993	36	0.05732205845930497	0.05732205845930497	h3n2_no_delay	2012-07-01	2012-10-01	3.0	none
A.6.8.4.7	0.108441	0.09591552952095699	65	0.042512	51	-0.053403529520956984	0.053403529520956984	h3n2_no_delay	2012-07-01	2012-10-01	3.0	none
A.6.8.4.7.1	0.000126	8.255160041441106e-05	3	0.0	0	-8.255160041441106e-05	8.255160041441106e-05	h3n2_no_delay	2012-07-01	2012-10-01	3.0	none
A.6.8.5.1	0.090501	0.07743548042339327	51	0.08451	54	0.007074519576606736	0.007074519576606736	h3n2_no_delay	2012-07-01	2012-10-01	3.0	none
A.6.8.5.2	0.669286	0.7282154351320733	525	0.6714129999999999	423	-0.05680243513207339	0.05680243513207339	h3n2_no_delay	2012-07-01	2012-10-01	3.0	none
A.6.8.5.2.1	0.00456	0.0042809837266443	1	0.03364	10	0.029359016273355704	0.029359016273355704	h3n2_no_delay	2012-07-01	2012-10-01	3.0	none
A.6.8.5.2.2	0.002131	0.0015320822595495849	6	6.8e-05	1	-0.001464082259549585	0.001464082259549585	h3n2_no_delay	2012-07-01	2012-10-01	3.0	none
A.6.8.5.2.3	0.013986	0.010444007944702296	19	0.004274	10	-0.0061700079447022955	0.0061700079447022955	h3n2_no_delay	2012-07-01	2012-10-01	3.0	none
A.6.8.5.2.4	0.42269100000000004	0.502511271163933	247	0.5386839999999999	294	0.036172728836066925	0.036172728836066925	h3n2_no_delay	2012-07-01	2012-10-01	3.0	none
A.6.8.5.2.4.1	0.412714	0.4959359296028741	242	0.534785	290	0.03884907039712587	0.03884907039712587	h3n2_no_delay	2012-07-01	2012-10-01	3.0	none
A.6.8.5.2.4.1.1	0.017174000000000002	0.0239128089273919	24	0.000433	11	-0.0234798089273919	0.0234798089273919	h3n2_no_delay	2012-07-01	2012-10-01	3.0	none
A.6.8.5.2.4.1.2	0.032247	0.04655872897757098	40	0.014631	19	-0.031927728977570985	0.031927728977570985	h3n2_no_delay	2012-07-01	2012-10-01	3.0	none
A.6.8.5.2.4.1.3	0.004643	0.0059746804315246	1	0.070961	20	0.06498631956847539	0.06498631956847539	h3n2_no_delay	2012-07-01	2012-10-01	3.0	none
A.6	0.9999750000000001	0.9999999999999754	662	0.999977	632	-2.2999999975348295e-05	2.2999999975348295e-05	h3n2_ideal_delay	2012-07-01	2012-10-01	3.0	ideal
A.6.6.3.3	0.000132	8.837858025976045e-05	5	8.3e-05	1	-5.378580259760449e-06	5.378580259760449e-06	h3n2_ideal_delay	2012-07-01	2012-10-01	3.0	ideal
A.6.8.1	0.022246000000000002	0.013771657810833518	11	0.010805	15	-0.0029666578108335177	0.0029666578108335177	h3n2_ideal_delay	2012-07-01	2012-10-01	3.0	ideal
A.6.8.4	0.216317	0.17789624237975746	110	0.233089	136	0.05519275762024253	0.05519275762024253	h3n2_ideal_delay	2012-07-01	2012-10-01	3.0	ideal
A.6.8.4.4	0.025750000000000002	0.018190192334367875	15	0.000719	10	-0.017471192334367874	0.017471192334367874	h3n2_ideal_delay	2012-07-01	2012-10-01	3.0	ideal
A.6.8.4.6	0.039103	0.02520743032736801	15	0.179786	63	0.154578569672632	0.154578569672632	h3n2_ideal_delay	2012-07-01	2012-10-01	3.0	ideal
A.6.8.4.6.1	0.0022830000000000003	0.0013454899769589999	2	0.083434	21	0.08208851002304099	0.08208851002304099	h3n2_ideal_delay	2012-07-01	2012-10-01	3.0	ideal
A.6.8.4.6.2	0.018982	0.01383317762702881	8	0.090993	36	0.0771598223729712	0.0771598223729712	h3n2_ideal_delay	2012-07-01	2012-10-01	3.0	ideal
A.6.8.4.7	0.126033	0.11575746253850523	58	0.042512	51	-0.07324546253850522	0.07324546253850522	h3n2_ideal_delay	2012-07-01	2012-10-01	3.0	ideal
A.6.8.4.7.1	0.000193	0.00012544392141612703	3	0.0	0	-0.00012544392141612703	0.00012544392141612703	h3n2_ideal_delay	2012-07-01	2012-10-01	3.0	ideal
A.6.8.5.1	0.10031	0.08226826868898411	45	0.08451	54	0.0022417313110158904	0.0022417313110158904	h3n2_ideal_delay	2012-07-01	2012-10-01	3.0	ideal
A.6.8.5.2	0.656423	0.7238761776073083	488	0.6714129999999999	423	-0.05246317760730834	0.05246317760730834	h3n2_ideal_delay	2012-07-01	2012-10-01	3.0	ideal
A.6.8.5.2.1	0.007006	0.0060420255026574	1	0.03364	10	0.027597974497342602	0.027597974497342602	h3n2_ideal_delay	2012-07-01	2012-10-01	3.0	ideal
A.6.8.5.2.2	0.003276	0.0021631054092051236	6	6.8e-05	1	-0.0020951054092051237	0.0020951054092051237	h3n2_ideal_delay	2012-07-01	2012-10-01	3.0	ideal
A.6.8.5.2.3	0.0215	0.0167099244846483	20	0.004274	10	-0.012435924484648302	0.012435924484648302	h3n2_ideal_delay	2012-07-01	2012-10-01	3.0	ideal
A.6.8.5.2.4	0.34609100000000004	0.41156645807714265	208	0.5386839999999999	294	0.1271175419228573	0.1271175419228573	h3n2_ideal_delay	2012-07-01	2012-10-01	3.0	ideal
A.6.8.5.2.4.1	0.343986	0.4101470352040285	205	0.534785	290	0.12463796479597145	0.12463796479597145	h3n2_ideal_delay	2012-07-01	2012-10-01	3.0	ideal
A.6.8.5.2.4.1.1	0.024462	0.0307705045830576	23	0.000433	11	-0.0303375045830576	0.0303375045830576	h3n2_ideal_delay	2012-07-01	2012-10-01	3.0	ideal
A.6.8.5.2.4.1.2	0.049567	0.07700230033522931	42	0.014631	19	-0.062371300335229314	0.062371300335229314	h3n2_ideal_delay	2012-07-01	2012-10-01	3.0	ideal
A.6	0.999968	0.9999999999999825	505	0.999977	632	-2.2999999982453723e-05	2.2999999982453723e-05	h3n2_realistic_delay	2012-07-01	2012-10-01	3.0	realistic
A.6.6.3.3	0.000325	0.00020990281354363264	4	8.3e-05	1	-0.00012690281354363266	0.00012690281354363266	h3n2_realistic_delay	2012-07-01	2012-10-01	3.0	realistic
A.6.8.1	0.033358	0.022355774195966103	7	0.010805	15	-0.011550774195966102	0.011550774195966102	h3n2_realistic_delay	2012-07-01	2012-10-01	3.0	realistic
A.6.8.4	0.215674	0.16805871019214705	67	0.233089	136	0.06503028980785294	0.06503028980785294	h3n2_realistic_delay	2012-07-01	2012-10-01	3.0	realistic
A.6.8.4.4	0.041464	0.0305844724345341	10	0.000719	10	-0.0298654724345341	0.0298654724345341	h3n2_realistic_delay	2012-07-01	2012-10-01	3.0	realistic
A.6.8.4.6	0.031344	0.022872429563582725	9	0.179786	63	0.15691357043641727	0.15691357043641727	h3n2_realistic_delay	2012-07-01	2012-10-01	3.0	realistic
A.6.8.4.6.1	0.00628	0.00415260950397	2	0.083434	21	0.07928139049602999	0.07928139049602999	h3n2_realistic_delay	2012-07-01	2012-10-01	3.0	realistic
A.6.8.4.6.2	0.012412000000000001	0.009446249058998725	4	0.090993	36	0.08154675094100128	0.08154675094100128	h3n2_realistic_delay	2012-07-01	2012-10-01	3.0	realistic
A.6.8.4.7	0.11286900000000001	0.094690640407329	30	0.042512	51	-0.052178640407328995	0.052178640407328995	h3n2_realistic_delay	2012-07-01	2012-10-01	3.0	realistic
A.6.8.4.7.1	0.000531	0.0003931850261263514	3	0.0	0	-0.0003931850261263514	0.0003931850261263514	h3n2_realistic_delay	2012-07-01	2012-10-01	3.0	realistic
A.6.8.5.1	0.060517	0.052749064460402326	33	0.08451	54	0.031760935539597676	0.031760935539597676	h3n2_realistic_delay	2012-07-01	2012-10-01	3.0	realistic
A.6.8.5.2	0.680526	0.7519705004264032	392	0.6714129999999999	423	-0.0805575004264033	0.0805575004264033	h3n2_realistic_delay	2012-07-01	2012-10-01	3.0	realistic
A.6.8.5.2.2	0.009011	0.006511243532286418	6	6.8e-05	1	-0.006443243532286418	0.006443243532286418	h3n2_realistic_delay	2012-07-01	2012-10-01	3.0	realistic
A.6.8.5.2.3	0.042434	0.03659453703809399	19	0.004274	10	-0.03232053703809399	0.03232053703809399	h3n2_realistic_delay	2012-07-01	2012-10-01	3.0	realistic
A.6.8.5.2.4	0.348395	0.4175115288447164	156	0.5386839999999999	294	0.12117247115528357	0.12117247115528357	h3n2_realistic_delay	2012-07-01	2012-10-01	3.0	realistic
A.6.8.5.2.4.1	0.342545	0.4130609250916125	150	0.534785	290	0.12172407490838744	0.12172407490838744	h3n2_realistic_delay	2012-07-01	2012-10-01	3.0	realistic
A.6.8.5.2.4.1.1	0.057955	0.0695610133739347	19	0.000433	11	-0.06912801337393469	0.06912801337393469	h3n2_realistic_delay	2012-07-01	2012-10-01	3.0	realistic
A.6.8.5.2.4.1.2	0.055606	0.10000607964828769	37	0.014631	19	-0.08537507964828768	0.08537507964828768	h3n2_realistic_delay	2012-07-01	2012-10-01	3.0	realistic
A.6	0.999973	0.9999999999999745	725	0.9999850000000001	565	-1.4999999974341094e-05	1.4999999974341094e-05	h3n2_no_delay	2012-07-01	2013-01-01	6.0	none
A.6.6.3.3	0.001936	0.0004040392309754748	6	0.0	0	-0.0004040392309754748	0.0004040392309754748	h3n2_no_delay	2012-07-01	2013-01-01	6.0	none
A.6.8.1	0.025099	0.009519938223448555	14	0.000943	4	-0.008576938223448556	0.008576938223448556	h3n2_no_delay	2012-07-01	2013-01-01	6.0	none
A.6.8.4	0.210191	0.13934981984108907	126	0.097928	91	-0.04142181984108907	0.04142181984108907	h3n2_no_delay	2012-07-01	2013-01-01	6.0	none
A.6.8.4.4	0.016757	0.007309244811421499	15	0.001803	1	-0.005506244811421499	0.005506244811421499	h3n2_no_delay	2012-07-01	2013-01-01	6.0	none
A.6.8.4.6	0.059734999999999996	0.036134420510014635	23	0.080576	69	0.04444157948998536	0.04444157948998536	h3n2_no_delay	2012-07-01	2013-01-01	6.0	none
A.6.8.4.6.1	0.001485	0.0004353827321222	2	0.029625	23	0.029189617267877797	0.029189617267877797	h3n2_no_delay	2012-07-01	2013-01-01	6.0	none
A.6.8.4.6.2	0.037902	0.027592505900974378	14	0.050803	41	0.023210494099025623	0.023210494099025623	h3n2_no_delay	2012-07-01	2013-01-01	6.0	none
A.6.8.4.7	0.108441	0.08062099006599374	65	0.014679	17	-0.06594199006599374	0.06594199006599374	h3n2_no_delay	2012-07-01	2013-01-01	6.0	none
A.6.8.4.7.1	0.000126	4.8338359910319704e-05	3	0.0	0	-4.8338359910319704e-05	4.8338359910319704e-05	h3n2_no_delay	2012-07-01	2013-01-01	6.0	none
A.6.8.5.1	0.090501	0.06162615230957605	51	0.034272000000000004	38	-0.027354152309576045	0.027354152309576045	h3n2_no_delay	2012-07-01	2013-01-01	6.0	none
A.6.8.5.2	0.669286	0.788427632311998	525	0.8668420000000001	432	0.07841436768800214	0.07841436768800214	h3n2_no_delay	2012-07-01	2013-01-01	6.0	none
A.6.8.5.2.1	0.00456	0.0035794081152861	1	0.059127	22	0.0555475918847139	0.0555475918847139	h3n2_no_delay	2012-07-01	2013-01-01	6.0	none
A.6.8.5.2.2	0.002131	0.0009955639000023186	6	0.0	0	-0.0009955639000023186	0.0009955639000023186	h3n2_no_delay	2012-07-01	2013-01-01	6.0	none
A.6.8.5.2.3	0.013986	0.007002009029019418	19	0.000446	1	-0.006556009029019418	0.006556009029019418	h3n2_no_delay	2012-07-01	2013-01-01	6.0	none
A.6.8.5.2.4	0.42269100000000004	0.594565204708896	247	0.7535020000000001	360	0.15893679529110416	0.15893679529110416	h3n2_no_delay	2012-07-01	2013-01-01	6.0	none
A.6.8.5.2.4.1	0.412714	0.5906779789143296	242	0.7442070000000001	355	0.15352902108567046	0.15352902108567046	h3n2_no_delay	2012-07-01	2013-01-01	6.0	none
A.6.8.5.2.4.1.1	0.017174000000000002	0.0316381392893453	24	0.0	0	-0.0316381392893453	0.0316381392893453	h3n2_no_delay	2012-07-01	2013-01-01	6.0	none
A.6.8.5.2.4.1.2	0.032247	0.06620588493469771	40	0.006632	5	-0.059573884934697716	0.059573884934697716	h3n2_no_delay	2012-07-01	2013-01-01	6.0	none
A.6.8.5.2.4.1.3	0.004643	0.0068473036211942	1	0.273017	86	0.26616969637880583	0.26616969637880583	h3n2_no_delay	2012-07-01	2013-01-01	6.0	none
A.6	0.9999750000000001	0.9999999999999739	662	0.999985	565	-1.4999999973897005e-05	1.4999999973897005e-05	h3n2_ideal_delay	2012-07-01	2013-01-01	6.0	ideal
A.6.6.3.3	0.000132	5.389604767012834e-05	5	0.0	0	-5.389604767012834e-05	5.389604767012834e-05	h3n2_ideal_delay	2012-07-01	2013-01-01	6.0	ideal
A.6.8.1	0.022246000000000002	0.007996372832173956	11	0.000943	4	-0.007053372832173956	0.007053372832173956	h3n2_ideal_delay	2012-07-01	2013-01-01	6.0	ideal
A.6.8.4	0.216317	0.13985331127966072	110	0.097928	91	-0.04192531127966072	0.04192531127966072	h3n2_ideal_delay	2012-07-01	2013-01-01	6.0	ideal
A.6.8.4.4	0.025750000000000002	0.011609953835471675	15	0.001803	1	-0.009806953835471675	0.009806953835471675	h3n2_ideal_delay	2012-07-01	2013-01-01	6.0	ideal
A.6.8.4.6	0.039103	0.01503191753066339	15	0.080576	69	0.0655440824693366	0.0655440824693366	h3n2_ideal_delay	2012-07-01	2013-01-01	6.0	ideal
A.6.8.4.6.1	0.0022830000000000003	0.0007050457430117999	2	0.029625	23	0.0289199542569882	0.0289199542569882	h3n2_ideal_delay	2012-07-01	2013-01-01	6.0	ideal
A.6.8.4.6.2	0.018982	0.009233841322832123	8	0.050803	41	0.04156915867716788	0.04156915867716788	h3n2_ideal_delay	2012-07-01	2013-01-01	6.0	ideal
A.6.8.4.7	0.126033	0.10015989292167551	58	0.014679	17	-0.08548089292167552	0.08548089292167552	h3n2_ideal_delay	2012-07-01	2013-01-01	6.0	ideal
A.6.8.4.7.1	0.000193	7.266780785472715e-05	3	0.0	0	-7.266780785472715e-05	7.266780785472715e-05	h3n2_ideal_delay	2012-07-01	2013-01-01	6.0	ideal
A.6.8.5.1	0.10031	0.06155424208730864	45	0.034272000000000004	38	-0.027282242087308638	0.027282242087308638	h3n2_ideal_delay	2012-07-01	2013-01-01	6.0	ideal
A.6.8.5.2	0.656423	0.7896677976255	488	0.866842	432	0.07717420237450001	0.07717420237450001	h3n2_ideal_delay	2012-07-01	2013-01-01	6.0	ideal
A.6.8.5.2.1	0.007006	0.0046328470323738	1	0.059127	22	0.0544941529676262	0.0544941529676262	h3n2_ideal_delay	2012-07-01	2013-01-01	6.0	ideal
A.6.8.5.2.2	0.003276	0.0012849821471907102	6	0.0	0	-0.0012849821471907102	0.0012849821471907102	h3n2_ideal_delay	2012-07-01	2013-01-01	6.0	ideal
A.6.8.5.2.3	0.0215	0.011655079142675991	20	0.000446	1	-0.011209079142675991	0.011209079142675991	h3n2_ideal_delay	2012-07-01	2013-01-01	6.0	ideal
A.6.8.5.2.4	0.34609100000000004	0.48838924532725747	208	0.753502	360	0.26511275467274253	0.26511275467274253	h3n2_ideal_delay	2012-07-01	2013-01-01	6.0	ideal
A.6.8.5.2.4.1	0.343986	0.487536336818166	205	0.744207	355	0.25667066318183396	0.25667066318183396	h3n2_ideal_delay	2012-07-01	2013-01-01	6.0	ideal
A.6.8.5.2.4.1.1	0.024462	0.0365047113073769	23	0.0	0	-0.0365047113073769	0.0365047113073769	h3n2_ideal_delay	2012-07-01	2013-01-01	6.0	ideal
A.6.8.5.2.4.1.2	0.049567	0.12247740801973311	42	0.006632	5	-0.11584540801973311	0.11584540801973311	h3n2_ideal_delay	2012-07-01	2013-01-01	6.0	ideal
A.6	0.999968	0.9999999999999813	505	0.999985	565	-1.4999999981335499e-05	1.4999999981335499e-05	h3n2_realistic_delay	2012-07-01	2013-01-01	6.0	realistic
A.6.6.3.3	0.000325	0.00012116894730314854	4	0.0	0	-0.00012116894730314854	0.00012116894730314854	h3n2_realistic_delay	2012-07-01	2013-01-01	6.0	realistic
A.6.8.1	0.033358	0.013508676212683887	7	0.000943	4	-0.012565676212683887	0.012565676212683887	h3n2_realistic_delay	2012-07-01	2013-01-01	6.0	realistic
A.6.8.4	0.215674	0.11805865932964814	67	0.097928	91	-0.020130659329648137	0.020130659329648137	h3n2_realistic_delay	2012-07-01	2013-01-01	6.0	realistic
A.6.8.4.4	0.041464	0.0199792287872334	10	0.001803	1	-0.018176228787233403	0.018176228787233403	h3n2_realistic_delay	2012-07-01	2013-01-01	6.0	realistic
A.6.8.4.6	0.031344	0.014712105257254048	9	0.080576	69	0.06586389474274595	0.06586389474274595	h3n2_realistic_delay	2012-07-01	2013-01-01	6.0	realistic
A.6.8.4.6.1	0.00628	0.0023963681779785003	2	0.029625	23	0.0272286318220215	0.0272286318220215	h3n2_realistic_delay	2012-07-01	2013-01-01	6.0	realistic
A.6.8.4.6.2	0.012412000000000001	0.006381590866479448	4	0.050803	41	0.04442140913352055	0.04442140913352055	h3n2_realistic_delay	2012-07-01	2013-01-01	6.0	realistic
A.6.8.4.7	0.11286900000000001	0.07095647549206208	30	0.014679	17	-0.05627747549206208	0.05627747549206208	h3n2_realistic_delay	2012-07-01	2013-01-01	6.0	realistic
A.6.8.4.7.1	0.000531	0.00025434119344859096	3	0.0	0	-0.00025434119344859096	0.00025434119344859096	h3n2_realistic_delay	2012-07-01	2013-01-01	6.0	realistic
A.6.8.5.1	0.060517	0.04100426844602944	33	0.034272000000000004	38	-0.006732268446029435	0.006732268446029435	h3n2_realistic_delay	2012-07-01	2013-01-01	6.0	realistic
A.6.8.5.2	0.680526	0.8253123518915062	392	0.866842	432	0.0415296481084938	0.0415296481084938	h3n2_realistic_delay	2012-07-01	2013-01-01	6.0	realistic
A.6.8.5.2.2	0.009011	0.004142335425482081	6	0.0	0	-0.004142335425482081	0.004142335425482081	h3n2_realistic_delay	2012-07-01	2013-01-01	6.0	realistic
A.6.8.5.2.3	0.042434	0.027745044200809234	19	0.000446	1	-0.027299044200809235	0.027299044200809235	h3n2_realistic_delay	2012-07-01	2013-01-01	6.0	realistic
A.6.8.5.2.4	0.348395	0.5133777323585074	156	0.753502	360	0.24012426764149264	0.24012426764149264	h3n2_realistic_delay	2012-07-01	2013-01-01	6.0	realistic
A.6.8.5.2.4.1	0.342545	0.5104144302697373	150	0.744207	355	0.23379256973026263	0.23379256973026263	h3n2_realistic_delay	2012-07-01	2013-01-01	6.0	realistic
A.6.8.5.2.4.1.1	0.057955	0.0756974767868455	19	0.0	0	-0.0756974767868455	0.0756974767868455	h3n2_realistic_delay	2012-07-01	2013-01-01	6.0	realistic
A.6.8.5.2.4.1.2	0.055606	0.17284728788423465	37	0.006632	5	-0.16621528788423465	0.16621528788423465	h3n2_realistic_delay	2012-07-01	2013-01-01	6.0	realistic
A.6	0.999973	0.9999999999999755	725	0.999987	609	-1.2999999975504828e-05	1.2999999975504828e-05	h3n2_no_delay	2012-07-01	2013-04-01	9.0	none
A.6.6.3.3	0.001936	0.00015272176610451636	6	0.0	0	-0.00015272176610451636	0.00015272176610451636	h3n2_no_delay	2012-07-01	2013-04-01	9.0	none
A.6.8.1	0.025099	0.005213744856380905	14	0.0	0	-0.005213744856380905	0.005213744856380905	h3n2_no_delay	2012-07-01	2013-04-01	9.0	none
A.6.8.4	0.210191	0.1019965722511318	126	0.018033999999999998	46	-0.08396257225113181	0.08396257225113181	h3n2_no_delay	2012-07-01	2013-04-01	9.0	none
A.6.8.4.4	0.016757	0.004115809757352734	15	5e-05	1	-0.0040658097573527344	0.0040658097573527344	h3n2_no_delay	2012-07-01	2013-04-01	9.0	none
A.6.8.4.6	0.059734999999999996	0.02484159380310716	23	0.017016999999999997	40	-0.007824593803107162	0.007824593803107162	h3n2_no_delay	2012-07-01	2013-04-01	9.0	none
A.6.8.4.6.1	0.001485	0.0001948480275873845	2	0.000828	16	0.0006331519724126155	0.0006331519724126155	h3n2_no_delay	2012-07-01	2013-04-01	9.0	none
A.6.8.4.6.2	0.037902	0.02035354595275341	14	0.016189	24	-0.004164545952753413	0.004164545952753413	h3n2_no_delay	2012-07-01	2013-04-01	9.0	none
A.6.8.4.7	0.108441	0.06277190541460881	65	0.000967	5	-0.061804905414608806	0.061804905414608806	h3n2_no_delay	2012-07-01	2013-04-01	9.0	none
A.6.8.4.7.1	0.000126	2.486654062555231e-05	3	0.0	0	-2.486654062555231e-05	2.486654062555231e-05	h3n2_no_delay	2012-07-01	2013-04-01	9.0	none
A.6.8.5.1	0.090501	0.045047958609889124	51	0.015504	17	-0.029543958609889124	0.029543958609889124	h3n2_no_delay	2012-07-01	2013-04-01	9.0	none
A.6.8.5.2	0.669286	0.847316573249063	525	0.9664489999999999	546	0.11913242675093694	0.11913242675093694	h3n2_no_delay	2012-07-01	2013-04-01	9.0	none
A.6.8.5.2.1	0.00456	0.0026210591503855	1	0.017002	19	0.0143809408496145	0.0143809408496145	h3n2_no_delay	2012-07-01	2013-04-01	9.0	none
A.6.8.5.2.2	0.002131	0.0005753489531520321	6	0.0	0	-0.0005753489531520321	0.0005753489531520321	h3n2_no_delay	2012-07-01	2013-04-01	9.0	none
A.6.8.5.2.3	0.013986	0.004142557324122604	19	0.0	0	-0.004142557324122604	0.004142557324122604	h3n2_no_delay	2012-07-01	2013-04-01	9.0	none
A.6.8.5.2.4	0.42269100000000004	0.6925511460832561	247	0.9224140000000001	505	0.229862853916744	0.229862853916744	h3n2_no_delay	2012-07-01	2013-04-01	9.0	none
A.6.8.5.2.4.1	0.412714	0.6905241666217038	242	0.9106259999999999	499	0.22010183337829614	0.22010183337829614	h3n2_no_delay	2012-07-01	2013-04-01	9.0	none
A.6.8.5.2.4.1.1	0.017174000000000002	0.0395596874084149	24	0.0	0	-0.0395596874084149	0.0395596874084149	h3n2_no_delay	2012-07-01	2013-04-01	9.0	none
A.6.8.5.2.4.1.2	0.032247	0.09185405532069443	40	0.0006929999999999999	2	-0.09116105532069443	0.09116105532069443	h3n2_no_delay	2012-07-01	2013-04-01	9.0	none
A.6.8.5.2.4.1.3	0.004643	0.0068726219101113	1	0.408096	213	0.4012233780898887	0.4012233780898887	h3n2_no_delay	2012-07-01	2013-04-01	9.0	none
A.6	0.9999750000000001	0.9999999999999745	662	0.9999870000000001	609	-1.2999999974394605e-05	1.2999999974394605e-05	h3n2_ideal_delay	2012-07-01	2013-04-01	9.0	ideal
A.6.6.3.3	0.000132	2.884922153147946e-05	5	0.0	0	-2.884922153147946e-05	2.884922153147946e-05	h3n2_ideal_delay	2012-07-01	2013-04-01	9.0	ideal
A.6.8.1	0.022246000000000002	0.0041923034170543135	11	0.0	0	-0.0041923034170543135	0.0041923034170543135	h3n2_ideal_delay	2012-07-01	2013-04-01	9.0	ideal
A.6.8.4	0.216317	0.10118705811254851	110	0.018033999999999998	46	-0.08315305811254851	0.08315305811254851	h3n2_ideal_delay	2012-07-01	2013-04-01	9.0	ideal
A.6.8.4.4	0.025750000000000002	0.006463558994077186	15	5e-05	1	-0.006413558994077187	0.006413558994077187	h3n2_ideal_delay	2012-07-01	2013-04-01	9.0	ideal
A.6.8.4.6	0.039103	0.00803358386554879	15	0.017016999999999997	40	0.008983416134451208	0.008983416134451208	h3n2_ideal_delay	2012-07-01	2013-04-01	9.0	ideal
A.6.8.4.6.1	0.0022830000000000003	0.00031776857433930003	2	0.000828	16	0.0005102314256606999	0.0005102314256606999	h3n2_ideal_delay	2012-07-01	2013-04-01	9.0	ideal
A.6.8.4.6.2	0.018982	0.005451239084631528	8	0.016189	24	0.010737760915368471	0.010737760915368471	h3n2_ideal_delay	2012-07-01	2013-04-01	9.0	ideal
A.6.8.4.7	0.126033	0.07861429965227269	58	0.000967	5	-0.0776472996522727	0.0776472996522727	h3n2_ideal_delay	2012-07-01	2013-04-01	9.0	ideal
A.6.8.4.7.1	0.000193	3.6283282045488735e-05	3	0.0	0	-3.6283282045488735e-05	3.6283282045488735e-05	h3n2_ideal_delay	2012-07-01	2013-04-01	9.0	ideal
A.6.8.5.1	0.10031	0.040631600561122444	45	0.015504	17	-0.025127600561122444	0.025127600561122444	h3n2_ideal_delay	2012-07-01	2013-04-01	9.0	ideal
A.6.8.5.2	0.656423	0.8536426068038256	488	0.966449	546	0.11280639319617436	0.11280639319617436	h3n2_ideal_delay	2012-07-01	2013-04-01	9.0	ideal
A.6.8.5.2.1	0.007006	0.0030553495218743	1	0.017002	19	0.0139466504781257	0.0139466504781257	h3n2_ideal_delay	2012-07-01	2013-04-01	9.0	ideal
A.6.8.5.2.2	0.003276	0.0006668346823718434	6	0.0	0	-0.0006668346823718434	0.0006668346823718434	h3n2_ideal_delay	2012-07-01	2013-04-01	9.0	ideal
A.6.8.5.2.3	0.0215	0.007054858647874012	20	0.0	0	-0.007054858647874012	0.007054858647874012	h3n2_ideal_delay	2012-07-01	2013-04-01	9.0	ideal
A.6.8.5.2.4	0.34609100000000004	0.5786006409219044	208	0.9224140000000001	505	0.3438133590780956	0.3438133590780956	h3n2_ideal_delay	2012-07-01	2013-04-01	9.0	ideal
A.6.8.5.2.4.1	0.343986	0.5781587627565719	205	0.910626	499	0.3324672372434282	0.3324672372434282	h3n2_ideal_delay	2012-07-01	2013-04-01	9.0	ideal
A.6.8.5.2.4.1.1	0.024462	0.039840104315953404	23	0.0	0	-0.039840104315953404	0.039840104315953404	h3n2_ideal_delay	2012-07-01	2013-04-01	9.0	ideal
A.6.8.5.2.4.1.2	0.049567	0.20119551209524644	42	0.0006929999999999999	2	-0.20050251209524644	0.20050251209524644	h3n2_ideal_delay	2012-07-01	2013-04-01	9.0	ideal
A.6	0.999968	0.9999999999999822	505	0.9999870000000001	609	-1.2999999982166166e-05	1.2999999982166166e-05	h3n2_realistic_delay	2012-07-01	2013-04-01	9.0	realistic
A.6.6.3.3	0.000325	5.891972056181152e-05	4	0.0	0	-5.891972056181152e-05	5.891972056181152e-05	h3n2_realistic_delay	2012-07-01	2013-04-01	9.0	realistic
A.6.8.1	0.033358	0.006951234533397652	7	0.0	0	-0.006951234533397652	0.006951234533397652	h3n2_realistic_delay	2012-07-01	2013-04-01	9.0	realistic
A.6.8.4	0.215674	0.07045290702828574	67	0.018033999999999998	46	-0.05241890702828575	0.05241890702828575	h3n2_realistic_delay	2012-07-01	2013-04-01	9.0	realistic
A.6.8.4.4	0.041464	0.0109392116139559	10	5e-05	1	-0.010889211613955901	0.010889211613955901	h3n2_realistic_delay	2012-07-01	2013-04-01	9.0	realistic
A.6.8.4.6	0.031344	0.00789399553719648	9	0.017016999999999997	40	0.009123004462803518	0.009123004462803518	h3n2_realistic_delay	2012-07-01	2013-04-01	9.0	realistic
A.6.8.4.6.1	0.00628	0.0011429005889140001	2	0.000828	16	-0.00031490058891400015	0.00031490058891400015	h3n2_realistic_delay	2012-07-01	2013-04-01	9.0	realistic
A.6.8.4.6.2	0.012412000000000001	0.003611765310050878	4	0.016189	24	0.01257723468994912	0.01257723468994912	h3n2_realistic_delay	2012-07-01	2013-04-01	9.0	realistic
A.6.8.4.7	0.11286900000000001	0.04488348944237341	30	0.000967	5	-0.043916489442373405	0.043916489442373405	h3n2_realistic_delay	2012-07-01	2013-04-01	9.0	realistic
A.6.8.4.7.1	0.000531	0.00013610752229845715	3	0.0	0	-0.00013610752229845715	0.00013610752229845715	h3n2_realistic_delay	2012-07-01	2013-04-01	9.0	realistic
A.6.8.5.1	0.060517	0.026886955215396538	33	0.015504	17	-0.011382955215396538	0.011382955215396538	h3n2_realistic_delay	2012-07-01	2013-04-01	9.0	realistic
A.6.8.5.2	0.680526	0.8949373189153995	392	0.966449	546	0.07151168108460049	0.07151168108460049	h3n2_realistic_delay	2012-07-01	2013-04-01	9.0	realistic
A.6.8.5.2.2	0.009011	0.002202186757453562	6	0.0	0	-0.002202186757453562	0.002202186757453562	h3n2_realistic_delay	2012-07-01	2013-04-01	9.0	realistic
A.6.8.5.2.3	0.042434	0.017516445162631497	19	0.0	0	-0.017516445162631497	0.017516445162631497	h3n2_realistic_delay	2012-07-01	2013-04-01	9.0	realistic
A.6.8.5.2.4	0.348395	0.6373208871982234	156	0.9224140000000001	505	0.2850931128017766	0.2850931128017766	h3n2_realistic_delay	2012-07-01	2013-04-01	9.0	realistic
A.6.8.5.2.4.1	0.342545	0.635685042789133	150	0.910626	499	0.2749409572108671	0.2749409572108671	h3n2_realistic_delay	2012-07-01	2013-04-01	9.0	realistic
A.6.8.5.2.4.1.1	0.057955	0.0711173032630616	19	0.0	0	-0.0711173032630616	0.0711173032630616	h3n2_realistic_delay	2012-07-01	2013-04-01	9.0	realistic
A.6.8.5.2.4.1.2	0.055606	0.2842188044246128	37	0.0006929999999999999	2	-0.2835258044246128	0.2835258044246128	h3n2_realistic_delay	2012-07-01	2013-04-01	9.0	realistic
A.6	0.999973	0.999999999999976	725	0.999981	608	-1.899999997601043e-05	1.899999997601043e-05	h3n2_no_delay	2012-07-01	2013-07-01	12.0	none
A.6.6.3.3	0.001936	4.971785457551437e-05	6	0.0	0	-4.971785457551437e-05	4.971785457551437e-05	h3n2_no_delay	2012-07-01	2013-07-01	12.0	none
A.6.8.1	0.025099	0.002563757198487738	14	0.0	0	-0.002563757198487738	0.002563757198487738	h3n2_no_delay	2012-07-01	2013-07-01	12.0	none
A.6.8.4	0.210191	0.06749533531659702	126	0.01695	11	-0.050545335316597016	0.050545335316597016	h3n2_no_delay	2012-07-01	2013-07-01	12.0	none
A.6.8.4.4	0.016757	0.0020291403191991728	15	0.0	0	-0.0020291403191991728	0.0020291403191991728	h3n2_no_delay	2012-07-01	2013-07-01	12.0	none
A.6.8.4.6	0.059734999999999996	0.015257657635105861	23	0.01693	10	0.0016723423648941395	0.0016723423648941395	h3n2_no_delay	2012-07-01	2013-07-01	12.0	none
A.6.8.4.6.1	0.001485	7.505702138816607e-05	2	0.0	0	-7.505702138816607e-05	7.505702138816607e-05	h3n2_no_delay	2012-07-01	2013-07-01	12.0	none
A.6.8.4.6.2	0.037902	0.01320635778998874	14	0.01693	10	0.003723642210011261	0.003723642210011261	h3n2_no_delay	2012-07-01	2013-07-01	12.0	none
A.6.8.4.7	0.108441	0.044185438495107886	65	2e-05	1	-0.04416543849510789	0.04416543849510789	h3n2_no_delay	2012-07-01	2013-07-01	12.0	none
A.6.8.4.7.1	0.000126	1.1041170280714769e-05	3	0.0	0	-1.1041170280714769e-05	1.1041170280714769e-05	h3n2_no_delay	2012-07-01	2013-07-01	12.0	none
A.6.8.5.1	0.090501	0.029841351493310558	51	0.001941	6	-0.027900351493310556	0.027900351493310556	h3n2_no_delay	2012-07-01	2013-07-01	12.0	none
A.6.8.5.2	0.669286	0.8999532595639393	525	0.98109	591	0.08113674043606067	0.08113674043606067	h3n2_no_delay	2012-07-01	2013-07-01	12.0	none
A.6.8.5.2.1	0.00456	0.0016519855221596	1	0.001143	14	-0.0005089855221596001	0.0005089855221596001	h3n2_no_delay	2012-07-01	2013-07-01	12.0	none
A.6.8.5.2.2	0.002131	0.00029105961009395423	6	0.0	0	-0.00029105961009395423	0.00029105961009395423	h3n2_no_delay	2012-07-01	2013-07-01	12.0	none
A.6.8.5.2.3	0.013986	0.0021246282761355666	19	0.0	0	-0.0021246282761355666	0.0021246282761355666	h3n2_no_delay	2012-07-01	2013-07-01	12.0	none
A.6.8.5.2.4	0.42269100000000004	0.7860745008826293	247	0.974207	559	0.18813249911737073	0.18813249911737073	h3n2_no_delay	2012-07-01	2013-07-01	12.0	none
A.6.8.5.2.4.1	0.412714	0.7851583608235158	242	0.972492	554	0.18733363917648427	0.18733363917648427	h3n2_no_delay	2012-07-01	2013-07-01	12.0	none
A.6.8.5.2.4.1.1	0.017174000000000002	0.0462813419773708	24	0.0	0	-0.0462813419773708	0.0462813419773708	h3n2_no_delay	2012-07-01	2013-07-01	12.0	none
A.6.8.5.2.4.1.2	0.032247	0.1258611838751352	40	2e-05	1	-0.1258411838751352	0.1258411838751352	h3n2_no_delay	2012-07-01	2013-07-01	12.0	none
A.6.8.5.2.4.1.3	0.004643	0.0059373018713192	1	0.484831	262	0.4788936981286808	0.4788936981286808	h3n2_no_delay	2012-07-01	2013-07-01	12.0	none
A.6	0.9999750000000001	0.9999999999999776	662	0.999981	608	-1.899999997756474e-05	1.899999997756474e-05	h3n2_ideal_delay	2012-07-01	2013-07-01	12.0	ideal
A.6.6.3.3	0.000132	1.2600089720074179e-05	5	0.0	0	-1.2600089720074179e-05	1.2600089720074179e-05	h3n2_ideal_delay	2012-07-01	2013-07-01	12.0	ideal
A.6.8.1	0.022246000000000002	0.001837275310087038	11	0.0	0	-0.001837275310087038	0.001837275310087038	h3n2_ideal_delay	2012-07-01	2013-07-01	12.0	ideal
A.6.8.4	0.216317	0.06308440142408694	110	0.01695	11	-0.046134401424086945	0.046134401424086945	h3n2_ideal_delay	2012-07-01	2013-07-01	12.0	ideal
A.6.8.4.4	0.025750000000000002	0.002922738771586786	15	0.0	0	-0.002922738771586786	0.002922738771586786	h3n2_ideal_delay	2012-07-01	2013-07-01	12.0	ideal
A.6.8.4.6	0.039103	0.0035859018570323876	15	0.01693	10	0.013344098142967612	0.013344098142967612	h3n2_ideal_delay	2012-07-01	2013-07-01	12.0	ideal
A.6.8.4.6.1	0.0022830000000000003	0.000114925630602749	2	0.0	0	-0.000114925630602749	0.000114925630602749	h3n2_ideal_delay	2012-07-01	2013-07-01	12.0	ideal
A.6.8.4.6.2	0.018982	0.0026471203604205144	8	0.01693	10	0.014282879639579487	0.014282879639579487	h3n2_ideal_delay	2012-07-01	2013-07-01	12.0	ideal
A.6.8.4.7	0.126033	0.052490165326924874	58	2e-05	1	-0.052470165326924875	0.052470165326924875	h3n2_ideal_delay	2012-07-01	2013-07-01	12.0	ideal
A.6.8.4.7.1	0.000193	1.4564212551052322e-05	3	0.0	0	-1.4564212551052322e-05	1.4564212551052322e-05	h3n2_ideal_delay	2012-07-01	2013-07-01	12.0	ideal
A.6.8.5.1	0.10031	0.022066980252118312	45	0.001941	6	-0.020125980252118314	0.020125980252118314	h3n2_ideal_delay	2012-07-01	2013-07-01	12.0	ideal
A.6.8.5.2	0.656423	0.9129050053009078	488	0.98109	591	0.06818499469909223	0.06818499469909223	h3n2_ideal_delay	2012-07-01	2013-07-01	12.0	ideal
A.6.8.5.2.1	0.007006	0.0016168764700261	1	0.001143	14	-0.0004738764700261001	0.0004738764700261001	h3n2_ideal_delay	2012-07-01	2013-07-01	12.0	ideal
A.6.8.5.2.2	0.003276	0.00028339459899382895	6	0.0	0	-0.00028339459899382895	0.00028339459899382895	h3n2_ideal_delay	2012-07-01	2013-07-01	12.0	ideal
A.6.8.5.2.3	0.0215	0.0034560277385093812	20	0.0	0	-0.0034560277385093812	0.0034560277385093812	h3n2_ideal_delay	2012-07-01	2013-07-01	12.0	ideal
A.6.8.5.2.4	0.34609100000000004	0.6842142777093396	208	0.974207	559	0.2899927222906604	0.2899927222906604	h3n2_ideal_delay	2012-07-01	2013-07-01	12.0	ideal
A.6.8.5.2.4.1	0.343986	0.6840300879922335	205	0.972492	554	0.2884619120077665	0.2884619120077665	h3n2_ideal_delay	2012-07-01	2013-07-01	12.0	ideal
A.6.8.5.2.4.1.1	0.024462	0.0374731088855803	23	0.0	0	-0.0374731088855803	0.0374731088855803	h3n2_ideal_delay	2012-07-01	2013-07-01	12.0	ideal
A.6.8.5.2.4.1.2	0.049567	0.33918594894369286	42	2e-05	1	-0.33916594894369284	0.33916594894369284	h3n2_ideal_delay	2012-07-01	2013-07-01	12.0	ideal
A.6	0.999968	0.9999999999999848	505	0.999981	608	-1.899999998478119e-05	1.899999998478119e-05	h3n2_realistic_delay	2012-07-01	2013-07-01	12.0	realistic
A.6.6.3.3	0.000325	2.144998457552111e-05	4	0.0	0	-2.144998457552111e-05	2.144998457552111e-05	h3n2_realistic_delay	2012-07-01	2013-07-01	12.0	realistic
A.6.8.1	0.033358	0.0027103979901222748	7	0.0	0	-0.0027103979901222748	0.0027103979901222748	h3n2_realistic_delay	2012-07-01	2013-07-01	12.0	realistic
A.6.8.4	0.215674	0.031775640202033495	67	0.01695	11	-0.014825640202033495	0.014825640202033495	h3n2_realistic_delay	2012-07-01	2013-07-01	12.0	realistic
A.6.8.4.4	0.041464	0.004476836673317494	10	0.0	0	-0.004476836673317494	0.004476836673317494	h3n2_realistic_delay	2012-07-01	2013-07-01	12.0	realistic
A.6.8.4.6	0.031344	0.00315134334496438	9	0.01693	10	0.01377865665503562	0.01377865665503562	h3n2_realistic_delay	2012-07-01	2013-07-01	12.0	realistic
A.6.8.4.6.1	0.00628	0.0004020548961391	2	0.0	0	-0.0004020548961391	0.0004020548961391	h3n2_realistic_delay	2012-07-01	2013-07-01	12.0	realistic
A.6.8.4.6.2	0.012412000000000001	0.0015238947689894808	4	0.01693	10	0.01540610523101052	0.01540610523101052	h3n2_realistic_delay	2012-07-01	2013-07-01	12.0	realistic
A.6.8.4.7	0.11286900000000001	0.021352775885691816	30	2e-05	1	-0.021332775885691817	0.021332775885691817	h3n2_realistic_delay	2012-07-01	2013-07-01	12.0	realistic
A.6.8.4.7.1	0.000531	5.377373324188698e-05	3	0.0	0	-5.377373324188698e-05	5.377373324188698e-05	h3n2_realistic_delay	2012-07-01	2013-07-01	12.0	realistic
A.6.8.5.1	0.060517	0.013268665139157773	33	0.001941	6	-0.011327665139157773	0.011327665139157773	h3n2_realistic_delay	2012-07-01	2013-07-01	12.0	realistic
A.6.8.5.2	0.680526	0.9520344051648078	392	0.98109	591	0.029055594835192267	0.029055594835192267	h3n2_realistic_delay	2012-07-01	2013-07-01	12.0	realistic
A.6.8.5.2.2	0.009011	0.0008758494021374697	6	0.0	0	-0.0008758494021374697	0.0008758494021374697	h3n2_realistic_delay	2012-07-01	2013-07-01	12.0	realistic
A.6.8.5.2.3	0.042434	0.00821968073006802	19	0.0	0	-0.00821968073006802	0.00821968073006802	h3n2_realistic_delay	2012-07-01	2013-07-01	12.0	realistic
A.6.8.5.2.4	0.348395	0.7819032058539893	156	0.974207	559	0.19230379414601073	0.19230379414601073	h3n2_realistic_delay	2012-07-01	2013-07-01	12.0	realistic
A.6.8.5.2.4.1	0.342545	0.7812347118685536	150	0.972492	554	0.19125728813144638	0.19125728813144638	h3n2_realistic_delay	2012-07-01	2013-07-01	12.0	realistic
A.6.8.5.2.4.1.1	0.057955	0.0517324909536566	19	0.0	0	-0.0517324909536566	0.0517324909536566	h3n2_realistic_delay	2012-07-01	2013-07-01	12.0	realistic
A.6.8.5.2.4.1.2	0.055606	0.4340638109822691	37	2e-05	1	-0.4340438109822691	0.4340438109822691	h3n2_realistic_delay	2012-07-01	2013-07-01	12.0	realistic
A.6	0.999977	0.9999999999999776	632	0.999985	565	-1.499999997756074e-05	1.499999997756074e-05	h3n2_no_delay	2012-10-01	2013-01-01	3.0	none
A.6.6.3.3	8.3e-05	5.664021726371751e-05	1	0.0	0	-5.664021726371751e-05	5.664021726371751e-05	h3n2_no_delay	2012-10-01	2013-01-01	3.0	none
A.6.8.1	0.010805	0.005666095961849024	15	0.000943	4	-0.004723095961849024	0.004723095961849024	h3n2_no_delay	2012-10-01	2013-01-01	3.0	none
A.6.8.4	0.233089	0.18512193487408649	136	0.097928	91	-0.08719393487408648	0.08719393487408648	h3n2_no_delay	2012-10-01	2013-01-01	3.0	none
A.6.8.4.4	0.000719	0.0005367538395946261	10	0.001803	1	0.0012662461604053738	0.0012662461604053738	h3n2_no_delay	2012-10-01	2013-01-01	3.0	none
A.6.8.4.6	0.179786	0.14638661195807057	63	0.080576	69	-0.06581061195807057	0.06581061195807057	h3n2_no_delay	2012-10-01	2013-01-01	3.0	none
A.6.8.4.6.1	0.083434	0.06268600264776818	21	0.029625	23	-0.03306100264776818	0.03306100264776818	h3n2_no_delay	2012-10-01	2013-01-01	3.0	none
A.6.8.4.6.2	0.090993	0.0797949533592029	36	0.050803	41	-0.028991953359202904	0.028991953359202904	h3n2_no_delay	2012-10-01	2013-01-01	3.0	none
A.6.8.4.7	0.042512	0.031363861506579264	51	0.014679	17	-0.016684861506579267	0.016684861506579267	h3n2_no_delay	2012-10-01	2013-01-01	3.0	none
A.6.8.5.1	0.08451	0.0710689808488624	54	0.034272000000000004	38	-0.0367969808488624	0.0367969808488624	h3n2_no_delay	2012-10-01	2013-01-01	3.0	none
A.6.8.5.2	0.6714129999999999	0.7380662583309492	423	0.866842	432	0.1287757416690508	0.1287757416690508	h3n2_no_delay	2012-10-01	2013-01-01	3.0	none
A.6.8.5.2.1	0.03364	0.0357104220211244	10	0.059127	22	0.0234165779788756	0.0234165779788756	h3n2_no_delay	2012-10-01	2013-01-01	3.0	none
A.6.8.5.2.2	6.8e-05	4.0732764230277046e-05	1	0.0	0	-4.0732764230277046e-05	4.0732764230277046e-05	h3n2_no_delay	2012-10-01	2013-01-01	3.0	none
A.6.8.5.2.3	0.004274	0.0029842276310239812	10	0.000446	1	-0.002538227631023981	0.002538227631023981	h3n2_no_delay	2012-10-01	2013-01-01	3.0	none
A.6.8.5.2.4	0.5386839999999999	0.6178024517593534	294	0.753502	360	0.13569954824064656	0.13569954824064656	h3n2_no_delay	2012-10-01	2013-01-01	3.0	none
A.6.8.5.2.4.1	0.534785	0.614872594609879	290	0.7442070000000001	355	0.1293344053901211	0.1293344053901211	h3n2_no_delay	2012-10-01	2013-01-01	3.0	none
A.6.8.5.2.4.1.1	0.000433	0.00032121350616664776	11	0.0	0	-0.00032121350616664776	0.00032121350616664776	h3n2_no_delay	2012-10-01	2013-01-01	3.0	none
A.6.8.5.2.4.1.2	0.014631	0.013491380203330445	19	0.006632	5	-0.006859380203330445	0.006859380203330445	h3n2_no_delay	2012-10-01	2013-01-01	3.0	none
A.6.8.5.2.4.1.3	0.070961	0.0807732747757678	20	0.273017	86	0.19224372522423222	0.19224372522423222	h3n2_no_delay	2012-10-01	2013-01-01	3.0	none
A.6.8.5.2.4.1.3.2	0.004789	0.0040840163351315	1	0.035286	10	0.031201983664868496	0.031201983664868496	h3n2_no_delay	2012-10-01	2013-01-01	3.0	none
A.6.8.5.2.4.1.4	0.012141	0.014486976615976501	3	0.141429	33	0.1269420233840235	0.1269420233840235	h3n2_no_delay	2012-10-01	2013-01-01	3.0	none
A.6	0.999965	0.9999999999999796	576	0.999985	565	-1.4999999979559142e-05	1.4999999979559142e-05	h3n2_ideal_delay	2012-10-01	2013-01-01	3.0	ideal
A.6.6.3.3	0.000127	8.640182665737482e-05	1	0.0	0	-8.640182665737482e-05	8.640182665737482e-05	h3n2_ideal_delay	2012-10-01	2013-01-01	3.0	ideal
A.6.8.1	0.016561	0.008705545914473662	15	0.000943	4	-0.007762545914473662	0.007762545914473662	h3n2_ideal_delay	2012-10-01	2013-01-01	3.0	ideal
A.6.8.4	0.199961	0.14982035031329685	116	0.097928	91	-0.05189235031329685	0.05189235031329685	h3n2_ideal_delay	2012-10-01	2013-01-01	3.0	ideal
A.6.8.4.4	0.001103	0.0008074457395822772	10	0.001803	1	0.0009955542604177226	0.0009955542604177226	h3n2_ideal_delay	2012-10-01	2013-01-01	3.0	ideal
A.6.8.4.6	0.132312	0.10196190065413027	44	0.080576	69	-0.021385900654130277	0.021385900654130277	h3n2_ideal_delay	2012-10-01	2013-01-01	3.0	ideal
A.6.8.4.6.1	0.043181000000000004	0.025852603195413396	9	0.029625	23	0.003772396804586603	0.003772396804586603	h3n2_ideal_delay	2012-10-01	2013-01-01	3.0	ideal
A.6.8.4.6.2	0.080916	0.07111300659922137	29	0.050803	41	-0.020310006599221372	0.020310006599221372	h3n2_ideal_delay	2012-10-01	2013-01-01	3.0	ideal
A.6.8.4.7	0.051109	0.03675287831799675	50	0.014679	17	-0.022073878317996752	0.022073878317996752	h3n2_ideal_delay	2012-10-01	2013-01-01	3.0	ideal
A.6.8.5.1	0.068823	0.0541670378985247	45	0.034272000000000004	38	-0.019895037898524696	0.019895037898524696	h3n2_ideal_delay	2012-10-01	2013-01-01	3.0	ideal
A.6.8.5.2	0.714375	0.7871784011279889	396	0.866842	432	0.07966359887201113	0.07966359887201113	h3n2_ideal_delay	2012-10-01	2013-01-01	3.0	ideal
A.6.8.5.2.1	0.038728	0.0393485584015627	8	0.059127	22	0.0197784415984373	0.0197784415984373	h3n2_ideal_delay	2012-10-01	2013-01-01	3.0	ideal
A.6.8.5.2.2	0.000105	6.265863221820324e-05	1	0.0	0	-6.265863221820324e-05	6.265863221820324e-05	h3n2_ideal_delay	2012-10-01	2013-01-01	3.0	ideal
A.6.8.5.2.3	0.006575999999999999	0.004567546662853581	12	0.000446	1	-0.00412154666285358	0.00412154666285358	h3n2_ideal_delay	2012-10-01	2013-01-01	3.0	ideal
A.6.8.5.2.4	0.557796	0.6481541013645276	264	0.753502	360	0.10534789863547245	0.10534789863547245	h3n2_ideal_delay	2012-10-01	2013-01-01	3.0	ideal
A.6.8.5.2.4.1	0.551819	0.6436444460119668	260	0.7442070000000001	355	0.10056255398803327	0.10056255398803327	h3n2_ideal_delay	2012-10-01	2013-01-01	3.0	ideal
A.6.8.5.2.4.1.1	0.000685	0.0006577970052357982	13	0.0	0	-0.0006577970052357982	0.0006577970052357982	h3n2_ideal_delay	2012-10-01	2013-01-01	3.0	ideal
A.6.8.5.2.4.1.2	0.01543	0.018304124071196783	21	0.006632	5	-0.011672124071196784	0.011672124071196784	h3n2_ideal_delay	2012-10-01	2013-01-01	3.0	ideal
A.6.8.5.2.4.1.3	0.045238	0.0581616133280985	11	0.273017	86	0.21485538667190152	0.21485538667190152	h3n2_ideal_delay	2012-10-01	2013-01-01	3.0	ideal
A.6.8.5.2.4.1.4	0.011255999999999999	0.0150008948535162	2	0.141429	33	0.1264281051464838	0.1264281051464838	h3n2_ideal_delay	2012-10-01	2013-01-01	3.0	ideal
A.6	0.9999829999999998	0.9999999999999848	413	0.9999850000000001	565	-1.4999999984666168e-05	1.4999999984666168e-05	h3n2_realistic_delay	2012-10-01	2013-01-01	3.0	realistic
A.6.6.3.3	0.000413	0.0002845739287881	1	0.0	0	-0.0002845739287881	0.0002845739287881	h3n2_realistic_delay	2012-10-01	2013-01-01	3.0	realistic
A.6.8.1	0.017211	0.011326763998395198	12	0.000943	4	-0.010383763998395199	0.010383763998395199	h3n2_realistic_delay	2012-10-01	2013-01-01	3.0	realistic
A.6.8.4	0.17604	0.12914186864874916	79	0.097928	91	-0.031213868648749157	0.031213868648749157	h3n2_realistic_delay	2012-10-01	2013-01-01	3.0	realistic
A.6.8.4.4	0.0035020000000000003	0.0026667420477295644	11	0.001803	1	-0.0008637420477295645	0.0008637420477295645	h3n2_realistic_delay	2012-10-01	2013-01-01	3.0	realistic
A.6.8.4.6	0.10306	0.07285129567711546	21	0.080576	69	0.0077247043228845375	0.0077247043228845375	h3n2_realistic_delay	2012-10-01	2013-01-01	3.0	realistic
A.6.8.4.6.1	0.037557999999999994	0.019374997135381877	4	0.029625	23	0.010250002864618121	0.010250002864618121	h3n2_realistic_delay	2012-10-01	2013-01-01	3.0	realistic
A.6.8.4.6.2	0.051196000000000005	0.04312858672409891	12	0.050803	41	0.007674413275901092	0.007674413275901092	h3n2_realistic_delay	2012-10-01	2013-01-01	3.0	realistic
A.6.8.4.7	0.063265	0.04865340392033594	40	0.014679	17	-0.03397440392033594	0.03397440392033594	h3n2_realistic_delay	2012-10-01	2013-01-01	3.0	realistic
A.6.8.5.1	0.098547	0.07702061114640615	31	0.034272000000000004	38	-0.04274861114640615	0.04274861114640615	h3n2_realistic_delay	2012-10-01	2013-01-01	3.0	realistic
A.6.8.5.2	0.707386	0.7820024373639288	287	0.8668420000000001	432	0.08483956263607129	0.08483956263607129	h3n2_realistic_delay	2012-10-01	2013-01-01	3.0	realistic
A.6.8.5.2.1	0.005642	0.0051931119239132	1	0.059127	22	0.0539338880760868	0.0539338880760868	h3n2_realistic_delay	2012-10-01	2013-01-01	3.0	realistic
A.6.8.5.2.2	0.000342	0.0002449548086554	1	0.0	0	-0.0002449548086554	0.0002449548086554	h3n2_realistic_delay	2012-10-01	2013-01-01	3.0	realistic
A.6.8.5.2.3	0.002892	0.002349359357171784	12	0.000446	1	-0.001903359357171784	0.001903359357171784	h3n2_realistic_delay	2012-10-01	2013-01-01	3.0	realistic
A.6.8.5.2.4	0.5737039999999999	0.6712568334340467	176	0.7535020000000001	360	0.08224516656595338	0.08224516656595338	h3n2_realistic_delay	2012-10-01	2013-01-01	3.0	realistic
A.6.8.5.2.4.1	0.5650649999999999	0.6645035859964231	173	0.7442070000000001	355	0.07970341400357694	0.07970341400357694	h3n2_realistic_delay	2012-10-01	2013-01-01	3.0	realistic
A.6.8.5.2.4.1.1	0.002319	0.003159892451123803	17	0.0	0	-0.003159892451123803	0.003159892451123803	h3n2_realistic_delay	2012-10-01	2013-01-01	3.0	realistic
A.6.8.5.2.4.1.2	0.008177	0.011775926064177065	23	0.006632	5	-0.005143926064177066	0.005143926064177066	h3n2_realistic_delay	2012-10-01	2013-01-01	3.0	realistic
A.6.8.5.2.4.1.3	0.041258	0.0543606317569809	4	0.273017	86	0.2186563682430191	0.2186563682430191	h3n2_realistic_delay	2012-10-01	2013-01-01	3.0	realistic
A.6	0.999977	0.9999999999999782	632	0.999987	609	-1.2999999978280385e-05	1.2999999978280385e-05	h3n2_no_delay	2012-10-01	2013-04-01	6.0	none
A.6.6.3.3	8.3e-05	3.348184469334761e-05	1	0.0	0	-3.348184469334761e-05	3.348184469334761e-05	h3n2_no_delay	2012-10-01	2013-04-01	6.0	none
A.6.8.1	0.010805	0.0026519960552220884	15	0.0	0	-0.0026519960552220884	0.0026519960552220884	h3n2_no_delay	2012-10-01	2013-04-01	6.0	none
A.6.8.4	0.233089	0.13265681624303607	136	0.018033999999999998	46	-0.11462281624303608	0.11462281624303608	h3n2_no_delay	2012-10-01	2013-04-01	6.0	none
A.6.8.4.4	0.000719	0.0003532449867083017	10	5e-05	1	-0.0003032449867083017	0.0003032449867083017	h3n2_no_delay	2012-10-01	2013-04-01	6.0	none
A.6.8.4.6	0.179786	0.10707730509996988	63	0.017016999999999997	40	-0.09006030509996987	0.09006030509996987	h3n2_no_delay	2012-10-01	2013-04-01	6.0	none
A.6.8.4.6.1	0.083434	0.04244149957474184	21	0.000828	16	-0.041613499574741836	0.041613499574741836	h3n2_no_delay	2012-10-01	2013-04-01	6.0	none
A.6.8.4.6.2	0.090993	0.06216859716570456	36	0.016189	24	-0.04597959716570456	0.04597959716570456	h3n2_no_delay	2012-10-01	2013-04-01	6.0	none
A.6.8.4.7	0.042512	0.02103293237407949	51	0.000967	5	-0.02006593237407949	0.02006593237407949	h3n2_no_delay	2012-10-01	2013-04-01	6.0	none
A.6.8.5.1	0.08451	0.054030946154367876	54	0.015504	17	-0.03852694615436787	0.03852694615436787	h3n2_no_delay	2012-10-01	2013-04-01	6.0	none
A.6.8.5.2	0.6714129999999999	0.8106221609457366	423	0.966449	546	0.15582683905426342	0.15582683905426342	h3n2_no_delay	2012-10-01	2013-04-01	6.0	none
A.6.8.5.2.1	0.03364	0.0329561771776536	10	0.017002	19	-0.015954177177653604	0.015954177177653604	h3n2_no_delay	2012-10-01	2013-04-01	6.0	none
A.6.8.5.2.2	6.8e-05	2.113569352790845e-05	1	0.0	0	-2.113569352790845e-05	2.113569352790845e-05	h3n2_no_delay	2012-10-01	2013-04-01	6.0	none
A.6.8.5.2.3	0.004274	0.0018085885314758463	10	0.0	0	-0.0018085885314758463	0.0018085885314758463	h3n2_no_delay	2012-10-01	2013-04-01	6.0	none
A.6.8.5.2.4	0.5386839999999999	0.7118270906266774	294	0.922414	505	0.21058690937332258	0.21058690937332258	h3n2_no_delay	2012-10-01	2013-04-01	6.0	none
A.6.8.5.2.4.1	0.534785	0.7099038398092479	290	0.9106259999999999	499	0.20072216019075206	0.20072216019075206	h3n2_no_delay	2012-10-01	2013-04-01	6.0	none
A.6.8.5.2.4.1.1	0.000433	0.0002085548942813883	11	0.0	0	-0.0002085548942813883	0.0002085548942813883	h3n2_no_delay	2012-10-01	2013-04-01	6.0	none
A.6.8.5.2.4.1.2	0.014631	0.011131518585275158	19	0.0006929999999999999	2	-0.010438518585275159	0.010438518585275159	h3n2_no_delay	2012-10-01	2013-04-01	6.0	none
A.6.8.5.2.4.1.3	0.070961	0.0828179287981203	20	0.40809599999999996	213	0.3252780712018797	0.3252780712018797	h3n2_no_delay	2012-10-01	2013-04-01	6.0	none
A.6.8.5.2.4.1.3.2	0.004789	0.0030169474998178	1	0.047118	24	0.0441010525001822	0.0441010525001822	h3n2_no_delay	2012-10-01	2013-04-01	6.0	none
A.6.8.5.2.4.1.4	0.012141	0.0150492448956007	3	0.221008	96	0.20595875510439932	0.20595875510439932	h3n2_no_delay	2012-10-01	2013-04-01	6.0	none
A.6	0.999965	0.99999999999998	576	0.9999870000000001	609	-1.299999997994572e-05	1.299999997994572e-05	h3n2_ideal_delay	2012-10-01	2013-04-01	6.0	ideal
A.6.6.3.3	0.000127	5.1966810069325126e-05	1	0.0	0	-5.1966810069325126e-05	5.1966810069325126e-05	h3n2_ideal_delay	2012-10-01	2013-04-01	6.0	ideal
A.6.8.1	0.016561	0.0041805465538999175	15	0.0	0	-0.0041805465538999175	0.0041805465538999175	h3n2_ideal_delay	2012-10-01	2013-04-01	6.0	ideal
A.6.8.4	0.199961	0.1057498095463236	116	0.018033999999999998	46	-0.0877158095463236	0.0877158095463236	h3n2_ideal_delay	2012-10-01	2013-04-01	6.0	ideal
A.6.8.4.4	0.001103	0.0005322644376448264	10	5e-05	1	-0.00048226443764482635	0.00048226443764482635	h3n2_ideal_delay	2012-10-01	2013-04-01	6.0	ideal
A.6.8.4.6	0.132312	0.07416212842026348	44	0.017016999999999997	40	-0.05714512842026349	0.05714512842026349	h3n2_ideal_delay	2012-10-01	2013-04-01	6.0	ideal
A.6.8.4.6.1	0.043181000000000004	0.013870695719251997	9	0.000828	16	-0.013042695719251996	0.013042695719251996	h3n2_ideal_delay	2012-10-01	2013-04-01	6.0	ideal
A.6.8.4.6.2	0.080916	0.05753352224560789	29	0.016189	24	-0.04134452224560789	0.04134452224560789	h3n2_ideal_delay	2012-10-01	2013-04-01	6.0	ideal
A.6.8.4.7	0.051109	0.024719360423792823	50	0.000967	5	-0.023752360423792824	0.023752360423792824	h3n2_ideal_delay	2012-10-01	2013-04-01	6.0	ideal
A.6.8.5.1	0.068823	0.03889660776075826	45	0.015504	17	-0.02339260776075826	0.02339260776075826	h3n2_ideal_delay	2012-10-01	2013-04-01	6.0	ideal
A.6.8.5.2	0.714375	0.8511075389804537	396	0.966449	546	0.11534146101954634	0.11534146101954634	h3n2_ideal_delay	2012-10-01	2013-04-01	6.0	ideal
A.6.8.5.2.1	0.038728	0.0355778512731112	8	0.017002	19	-0.0185758512731112	0.0185758512731112	h3n2_ideal_delay	2012-10-01	2013-04-01	6.0	ideal
A.6.8.5.2.2	0.000105	3.3056468363075194e-05	1	0.0	0	-3.3056468363075194e-05	3.3056468363075194e-05	h3n2_ideal_delay	2012-10-01	2013-04-01	6.0	ideal
A.6.8.5.2.3	0.006575999999999999	0.0028130734349545152	12	0.0	0	-0.0028130734349545152	0.0028130734349545152	h3n2_ideal_delay	2012-10-01	2013-04-01	6.0	ideal
A.6.8.5.2.4	0.557796	0.7375670140841012	264	0.9224140000000001	505	0.18484698591589888	0.18484698591589888	h3n2_ideal_delay	2012-10-01	2013-04-01	6.0	ideal
A.6.8.5.2.4.1	0.551819	0.7345347916647198	260	0.910626	499	0.17609120833528025	0.17609120833528025	h3n2_ideal_delay	2012-10-01	2013-04-01	6.0	ideal
A.6.8.5.2.4.1.1	0.000685	0.0005645268788542513	13	0.0	0	-0.0005645268788542513	0.0005645268788542513	h3n2_ideal_delay	2012-10-01	2013-04-01	6.0	ideal
A.6.8.5.2.4.1.2	0.01543	0.02002065915432714	21	0.0006929999999999999	2	-0.019327659154327142	0.019327659154327142	h3n2_ideal_delay	2012-10-01	2013-04-01	6.0	ideal
A.6.8.5.2.4.1.3	0.045238	0.0678655281524432	11	0.408096	213	0.34023047184755684	0.34023047184755684	h3n2_ideal_delay	2012-10-01	2013-04-01	6.0	ideal
A.6.8.5.2.4.1.4	0.011255999999999999	0.0177674737413146	2	0.221008	96	0.2032405262586854	0.2032405262586854	h3n2_ideal_delay	2012-10-01	2013-04-01	6.0	ideal
A.6	0.9999829999999998	0.9999999999999872	413	0.999987	609	-1.2999999987273192e-05	1.2999999987273192e-05	h3n2_realistic_delay	2012-10-01	2013-04-01	6.0	realistic
A.6.6.3.3	0.000413	0.000172621324318	1	0.0	0	-0.000172621324318	0.000172621324318	h3n2_realistic_delay	2012-10-01	2013-04-01	6.0	realistic
A.6.8.1	0.017211	0.006831300437871475	12	0.0	0	-0.006831300437871475	0.006831300437871475	h3n2_realistic_delay	2012-10-01	2013-04-01	6.0	realistic
A.6.8.4	0.17604	0.08828920992134612	79	0.018033999999999998	46	-0.07025520992134612	0.07025520992134612	h3n2_realistic_delay	2012-10-01	2013-04-01	6.0	realistic
A.6.8.4.4	0.0035020000000000003	0.0018111783303111895	11	5e-05	1	-0.0017611783303111896	0.0017611783303111896	h3n2_realistic_delay	2012-10-01	2013-04-01	6.0	realistic
A.6.8.4.6	0.10306	0.04757602742294788	21	0.017016999999999997	40	-0.03055902742294788	0.03055902742294788	h3n2_realistic_delay	2012-10-01	2013-04-01	6.0	realistic
A.6.8.4.6.1	0.037557999999999994	0.008852688317671688	4	0.000828	16	-0.008024688317671688	0.008024688317671688	h3n2_realistic_delay	2012-10-01	2013-04-01	6.0	realistic
A.6.8.4.6.2	0.051196000000000005	0.03205961763973771	12	0.016189	24	-0.015870617639737714	0.015870617639737714	h3n2_realistic_delay	2012-10-01	2013-04-01	6.0	realistic
A.6.8.4.7	0.063265	0.035317485472731454	40	0.000967	5	-0.03435048547273145	0.03435048547273145	h3n2_realistic_delay	2012-10-01	2013-04-01	6.0	realistic
A.6.8.5.1	0.098547	0.05491073808691995	31	0.015504	17	-0.039406738086919954	0.039406738086919954	h3n2_realistic_delay	2012-10-01	2013-04-01	6.0	realistic
A.6.8.5.2	0.707386	0.8496819099176705	287	0.9664489999999999	546	0.11676709008232944	0.11676709008232944	h3n2_realistic_delay	2012-10-01	2013-04-01	6.0	realistic
A.6.8.5.2.1	0.005642	0.0042080080314676	1	0.017002	19	0.0127939919685324	0.0127939919685324	h3n2_realistic_delay	2012-10-01	2013-04-01	6.0	realistic
A.6.8.5.2.2	0.000342	0.0001544543375398	1	0.0	0	-0.0001544543375398	0.0001544543375398	h3n2_realistic_delay	2012-10-01	2013-04-01	6.0	realistic
A.6.8.5.2.3	0.002892	0.0016990501017952585	12	0.0	0	-0.0016990501017952585	0.0016990501017952585	h3n2_realistic_delay	2012-10-01	2013-04-01	6.0	realistic
A.6.8.5.2.4	0.5737039999999999	0.7618140898612756	176	0.9224140000000001	505	0.16059991013872443	0.16059991013872443	h3n2_realistic_delay	2012-10-01	2013-04-01	6.0	realistic
A.6.8.5.2.4.1	0.5650649999999999	0.7571338132489835	173	0.9106259999999999	499	0.1534921867510164	0.1534921867510164	h3n2_realistic_delay	2012-10-01	2013-04-01	6.0	realistic
A.6.8.5.2.4.1.1	0.002319	0.0038450452407267155	17	0.0	0	-0.0038450452407267155	0.0038450452407267155	h3n2_realistic_delay	2012-10-01	2013-04-01	6.0	realistic
A.6.8.5.2.4.1.2	0.008177	0.015420920744285449	23	0.0006929999999999999	2	-0.01472792074428545	0.01472792074428545	h3n2_realistic_delay	2012-10-01	2013-04-01	6.0	realistic
A.6.8.5.2.4.1.3	0.041258	0.06322474113187379	4	0.408096	213	0.3448712588681262	0.3448712588681262	h3n2_realistic_delay	2012-10-01	2013-04-01	6.0	realistic
A.6	0.999977	0.9999999999999799	632	0.999981	608	-1.899999997989621e-05	1.899999997989621e-05	h3n2_no_delay	2012-10-01	2013-07-01	9.0	none
A.6.6.3.3	8.3e-05	1.601967706624386e-05	1	0.0	0	-1.601967706624386e-05	1.601967706624386e-05	h3n2_no_delay	2012-10-01	2013-07-01	9.0	none
A.6.8.1	0.010805	0.0010377670821204972	15	0.0	0	-0.0010377670821204972	0.0010377670821204972	h3n2_no_delay	2012-10-01	2013-07-01	9.0	none
A.6.8.4	0.233089	0.0797348305035147	136	0.01695	11	-0.06278483050351469	0.06278483050351469	h3n2_no_delay	2012-10-01	2013-07-01	9.0	none
A.6.8.4.4	0.000719	0.00019075230882052387	10	0.0	0	-0.00019075230882052387	0.00019075230882052387	h3n2_no_delay	2012-10-01	2013-07-01	9.0	none
A.6.8.4.6	0.179786	0.06551505219025913	63	0.01693	10	-0.04858505219025913	0.04858505219025913	h3n2_no_delay	2012-10-01	2013-07-01	9.0	none
A.6.8.4.6.1	0.083434	0.024083091851215904	21	0.0	0	-0.024083091851215904	0.024083091851215904	h3n2_no_delay	2012-10-01	2013-07-01	9.0	none
A.6.8.4.6.2	0.090993	0.04016967970695675	36	0.01693	10	-0.02323967970695675	0.02323967970695675	h3n2_no_delay	2012-10-01	2013-07-01	9.0	none
A.6.8.4.7	0.042512	0.011860351382296281	51	2e-05	1	-0.011840351382296282	0.011840351382296282	h3n2_no_delay	2012-10-01	2013-07-01	9.0	none
A.6.8.5.1	0.08451	0.03472161807704352	54	0.001941	6	-0.03278061807704352	0.03278061807704352	h3n2_no_delay	2012-10-01	2013-07-01	9.0	none
A.6.8.5.2	0.6714129999999999	0.8844889017789392	423	0.98109	591	0.09660109822106078	0.09660109822106078	h3n2_no_delay	2012-10-01	2013-07-01	9.0	none
A.6.8.5.2.1	0.03364	0.0247107312238009	10	0.001143	14	-0.023567731223800903	0.023567731223800903	h3n2_no_delay	2012-10-01	2013-07-01	9.0	none
A.6.8.5.2.2	6.8e-05	8.876648746707296e-06	1	0.0	0	-8.876648746707296e-06	8.876648746707296e-06	h3n2_no_delay	2012-10-01	2013-07-01	9.0	none
A.6.8.5.2.3	0.004274	0.0008892191997462557	10	0.0	0	-0.0008892191997462557	0.0008892191997462557	h3n2_no_delay	2012-10-01	2013-07-01	9.0	none
A.6.8.5.2.4	0.5386839999999999	0.8159477500397448	294	0.974207	559	0.1582592499602552	0.1582592499602552	h3n2_no_delay	2012-10-01	2013-07-01	9.0	none
A.6.8.5.2.4.1	0.534785	0.8149164129841591	290	0.972492	554	0.15757558701584096	0.15757558701584096	h3n2_no_delay	2012-10-01	2013-07-01	9.0	none
A.6.8.5.2.4.1.1	0.000433	0.00011054873698501728	11	0.0	0	-0.00011054873698501728	0.00011054873698501728	h3n2_no_delay	2012-10-01	2013-07-01	9.0	none
A.6.8.5.2.4.1.2	0.014631	0.00769917161632201	19	2e-05	1	-0.00767917161632201	0.00767917161632201	h3n2_no_delay	2012-10-01	2013-07-01	9.0	none
A.6.8.5.2.4.1.3	0.070961	0.0714607205100288	20	0.484831	262	0.4133702794899712	0.4133702794899712	h3n2_no_delay	2012-10-01	2013-07-01	9.0	none
A.6.8.5.2.4.1.3.2	0.004789	0.0018038812628339	1	0.040749	27	0.0389451187371661	0.0389451187371661	h3n2_no_delay	2012-10-01	2013-07-01	9.0	none
A.6.8.5.2.4.1.4	0.012141	0.0127175571369557	3	0.365127	156	0.35240944286304426	0.35240944286304426	h3n2_no_delay	2012-10-01	2013-07-01	9.0	none
A.6	0.999965	0.9999999999999818	576	0.999981	608	-1.899999998178359e-05	1.899999998178359e-05	h3n2_ideal_delay	2012-10-01	2013-07-01	9.0	ideal
A.6.6.3.3	0.000127	2.691644160601505e-05	1	0.0	0	-2.691644160601505e-05	2.691644160601505e-05	h3n2_ideal_delay	2012-10-01	2013-07-01	9.0	ideal
A.6.8.1	0.016561	0.0017951314329056937	15	0.0	0	-0.0017951314329056937	0.0017951314329056937	h3n2_ideal_delay	2012-10-01	2013-07-01	9.0	ideal
A.6.8.4	0.199961	0.06830474901089789	116	0.01695	11	-0.05135474901089789	0.05135474901089789	h3n2_ideal_delay	2012-10-01	2013-07-01	9.0	ideal
A.6.8.4.4	0.001103	0.00030664943703334456	10	0.0	0	-0.00030664943703334456	0.00030664943703334456	h3n2_ideal_delay	2012-10-01	2013-07-01	9.0	ideal
A.6.8.4.6	0.132312	0.049512943854989847	44	0.01693	10	-0.032582943854989846	0.032582943854989846	h3n2_ideal_delay	2012-10-01	2013-07-01	9.0	ideal
A.6.8.4.6.1	0.043181000000000004	0.006489764892006615	9	0.0	0	-0.006489764892006615	0.006489764892006615	h3n2_ideal_delay	2012-10-01	2013-07-01	9.0	ideal
A.6.8.4.6.2	0.080916	0.041677388413025464	29	0.01693	10	-0.024747388413025463	0.024747388413025463	h3n2_ideal_delay	2012-10-01	2013-07-01	9.0	ideal
A.6.8.4.7	0.051109	0.01499388374980157	50	2e-05	1	-0.01497388374980157	0.01497388374980157	h3n2_ideal_delay	2012-10-01	2013-07-01	9.0	ideal
A.6.8.5.1	0.068823	0.02480879191664638	45	0.001941	6	-0.022867791916646382	0.022867791916646382	h3n2_ideal_delay	2012-10-01	2013-07-01	9.0	ideal
A.6.8.5.2	0.714375	0.9050606395906114	396	0.98109	591	0.07602936040938857	0.07602936040938857	h3n2_ideal_delay	2012-10-01	2013-07-01	9.0	ideal
A.6.8.5.2.1	0.038728	0.027879246255918498	8	0.001143	14	-0.0267362462559185	0.0267362462559185	h3n2_ideal_delay	2012-10-01	2013-07-01	9.0	ideal
A.6.8.5.2.2	0.000105	1.5018288656991707e-05	1	0.0	0	-1.5018288656991707e-05	1.5018288656991707e-05	h3n2_ideal_delay	2012-10-01	2013-07-01	9.0	ideal
A.6.8.5.2.3	0.006575999999999999	0.001497343568190205	12	0.0	0	-0.001497343568190205	0.001497343568190205	h3n2_ideal_delay	2012-10-01	2013-07-01	9.0	ideal
A.6.8.5.2.4	0.557796	0.8222823304128923	264	0.974207	559	0.1519246695871077	0.1519246695871077	h3n2_ideal_delay	2012-10-01	2013-07-01	9.0	ideal
A.6.8.5.2.4.1	0.551819	0.8205107494614698	260	0.972492	554	0.15198125053853018	0.15198125053853018	h3n2_ideal_delay	2012-10-01	2013-07-01	9.0	ideal
A.6.8.5.2.4.1.1	0.000685	0.00042167026367534357	13	0.0	0	-0.00042167026367534357	0.00042167026367534357	h3n2_ideal_delay	2012-10-01	2013-07-01	9.0	ideal
A.6.8.5.2.4.1.2	0.01543	0.019967985154715918	21	2e-05	1	-0.01994798515471592	0.01994798515471592	h3n2_ideal_delay	2012-10-01	2013-07-01	9.0	ideal
A.6.8.5.2.4.1.3	0.045238	0.06997557700042109	11	0.484831	262	0.4148554229995789	0.4148554229995789	h3n2_ideal_delay	2012-10-01	2013-07-01	9.0	ideal
A.6.8.5.2.4.1.4	0.011255999999999999	0.0182168892560201	2	0.365127	156	0.34691011074397987	0.34691011074397987	h3n2_ideal_delay	2012-10-01	2013-07-01	9.0	ideal
A.6	0.9999829999999998	0.9999999999999858	413	0.999981	608	-1.899999998578039e-05	1.899999998578039e-05	h3n2_realistic_delay	2012-10-01	2013-07-01	9.0	realistic
A.6.6.3.3	0.000413	9.178408767381328e-05	1	0.0	0	-9.178408767381328e-05	9.178408767381328e-05	h3n2_realistic_delay	2012-10-01	2013-07-01	9.0	realistic
A.6.8.1	0.017211	0.0037610382852341787	12	0.0	0	-0.0037610382852341787	0.0037610382852341787	h3n2_realistic_delay	2012-10-01	2013-07-01	9.0	realistic
A.6.8.4	0.17604	0.055801648497916294	79	0.01695	11	-0.038851648497916294	0.038851648497916294	h3n2_realistic_delay	2012-10-01	2013-07-01	9.0	realistic
A.6.8.4.4	0.0035020000000000003	0.001090614320476293	11	0.0	0	-0.001090614320476293	0.001090614320476293	h3n2_realistic_delay	2012-10-01	2013-07-01	9.0	realistic
A.6.8.4.6	0.10306	0.028303060311655026	21	0.01693	10	-0.011373060311655026	0.011373060311655026	h3n2_realistic_delay	2012-10-01	2013-07-01	9.0	realistic
A.6.8.4.6.1	0.037557999999999994	0.003567154337580159	4	0.0	0	-0.003567154337580159	0.003567154337580159	h3n2_realistic_delay	2012-10-01	2013-07-01	9.0	realistic
A.6.8.4.6.2	0.051196000000000005	0.020937523213310823	12	0.01693	10	-0.004007523213310823	0.004007523213310823	h3n2_realistic_delay	2012-10-01	2013-07-01	9.0	realistic
A.6.8.4.7	0.063265	0.024114778049833214	40	2e-05	1	-0.024094778049833215	0.024094778049833215	h3n2_realistic_delay	2012-10-01	2013-07-01	9.0	realistic
A.6.8.5.1	0.098547	0.035495486000831133	31	0.001941	6	-0.033554486000831135	0.033554486000831135	h3n2_realistic_delay	2012-10-01	2013-07-01	9.0	realistic
A.6.8.5.2	0.707386	0.9047989128282528	287	0.98109	591	0.07629108717174726	0.07629108717174726	h3n2_realistic_delay	2012-10-01	2013-07-01	9.0	realistic
A.6.8.5.2.1	0.005642	0.0029888151382667	1	0.001143	14	-0.0018458151382667	0.0018458151382667	h3n2_realistic_delay	2012-10-01	2013-07-01	9.0	realistic
A.6.8.5.2.2	0.000342	8.536657663102057e-05	1	0.0	0	-8.536657663102057e-05	8.536657663102057e-05	h3n2_realistic_delay	2012-10-01	2013-07-01	9.0	realistic
A.6.8.5.2.3	0.002892	0.001089512687905815	12	0.0	0	-0.001089512687905815	0.001089512687905815	h3n2_realistic_delay	2012-10-01	2013-07-01	9.0	realistic
A.6.8.5.2.4	0.5737039999999999	0.839742993361859	176	0.974207	559	0.13446400663814106	0.13446400663814106	h3n2_realistic_delay	2012-10-01	2013-07-01	9.0	realistic
A.6.8.5.2.4.1	0.5650649999999999	0.8368793622774796	173	0.972492	554	0.1356126377225204	0.1356126377225204	h3n2_realistic_delay	2012-10-01	2013-07-01	9.0	realistic
A.6.8.5.2.4.1.1	0.002319	0.004165988372049376	17	0.0	0	-0.004165988372049376	0.004165988372049376	h3n2_realistic_delay	2012-10-01	2013-07-01	9.0	realistic
A.6.8.5.2.4.1.2	0.008177	0.01830868415785137	23	2e-05	1	-0.01828868415785137	0.01828868415785137	h3n2_realistic_delay	2012-10-01	2013-07-01	9.0	realistic
A.6.8.5.2.4.1.3	0.041258	0.0646324724517381	4	0.484831	262	0.4201985275482619	0.4201985275482619	h3n2_realistic_delay	2012-10-01	2013-07-01	9.0	realistic
A.6	0.999977	0.9999999999999822	632	0.999998	483	-1.9999999821829206e-06	1.9999999821829206e-06	h3n2_no_delay	2012-10-01	2013-10-01	12.0	none
A.6.6.3.3	8.3e-05	5.592865776712041e-06	1	0.0	0	-5.592865776712041e-06	5.592865776712041e-06	h3n2_no_delay	2012-10-01	2013-10-01	12.0	none
A.6.8.1	0.010805	0.00030670256372454833	15	0.0	0	-0.00030670256372454833	0.00030670256372454833	h3n2_no_delay	2012-10-01	2013-10-01	12.0	none
A.6.8.4	0.233089	0.03607942458448592	136	0.0023109999999999997	3	-0.033768424584485916	0.033768424584485916	h3n2_no_delay	2012-10-01	2013-10-01	12.0	none
A.6.8.4.4	0.000719	7.598612026302663e-05	10	0.0	0	-7.598612026302663e-05	7.598612026302663e-05	h3n2_no_delay	2012-10-01	2013-10-01	12.0	none
A.6.8.4.6	0.179786	0.030120420976786202	63	0.0023109999999999997	3	-0.027809420976786202	0.027809420976786202	h3n2_no_delay	2012-10-01	2013-10-01	12.0	none
A.6.8.4.6.1	0.083434	0.010269900283862217	21	0.0	0	-0.010269900283862217	0.010269900283862217	h3n2_no_delay	2012-10-01	2013-10-01	12.0	none
A.6.8.4.6.2	0.090993	0.01937896177543399	36	0.0023109999999999997	3	-0.01706796177543399	0.01706796177543399	h3n2_no_delay	2012-10-01	2013-10-01	12.0	none
A.6.8.4.7	0.042512	0.00503366880193298	51	0.0	0	-0.00503366880193298	0.00503366880193298	h3n2_no_delay	2012-10-01	2013-10-01	12.0	none
A.6.8.5.1	0.08451	0.01702143209553003	54	0.0	0	-0.01702143209553003	0.01702143209553003	h3n2_no_delay	2012-10-01	2013-10-01	12.0	none
A.6.8.5.2	0.6714129999999999	0.9465867283000964	423	0.997687	480	0.05110027169990361	0.05110027169990361	h3n2_no_delay	2012-10-01	2013-10-01	12.0	none
A.6.8.5.2.1	0.03364	0.0135738073300857	10	0.005883	1	-0.0076908073300857	0.0076908073300857	h3n2_no_delay	2012-10-01	2013-10-01	12.0	none
A.6.8.5.2.2	6.8e-05	2.720306424771356e-06	1	0.0	0	-2.720306424771356e-06	2.720306424771356e-06	h3n2_no_delay	2012-10-01	2013-10-01	12.0	none
A.6.8.5.2.3	0.004274	0.000319862373247229	10	0.0	0	-0.000319862373247229	0.000319862373247229	h3n2_no_delay	2012-10-01	2013-10-01	12.0	none
A.6.8.5.2.4	0.5386839999999999	0.9103452478749452	294	0.989646	475	0.07930075212505483	0.07930075212505483	h3n2_no_delay	2012-10-01	2013-10-01	12.0	none
A.6.8.5.2.4.1	0.534785	0.9099376186604572	290	0.989632	474	0.07969438133954276	0.07969438133954276	h3n2_no_delay	2012-10-01	2013-10-01	12.0	none
A.6.8.5.2.4.1.1	0.000433	4.3077200481532255e-05	11	0.0	0	-4.3077200481532255e-05	4.3077200481532255e-05	h3n2_no_delay	2012-10-01	2013-10-01	12.0	none
A.6.8.5.2.4.1.2	0.014631	0.004033210743289579	19	0.0	0	-0.004033210743289579	0.004033210743289579	h3n2_no_delay	2012-10-01	2013-10-01	12.0	none
A.6.8.5.2.4.1.3	0.070961	0.046707591374250096	20	0.671644	266	0.62493640862575	0.62493640862575	h3n2_no_delay	2012-10-01	2013-10-01	12.0	none
A.6.8.5.2.4.1.3.2	0.004789	0.0007870175237842	1	0.020072	21	0.0192849824762158	0.0192849824762158	h3n2_no_delay	2012-10-01	2013-10-01	12.0	none
A.6.8.5.2.4.1.4	0.012141	0.007881696152125299	3	0.295836	161	0.2879543038478747	0.2879543038478747	h3n2_no_delay	2012-10-01	2013-10-01	12.0	none
A.6	0.999965	0.9999999999999828	576	0.999998	483	-1.999999982738032e-06	1.999999982738032e-06	h3n2_ideal_delay	2012-10-01	2013-10-01	12.0	ideal
A.6.6.3.3	0.000127	1.1590036106176062e-05	1	0.0	0	-1.1590036106176062e-05	1.1590036106176062e-05	h3n2_ideal_delay	2012-10-01	2013-10-01	12.0	ideal
A.6.8.1	0.016561	0.0006683411322076332	15	0.0	0	-0.0006683411322076332	0.0006683411322076332	h3n2_ideal_delay	2012-10-01	2013-10-01	12.0	ideal
A.6.8.4	0.199961	0.038793970596186986	116	0.0023109999999999997	3	-0.036482970596186985	0.036482970596186985	h3n2_ideal_delay	2012-10-01	2013-10-01	12.0	ideal
A.6.8.4.4	0.001103	0.00014864900004537618	10	0.0	0	-0.00014864900004537618	0.00014864900004537618	h3n2_ideal_delay	2012-10-01	2013-10-01	12.0	ideal
A.6.8.4.6	0.132312	0.02914112419328035	44	0.0023109999999999997	3	-0.02683012419328035	0.02683012419328035	h3n2_ideal_delay	2012-10-01	2013-10-01	12.0	ideal
A.6.8.4.6.1	0.043181000000000004	0.0025531280537804736	9	0.0	0	-0.0025531280537804736	0.0025531280537804736	h3n2_ideal_delay	2012-10-01	2013-10-01	12.0	ideal
A.6.8.4.6.2	0.080916	0.02602828766909681	29	0.0023109999999999997	3	-0.02371728766909681	0.02371728766909681	h3n2_ideal_delay	2012-10-01	2013-10-01	12.0	ideal
A.6.8.4.7	0.051109	0.007847896502861256	50	0.0	0	-0.007847896502861256	0.007847896502861256	h3n2_ideal_delay	2012-10-01	2013-10-01	12.0	ideal
A.6.8.5.1	0.068823	0.013569125243026772	45	0.0	0	-0.013569125243026772	0.013569125243026772	h3n2_ideal_delay	2012-10-01	2013-10-01	12.0	ideal
A.6.8.5.2	0.714375	0.9469560895141839	396	0.997687	480	0.05073091048581613	0.05073091048581613	h3n2_ideal_delay	2012-10-01	2013-10-01	12.0	ideal
A.6.8.5.2.1	0.038728	0.0182751012404978	8	0.005883	1	-0.012392101240497801	0.012392101240497801	h3n2_ideal_delay	2012-10-01	2013-10-01	12.0	ideal
A.6.8.5.2.2	0.000105	5.672310545528638e-06	1	0.0	0	-5.672310545528638e-06	5.672310545528638e-06	h3n2_ideal_delay	2012-10-01	2013-10-01	12.0	ideal
A.6.8.5.2.3	0.006575999999999999	0.0006654345665111235	12	0.0	0	-0.0006654345665111235	0.0006654345665111235	h3n2_ideal_delay	2012-10-01	2013-10-01	12.0	ideal
A.6.8.5.2.4	0.557796	0.894947820610902	264	0.989646	475	0.09469817938909808	0.09469817938909808	h3n2_ideal_delay	2012-10-01	2013-10-01	12.0	ideal
A.6.8.5.2.4.1	0.551819	0.8940788012723655	260	0.989632	474	0.09555319872763446	0.09555319872763446	h3n2_ideal_delay	2012-10-01	2013-10-01	12.0	ideal
A.6.8.5.2.4.1.1	0.000685	0.0002646152543351683	13	0.0	0	-0.0002646152543351683	0.0002646152543351683	h3n2_ideal_delay	2012-10-01	2013-10-01	12.0	ideal
A.6.8.5.2.4.1.2	0.01543	0.017818752557574643	21	0.0	0	-0.017818752557574643	0.017818752557574643	h3n2_ideal_delay	2012-10-01	2013-10-01	12.0	ideal
A.6.8.5.2.4.1.3	0.045238	0.0615312283460664	11	0.671644	266	0.6101127716539336	0.6101127716539336	h3n2_ideal_delay	2012-10-01	2013-10-01	12.0	ideal
A.6.8.5.2.4.1.4	0.011255999999999999	0.0156058662288362	2	0.295836	161	0.2802301337711638	0.2802301337711638	h3n2_ideal_delay	2012-10-01	2013-10-01	12.0	ideal
A.6	0.9999829999999998	0.9999999999999862	413	0.9999979999999999	483	-1.999999986290746e-06	1.999999986290746e-06	h3n2_realistic_delay	2012-10-01	2013-10-01	12.0	realistic
A.6.6.3.3	0.000413	4.275267412137798e-05	1	0.0	0	-4.275267412137798e-05	4.275267412137798e-05	h3n2_realistic_delay	2012-10-01	2013-10-01	12.0	realistic
A.6.8.1	0.017211	0.001891738033208911	12	0.0	0	-0.001891738033208911	0.001891738033208911	h3n2_realistic_delay	2012-10-01	2013-10-01	12.0	realistic
A.6.8.4	0.17604	0.03248025909593734	79	0.0023109999999999997	3	-0.03016925909593734	0.03016925909593734	h3n2_realistic_delay	2012-10-01	2013-10-01	12.0	realistic
A.6.8.4.4	0.0035020000000000003	0.000581049530425712	11	0.0	0	-0.000581049530425712	0.000581049530425712	h3n2_realistic_delay	2012-10-01	2013-10-01	12.0	realistic
A.6.8.4.6	0.10306	0.015185509030644813	21	0.0023109999999999997	3	-0.012874509030644812	0.012874509030644812	h3n2_realistic_delay	2012-10-01	2013-10-01	12.0	realistic
A.6.8.4.6.1	0.037557999999999994	0.0012668096550513949	4	0.0	0	-0.0012668096550513949	0.0012668096550513949	h3n2_realistic_delay	2012-10-01	2013-10-01	12.0	realistic
A.6.8.4.6.2	0.051196000000000005	0.012006142069106895	12	0.0023109999999999997	3	-0.009695142069106894	0.009695142069106894	h3n2_realistic_delay	2012-10-01	2013-10-01	12.0	realistic
A.6.8.4.7	0.063265	0.015419504897846468	40	0.0	0	-0.015419504897846468	0.015419504897846468	h3n2_realistic_delay	2012-10-01	2013-10-01	12.0	realistic
A.6.8.5.1	0.098547	0.02077095552814549	31	0.0	0	-0.02077095552814549	0.02077095552814549	h3n2_realistic_delay	2012-10-01	2013-10-01	12.0	realistic
A.6.8.5.2	0.707386	0.9447942356982679	287	0.997687	480	0.052892764301732065	0.052892764301732065	h3n2_realistic_delay	2012-10-01	2013-10-01	12.0	realistic
A.6.8.5.2.1	0.005642	0.0018597068303245	1	0.005883	1	0.0040232931696755	0.0040232931696755	h3n2_realistic_delay	2012-10-01	2013-10-01	12.0	realistic
A.6.8.5.2.2	0.000342	4.133315531822286e-05	1	0.0	0	-4.133315531822286e-05	4.133315531822286e-05	h3n2_realistic_delay	2012-10-01	2013-10-01	12.0	realistic
A.6.8.5.2.3	0.002892	0.0006192377898095273	12	0.0	0	-0.0006192377898095273	0.0006192377898095273	h3n2_realistic_delay	2012-10-01	2013-10-01	12.0	realistic
A.6.8.5.2.4	0.5737039999999999	0.9003395881136278	176	0.989646	475	0.08930641188637223	0.08930641188637223	h3n2_realistic_delay	2012-10-01	2013-10-01	12.0	realistic
A.6.8.5.2.4.1	0.5650649999999999	0.8987935749502851	173	0.9896320000000001	474	0.09083842504971495	0.09083842504971495	h3n2_realistic_delay	2012-10-01	2013-10-01	12.0	realistic
A.6.8.5.2.4.1.1	0.002319	0.004023462802427774	17	0.0	0	-0.004023462802427774	0.004023462802427774	h3n2_realistic_delay	2012-10-01	2013-10-01	12.0	realistic
A.6.8.5.2.4.1.2	0.008177	0.019765918060526435	23	0.0	0	-0.019765918060526435	0.019765918060526435	h3n2_realistic_delay	2012-10-01	2013-10-01	12.0	realistic
A.6.8.5.2.4.1.3	0.041258	0.058041030385547504	4	0.671644	266	0.6136029696144525	0.6136029696144525	h3n2_realistic_delay	2012-10-01	2013-10-01	12.0	realistic
A.6.8.1	0.000943	0.00048585282575234383	4	0.0	0	-0.00048585282575234383	0.00048585282575234383	h3n2_no_delay	2013-01-01	2013-04-01	3.0	none
A.6.8.4	0.097928	0.0766747194574131	91	0.018033999999999998	46	-0.0586407194574131	0.0586407194574131	h3n2_no_delay	2013-01-01	2013-04-01	3.0	none
A.6.8.4.4	0.001803	0.0014130604539096	1	5e-05	1	-0.0013630604539096002	0.0013630604539096002	h3n2_no_delay	2013-01-01	2013-04-01	3.0	none
A.6.8.4.6	0.080576	0.06535960520310125	69	0.017016999999999997	40	-0.04834260520310125	0.04834260520310125	h3n2_no_delay	2013-01-01	2013-04-01	3.0	none
A.6.8.4.6.1	0.029625	0.0235209105192761	23	0.000828	16	-0.0226929105192761	0.0226929105192761	h3n2_no_delay	2013-01-01	2013-04-01	3.0	none
A.6.8.4.6.2	0.050803	0.041754465001490576	41	0.016189	24	-0.025565465001490578	0.025565465001490578	h3n2_no_delay	2013-01-01	2013-04-01	3.0	none
A.6.8.4.7	0.014679	0.009397846597732582	17	0.000967	5	-0.008430846597732581	0.008430846597732581	h3n2_no_delay	2013-01-01	2013-04-01	3.0	none
A.6.8.5.1	0.034272000000000004	0.024513263440696608	38	0.015504	17	-0.009009263440696608	0.009009263440696608	h3n2_no_delay	2013-01-01	2013-04-01	3.0	none
A.6.8.5.2	0.866842	0.8983261642761164	432	0.966449	546	0.06812283572388356	0.06812283572388356	h3n2_no_delay	2013-01-01	2013-04-01	3.0	none
A.6.8.5.2.1	0.059127	0.05442779662194122	22	0.017002	19	-0.03742579662194122	0.03742579662194122	h3n2_no_delay	2013-01-01	2013-04-01	3.0	none
A.6.8.5.2.3	0.000446	0.0002968558789818	1	0.0	0	-0.0002968558789818	0.0002968558789818	h3n2_no_delay	2013-01-01	2013-04-01	3.0	none
A.6.8.5.2.4	0.753502	0.8098149533929124	360	0.9224140000000001	505	0.11259904660708764	0.11259904660708764	h3n2_no_delay	2013-01-01	2013-04-01	3.0	none
A.6.8.5.2.4.1	0.7442070000000001	0.8029254184950325	355	0.9106259999999999	499	0.10770058150496742	0.10770058150496742	h3n2_no_delay	2013-01-01	2013-04-01	3.0	none
A.6.8.5.2.4.1.2	0.006632	0.0041784070575097	5	0.0006929999999999999	2	-0.0034854070575097004	0.0034854070575097004	h3n2_no_delay	2013-01-01	2013-04-01	3.0	none
A.6.8.5.2.4.1.3	0.273017	0.3221955803581284	86	0.408096	213	0.08590041964187162	0.08590041964187162	h3n2_no_delay	2013-01-01	2013-04-01	3.0	none
A.6.8.5.2.4.1.3.2	0.035286	0.0441449503331887	10	0.047118	24	0.002973049666811299	0.002973049666811299	h3n2_no_delay	2013-01-01	2013-04-01	3.0	none
A.6.8.5.2.4.1.3.3	0.029079999999999998	0.0384374805521301	7	0.035012	18	-0.0034254805521301	0.0034254805521301	h3n2_no_delay	2013-01-01	2013-04-01	3.0	none
A.6.8.5.2.4.1.3.4	0.039874	0.0426880693147103	9	0.060911	29	0.0182229306852897	0.0182229306852897	h3n2_no_delay	2013-01-01	2013-04-01	3.0	none
A.6.8.5.2.4.1.4	0.141429	0.1417575150125444	33	0.221008	96	0.0792504849874556	0.0792504849874556	h3n2_no_delay	2013-01-01	2013-04-01	3.0	none
A.6.8.1	0.0016300000000000002	0.0008713269977067271	5	0.0	0	-0.0008713269977067271	0.0008713269977067271	h3n2_ideal_delay	2013-01-01	2013-04-01	3.0	ideal
A.6.8.4	0.14336300000000002	0.11544690701052125	90	0.018033999999999998	46	-0.09741290701052126	0.09741290701052126	h3n2_ideal_delay	2013-01-01	2013-04-01	3.0	ideal
A.6.8.4.4	0.0031	0.0024766417159853	1	5e-05	1	-0.0024266417159853	0.0024266417159853	h3n2_ideal_delay	2013-01-01	2013-04-01	3.0	ideal
A.6.8.4.6	0.120454	0.09994233612347153	68	0.017016999999999997	40	-0.08292533612347153	0.08292533612347153	h3n2_ideal_delay	2013-01-01	2013-04-01	3.0	ideal
A.6.8.4.6.1	0.050939	0.0387260122897888	23	0.000828	16	-0.0378980122897888	0.0378980122897888	h3n2_ideal_delay	2013-01-01	2013-04-01	3.0	ideal
A.6.8.4.6.2	0.069262	0.06106367957089964	40	0.016189	24	-0.04487467957089965	0.04487467957089965	h3n2_ideal_delay	2013-01-01	2013-04-01	3.0	ideal
A.6.8.4.7	0.018313	0.012153366465479425	17	0.000967	5	-0.011186366465479426	0.011186366465479426	h3n2_ideal_delay	2013-01-01	2013-04-01	3.0	ideal
A.6.8.5.1	0.050948	0.03795792881001829	40	0.015504	17	-0.02245392881001829	0.02245392881001829	h3n2_ideal_delay	2013-01-01	2013-04-01	3.0	ideal
A.6.8.5.2	0.804033	0.8457238371817349	364	0.966449	546	0.12072516281826506	0.12072516281826506	h3n2_ideal_delay	2013-01-01	2013-04-01	3.0	ideal
A.6.8.5.2.1	0.031574	0.03130837307441581	14	0.017002	19	-0.014306373074415808	0.014306373074415808	h3n2_ideal_delay	2013-01-01	2013-04-01	3.0	ideal
A.6.8.5.2.3	0.000767	0.0005121646183418	1	0.0	0	-0.0005121646183418	0.0005121646183418	h3n2_ideal_delay	2013-01-01	2013-04-01	3.0	ideal
A.6.8.5.2.4	0.723556	0.7816463707007648	297	0.9224140000000001	505	0.14076762929923525	0.14076762929923525	h3n2_ideal_delay	2013-01-01	2013-04-01	3.0	ideal
A.6.8.5.2.4.1	0.716197	0.7757959858549341	293	0.9106259999999999	499	0.1348300141450658	0.1348300141450658	h3n2_ideal_delay	2013-01-01	2013-04-01	3.0	ideal
A.6.8.5.2.4.1.2	0.00294	0.0020262267277551997	4	0.0006929999999999999	2	-0.0013332267277551997	0.0013332267277551997	h3n2_ideal_delay	2013-01-01	2013-04-01	3.0	ideal
A.6.8.5.2.4.1.3	0.253915	0.3048807581321146	61	0.408096	213	0.10321524186788539	0.10321524186788539	h3n2_ideal_delay	2013-01-01	2013-04-01	3.0	ideal
A.6.8.5.2.4.1.3.2	0.033579	0.0448842999455567	7	0.047118	24	0.0022337000544433022	0.0022337000544433022	h3n2_ideal_delay	2013-01-01	2013-04-01	3.0	ideal
A.6.8.5.2.4.1.3.3	0.008408	0.0128258205571764	2	0.035012	18	0.0221861794428236	0.0221861794428236	h3n2_ideal_delay	2013-01-01	2013-04-01	3.0	ideal
A.6.8.5.2.4.1.3.4	0.017657	0.0200666469808508	3	0.060911	29	0.040844353019149196	0.040844353019149196	h3n2_ideal_delay	2013-01-01	2013-04-01	3.0	ideal
A.6.8.5.2.4.1.4	0.094796	0.0850723148149848	15	0.221008	96	0.1359356851850152	0.1359356851850152	h3n2_ideal_delay	2013-01-01	2013-04-01	3.0	ideal
A.6.8.1	0.00481	0.002634122707514542	6	0.0	0	-0.002634122707514542	0.002634122707514542	h3n2_realistic_delay	2013-01-01	2013-04-01	3.0	realistic
A.6.8.4	0.125632	0.08889470051688443	69	0.018033999999999998	46	-0.07086070051688444	0.07086070051688444	h3n2_realistic_delay	2013-01-01	2013-04-01	3.0	realistic
A.6.8.4.6	0.10807399999999999	0.07792910428249525	41	0.017016999999999997	40	-0.06091210428249525	0.06091210428249525	h3n2_realistic_delay	2013-01-01	2013-04-01	3.0	realistic
A.6.8.4.6.1	0.06262	0.0417478346786183	11	0.000828	16	-0.040919834678618296	0.040919834678618296	h3n2_realistic_delay	2013-01-01	2013-04-01	3.0	realistic
A.6.8.4.6.2	0.044708	0.03575425762920199	25	0.016189	24	-0.019565257629201988	0.019565257629201988	h3n2_realistic_delay	2013-01-01	2013-04-01	3.0	realistic
A.6.8.4.7	0.015156	0.00969928916783201	24	0.000967	5	-0.00873228916783201	0.00873228916783201	h3n2_realistic_delay	2013-01-01	2013-04-01	3.0	realistic
A.6.8.5.1	0.078289	0.06138472085833353	35	0.015504	17	-0.04588072085833353	0.04588072085833353	h3n2_realistic_delay	2013-01-01	2013-04-01	3.0	realistic
A.6.8.5.2	0.791254	0.8470864559172537	267	0.966449	546	0.11936254408274627	0.11936254408274627	h3n2_realistic_delay	2013-01-01	2013-04-01	3.0	realistic
A.6.8.5.2.1	0.016545	0.0158577287598292	7	0.017002	19	0.0011442712401707987	0.0011442712401707987	h3n2_realistic_delay	2013-01-01	2013-04-01	3.0	realistic
A.6.8.5.2.3	0.002271	0.0015390389745042576	2	0.0	0	-0.0015390389745042576	0.0015390389745042576	h3n2_realistic_delay	2013-01-01	2013-04-01	3.0	realistic
A.6.8.5.2.4	0.736918	0.8043670799300472	211	0.922414	505	0.11804692006995277	0.11804692006995277	h3n2_realistic_delay	2013-01-01	2013-04-01	3.0	realistic
A.6.8.5.2.4.1	0.715249	0.7870392078660267	207	0.9106259999999999	499	0.12358679213397328	0.12358679213397328	h3n2_realistic_delay	2013-01-01	2013-04-01	3.0	realistic
A.6.8.5.2.4.1.2	0.007858	0.005633557565354558	5	0.0006929999999999999	2	-0.004940557565354558	0.004940557565354558	h3n2_realistic_delay	2013-01-01	2013-04-01	3.0	realistic
A.6.8.5.2.4.1.3	0.22548	0.2674770168533057	29	0.40809599999999996	213	0.14061898314669424	0.14061898314669424	h3n2_realistic_delay	2013-01-01	2013-04-01	3.0	realistic
A.6.8.5.2.4.1.3.2	0.019396	0.0243061721439887	2	0.047118	24	0.0228118278560113	0.0228118278560113	h3n2_realistic_delay	2013-01-01	2013-04-01	3.0	realistic
A.6.8.5.2.4.1.4	0.042276	0.043375404239712805	5	0.221008	96	0.1776325957602872	0.1776325957602872	h3n2_realistic_delay	2013-01-01	2013-04-01	3.0	realistic
A.6.8.1	0.000943	0.0002299787740750827	4	0.0	0	-0.0002299787740750827	0.0002299787740750827	h3n2_no_delay	2013-01-01	2013-07-01	6.0	none
A.6.8.4	0.097928	0.056814869852281485	91	0.01695	11	-0.039864869852281486	0.039864869852281486	h3n2_no_delay	2013-01-01	2013-07-01	6.0	none
A.6.8.4.4	0.001803	0.0010110282663178	1	0.0	0	-0.0010110282663178	0.0010110282663178	h3n2_no_delay	2013-01-01	2013-07-01	6.0	none
A.6.8.4.6	0.080576	0.049881021204762954	69	0.01693	10	-0.032951021204762954	0.032951021204762954	h3n2_no_delay	2013-01-01	2013-07-01	6.0	none
A.6.8.4.6.1	0.029625	0.0179764095260169	23	0.0	0	-0.0179764095260169	0.0179764095260169	h3n2_no_delay	2013-01-01	2013-07-01	6.0	none
A.6.8.4.6.2	0.050803	0.03186083383698565	41	0.01693	10	-0.014930833836985652	0.014930833836985652	h3n2_no_delay	2013-01-01	2013-07-01	6.0	none
A.6.8.4.7	0.014679	0.005648784603398458	17	2e-05	1	-0.005628784603398458	0.005628784603398458	h3n2_no_delay	2013-01-01	2013-07-01	6.0	none
A.6.8.5.1	0.034272000000000004	0.01638842494974984	38	0.001941	6	-0.01444742494974984	0.01444742494974984	h3n2_no_delay	2013-01-01	2013-07-01	6.0	none
A.6.8.5.2	0.866842	0.9265667264238726	432	0.98109	591	0.05452327357612741	0.05452327357612741	h3n2_no_delay	2013-01-01	2013-07-01	6.0	none
A.6.8.5.2.1	0.059127	0.04598906857510733	22	0.001143	14	-0.04484606857510733	0.04484606857510733	h3n2_no_delay	2013-01-01	2013-07-01	6.0	none
A.6.8.5.2.3	0.000446	0.0001803823287732	1	0.0	0	-0.0001803823287732	0.0001803823287732	h3n2_no_delay	2013-01-01	2013-07-01	6.0	none
A.6.8.5.2.4	0.753502	0.8598423218505528	360	0.974207	559	0.11436467814944729	0.11436467814944729	h3n2_no_delay	2013-01-01	2013-07-01	6.0	none
A.6.8.5.2.4.1	0.7442070000000001	0.8551450424878407	355	0.972492	554	0.11734695751215929	0.11734695751215929	h3n2_no_delay	2013-01-01	2013-07-01	6.0	none
A.6.8.5.2.4.1.2	0.006632	0.0024814854623636	5	2e-05	1	-0.0024614854623636	0.0024614854623636	h3n2_no_delay	2013-01-01	2013-07-01	6.0	none
A.6.8.5.2.4.1.3	0.273017	0.3789862103392044	86	0.484831	262	0.10584478966079564	0.10584478966079564	h3n2_no_delay	2013-01-01	2013-07-01	6.0	none
A.6.8.5.2.4.1.3.2	0.035286	0.0544230622881215	10	0.040749	27	-0.0136740622881215	0.0136740622881215	h3n2_no_delay	2013-01-01	2013-07-01	6.0	none
A.6.8.5.2.4.1.3.3	0.029079999999999998	0.047993189932899596	7	0.019294000000000002	18	-0.028699189932899594	0.028699189932899594	h3n2_no_delay	2013-01-01	2013-07-01	6.0	none
A.6.8.5.2.4.1.3.4	0.039874	0.043133501400467	9	0.201795	65	0.158661498599533	0.158661498599533	h3n2_no_delay	2013-01-01	2013-07-01	6.0	none
A.6.8.5.2.4.1.4	0.141429	0.1328811713482342	33	0.365127	156	0.23224582865176577	0.23224582865176577	h3n2_no_delay	2013-01-01	2013-07-01	6.0	none
A.6.8.1	0.0016300000000000002	0.00044016618837655494	5	0.0	0	-0.00044016618837655494	0.00044016618837655494	h3n2_ideal_delay	2013-01-01	2013-07-01	6.0	ideal
A.6.8.4	0.14336300000000002	0.0888257619965308	90	0.01695	11	-0.07187576199653081	0.07187576199653081	h3n2_ideal_delay	2013-01-01	2013-07-01	6.0	ideal
A.6.8.4.4	0.0031	0.0018155190697108	1	0.0	0	-0.0018155190697108	0.0018155190697108	h3n2_ideal_delay	2013-01-01	2013-07-01	6.0	ideal
A.6.8.4.6	0.120454	0.07888422632127082	68	0.01693	10	-0.06195422632127082	0.06195422632127082	h3n2_ideal_delay	2013-01-01	2013-07-01	6.0	ideal
A.6.8.4.6.1	0.050939	0.0281872860957052	23	0.0	0	-0.0281872860957052	0.0281872860957052	h3n2_ideal_delay	2013-01-01	2013-07-01	6.0	ideal
A.6.8.4.6.2	0.069262	0.050611764104924	40	0.01693	10	-0.033681764104923996	0.033681764104923996	h3n2_ideal_delay	2013-01-01	2013-07-01	6.0	ideal
A.6.8.4.7	0.018313	0.007640170466902997	17	2e-05	1	-0.007620170466902997	0.007620170466902997	h3n2_ideal_delay	2013-01-01	2013-07-01	6.0	ideal
A.6.8.5.1	0.050948	0.02669040936830733	40	0.001941	6	-0.02474940936830733	0.02474940936830733	h3n2_ideal_delay	2013-01-01	2013-07-01	6.0	ideal
A.6.8.5.2	0.804033	0.8840436624467664	364	0.98109	591	0.09704633755323366	0.09704633755323366	h3n2_ideal_delay	2013-01-01	2013-07-01	6.0	ideal
A.6.8.5.2.1	0.031574	0.0292624340777871	14	0.001143	14	-0.028119434077787102	0.028119434077787102	h3n2_ideal_delay	2013-01-01	2013-07-01	6.0	ideal
A.6.8.5.2.3	0.000767	0.0003138050463139	1	0.0	0	-0.0003138050463139	0.0003138050463139	h3n2_ideal_delay	2013-01-01	2013-07-01	6.0	ideal
A.6.8.5.2.4	0.723556	0.8333567122503234	297	0.974207	559	0.14085028774967667	0.14085028774967667	h3n2_ideal_delay	2013-01-01	2013-07-01	6.0	ideal
A.6.8.5.2.4.1	0.716197	0.8290852026363589	293	0.972492	554	0.14340679736364115	0.14340679736364115	h3n2_ideal_delay	2013-01-01	2013-07-01	6.0	ideal
A.6.8.5.2.4.1.2	0.00294	0.0013461965626272	4	2e-05	1	-0.0013261965626272	0.0013261965626272	h3n2_ideal_delay	2013-01-01	2013-07-01	6.0	ideal
A.6.8.5.2.4.1.3	0.253915	0.3598355764947304	61	0.484831	262	0.1249954235052696	0.1249954235052696	h3n2_ideal_delay	2013-01-01	2013-07-01	6.0	ideal
A.6.8.5.2.4.1.3.2	0.033579	0.0576462938564282	7	0.040749	27	-0.0168972938564282	0.0168972938564282	h3n2_ideal_delay	2013-01-01	2013-07-01	6.0	ideal
A.6.8.5.2.4.1.3.3	0.008408	0.0180570489726069	2	0.019294000000000002	18	0.0012369510273931017	0.0012369510273931017	h3n2_ideal_delay	2013-01-01	2013-07-01	6.0	ideal
A.6.8.5.2.4.1.3.4	0.017657	0.0209494831529651	3	0.201795	65	0.1808455168470349	0.1808455168470349	h3n2_ideal_delay	2013-01-01	2013-07-01	6.0	ideal
A.6.8.5.2.4.1.4	0.094796	0.0717036540413797	15	0.365127	156	0.2934233459586203	0.2934233459586203	h3n2_ideal_delay	2013-01-01	2013-07-01	6.0	ideal
A.6.8.1	0.00481	0.001343820399186181	6	0.0	0	-0.001343820399186181	0.001343820399186181	h3n2_realistic_delay	2013-01-01	2013-07-01	6.0	realistic
A.6.8.4	0.125632	0.05943832544813667	69	0.01695	11	-0.04248832544813667	0.04248832544813667	h3n2_realistic_delay	2013-01-01	2013-07-01	6.0	realistic
A.6.8.4.6	0.10807399999999999	0.05300646067178637	41	0.01693	10	-0.03607646067178637	0.03607646067178637	h3n2_realistic_delay	2013-01-01	2013-07-01	6.0	realistic
A.6.8.4.6.1	0.06262	0.0260994788785948	11	0.0	0	-0.0260994788785948	0.0260994788785948	h3n2_realistic_delay	2013-01-01	2013-07-01	6.0	realistic
A.6.8.4.6.2	0.044708	0.026685037460057664	25	0.01693	10	-0.009755037460057663	0.009755037460057663	h3n2_realistic_delay	2013-01-01	2013-07-01	6.0	realistic
A.6.8.4.7	0.015156	0.005802944943624465	24	2e-05	1	-0.005782944943624465	0.005782944943624465	h3n2_realistic_delay	2013-01-01	2013-07-01	6.0	realistic
A.6.8.5.1	0.078289	0.04454963368873042	35	0.001941	6	-0.04260863368873042	0.04260863368873042	h3n2_realistic_delay	2013-01-01	2013-07-01	6.0	realistic
A.6.8.5.2	0.791254	0.8946682204639335	267	0.98109	591	0.08642177953606656	0.08642177953606656	h3n2_realistic_delay	2013-01-01	2013-07-01	6.0	realistic
A.6.8.5.2.1	0.016545	0.0138381263575215	7	0.001143	14	-0.0126951263575215	0.0126951263575215	h3n2_realistic_delay	2013-01-01	2013-07-01	6.0	realistic
A.6.8.5.2.3	0.002271	0.0009469594385697431	2	0.0	0	-0.0009469594385697431	0.0009469594385697431	h3n2_realistic_delay	2013-01-01	2013-07-01	6.0	realistic
A.6.8.5.2.4	0.736918	0.8628073703311752	211	0.974207	559	0.11139962966882488	0.11139962966882488	h3n2_realistic_delay	2013-01-01	2013-07-01	6.0	realistic
A.6.8.5.2.4.1	0.715249	0.8502210568808756	207	0.972492	554	0.12227094311912445	0.12227094311912445	h3n2_realistic_delay	2013-01-01	2013-07-01	6.0	realistic
A.6.8.5.2.4.1.2	0.007858	0.0038960873994970933	5	2e-05	1	-0.0038760873994970932	0.0038760873994970932	h3n2_realistic_delay	2013-01-01	2013-07-01	6.0	realistic
A.6.8.5.2.4.1.3	0.22548	0.3067685304850774	29	0.484831	262	0.1780624695149226	0.1780624695149226	h3n2_realistic_delay	2013-01-01	2013-07-01	6.0	realistic
A.6.8.5.2.4.1.3.2	0.019396	0.0276660795952123	2	0.040749	27	0.013082920404787701	0.013082920404787701	h3n2_realistic_delay	2013-01-01	2013-07-01	6.0	realistic
A.6.8.5.2.4.1.4	0.042276	0.0412413563394305	5	0.365127	156	0.3238856436605695	0.3238856436605695	h3n2_realistic_delay	2013-01-01	2013-07-01	6.0	realistic
A.6.8.1	0.000943	9.928200423466705e-05	4	0.0	0	-9.928200423466705e-05	9.928200423466705e-05	h3n2_no_delay	2013-01-01	2013-10-01	9.0	none
A.6.8.4	0.097928	0.03938524968737347	91	0.0023109999999999997	3	-0.03707424968737347	0.03707424968737347	h3n2_no_delay	2013-01-01	2013-10-01	9.0	none
A.6.8.4.4	0.001803	0.0006554279342567	1	0.0	0	-0.0006554279342567	0.0006554279342567	h3n2_no_delay	2013-01-01	2013-10-01	9.0	none
A.6.8.4.6	0.080576	0.03543210858491251	69	0.0023109999999999997	3	-0.03312110858491251	0.03312110858491251	h3n2_no_delay	2013-01-01	2013-10-01	9.0	none
A.6.8.4.6.1	0.029625	0.013018421379741414	23	0.0	0	-0.013018421379741414	0.013018421379741414	h3n2_no_delay	2013-01-01	2013-10-01	9.0	none
A.6.8.4.6.2	0.050803	0.022393064444623398	41	0.0023109999999999997	3	-0.020082064444623397	0.020082064444623397	h3n2_no_delay	2013-01-01	2013-10-01	9.0	none
A.6.8.4.7	0.014679	0.0031594113706627223	17	0.0	0	-0.0031594113706627223	0.0031594113706627223	h3n2_no_delay	2013-01-01	2013-10-01	9.0	none
A.6.8.5.1	0.034272000000000004	0.010164535789803161	38	0.0	0	-0.010164535789803161	0.010164535789803161	h3n2_no_delay	2013-01-01	2013-10-01	9.0	none
A.6.8.5.2	0.866842	0.9503509325185683	432	0.997687	480	0.04733606748143171	0.04733606748143171	h3n2_no_delay	2013-01-01	2013-10-01	9.0	none
A.6.8.5.2.1	0.059127	0.03544490492942706	22	0.005883	1	-0.029561904929427063	0.029561904929427063	h3n2_no_delay	2013-01-01	2013-10-01	9.0	none
A.6.8.5.2.3	0.000446	9.931192923120344e-05	1	0.0	0	-9.931192923120344e-05	9.931192923120344e-05	h3n2_no_delay	2013-01-01	2013-10-01	9.0	none
A.6.8.5.2.4	0.753502	0.9029044316839773	360	0.989646	475	0.08674156831602275	0.08674156831602275	h3n2_no_delay	2013-01-01	2013-10-01	9.0	none
A.6.8.5.2.4.1	0.7442070000000001	0.8999807694577582	355	0.989632	474	0.08965123054224178	0.08965123054224178	h3n2_no_delay	2013-01-01	2013-10-01	9.0	none
A.6.8.5.2.4.1.2	0.006632	0.0013874803865511001	5	0.0	0	-0.0013874803865511001	0.0013874803865511001	h3n2_no_delay	2013-01-01	2013-10-01	9.0	none
A.6.8.5.2.4.1.3	0.273017	0.44315298611435466	86	0.671644	266	0.22849101388564536	0.22849101388564536	h3n2_no_delay	2013-01-01	2013-10-01	9.0	none
A.6.8.5.2.4.1.3.2	0.035286	0.0656545258140509	10	0.020072	21	-0.0455825258140509	0.0455825258140509	h3n2_no_delay	2013-01-01	2013-10-01	9.0	none
A.6.8.5.2.4.1.3.3	0.029079999999999998	0.0564799890855197	7	0.063399	19	0.0069190109144803	0.0069190109144803	h3n2_no_delay	2013-01-01	2013-10-01	9.0	none
A.6.8.5.2.4.1.3.4	0.039874	0.0405551314644603	9	0.356856	125	0.31630086853553974	0.31630086853553974	h3n2_no_delay	2013-01-01	2013-10-01	9.0	none
A.6.8.5.2.4.1.4	0.141429	0.1158683808656235	33	0.295836	161	0.17996761913437648	0.17996761913437648	h3n2_no_delay	2013-01-01	2013-10-01	9.0	none
A.6.8.1	0.0016300000000000002	0.00020865864582578867	5	0.0	0	-0.00020865864582578867	0.00020865864582578867	h3n2_ideal_delay	2013-01-01	2013-10-01	9.0	ideal
A.6.8.4	0.14336300000000002	0.0643929702667835	90	0.0023109999999999997	3	-0.062081970266783505	0.062081970266783505	h3n2_ideal_delay	2013-01-01	2013-10-01	9.0	ideal
A.6.8.4.4	0.0031	0.0012103167916678	1	0.0	0	-0.0012103167916678	0.0012103167916678	h3n2_ideal_delay	2013-01-01	2013-10-01	9.0	ideal
A.6.8.4.6	0.120454	0.058435230603282456	68	0.0023109999999999997	3	-0.056124230603282456	0.056124230603282456	h3n2_ideal_delay	2013-01-01	2013-10-01	9.0	ideal
A.6.8.4.6.1	0.050939	0.01937609508880919	23	0.0	0	-0.01937609508880919	0.01937609508880919	h3n2_ideal_delay	2013-01-01	2013-10-01	9.0	ideal
A.6.8.4.6.2	0.069262	0.039015560519545175	40	0.0023109999999999997	3	-0.036704560519545175	0.036704560519545175	h3n2_ideal_delay	2013-01-01	2013-10-01	9.0	ideal
A.6.8.4.7	0.018313	0.004493617001010211	17	0.0	0	-0.004493617001010211	0.004493617001010211	h3n2_ideal_delay	2013-01-01	2013-10-01	9.0	ideal
A.6.8.5.1	0.050948	0.01754038688233261	40	0.0	0	-0.01754038688233261	0.01754038688233261	h3n2_ideal_delay	2013-01-01	2013-10-01	9.0	ideal
A.6.8.5.2	0.804033	0.9178579842050406	364	0.997687	480	0.07982901579495938	0.07982901579495938	h3n2_ideal_delay	2013-01-01	2013-10-01	9.0	ideal
A.6.8.5.2.1	0.031574	0.0254706629081126	14	0.005883	1	-0.0195876629081126	0.0195876629081126	h3n2_ideal_delay	2013-01-01	2013-10-01	9.0	ideal
A.6.8.5.2.3	0.000767	0.000174852113412	1	0.0	0	-0.000174852113412	0.000174852113412	h3n2_ideal_delay	2013-01-01	2013-10-01	9.0	ideal
A.6.8.5.2.4	0.723556	0.8790589751440527	297	0.989646	475	0.11058702485594729	0.11058702485594729	h3n2_ideal_delay	2013-01-01	2013-10-01	9.0	ideal
A.6.8.5.2.4.1	0.716197	0.8762205855937711	293	0.989632	474	0.11341141440622882	0.11341141440622882	h3n2_ideal_delay	2013-01-01	2013-10-01	9.0	ideal
A.6.8.5.2.4.1.2	0.00294	0.000853464714845	4	0.0	0	-0.000853464714845	0.000853464714845	h3n2_ideal_delay	2013-01-01	2013-10-01	9.0	ideal
A.6.8.5.2.4.1.3	0.253915	0.4185597832875711	61	0.671644	266	0.2530842167124289	0.2530842167124289	h3n2_ideal_delay	2013-01-01	2013-10-01	9.0	ideal
A.6.8.5.2.4.1.3.2	0.033579	0.0702061075778307	7	0.020072	21	-0.050134107577830704	0.050134107577830704	h3n2_ideal_delay	2013-01-01	2013-10-01	9.0	ideal
A.6.8.5.2.4.1.3.3	0.008408	0.023257447606622503	2	0.063399	19	0.040141552393377494	0.040141552393377494	h3n2_ideal_delay	2013-01-01	2013-10-01	9.0	ideal
A.6.8.5.2.4.1.3.4	0.017657	0.019912421974443602	3	0.356856	125	0.3369435780255564	0.3369435780255564	h3n2_ideal_delay	2013-01-01	2013-10-01	9.0	ideal
A.6.8.5.2.4.1.4	0.094796	0.0563130812398464	15	0.295836	161	0.23952291876015358	0.23952291876015358	h3n2_ideal_delay	2013-01-01	2013-10-01	9.0	ideal
A.6.8.1	0.00481	0.0006305145531474098	6	0.0	0	-0.0006305145531474098	0.0006305145531474098	h3n2_realistic_delay	2013-01-01	2013-10-01	9.0	realistic
A.6.8.4	0.125632	0.03691028249326494	69	0.0023109999999999997	3	-0.03459928249326494	0.03459928249326494	h3n2_realistic_delay	2013-01-01	2013-10-01	9.0	realistic
A.6.8.4.6	0.10807399999999999	0.03344150214688035	41	0.0023109999999999997	3	-0.031130502146880352	0.031130502146880352	h3n2_realistic_delay	2013-01-01	2013-10-01	9.0	realistic
A.6.8.4.6.1	0.06262	0.0150789691169801	11	0.0	0	-0.0150789691169801	0.0150789691169801	h3n2_realistic_delay	2013-01-01	2013-10-01	9.0	realistic
A.6.8.4.6.2	0.044708	0.018259294162051673	25	0.0023109999999999997	3	-0.015948294162051672	0.015948294162051672	h3n2_realistic_delay	2013-01-01	2013-10-01	9.0	realistic
A.6.8.4.7	0.015156	0.0031752768156033473	24	0.0	0	-0.0031752768156033473	0.0031752768156033473	h3n2_realistic_delay	2013-01-01	2013-10-01	9.0	realistic
A.6.8.5.1	0.078289	0.0294395350331965	35	0.0	0	-0.0294395350331965	0.0294395350331965	h3n2_realistic_delay	2013-01-01	2013-10-01	9.0	realistic
A.6.8.5.2	0.791254	0.9330196679203773	267	0.997687	480	0.06466733207962272	0.06466733207962272	h3n2_realistic_delay	2013-01-01	2013-10-01	9.0	realistic
A.6.8.5.2.1	0.016545	0.0108344769691819	7	0.005883	1	-0.0049514769691819	0.0049514769691819	h3n2_realistic_delay	2013-01-01	2013-10-01	9.0	realistic
A.6.8.5.2.3	0.002271	0.0005213806481074641	2	0.0	0	-0.0005213806481074641	0.0005213806481074641	h3n2_realistic_delay	2013-01-01	2013-10-01	9.0	realistic
A.6.8.5.2.4	0.736918	0.9110382678308973	211	0.989646	475	0.07860773216910277	0.07860773216910277	h3n2_realistic_delay	2013-01-01	2013-10-01	9.0	realistic
A.6.8.5.2.4.1	0.715249	0.9028542125745607	207	0.989632	474	0.08677778742543929	0.08677778742543929	h3n2_realistic_delay	2013-01-01	2013-10-01	9.0	realistic
A.6.8.5.2.4.1.2	0.007858	0.0025619049440928736	5	0.0	0	-0.0025619049440928736	0.0025619049440928736	h3n2_realistic_delay	2013-01-01	2013-10-01	9.0	realistic
A.6.8.5.2.4.1.3	0.22548	0.3394263405650774	29	0.671644	266	0.3322176594349226	0.3322176594349226	h3n2_realistic_delay	2013-01-01	2013-10-01	9.0	realistic
A.6.8.5.2.4.1.3.2	0.019396	0.0281901941380403	2	0.020072	21	-0.0081181941380403	0.0081181941380403	h3n2_realistic_delay	2013-01-01	2013-10-01	9.0	realistic
A.6.8.5.2.4.1.4	0.042276	0.0358547982259185	5	0.295836	161	0.25998120177408146	0.25998120177408146	h3n2_realistic_delay	2013-01-01	2013-10-01	9.0	realistic
A.6.8.1	0.000943	3.8450211315802794e-05	4	0.0	0	-3.8450211315802794e-05	3.8450211315802794e-05	h3n2_no_delay	2013-01-01	2014-01-01	12.0	none
A.6.8.4	0.097928	0.025027580839799786	91	2.2e-05	1	-0.025005580839799785	0.025005580839799785	h3n2_no_delay	2013-01-01	2014-01-01	12.0	none
A.6.8.4.4	0.001803	0.0003786500146711	1	0.0	0	-0.0003786500146711	0.0003786500146711	h3n2_no_delay	2013-01-01	2014-01-01	12.0	none
A.6.8.4.6	0.080576	0.02297117281770939	69	2.2e-05	1	-0.02294917281770939	0.02294917281770939	h3n2_no_delay	2013-01-01	2014-01-01	12.0	none
A.6.8.4.6.1	0.029625	0.008713591328406583	23	0.0	0	-0.008713591328406583	0.008713591328406583	h3n2_no_delay	2013-01-01	2014-01-01	12.0	none
A.6.8.4.6.2	0.050803	0.014248921230447287	41	2.2e-05	1	-0.014226921230447288	0.014226921230447288	h3n2_no_delay	2013-01-01	2014-01-01	12.0	none
A.6.8.4.7	0.014679	0.0016142107932186095	17	0.0	0	-0.0016142107932186095	0.0016142107932186095	h3n2_no_delay	2013-01-01	2014-01-01	12.0	none
A.6.8.5.1	0.034272000000000004	0.005748411070707191	38	0.0	0	-0.005748411070707191	0.005748411070707191	h3n2_no_delay	2013-01-01	2014-01-01	12.0	none
A.6.8.5.2	0.866842	0.9691855578781593	432	0.9999480000000001	581	0.03076244212184076	0.03076244212184076	h3n2_no_delay	2013-01-01	2014-01-01	12.0	none
A.6.8.5.2.1	0.059127	0.024546702835508336	22	0.001264	1	-0.023282702835508335	0.023282702835508335	h3n2_no_delay	2013-01-01	2014-01-01	12.0	none
A.6.8.5.2.3	0.000446	4.872594036988133e-05	1	0.0	0	-4.872594036988133e-05	4.872594036988133e-05	h3n2_no_delay	2013-01-01	2014-01-01	12.0	none
A.6.8.5.2.4	0.753502	0.9381984824340264	360	0.9986349999999999	579	0.06043651756597357	0.06043651756597357	h3n2_no_delay	2013-01-01	2014-01-01	12.0	none
A.6.8.5.2.4.1	0.7442070000000001	0.9365648161447132	355	0.9986349999999999	579	0.06207018385528673	0.06207018385528673	h3n2_no_delay	2013-01-01	2014-01-01	12.0	none
[truncated: 8,196 more rows]
