# Supplementary material for: Timely vaccine strain selection and genomic surveillance improve evolutionary forecast accuracy of seasonal influenza A/H3N2
Source: eLife. 2025 Dec 4;14:RP104282. doi: 10.7554/eLife.104282 (PMC12677901; doi:10.7554/eLife.104282)
Supplement: Figure 3—figure supplement 1—source data 1. [file elife-104282-fig3-figsupp1-data1.zip › simulated_clade_frequencies.csv]

clade_membership	frequency	projected_frequency	n_strains	observed_frequency	future_n_strains	forecast_error	absolute_forecast_error	sample	timepoint	future_timepoint	delta_month	delay_type
A	0.999992	0.9999999999999816	630	0.9999819999999999	630	-1.799999998164381e-05	1.799999998164381e-05	simulated_no_delay	2016-10-01	2017-01-01	3.0	none
A.1	0.082994	0.04141546256815861	71	0.018375	36	-0.02304046256815861	0.02304046256815861	simulated_no_delay	2016-10-01	2017-01-01	3.0	none
A.1.1	0.00011300000000000001	2.145566754453054e-05	5	0.0	0	-2.145566754453054e-05	2.145566754453054e-05	simulated_no_delay	2016-10-01	2017-01-01	3.0	none
A.1.2	0.082868	0.04138697250247792	65	0.018375	36	-0.023011972502477922	0.023011972502477922	simulated_no_delay	2016-10-01	2017-01-01	3.0	none
A.1.2.1	0.079294	0.04029028757088651	60	0.018289	34	-0.022001287570886513	0.022001287570886513	simulated_no_delay	2016-10-01	2017-01-01	3.0	none
A.2	3.2e-05	1.7123818682700342e-05	2	0.0	0	-1.7123818682700342e-05	1.7123818682700342e-05	simulated_no_delay	2016-10-01	2017-01-01	3.0	none
A.3	0.002751	0.0005865987193717104	3	0.00011399999999999999	2	-0.00047259871937171044	0.00047259871937171044	simulated_no_delay	2016-10-01	2017-01-01	3.0	none
A.4	0.0005690000000000001	6.009814083478061e-05	4	0.0	0	-6.009814083478061e-05	6.009814083478061e-05	simulated_no_delay	2016-10-01	2017-01-01	3.0	none
A.5	0.010454	0.0028355835862276346	12	0.000741	5	-0.0020945835862276347	0.0020945835862276347	simulated_no_delay	2016-10-01	2017-01-01	3.0	none
A.6	0.581911	0.5766586459094863	334	0.47697700000000004	339	-0.0996816459094863	0.0996816459094863	simulated_no_delay	2016-10-01	2017-01-01	3.0	none
A.6.1	0.011012000000000001	0.004998469877061236	20	0.002732	6	-0.0022664698770612363	0.0022664698770612363	simulated_no_delay	2016-10-01	2017-01-01	3.0	none
A.6.2	0.018384	0.006615824999063043	21	0.003652	9	-0.0029638249990630436	0.0029638249990630436	simulated_no_delay	2016-10-01	2017-01-01	3.0	none
A.6.3	0.1033	0.13653220986787004	33	0.137555	67	0.0010227901321299693	0.0010227901321299693	simulated_no_delay	2016-10-01	2017-01-01	3.0	none
A.6.3.1	0.092488	0.13156002768808228	29	0.130536	62	-0.0010240276880822685	0.0010240276880822685	simulated_no_delay	2016-10-01	2017-01-01	3.0	none
A.6.4.1	0.031408	0.01622738412167657	31	0.00635	18	-0.00987738412167657	0.00987738412167657	simulated_no_delay	2016-10-01	2017-01-01	3.0	none
A.6.5	0.068865	0.042687357641338866	27	0.027746	32	-0.014941357641338866	0.014941357641338866	simulated_no_delay	2016-10-01	2017-01-01	3.0	none
A.6.6	0.025611000000000002	0.012560069071877669	40	0.0010509999999999999	14	-0.011509069071877669	0.011509069071877669	simulated_no_delay	2016-10-01	2017-01-01	3.0	none
A.6.7	0.23986	0.31972846525433907	73	0.288304	150	-0.03142446525433906	0.03142446525433906	simulated_no_delay	2016-10-01	2017-01-01	3.0	none
A.6.7.1	0.058047	0.07959425489331547	16	0.060772	32	-0.018822254893315467	0.018822254893315467	simulated_no_delay	2016-10-01	2017-01-01	3.0	none
A.6.7.2	0.003751	0.0123584591184156	1	0.006543	3	-0.0058154591184156005	0.0058154591184156005	simulated_no_delay	2016-10-01	2017-01-01	3.0	none
A.6.7.4	0.06649	0.0968770207591738	19	0.132902	56	0.03602497924082619	0.03602497924082619	simulated_no_delay	2016-10-01	2017-01-01	3.0	none
A.6.7.4.1	0.0086	0.018309371457494398	2	0.044844	14	0.026534628542505604	0.026534628542505604	simulated_no_delay	2016-10-01	2017-01-01	3.0	none
A.7	0.3171	0.37660500258566804	193	0.503526	247	0.126920997414332	0.126920997414332	simulated_no_delay	2016-10-01	2017-01-01	3.0	none
A.7.1	0.027694	0.012721517094775201	16	0.014724000000000001	14	0.0020024829052247995	0.0020024829052247995	simulated_no_delay	2016-10-01	2017-01-01	3.0	none
A.7.2	0.021965	0.01351878195542654	16	0.010937	18	-0.00258178195542654	0.00258178195542654	simulated_no_delay	2016-10-01	2017-01-01	3.0	none
A.7.3	0.036777000000000004	0.041641503090751784	22	0.074668	33	0.033026496909248214	0.033026496909248214	simulated_no_delay	2016-10-01	2017-01-01	3.0	none
A.7.3.1	0.004331	0.0151252048320457	1	0.060252	17	0.0451267951679543	0.0451267951679543	simulated_no_delay	2016-10-01	2017-01-01	3.0	none
A.7.4	0.180099	0.2702957925102007	51	0.378621	156	0.10832520748979929	0.10832520748979929	simulated_no_delay	2016-10-01	2017-01-01	3.0	none
A	0.999989	0.999999999999984	563	0.9999819999999999	630	-1.79999999840863e-05	1.79999999840863e-05	simulated_ideal_delay	2016-10-01	2017-01-01	3.0	ideal
A.1	0.085496	0.04059403196150285	68	0.018375	36	-0.022219031961502853	0.022219031961502853	simulated_ideal_delay	2016-10-01	2017-01-01	3.0	ideal
A.1.1	0.000178	3.5666176318087965e-05	5	0.0	0	-3.5666176318087965e-05	3.5666176318087965e-05	simulated_ideal_delay	2016-10-01	2017-01-01	3.0	ideal
A.1.2	0.085285	0.040539448701255094	61	0.018375	36	-0.022164448701255095	0.022164448701255095	simulated_ideal_delay	2016-10-01	2017-01-01	3.0	ideal
A.1.2.1	0.079568	0.03867384461957382	55	0.018289	34	-0.020384844619573822	0.020384844619573822	simulated_ideal_delay	2016-10-01	2017-01-01	3.0	ideal
A.2	7.6e-05	3.921906097263133e-05	4	0.0	0	-3.921906097263133e-05	3.921906097263133e-05	simulated_ideal_delay	2016-10-01	2017-01-01	3.0	ideal
A.3	0.004418	0.0010207096363966492	5	0.00011399999999999999	2	-0.0009067096363966493	0.0009067096363966493	simulated_ideal_delay	2016-10-01	2017-01-01	3.0	ideal
A.4	0.000908	0.00010830386608193445	4	0.0	0	-0.00010830386608193445	0.00010830386608193445	simulated_ideal_delay	2016-10-01	2017-01-01	3.0	ideal
A.5	0.016686	0.004862075079729532	12	0.000741	5	-0.004121075079729532	0.004121075079729532	simulated_ideal_delay	2016-10-01	2017-01-01	3.0	ideal
A.6	0.597913	0.5910090427744428	294	0.476977	339	-0.11403204277444279	0.11403204277444279	simulated_ideal_delay	2016-10-01	2017-01-01	3.0	ideal
A.6.1	0.011247	0.005238630574003315	20	0.002732	6	-0.0025066305740033146	0.0025066305740033146	simulated_ideal_delay	2016-10-01	2017-01-01	3.0	ideal
A.6.2	0.029348	0.010882751313549018	21	0.003652	9	-0.007230751313549018	0.007230751313549018	simulated_ideal_delay	2016-10-01	2017-01-01	3.0	ideal
A.6.3	0.079752	0.1322733377260252	20	0.137555	67	0.005281662273974808	0.005281662273974808	simulated_ideal_delay	2016-10-01	2017-01-01	3.0	ideal
A.6.3.1	0.075102	0.12877818196459223	18	0.130536	62	0.0017578180354077821	0.0017578180354077821	simulated_ideal_delay	2016-10-01	2017-01-01	3.0	ideal
A.6.4	0.032103	0.019799190584660297	31	0.00635	18	-0.013449190584660297	0.013449190584660297	simulated_ideal_delay	2016-10-01	2017-01-01	3.0	ideal
A.6.4.1	0.03209	0.019799087208327175	30	0.00635	18	-0.013449087208327175	0.013449087208327175	simulated_ideal_delay	2016-10-01	2017-01-01	3.0	ideal
A.6.5	0.072246	0.05227198629224847	21	0.027746	32	-0.024525986292248468	0.024525986292248468	simulated_ideal_delay	2016-10-01	2017-01-01	3.0	ideal
A.6.6	0.035778	0.018146048377080254	40	0.0010509999999999999	14	-0.017095048377080254	0.017095048377080254	simulated_ideal_delay	2016-10-01	2017-01-01	3.0	ideal
A.6.7	0.224276	0.2967597989981168	49	0.288304	150	-0.00845579899811677	0.00845579899811677	simulated_ideal_delay	2016-10-01	2017-01-01	3.0	ideal
A.6.7.1	0.059822	0.0790454552274757	11	0.060772	32	-0.018273455227475706	0.018273455227475706	simulated_ideal_delay	2016-10-01	2017-01-01	3.0	ideal
A.6.7.4	0.046384	0.05394736821512	10	0.132902	56	0.07895463178487999	0.07895463178487999	simulated_ideal_delay	2016-10-01	2017-01-01	3.0	ideal
A.7	0.287807	0.3592982868876552	164	0.503526	247	0.14422771311234484	0.14422771311234484	simulated_ideal_delay	2016-10-01	2017-01-01	3.0	ideal
A.7.1	0.024338	0.009770397277501999	14	0.014724000000000001	14	0.004953602722498002	0.004953602722498002	simulated_ideal_delay	2016-10-01	2017-01-01	3.0	ideal
A.7.2	0.035066	0.022139915067116687	16	0.010937	18	-0.011202915067116686	0.011202915067116686	simulated_ideal_delay	2016-10-01	2017-01-01	3.0	ideal
A.7.3	0.046676999999999996	0.03843011741359106	20	0.074668	33	0.03623788258640894	0.03623788258640894	simulated_ideal_delay	2016-10-01	2017-01-01	3.0	ideal
A.7.4	0.111704	0.2397589603898457	24	0.378621	156	0.13886203961015428	0.13886203961015428	simulated_ideal_delay	2016-10-01	2017-01-01	3.0	ideal
A	0.9999830000000001	0.999999999999986	426	0.9999819999999999	630	-1.7999999986084703e-05	1.7999999986084703e-05	simulated_realistic_delay	2016-10-01	2017-01-01	3.0	realistic
A.1	0.09045299999999999	0.05383084162622516	62	0.018375	36	-0.03545584162622516	0.03545584162622516	simulated_realistic_delay	2016-10-01	2017-01-01	3.0	realistic
A.1.1	0.000144	7.569794624059576e-05	4	0.0	0	-7.569794624059576e-05	7.569794624059576e-05	simulated_realistic_delay	2016-10-01	2017-01-01	3.0	realistic
A.1.2	0.09014499999999999	0.05364590291013272	53	0.018375	36	-0.035270902910132726	0.035270902910132726	simulated_realistic_delay	2016-10-01	2017-01-01	3.0	realistic
A.1.2.1	0.084725	0.05003548585714213	48	0.018289	34	-0.03174648585714213	0.03174648585714213	simulated_realistic_delay	2016-10-01	2017-01-01	3.0	realistic
A.2	0.000258	0.00015358116968904606	6	0.0	0	-0.00015358116968904606	0.00015358116968904606	simulated_realistic_delay	2016-10-01	2017-01-01	3.0	realistic
A.3	0.013127	0.004198040974889961	5	0.00011399999999999999	2	-0.004084040974889961	0.004084040974889961	simulated_realistic_delay	2016-10-01	2017-01-01	3.0	realistic
A.4	0.002715	0.0004812639685536697	5	0.0	0	-0.0004812639685536697	0.0004812639685536697	simulated_realistic_delay	2016-10-01	2017-01-01	3.0	realistic
A.5	0.016052	0.00459258085719781	10	0.000741	5	-0.00385158085719781	0.00385158085719781	simulated_realistic_delay	2016-10-01	2017-01-01	3.0	realistic
A.6	0.579789	0.6479009621870303	203	0.476977	339	-0.17092396218703032	0.17092396218703032	simulated_realistic_delay	2016-10-01	2017-01-01	3.0	realistic
A.6.1	0.023157	0.01510938626097847	18	0.002732	6	-0.01237738626097847	0.01237738626097847	simulated_realistic_delay	2016-10-01	2017-01-01	3.0	realistic
A.6.2	0.030299	0.034786447255631105	17	0.003652	9	-0.031134447255631106	0.031134447255631106	simulated_realistic_delay	2016-10-01	2017-01-01	3.0	realistic
A.6.3	0.060610000000000004	0.1403988471881323	8	0.137555	67	-0.002843847188132298	0.002843847188132298	simulated_realistic_delay	2016-10-01	2017-01-01	3.0	realistic
A.6.3.1	0.046793	0.12710773424805422	6	0.130536	62	0.003428265751945797	0.003428265751945797	simulated_realistic_delay	2016-10-01	2017-01-01	3.0	realistic
A.6.4	0.076096	0.06545974806207801	25	0.00635	18	-0.059109748062078006	0.059109748062078006	simulated_realistic_delay	2016-10-01	2017-01-01	3.0	realistic
A.6.4.1	0.076057	0.06545916564718174	24	0.00635	18	-0.05910916564718174	0.05910916564718174	simulated_realistic_delay	2016-10-01	2017-01-01	3.0	realistic
A.6.5	0.066053	0.0644111542803429	9	0.027746	32	-0.0366651542803429	0.0366651542803429	simulated_realistic_delay	2016-10-01	2017-01-01	3.0	realistic
A.6.6	0.066459	0.04676391559206334	40	0.0010509999999999999	14	-0.045712915592063336	0.045712915592063336	simulated_realistic_delay	2016-10-01	2017-01-01	3.0	realistic
A.6.7	0.128583	0.18844990744594142	13	0.288304	150	0.09985409255405858	0.09985409255405858	simulated_realistic_delay	2016-10-01	2017-01-01	3.0	realistic
A.6.7.1	0.031907	0.0559186591847735	2	0.060772	32	0.004853340815226502	0.004853340815226502	simulated_realistic_delay	2016-10-01	2017-01-01	3.0	realistic
A.6.7.4	0.012234	0.0028457384411882	1	0.132902	56	0.13005626155881178	0.13005626155881178	simulated_realistic_delay	2016-10-01	2017-01-01	3.0	realistic
A.7	0.29581199999999996	0.287889573092793	125	0.503526	247	0.21563642690720702	0.21563642690720702	simulated_realistic_delay	2016-10-01	2017-01-01	3.0	realistic
A.7.1	0.025183999999999998	0.009789340183647187	10	0.014724000000000001	14	0.0049346598163528144	0.0049346598163528144	simulated_realistic_delay	2016-10-01	2017-01-01	3.0	realistic
A.7.2	0.036292000000000005	0.0290931981256062	9	0.010937	18	-0.018156198125606197	0.018156198125606197	simulated_realistic_delay	2016-10-01	2017-01-01	3.0	realistic
A.7.3	0.017784	0.020409923271900297	9	0.074668	33	0.0542580767280997	0.0542580767280997	simulated_realistic_delay	2016-10-01	2017-01-01	3.0	realistic
A.7.4	0.107083	0.14953462445159507	9	0.378621	156	0.2290863755484049	0.2290863755484049	simulated_realistic_delay	2016-10-01	2017-01-01	3.0	realistic
A	0.999992	0.9999999999999865	630	0.9999870000000001	630	-1.2999999986385014e-05	1.2999999986385014e-05	simulated_no_delay	2016-10-01	2017-04-01	6.0	none
A.1	0.082994	0.01838719560822759	71	0.002039	11	-0.01634819560822759	0.01634819560822759	simulated_no_delay	2016-10-01	2017-04-01	6.0	none
A.1.1	0.00011300000000000001	4.592985843241314e-06	5	0.0	0	-4.592985843241314e-06	4.592985843241314e-06	simulated_no_delay	2016-10-01	2017-04-01	6.0	none
A.1.2	0.082868	0.01838089024145462	65	0.002039	11	-0.01634189024145462	0.01634189024145462	simulated_no_delay	2016-10-01	2017-04-01	6.0	none
A.1.2.1	0.079294	0.018117713632267832	60	0.002039	11	-0.016078713632267833	0.016078713632267833	simulated_no_delay	2016-10-01	2017-04-01	6.0	none
A.2	3.2e-05	5.663297018631496e-06	2	0.0	0	-5.663297018631496e-06	5.663297018631496e-06	simulated_no_delay	2016-10-01	2017-04-01	6.0	none
A.3	0.002751	9.517440339096231e-05	3	0.0	0	-9.517440339096231e-05	9.517440339096231e-05	simulated_no_delay	2016-10-01	2017-04-01	6.0	none
A.4	0.0005690000000000001	3.1010821872487047e-06	4	0.0	0	-3.1010821872487047e-06	3.1010821872487047e-06	simulated_no_delay	2016-10-01	2017-04-01	6.0	none
A.5	0.010454	0.0005017095277761134	12	0.0	0	-0.0005017095277761134	0.0005017095277761134	simulated_no_delay	2016-10-01	2017-04-01	6.0	none
A.6	0.581911	0.5577811001561782	334	0.31031600000000004	268	-0.24746510015617817	0.24746510015617817	simulated_no_delay	2016-10-01	2017-04-01	6.0	none
A.6.1	0.011012000000000001	0.0015561595185970426	20	9.6e-05	2	-0.0014601595185970426	0.0014601595185970426	simulated_no_delay	2016-10-01	2017-04-01	6.0	none
A.6.2	0.018384	0.0028572429224928836	21	0.000111	2	-0.0027462429224928836	0.0027462429224928836	simulated_no_delay	2016-10-01	2017-04-01	6.0	none
A.6.3	0.1033	0.142655211475176	33	0.12665	89	-0.016005211475176	0.016005211475176	simulated_no_delay	2016-10-01	2017-04-01	6.0	none
A.6.3.1	0.092488	0.14132677129467286	29	0.126255	86	-0.015071771294672853	0.015071771294672853	simulated_no_delay	2016-10-01	2017-04-01	6.0	none
A.6.4.1	0.031408	0.005827026146689798	31	0.000174	4	-0.0056530261466897986	0.0056530261466897986	simulated_no_delay	2016-10-01	2017-04-01	6.0	none
A.6.5	0.068865	0.023329419979346698	27	0.0019450000000000001	11	-0.0213844199793467	0.0213844199793467	simulated_no_delay	2016-10-01	2017-04-01	6.0	none
A.6.6	0.025611000000000002	0.003937117836406136	40	0.0	0	-0.003937117836406136	0.003937117836406136	simulated_no_delay	2016-10-01	2017-04-01	6.0	none
A.6.7	0.23986	0.3622743884472045	73	0.181045	156	-0.1812293884472045	0.1812293884472045	simulated_no_delay	2016-10-01	2017-04-01	6.0	none
A.6.7.1	0.058047	0.08137221490970277	16	0.01236	27	-0.06901221490970277	0.06901221490970277	simulated_no_delay	2016-10-01	2017-04-01	6.0	none
A.6.7.2	0.003751	0.018317720629087	1	0.038882	14	0.020564279370913	0.020564279370913	simulated_no_delay	2016-10-01	2017-04-01	6.0	none
A.6.7.4	0.06649	0.12769960373112857	19	0.074628	66	-0.05307160373112857	0.05307160373112857	simulated_no_delay	2016-10-01	2017-04-01	6.0	none
A.6.7.4.1	0.0086	0.026091849799927302	2	0.049903	31	0.0238111502000727	0.0238111502000727	simulated_no_delay	2016-10-01	2017-04-01	6.0	none
A.7	0.3171	0.42279319654599745	193	0.687632	351	0.26483880345400257	0.26483880345400257	simulated_no_delay	2016-10-01	2017-04-01	6.0	none
A.7.1	0.027694	0.0062728441107269845	16	0.006758	8	0.0004851558892730156	0.0004851558892730156	simulated_no_delay	2016-10-01	2017-04-01	6.0	none
A.7.2	0.021965	0.006151581201255256	16	0.0020829999999999998	5	-0.004068581201255256	0.004068581201255256	simulated_no_delay	2016-10-01	2017-04-01	6.0	none
A.7.3	0.036777000000000004	0.03905977030351533	22	0.072418	43	0.033358229696484665	0.033358229696484665	simulated_no_delay	2016-10-01	2017-04-01	6.0	none
A.7.3.1	0.004331	0.0237631599104587	1	0.057829	33	0.0340658400895413	0.0340658400895413	simulated_no_delay	2016-10-01	2017-04-01	6.0	none
A.7.4	0.180099	0.3458146918902328	51	0.5916210000000001	284	0.24580630810976728	0.24580630810976728	simulated_no_delay	2016-10-01	2017-04-01	6.0	none
A	0.999989	0.9999999999999898	563	0.9999870000000001	630	-1.2999999989715683e-05	1.2999999989715683e-05	simulated_ideal_delay	2016-10-01	2017-04-01	6.0	ideal
A.1	0.085496	0.017194156674007692	68	0.002039	11	-0.015155156674007693	0.015155156674007693	simulated_ideal_delay	2016-10-01	2017-04-01	6.0	ideal
A.1.1	0.000178	7.976307507517808e-06	5	0.0	0	-7.976307507517808e-06	7.976307507517808e-06	simulated_ideal_delay	2016-10-01	2017-04-01	6.0	ideal
A.1.2	0.085285	0.017181254029683655	61	0.002039	11	-0.015142254029683656	0.015142254029683656	simulated_ideal_delay	2016-10-01	2017-04-01	6.0	ideal
A.1.2.1	0.079568	0.016721121023581573	55	0.002039	11	-0.014682121023581574	0.014682121023581574	simulated_ideal_delay	2016-10-01	2017-04-01	6.0	ideal
A.2	7.6e-05	1.2782170714456847e-05	4	0.0	0	-1.2782170714456847e-05	1.2782170714456847e-05	simulated_ideal_delay	2016-10-01	2017-04-01	6.0	ideal
A.3	0.004418	0.00017462990488451425	5	0.0	0	-0.00017462990488451425	0.00017462990488451425	simulated_ideal_delay	2016-10-01	2017-04-01	6.0	ideal
A.4	0.000908	6.308084403749758e-06	4	0.0	0	-6.308084403749758e-06	6.308084403749758e-06	simulated_ideal_delay	2016-10-01	2017-04-01	6.0	ideal
A.5	0.016686	0.0009073652917625396	12	0.0	0	-0.0009073652917625396	0.0009073652917625396	simulated_ideal_delay	2016-10-01	2017-04-01	6.0	ideal
A.6	0.597913	0.5479517980097343	294	0.31031600000000004	268	-0.23763579800973422	0.23763579800973422	simulated_ideal_delay	2016-10-01	2017-04-01	6.0	ideal
A.6.1	0.011247	0.0020030828839709782	20	9.6e-05	2	-0.0019070828839709783	0.0019070828839709783	simulated_ideal_delay	2016-10-01	2017-04-01	6.0	ideal
A.6.2	0.029348	0.004790254196048245	21	0.000111	2	-0.004679254196048245	0.004679254196048245	simulated_ideal_delay	2016-10-01	2017-04-01	6.0	ideal
A.6.3	0.079752	0.1501117447938436	20	0.12665	89	-0.02346174479384358	0.02346174479384358	simulated_ideal_delay	2016-10-01	2017-04-01	6.0	ideal
A.6.3.1	0.075102	0.1489142260254526	18	0.126255	86	-0.02265922602545259	0.02265922602545259	simulated_ideal_delay	2016-10-01	2017-04-01	6.0	ideal
A.6.4	0.032103	0.008146160333031508	31	0.000174	4	-0.007972160333031508	0.007972160333031508	simulated_ideal_delay	2016-10-01	2017-04-01	6.0	ideal
A.6.4.1	0.03209	0.008146159959627003	30	0.000174	4	-0.007972159959627002	0.007972159959627002	simulated_ideal_delay	2016-10-01	2017-04-01	6.0	ideal
A.6.5	0.072246	0.03136802654681166	21	0.0019450000000000001	11	-0.02942302654681166	0.02942302654681166	simulated_ideal_delay	2016-10-01	2017-04-01	6.0	ideal
A.6.6	0.035778	0.006127468796580043	40	0.0	0	-0.006127468796580043	0.006127468796580043	simulated_ideal_delay	2016-10-01	2017-04-01	6.0	ideal
A.6.7	0.224276	0.32153446785196893	49	0.181045	156	-0.14048946785196892	0.14048946785196892	simulated_ideal_delay	2016-10-01	2017-04-01	6.0	ideal
A.6.7.1	0.059822	0.07967088959991035	11	0.01236	27	-0.06731088959991036	0.06731088959991036	simulated_ideal_delay	2016-10-01	2017-04-01	6.0	ideal
A.6.7.4	0.046384	0.05831122702462588	10	0.074628	66	0.016316772975374122	0.016316772975374122	simulated_ideal_delay	2016-10-01	2017-04-01	6.0	ideal
A.7	0.287807	0.43298084678497	164	0.687632	351	0.25465115321503	0.25465115321503	simulated_ideal_delay	2016-10-01	2017-04-01	6.0	ideal
A.7.1	0.024338	0.003379375886607977	14	0.006758	8	0.003378624113392023	0.003378624113392023	simulated_ideal_delay	2016-10-01	2017-04-01	6.0	ideal
A.7.2	0.035066	0.010269946950817005	16	0.0020829999999999998	5	-0.008186946950817005	0.008186946950817005	simulated_ideal_delay	2016-10-01	2017-04-01	6.0	ideal
A.7.3	0.046676999999999996	0.023189596183629348	20	0.072418	43	0.04922840381637065	0.04922840381637065	simulated_ideal_delay	2016-10-01	2017-04-01	6.0	ideal
A.7.4	0.111704	0.3650649890675306	24	0.5916210000000001	284	0.22655601093246946	0.22655601093246946	simulated_ideal_delay	2016-10-01	2017-04-01	6.0	ideal
A	0.9999830000000001	0.9999999999999905	426	0.9999870000000001	630	-1.2999999990381816e-05	1.2999999990381816e-05	simulated_realistic_delay	2016-10-01	2017-04-01	6.0	realistic
A.1	0.09045299999999999	0.029060672962833864	62	0.002039	11	-0.027021672962833865	0.027021672962833865	simulated_realistic_delay	2016-10-01	2017-04-01	6.0	realistic
A.1.1	0.000144	2.85713051859485e-05	4	0.0	0	-2.85713051859485e-05	2.85713051859485e-05	simulated_realistic_delay	2016-10-01	2017-04-01	6.0	realistic
A.1.2	0.09014499999999999	0.028993337283299152	53	0.002039	11	-0.026954337283299153	0.026954337283299153	simulated_realistic_delay	2016-10-01	2017-04-01	6.0	realistic
A.1.2.1	0.084725	0.027159703701161723	48	0.002039	11	-0.025120703701161724	0.025120703701161724	simulated_realistic_delay	2016-10-01	2017-04-01	6.0	realistic
A.2	0.000258	6.693954575588722e-05	6	0.0	0	-6.693954575588722e-05	6.693954575588722e-05	simulated_realistic_delay	2016-10-01	2017-04-01	6.0	realistic
A.3	0.013127	0.0010022139692998494	5	0.0	0	-0.0010022139692998494	0.0010022139692998494	simulated_realistic_delay	2016-10-01	2017-04-01	6.0	realistic
A.4	0.002715	4.4202566550389496e-05	5	0.0	0	-4.4202566550389496e-05	4.4202566550389496e-05	simulated_realistic_delay	2016-10-01	2017-04-01	6.0	realistic
A.5	0.016052	0.0010725121563919262	10	0.0	0	-0.0010725121563919262	0.0010725121563919262	simulated_realistic_delay	2016-10-01	2017-04-01	6.0	realistic
A.6	0.579789	0.6570340484897527	203	0.31031600000000004	268	-0.34671804848975263	0.34671804848975263	simulated_realistic_delay	2016-10-01	2017-04-01	6.0	realistic
A.6.1	0.023157	0.008899753261687245	18	9.6e-05	2	-0.008803753261687244	0.008803753261687244	simulated_realistic_delay	2016-10-01	2017-04-01	6.0	realistic
A.6.2	0.030299	0.02226623629489827	17	0.000111	2	-0.02215523629489827	0.02215523629489827	simulated_realistic_delay	2016-10-01	2017-04-01	6.0	realistic
A.6.3	0.060610000000000004	0.21426704753829212	8	0.12665	89	-0.08761704753829211	0.08761704753829211	simulated_realistic_delay	2016-10-01	2017-04-01	6.0	realistic
A.6.3.1	0.046793	0.20800416115602616	6	0.126255	86	-0.08174916115602615	0.08174916115602615	simulated_realistic_delay	2016-10-01	2017-04-01	6.0	realistic
A.6.4	0.076096	0.0355148071988602	25	0.000174	4	-0.0353408071988602	0.0353408071988602	simulated_realistic_delay	2016-10-01	2017-04-01	6.0	realistic
A.6.4.1	0.076057	0.03551480295194361	24	0.000174	4	-0.03534080295194361	0.03534080295194361	simulated_realistic_delay	2016-10-01	2017-04-01	6.0	realistic
A.6.5	0.066053	0.05913636597306866	9	0.0019450000000000001	11	-0.057191365973068654	0.057191365973068654	simulated_realistic_delay	2016-10-01	2017-04-01	6.0	realistic
A.6.6	0.066459	0.021604731816529114	40	0.0	0	-0.021604731816529114	0.021604731816529114	simulated_realistic_delay	2016-10-01	2017-04-01	6.0	realistic
A.6.7	0.128583	0.2421175662872644	13	0.181045	156	-0.0610725662872644	0.0610725662872644	simulated_realistic_delay	2016-10-01	2017-04-01	6.0	realistic
A.6.7.1	0.031907	0.07274343680113901	2	0.01236	27	-0.060383436801139015	0.060383436801139015	simulated_realistic_delay	2016-10-01	2017-04-01	6.0	realistic
A.6.7.4	0.012234	0.0003232175061513	1	0.074628	66	0.0743047824938487	0.0743047824938487	simulated_realistic_delay	2016-10-01	2017-04-01	6.0	realistic
A.7	0.29581199999999996	0.31140639219180144	125	0.687632	351	0.3762256078081986	0.3762256078081986	simulated_realistic_delay	2016-10-01	2017-04-01	6.0	realistic
A.7.1	0.025183999999999998	0.002846584758833544	10	0.006758	8	0.003911415241166456	0.003911415241166456	simulated_realistic_delay	2016-10-01	2017-04-01	6.0	realistic
A.7.2	0.036292000000000005	0.02065255348718801	9	0.0020829999999999998	5	-0.018569553487188008	0.018569553487188008	simulated_realistic_delay	2016-10-01	2017-04-01	6.0	realistic
A.7.3	0.017784	0.016691242104460168	9	0.072418	43	0.055726757895539825	0.055726757895539825	simulated_realistic_delay	2016-10-01	2017-04-01	6.0	realistic
A.7.4	0.107083	0.22317222170211284	9	0.5916210000000001	284	0.36844877829788725	0.36844877829788725	simulated_realistic_delay	2016-10-01	2017-04-01	6.0	realistic
A	0.999992	0.9999999999999917	630	0.999964	643	-3.599999999170933e-05	3.599999999170933e-05	simulated_no_delay	2016-10-01	2017-07-01	9.0	none
A.1	0.082994	0.007562650964796607	71	4.7e-05	1	-0.007515650964796607	0.007515650964796607	simulated_no_delay	2016-10-01	2017-07-01	9.0	none
A.1.1	0.00011300000000000001	8.834165258915389e-07	5	0.0	0	-8.834165258915389e-07	8.834165258915389e-07	simulated_no_delay	2016-10-01	2017-07-01	9.0	none
A.1.2	0.082868	0.007561449083242887	65	4.7e-05	1	-0.007514449083242887	0.007514449083242887	simulated_no_delay	2016-10-01	2017-07-01	9.0	none
A.1.2.1	0.079294	0.0074918816149520005	60	4.7e-05	1	-0.007444881614952	0.007444881614952	simulated_no_delay	2016-10-01	2017-07-01	9.0	none
A.2	3.2e-05	1.5422724572922335e-06	2	0.0	0	-1.5422724572922335e-06	1.5422724572922335e-06	simulated_no_delay	2016-10-01	2017-07-01	9.0	none
A.3	0.002751	1.5152599261622892e-05	3	0.0	0	-1.5152599261622892e-05	1.5152599261622892e-05	simulated_no_delay	2016-10-01	2017-07-01	9.0	none
A.4	0.0005690000000000001	1.4103235169255515e-07	4	0.0	0	-1.4103235169255515e-07	1.4103235169255515e-07	simulated_no_delay	2016-10-01	2017-07-01	9.0	none
A.5	0.010454	8.670700859905267e-05	12	0.0	0	-8.670700859905267e-05	8.670700859905267e-05	simulated_no_delay	2016-10-01	2017-07-01	9.0	none
A.6	0.581911	0.526083346022895	334	0.11941299999999999	163	-0.406670346022895	0.406670346022895	simulated_no_delay	2016-10-01	2017-07-01	9.0	none
A.6.1	0.011012000000000001	0.0004308218628826156	20	0.0	0	-0.0004308218628826156	0.0004308218628826156	simulated_no_delay	2016-10-01	2017-07-01	9.0	none
A.6.2	0.018384	0.0010548050405816884	21	0.0	0	-0.0010548050405816884	0.0010548050405816884	simulated_no_delay	2016-10-01	2017-07-01	9.0	none
A.6.3	0.1033	0.13215089102528418	33	0.026966999999999998	58	-0.10518389102528419	0.10518389102528419	simulated_no_delay	2016-10-01	2017-07-01	9.0	none
A.6.3.1	0.092488	0.13185719752617925	29	0.026966999999999998	58	-0.10489019752617926	0.10489019752617926	simulated_no_delay	2016-10-01	2017-07-01	9.0	none
A.6.4.1	0.031408	0.001911731664165481	31	0.0	0	-0.001911731664165481	0.001911731664165481	simulated_no_delay	2016-10-01	2017-07-01	9.0	none
A.6.5	0.068865	0.012515622408714068	27	1.5e-05	1	-0.012500622408714069	0.012500622408714069	simulated_no_delay	2016-10-01	2017-07-01	9.0	none
A.6.6	0.025611000000000002	0.001057793794625279	40	0.0	0	-0.001057793794625279	0.001057793794625279	simulated_no_delay	2016-10-01	2017-07-01	9.0	none
A.6.7	0.23986	0.37103684300735007	73	0.092431	104	-0.2786058430073501	0.2786058430073501	simulated_no_delay	2016-10-01	2017-07-01	9.0	none
A.6.7.1	0.058047	0.07134708564986657	16	0.000492	6	-0.07085508564986656	0.07085508564986656	simulated_no_delay	2016-10-01	2017-07-01	9.0	none
A.6.7.2	0.003751	0.0207427562638862	1	0.029536	22	0.008793243736113801	0.008793243736113801	simulated_no_delay	2016-10-01	2017-07-01	9.0	none
A.6.7.4	0.06649	0.14814480729819263	19	0.021406	41	-0.12673880729819262	0.12673880729819262	simulated_no_delay	2016-10-01	2017-07-01	9.0	none
A.6.7.4.1	0.0086	0.031549963927216096	2	0.01388	26	-0.017669963927216096	0.017669963927216096	simulated_no_delay	2016-10-01	2017-07-01	9.0	none
A.7	0.3171	0.4661699048463934	193	0.880504	479	0.41433409515360653	0.41433409515360653	simulated_no_delay	2016-10-01	2017-07-01	9.0	none
A.7.1	0.027694	0.0029361647836656296	16	0.000406	3	-0.0025301647836656295	0.0025301647836656295	simulated_no_delay	2016-10-01	2017-07-01	9.0	none
A.7.2	0.021965	0.002385399878319399	16	4.7e-05	1	-0.0023383998783193987	0.0023383998783193987	simulated_no_delay	2016-10-01	2017-07-01	9.0	none
A.7.3	0.036777000000000004	0.03593981480580994	22	0.009936	32	-0.02600381480580994	0.02600381480580994	simulated_no_delay	2016-10-01	2017-07-01	9.0	none
A.7.3.1	0.004331	0.0285229895982874	1	0.008549000000000001	26	-0.0199739895982874	0.0199739895982874	simulated_no_delay	2016-10-01	2017-07-01	9.0	none
A.7.4	0.180099	0.407392320619038	51	0.869126	435	0.46173367938096194	0.46173367938096194	simulated_no_delay	2016-10-01	2017-07-01	9.0	none
A	0.999989	0.9999999999999927	563	0.999964	643	-3.599999999270853e-05	3.599999999270853e-05	simulated_ideal_delay	2016-10-01	2017-07-01	9.0	ideal
A.1	0.085496	0.006567450878831918	68	4.7e-05	1	-0.0065204508788319175	0.0065204508788319175	simulated_ideal_delay	2016-10-01	2017-07-01	9.0	ideal
A.1.1	0.000178	1.5880122797865235e-06	5	0.0	0	-1.5880122797865235e-06	1.5880122797865235e-06	simulated_ideal_delay	2016-10-01	2017-07-01	9.0	ideal
A.1.2	0.085285	0.006564894146553699	61	4.7e-05	1	-0.006517894146553699	0.006517894146553699	simulated_ideal_delay	2016-10-01	2017-07-01	9.0	ideal
A.1.2.1	0.079568	0.006442717896789379	55	4.7e-05	1	-0.006395717896789378	0.006395717896789378	simulated_ideal_delay	2016-10-01	2017-07-01	9.0	ideal
A.2	7.6e-05	3.444236519418279e-06	4	0.0	0	-3.444236519418279e-06	3.444236519418279e-06	simulated_ideal_delay	2016-10-01	2017-07-01	9.0	ideal
A.3	0.004418	2.8900527040745852e-05	5	0.0	0	-2.8900527040745852e-05	2.8900527040745852e-05	simulated_ideal_delay	2016-10-01	2017-07-01	9.0	ideal
A.4	0.000908	3.1398486340927565e-07	4	0.0	0	-3.1398486340927565e-07	3.1398486340927565e-07	simulated_ideal_delay	2016-10-01	2017-07-01	9.0	ideal
A.5	0.016686	0.00016144744670041274	12	0.0	0	-0.00016144744670041274	0.00016144744670041274	simulated_ideal_delay	2016-10-01	2017-07-01	9.0	ideal
A.6	0.597913	0.4900743283033546	294	0.119413	163	-0.37066132830335463	0.37066132830335463	simulated_ideal_delay	2016-10-01	2017-07-01	9.0	ideal
A.6.1	0.011247	0.0006407457405090847	20	0.0	0	-0.0006407457405090847	0.0006407457405090847	simulated_ideal_delay	2016-10-01	2017-07-01	9.0	ideal
A.6.2	0.029348	0.001784915073572199	21	0.0	0	-0.001784915073572199	0.001784915073572199	simulated_ideal_delay	2016-10-01	2017-07-01	9.0	ideal
A.6.3	0.079752	0.14391513990416013	20	0.026966999999999998	58	-0.11694813990416014	0.11694813990416014	simulated_ideal_delay	2016-10-01	2017-07-01	9.0	ideal
A.6.3.1	0.075102	0.1436050727788038	18	0.026966999999999998	58	-0.11663807277880381	0.11663807277880381	simulated_ideal_delay	2016-10-01	2017-07-01	9.0	ideal
A.6.4	0.032103	0.0029122315051157534	31	0.0	0	-0.0029122315051157534	0.0029122315051157534	simulated_ideal_delay	2016-10-01	2017-07-01	9.0	ideal
A.6.4.1	0.03209	0.002912231504097413	30	0.0	0	-0.002912231504097413	0.002912231504097413	simulated_ideal_delay	2016-10-01	2017-07-01	9.0	ideal
A.6.5	0.072246	0.017517820010841383	21	1.5e-05	1	-0.017502820010841382	0.017502820010841382	simulated_ideal_delay	2016-10-01	2017-07-01	9.0	ideal
A.6.6	0.035778	0.0017392107165404413	40	0.0	0	-0.0017392107165404413	0.0017392107165404413	simulated_ideal_delay	2016-10-01	2017-07-01	9.0	ideal
A.6.7	0.224276	0.312118043633006	49	0.092431	104	-0.219687043633006	0.219687043633006	simulated_ideal_delay	2016-10-01	2017-07-01	9.0	ideal
A.6.7.1	0.059822	0.06976093735185668	11	0.000492	6	-0.06926893735185667	0.06926893735185667	simulated_ideal_delay	2016-10-01	2017-07-01	9.0	ideal
A.6.7.4	0.046384	0.061531704042874905	10	0.021406	41	-0.0401257040428749	0.0401257040428749	simulated_ideal_delay	2016-10-01	2017-07-01	9.0	ideal
A.7	0.287807	0.5030137478477773	164	0.880504	479	0.37749025215222265	0.37749025215222265	simulated_ideal_delay	2016-10-01	2017-07-01	9.0	ideal
A.7.1	0.024338	0.0011845787321420123	14	0.000406	3	-0.0007785787321420123	0.0007785787321420123	simulated_ideal_delay	2016-10-01	2017-07-01	9.0	ideal
A.7.2	0.035066	0.004006618866561673	16	4.7e-05	1	-0.003959618866561673	0.003959618866561673	simulated_ideal_delay	2016-10-01	2017-07-01	9.0	ideal
A.7.3	0.046676999999999996	0.01154077633458025	20	0.009936	32	-0.0016047763345802494	0.0016047763345802494	simulated_ideal_delay	2016-10-01	2017-07-01	9.0	ideal
A.7.4	0.111704	0.4651408658492911	24	0.869126	435	0.40398513415070886	0.40398513415070886	simulated_ideal_delay	2016-10-01	2017-07-01	9.0	ideal
A	0.9999830000000001	0.9999999999999936	426	0.999964	643	-3.599999999359671e-05	3.599999999359671e-05	simulated_realistic_delay	2016-10-01	2017-07-01	9.0	realistic
A.1	0.09045299999999999	0.01326520690191884	62	4.7e-05	1	-0.01321820690191884	0.01321820690191884	simulated_realistic_delay	2016-10-01	2017-07-01	9.0	realistic
A.1.1	0.000144	8.762412402080269e-06	4	0.0	0	-8.762412402080269e-06	8.762412402080269e-06	simulated_realistic_delay	2016-10-01	2017-07-01	9.0	realistic
A.1.2	0.09014499999999999	0.013246314736340824	53	4.7e-05	1	-0.013199314736340824	0.013199314736340824	simulated_realistic_delay	2016-10-01	2017-07-01	9.0	realistic
A.1.2.1	0.084725	0.012507851346621475	48	4.7e-05	1	-0.012460851346621475	0.012460851346621475	simulated_realistic_delay	2016-10-01	2017-07-01	9.0	realistic
A.2	0.000258	2.3289446695644758e-05	6	0.0	0	-2.3289446695644758e-05	2.3289446695644758e-05	simulated_realistic_delay	2016-10-01	2017-07-01	9.0	realistic
A.3	0.013127	0.00021892012543265417	5	0.0	0	-0.00021892012543265417	0.00021892012543265417	simulated_realistic_delay	2016-10-01	2017-07-01	9.0	realistic
A.4	0.002715	3.2122627237537426e-06	5	0.0	0	-3.2122627237537426e-06	3.2122627237537426e-06	simulated_realistic_delay	2016-10-01	2017-07-01	9.0	realistic
A.5	0.016052	0.0002516326909001481	10	0.0	0	-0.0002516326909001481	0.0002516326909001481	simulated_realistic_delay	2016-10-01	2017-07-01	9.0	realistic
A.6	0.579789	0.6236986188597153	203	0.119413	163	-0.5042856188597153	0.5042856188597153	simulated_realistic_delay	2016-10-01	2017-07-01	9.0	realistic
A.6.1	0.023157	0.003890453356988734	18	0.0	0	-0.003890453356988734	0.003890453356988734	simulated_realistic_delay	2016-10-01	2017-07-01	9.0	realistic
A.6.2	0.030299	0.010594996145722811	17	0.0	0	-0.010594996145722811	0.010594996145722811	simulated_realistic_delay	2016-10-01	2017-07-01	9.0	realistic
A.6.3	0.060610000000000004	0.2532950696485807	8	0.026966999999999998	58	-0.22632806964858068	0.22632806964858068	simulated_realistic_delay	2016-10-01	2017-07-01	9.0	realistic
A.6.3.1	0.046793	0.25117277376831987	6	0.026966999999999998	58	-0.22420577376831988	0.22420577376831988	simulated_realistic_delay	2016-10-01	2017-07-01	9.0	realistic
A.6.4	0.076096	0.015554333460874517	25	0.0	0	-0.015554333460874517	0.015554333460874517	simulated_realistic_delay	2016-10-01	2017-07-01	9.0	realistic
A.6.4.1	0.076057	0.015554333438624977	24	0.0	0	-0.015554333438624977	0.015554333438624977	simulated_realistic_delay	2016-10-01	2017-07-01	9.0	realistic
A.6.5	0.066053	0.04637192193030031	9	1.5e-05	1	-0.04635692193030031	0.04635692193030031	simulated_realistic_delay	2016-10-01	2017-07-01	9.0	realistic
A.6.6	0.066459	0.008008819329888818	40	0.0	0	-0.008008819329888818	0.008008819329888818	simulated_realistic_delay	2016-10-01	2017-07-01	9.0	realistic
A.6.7	0.128583	0.2600133466656322	13	0.092431	104	-0.1675823466656322	0.1675823466656322	simulated_realistic_delay	2016-10-01	2017-07-01	9.0	realistic
A.6.7.1	0.031907	0.08062448426553931	2	0.000492	6	-0.0801324842655393	0.0801324842655393	simulated_realistic_delay	2016-10-01	2017-07-01	9.0	realistic
A.6.7.4	0.012234	2.6375508324985942e-05	1	0.021406	41	0.021379624491675017	0.021379624491675017	simulated_realistic_delay	2016-10-01	2017-07-01	9.0	realistic
A.7	0.29581199999999996	0.3624612582262638	125	0.880504	479	0.5180427417737361	0.5180427417737361	simulated_realistic_delay	2016-10-01	2017-07-01	9.0	realistic
A.7.1	0.025183999999999998	0.0007003271953427766	10	0.000406	3	-0.0002943271953427766	0.0002943271953427766	simulated_realistic_delay	2016-10-01	2017-07-01	9.0	realistic
A.7.2	0.036292000000000005	0.011344886298602305	9	4.7e-05	1	-0.011297886298602304	0.011297886298602304	simulated_realistic_delay	2016-10-01	2017-07-01	9.0	realistic
A.7.3	0.017784	0.010768565351059753	9	0.009936	32	-0.0008325653510597528	0.0008325653510597528	simulated_realistic_delay	2016-10-01	2017-07-01	9.0	realistic
A.7.4	0.107083	0.3152691024082589	9	0.869126	435	0.5538568975917411	0.5538568975917411	simulated_realistic_delay	2016-10-01	2017-07-01	9.0	realistic
A	0.999992	0.9999999999999936	630	0.999969	630	-3.0999999993563954e-05	3.0999999993563954e-05	simulated_no_delay	2016-10-01	2017-10-01	12.0	none
A.1	0.082994	0.0029840602811808422	71	0.0	0	-0.0029840602811808422	0.0029840602811808422	simulated_no_delay	2016-10-01	2017-10-01	12.0	none
A.1.1	0.00011300000000000001	1.5568784986477502e-07	5	0.0	0	-1.5568784986477502e-07	1.5568784986477502e-07	simulated_no_delay	2016-10-01	2017-10-01	12.0	none
A.1.2	0.082868	0.0029838530038528194	65	0.0	0	-0.0029838530038528194	0.0029838530038528194	simulated_no_delay	2016-10-01	2017-10-01	12.0	none
A.1.2.1	0.079294	0.002965200995440572	60	0.0	0	-0.002965200995440572	0.002965200995440572	simulated_no_delay	2016-10-01	2017-10-01	12.0	none
A.2	3.2e-05	3.7093820027592473e-07	2	0.0	0	-3.7093820027592473e-07	3.7093820027592473e-07	simulated_no_delay	2016-10-01	2017-10-01	12.0	none
A.3	0.002751	2.287185745434215e-06	3	0.0	0	-2.287185745434215e-06	2.287185745434215e-06	simulated_no_delay	2016-10-01	2017-10-01	12.0	none
A.4	0.0005690000000000001	6.813418388457693e-09	4	0.0	0	-6.813418388457693e-09	6.813418388457693e-09	simulated_no_delay	2016-10-01	2017-10-01	12.0	none
A.5	0.010454	1.5192177155293393e-05	12	0.0	0	-1.5192177155293393e-05	1.5192177155293393e-05	simulated_no_delay	2016-10-01	2017-10-01	12.0	none
A.6	0.581911	0.48860512518593	334	0.041074	64	-0.44753112518593	0.44753112518593	simulated_no_delay	2016-10-01	2017-10-01	12.0	none
A.6.1	0.011012000000000001	0.00011484000005188895	20	0.0	0	-0.00011484000005188895	0.00011484000005188895	simulated_no_delay	2016-10-01	2017-10-01	12.0	none
A.6.2	0.018384	0.00035438426744834994	21	0.0	0	-0.00035438426744834994	0.00035438426744834994	simulated_no_delay	2016-10-01	2017-10-01	12.0	none
A.6.3	0.1033	0.11706723563132276	33	0.020683	17	-0.09638423563132276	0.09638423563132276	simulated_no_delay	2016-10-01	2017-10-01	12.0	none
A.6.3.1	0.092488	0.11700903491142758	29	0.020683	17	-0.09632603491142758	0.09632603491142758	simulated_no_delay	2016-10-01	2017-10-01	12.0	none
A.6.4.1	0.031408	0.0006109494701504589	31	0.0	0	-0.0006109494701504589	0.0006109494701504589	simulated_no_delay	2016-10-01	2017-10-01	12.0	none
A.6.5	0.068865	0.006598337205886493	27	0.0	0	-0.006598337205886493	0.006598337205886493	simulated_no_delay	2016-10-01	2017-10-01	12.0	none
A.6.6	0.025611000000000002	0.0002692244384701454	40	0.0	0	-0.0002692244384701454	0.0002692244384701454	simulated_no_delay	2016-10-01	2017-10-01	12.0	none
A.6.7	0.23986	0.3613844665810895	73	0.020391	47	-0.34099346658108953	0.34099346658108953	simulated_no_delay	2016-10-01	2017-10-01	12.0	none
A.6.7.1	0.058047	0.056491711275269474	16	0.0	0	-0.056491711275269474	0.056491711275269474	simulated_no_delay	2016-10-01	2017-10-01	12.0	none
A.6.7.2	0.003751	0.0204597121906134	1	0.0066289999999999995	14	-0.013830712190613402	0.013830712190613402	simulated_no_delay	2016-10-01	2017-10-01	12.0	none
A.6.7.4	0.06649	0.15683421794952812	19	0.008253	12	-0.1485812179495281	0.1485812179495281	simulated_no_delay	2016-10-01	2017-10-01	12.0	none
A.6.7.4.1	0.0086	0.0339060056669138	2	0.007363	8	-0.026543005666913796	0.026543005666913796	simulated_no_delay	2016-10-01	2017-10-01	12.0	none
A.7	0.3171	0.5083797852325519	193	0.9588949999999999	566	0.45051521476744805	0.45051521476744805	simulated_no_delay	2016-10-01	2017-10-01	12.0	none
A.7.1	0.027694	0.001276895398995828	16	0.0	0	-0.001276895398995828	0.001276895398995828	simulated_no_delay	2016-10-01	2017-10-01	12.0	none
A.7.2	0.021965	0.0008434366502126107	16	0.0	0	-0.0008434366502126107	0.0008434366502126107	simulated_no_delay	2016-10-01	2017-10-01	12.0	none
A.7.3	0.036777000000000004	0.033074396820100785	22	0.000301	4	-0.03277339682010078	0.03277339682010078	simulated_no_delay	2016-10-01	2017-10-01	12.0	none
A.7.3.1	0.004331	0.0298211178733445	1	0.000281	3	-0.0295401178733445	0.0295401178733445	simulated_no_delay	2016-10-01	2017-10-01	12.0	none
A.7.4	0.180099	0.46061222155264303	51	0.958594	562	0.4979817784473569	0.4979817784473569	simulated_no_delay	2016-10-01	2017-10-01	12.0	none
A	0.999989	0.9999999999999947	563	0.999969	630	-3.099999999467418e-05	3.099999999467418e-05	simulated_ideal_delay	2016-10-01	2017-10-01	12.0	ideal
A.1	0.085496	0.0023440865856604216	68	0.0	0	-0.0023440865856604216	0.0023440865856604216	simulated_ideal_delay	2016-10-01	2017-10-01	12.0	ideal
A.1.1	0.000178	2.891721867351166e-07	5	0.0	0	-2.891721867351166e-07	2.891721867351166e-07	simulated_ideal_delay	2016-10-01	2017-10-01	12.0	ideal
A.1.2	0.085285	0.002343632022745235	61	0.0	0	-0.002343632022745235	0.002343632022745235	simulated_ideal_delay	2016-10-01	2017-10-01	12.0	ideal
A.1.2.1	0.079568	0.002310651509752651	55	0.0	0	-0.002310651509752651	0.002310651509752651	simulated_ideal_delay	2016-10-01	2017-10-01	12.0	ideal
A.2	7.6e-05	8.232094437429752e-07	4	0.0	0	-8.232094437429752e-07	8.232094437429752e-07	simulated_ideal_delay	2016-10-01	2017-10-01	12.0	ideal
A.3	0.004418	4.52965855728988e-06	5	0.0	0	-4.52965855728988e-06	4.52965855728988e-06	simulated_ideal_delay	2016-10-01	2017-10-01	12.0	ideal
A.4	0.000908	1.617629138141929e-08	4	0.0	0	-1.617629138141929e-08	1.617629138141929e-08	simulated_ideal_delay	2016-10-01	2017-10-01	12.0	ideal
A.5	0.016686	2.8889344788837374e-05	12	0.0	0	-2.8889344788837374e-05	2.8889344788837374e-05	simulated_ideal_delay	2016-10-01	2017-10-01	12.0	ideal
A.6	0.597913	0.43469997550487116	294	0.041074	64	-0.39362597550487116	0.39362597550487116	simulated_ideal_delay	2016-10-01	2017-10-01	12.0	ideal
A.6.1	0.011247	0.0001863624586781357	20	0.0	0	-0.0001863624586781357	0.0001863624586781357	simulated_ideal_delay	2016-10-01	2017-10-01	12.0	ideal
A.6.2	0.029348	0.0006026429025550401	21	0.0	0	-0.0006026429025550401	0.0006026429025550401	simulated_ideal_delay	2016-10-01	2017-10-01	12.0	ideal
A.6.3	0.079752	0.12987572162956793	20	0.020683	17	-0.10919272162956792	0.10919272162956792	simulated_ideal_delay	2016-10-01	2017-10-01	12.0	ideal
A.6.3.1	0.075102	0.12980600688419097	18	0.020683	17	-0.10912300688419097	0.10912300688419097	simulated_ideal_delay	2016-10-01	2017-10-01	12.0	ideal
A.6.4	0.032103	0.00097839616095806	31	0.0	0	-0.00097839616095806	0.00097839616095806	simulated_ideal_delay	2016-10-01	2017-10-01	12.0	ideal
A.6.4.1	0.03209	0.0009783961609556488	30	0.0	0	-0.0009783961609556488	0.0009783961609556488	simulated_ideal_delay	2016-10-01	2017-10-01	12.0	ideal
A.6.5	0.072246	0.00940238654576624	21	0.0	0	-0.00940238654576624	0.00940238654576624	simulated_ideal_delay	2016-10-01	2017-10-01	12.0	ideal
A.6.6	0.035778	0.0004593614677312646	40	0.0	0	-0.0004593614677312646	0.0004593614677312646	simulated_ideal_delay	2016-10-01	2017-10-01	12.0	ideal
A.6.7	0.224276	0.2896315838405662	49	0.020391	47	-0.2692405838405662	0.2692405838405662	simulated_ideal_delay	2016-10-01	2017-10-01	12.0	ideal
A.6.7.1	0.059822	0.05524516573653428	11	0.0	0	-0.05524516573653428	0.05524516573653428	simulated_ideal_delay	2016-10-01	2017-10-01	12.0	ideal
A.6.7.4	0.046384	0.0621592522811919	10	0.008253	12	-0.053906252281191905	0.053906252281191905	simulated_ideal_delay	2016-10-01	2017-10-01	12.0	ideal
A.7	0.287807	0.5628960278340039	164	0.9588949999999999	566	0.395998972165996	0.395998972165996	simulated_ideal_delay	2016-10-01	2017-10-01	12.0	ideal
A.7.1	0.024338	0.00041911003308761277	14	0.0	0	-0.00041911003308761277	0.00041911003308761277	simulated_ideal_delay	2016-10-01	2017-10-01	12.0	ideal
A.7.2	0.035066	0.0014213121549648236	16	0.0	0	-0.0014213121549648236	0.0014213121549648236	simulated_ideal_delay	2016-10-01	2017-10-01	12.0	ideal
A.7.3	0.046676999999999996	0.005127922971000982	20	0.000301	4	-0.004826922971000982	0.004826922971000982	simulated_ideal_delay	2016-10-01	2017-10-01	12.0	ideal
A.7.4	0.111704	0.5405200692754257	24	0.958594	562	0.4180739307245742	0.4180739307245742	simulated_ideal_delay	2016-10-01	2017-10-01	12.0	ideal
A	0.9999830000000001	0.9999999999999951	426	0.999969	630	-3.0999999995118266e-05	3.0999999995118266e-05	simulated_realistic_delay	2016-10-01	2017-10-01	12.0	realistic
A.1	0.09045299999999999	0.005399431940882313	62	0.0	0	-0.005399431940882313	0.005399431940882313	simulated_realistic_delay	2016-10-01	2017-10-01	12.0	realistic
A.1.1	0.000144	2.301865420686113e-06	4	0.0	0	-2.301865420686113e-06	2.301865420686113e-06	simulated_realistic_delay	2016-10-01	2017-10-01	12.0	realistic
A.1.2	0.09014499999999999	0.005394915167225826	53	0.0	0	-0.005394915167225826	0.005394915167225826	simulated_realistic_delay	2016-10-01	2017-10-01	12.0	realistic
A.1.2.1	0.084725	0.005138956530629202	48	0.0	0	-0.005138956530629202	0.005138956530629202	simulated_realistic_delay	2016-10-01	2017-10-01	12.0	realistic
A.2	0.000258	6.914716970688633e-06	6	0.0	0	-6.914716970688633e-06	6.914716970688633e-06	simulated_realistic_delay	2016-10-01	2017-10-01	12.0	realistic
A.3	0.013127	4.363223372652417e-05	5	0.0	0	-4.363223372652417e-05	4.363223372652417e-05	simulated_realistic_delay	2016-10-01	2017-10-01	12.0	realistic
A.4	0.002715	2.2300410980028546e-07	5	0.0	0	-2.2300410980028546e-07	2.2300410980028546e-07	simulated_realistic_delay	2016-10-01	2017-10-01	12.0	realistic
A.5	0.016052	5.751914982500777e-05	10	0.0	0	-5.751914982500777e-05	5.751914982500777e-05	simulated_realistic_delay	2016-10-01	2017-10-01	12.0	realistic
A.6	0.579789	0.5599015731086467	203	0.041074	64	-0.5188275731086467	0.5188275731086467	simulated_realistic_delay	2016-10-01	2017-10-01	12.0	realistic
A.6.1	0.023157	0.001427734272452122	18	0.0	0	-0.001427734272452122	0.001427734272452122	simulated_realistic_delay	2016-10-01	2017-10-01	12.0	realistic
A.6.2	0.030299	0.004300195575682029	17	0.0	0	-0.004300195575682029	0.004300195575682029	simulated_realistic_delay	2016-10-01	2017-10-01	12.0	realistic
A.6.3	0.060610000000000004	0.25787994231909295	8	0.020683	17	-0.23719694231909294	0.23719694231909294	simulated_realistic_delay	2016-10-01	2017-10-01	12.0	realistic
A.6.3.1	0.046793	0.25728193002499217	6	0.020683	17	-0.23659893002499216	0.23659893002499216	simulated_realistic_delay	2016-10-01	2017-10-01	12.0	realistic
A.6.4	0.076096	0.006099742966651971	25	0.0	0	-0.006099742966651971	0.006099742966651971	simulated_realistic_delay	2016-10-01	2017-10-01	12.0	realistic
A.6.4.1	0.076057	0.006099742966555072	24	0.0	0	-0.006099742966555072	0.006099742966555072	simulated_realistic_delay	2016-10-01	2017-10-01	12.0	realistic
A.6.5	0.066053	0.03172618007385679	9	0.0	0	-0.03172618007385679	0.03172618007385679	simulated_realistic_delay	2016-10-01	2017-10-01	12.0	realistic
A.6.6	0.066459	0.002653083410521507	40	0.0	0	-0.002653083410521507	0.002653083410521507	simulated_realistic_delay	2016-10-01	2017-10-01	12.0	realistic
A.6.7	0.128583	0.24435311180172375	13	0.020391	47	-0.22396211180172376	0.22396211180172376	simulated_realistic_delay	2016-10-01	2017-10-01	12.0	realistic
A.6.7.1	0.031907	0.0777909143368329	2	0.0	0	-0.0777909143368329	0.0777909143368329	simulated_realistic_delay	2016-10-01	2017-10-01	12.0	realistic
A.6.7.4	0.012234	1.789195935365e-06	1	0.008253	12	0.008251210804064634	0.008251210804064634	simulated_realistic_delay	2016-10-01	2017-10-01	12.0	realistic
A.7	0.29581199999999996	0.4345743418199003	125	0.9588949999999999	566	0.5243206581800997	0.5243206581800997	simulated_realistic_delay	2016-10-01	2017-10-01	12.0	realistic
A.7.1	0.025183999999999998	0.0001669134179436584	10	0.0	0	-0.0001669134179436584	0.0001669134179436584	simulated_realistic_delay	2016-10-01	2017-10-01	12.0	realistic
A.7.2	0.036292000000000005	0.005280315880861019	9	0.0	0	-0.005280315880861019	0.005280315880861019	simulated_realistic_delay	2016-10-01	2017-10-01	12.0	realistic
A.7.3	0.017784	0.0059241615124995635	9	0.000301	4	-0.005623161512499563	0.005623161512499563	simulated_realistic_delay	2016-10-01	2017-10-01	12.0	realistic
A.7.4	0.107083	0.4123575752728542	9	0.958594	562	0.5462364247271457	0.5462364247271457	simulated_realistic_delay	2016-10-01	2017-10-01	12.0	realistic
A	0.999982	0.9999999999999796	630	0.999987	630	-1.2999999979612653e-05	1.2999999979612653e-05	simulated_no_delay	2017-01-01	2017-04-01	3.0	none
A.1.2	0.018375	0.005183669451270362	36	0.002039	11	-0.0031446694512703623	0.0031446694512703623	simulated_no_delay	2017-01-01	2017-04-01	3.0	none
A.1.2.1	0.018289	0.005167052388712287	34	0.002039	11	-0.0031280523887122873	0.0031280523887122873	simulated_no_delay	2017-01-01	2017-04-01	3.0	none
A.3	0.00011399999999999999	1.6456475252544576e-05	2	0.0	0	-1.6456475252544576e-05	1.6456475252544576e-05	simulated_no_delay	2017-01-01	2017-04-01	3.0	none
A.5	0.000741	0.0001604193483554162	5	0.0	0	-0.0001604193483554162	0.0001604193483554162	simulated_no_delay	2017-01-01	2017-04-01	3.0	none
A.6	0.476977	0.39304493361706944	339	0.310316	268	-0.08272893361706946	0.08272893361706946	simulated_no_delay	2017-01-01	2017-04-01	3.0	none
A.6.1	0.002732	0.0016096278946151447	6	9.6e-05	2	-0.0015136278946151448	0.0015136278946151448	simulated_no_delay	2017-01-01	2017-04-01	3.0	none
A.6.2	0.003652	0.0005359528681307177	9	0.000111	2	-0.00042495286813071774	0.00042495286813071774	simulated_no_delay	2017-01-01	2017-04-01	3.0	none
A.6.3	0.137555	0.12543337020727832	67	0.12664999999999998	89	0.001216629792721663	0.001216629792721663	simulated_no_delay	2017-01-01	2017-04-01	3.0	none
A.6.3.1	0.130536	0.11941059705383171	62	0.126255	86	0.006844402946168296	0.006844402946168296	simulated_no_delay	2017-01-01	2017-04-01	3.0	none
A.6.3.1.1	0.016731	0.01852733220310304	4	0.056917999999999996	21	0.038390667796896955	0.038390667796896955	simulated_no_delay	2017-01-01	2017-04-01	3.0	none
A.6.4.1	0.00635	0.002733307070889859	18	0.000174	4	-0.002559307070889859	0.002559307070889859	simulated_no_delay	2017-01-01	2017-04-01	3.0	none
A.6.5	0.027746	0.007781681250379575	32	0.0019450000000000001	11	-0.0058366812503795745	0.0058366812503795745	simulated_no_delay	2017-01-01	2017-04-01	3.0	none
A.6.6	0.0010509999999999999	0.00045224286625608916	14	0.0	0	-0.00045224286625608916	0.00045224286625608916	simulated_no_delay	2017-01-01	2017-04-01	3.0	none
A.6.7	0.288304	0.24973501679529198	150	0.181045	156	-0.06869001679529196	0.06869001679529196	simulated_no_delay	2017-01-01	2017-04-01	3.0	none
A.6.7.1	0.060772	0.050034425056466235	32	0.01236	27	-0.03767442505646623	0.03767442505646623	simulated_no_delay	2017-01-01	2017-04-01	3.0	none
A.6.7.2	0.006543	0.001892763814294883	3	0.038882	14	0.03698923618570512	0.03698923618570512	simulated_no_delay	2017-01-01	2017-04-01	3.0	none
A.6.7.3	0.022356	0.021312105891542348	6	0.045042	18	0.02372989410845765	0.02372989410845765	simulated_no_delay	2017-01-01	2017-04-01	3.0	none
A.6.7.4	0.132902	0.1335853056421273	56	0.074628	66	-0.05895730564212731	0.05895730564212731	simulated_no_delay	2017-01-01	2017-04-01	3.0	none
A.6.7.4.1	0.044844	0.06472844663015959	14	0.049903	31	-0.014825446630159583	0.014825446630159583	simulated_no_delay	2017-01-01	2017-04-01	3.0	none
A.7	0.503526	0.6014698969512664	247	0.687632	351	0.08616210304873362	0.08616210304873362	simulated_no_delay	2017-01-01	2017-04-01	3.0	none
A.7.1	0.014724000000000001	0.014067200332382915	14	0.006758	8	-0.007309200332382915	0.007309200332382915	simulated_no_delay	2017-01-01	2017-04-01	3.0	none
A.7.2	0.010937	0.002547008203740003	18	0.0020829999999999998	5	-0.0004640082037400033	0.0004640082037400033	simulated_no_delay	2017-01-01	2017-04-01	3.0	none
A.7.3	0.074668	0.07778865201313369	33	0.072418	43	-0.005370652013133692	0.005370652013133692	simulated_no_delay	2017-01-01	2017-04-01	3.0	none
A.7.3.1	0.060252	0.06863796237292337	17	0.057829	33	-0.010808962372923371	0.010808962372923371	simulated_no_delay	2017-01-01	2017-04-01	3.0	none
A.7.4	0.378621	0.49508708876317287	156	0.5916210000000001	284	0.0965339112368272	0.0965339112368272	simulated_no_delay	2017-01-01	2017-04-01	3.0	none
A.7.4.1	0.019613	0.023085744659893	6	0.036717	16	0.013631255340107	0.013631255340107	simulated_no_delay	2017-01-01	2017-04-01	3.0	none
A.7.4.2	0.044178999999999996	0.14476214118560102	12	0.08543	35	-0.05933214118560101	0.05933214118560101	simulated_no_delay	2017-01-01	2017-04-01	3.0	none
A.7.4.4	0.096955	0.09612943693629236	25	0.35696300000000003	118	0.26083356306370764	0.26083356306370764	simulated_no_delay	2017-01-01	2017-04-01	3.0	none
A	0.999986	0.999999999999982	566	0.999987	630	-1.2999999982055144e-05	1.2999999982055144e-05	simulated_ideal_delay	2017-01-01	2017-04-01	3.0	ideal
A.1.2	0.027914	0.007042032101717825	37	0.002039	11	-0.005003032101717825	0.005003032101717825	simulated_ideal_delay	2017-01-01	2017-04-01	3.0	ideal
A.1.2.1	0.027774	0.007020076258855702	34	0.002039	11	-0.004981076258855702	0.004981076258855702	simulated_ideal_delay	2017-01-01	2017-04-01	3.0	ideal
A.3	0.00017299999999999998	2.1198011495571154e-05	2	0.0	0	-2.1198011495571154e-05	2.1198011495571154e-05	simulated_ideal_delay	2017-01-01	2017-04-01	3.0	ideal
A.5	0.0011250000000000001	0.00021066024205345578	5	0.0	0	-0.00021066024205345578	0.00021066024205345578	simulated_ideal_delay	2017-01-01	2017-04-01	3.0	ideal
A.6	0.48055200000000003	0.35241644137190253	311	0.310316	268	-0.04210044137190255	0.04210044137190255	simulated_ideal_delay	2017-01-01	2017-04-01	3.0	ideal
A.6.1	0.004158	0.002209158593252093	7	9.6e-05	2	-0.002113158593252093	0.002113158593252093	simulated_ideal_delay	2017-01-01	2017-04-01	3.0	ideal
A.6.2	0.005556	0.0007087587205030154	10	0.000111	2	-0.0005977587205030154	0.0005977587205030154	simulated_ideal_delay	2017-01-01	2017-04-01	3.0	ideal
A.6.3	0.13117900000000002	0.10100341489657141	54	0.12664999999999998	89	0.02564658510342857	0.02564658510342857	simulated_ideal_delay	2017-01-01	2017-04-01	3.0	ideal
A.6.3.1	0.120518	0.09244691261854789	49	0.126255	86	0.03380808738145212	0.03380808738145212	simulated_ideal_delay	2017-01-01	2017-04-01	3.0	ideal
A.6.3.1.1	0.01193	0.014937997248738136	2	0.056917999999999996	21	0.04198000275126186	0.04198000275126186	simulated_ideal_delay	2017-01-01	2017-04-01	3.0	ideal
A.6.4.1	0.009654	0.003755234833884313	19	0.000174	4	-0.0035812348338843127	0.0035812348338843127	simulated_ideal_delay	2017-01-01	2017-04-01	3.0	ideal
A.6.5	0.037852000000000004	0.008853704163673018	32	0.0019450000000000001	11	-0.006908704163673018	0.006908704163673018	simulated_ideal_delay	2017-01-01	2017-04-01	3.0	ideal
A.6.6	0.001628	0.0006249773801989409	17	0.0	0	-0.0006249773801989409	0.0006249773801989409	simulated_ideal_delay	2017-01-01	2017-04-01	3.0	ideal
A.6.7	0.275909	0.22863089783712465	124	0.181045	156	-0.047585897837124636	0.047585897837124636	simulated_ideal_delay	2017-01-01	2017-04-01	3.0	ideal
A.6.7.1	0.052668	0.03926378641885686	25	0.01236	27	-0.02690378641885686	0.02690378641885686	simulated_ideal_delay	2017-01-01	2017-04-01	3.0	ideal
A.6.7.2	0.000843	0.0023641431786541	1	0.038882	14	0.0365178568213459	0.0365178568213459	simulated_ideal_delay	2017-01-01	2017-04-01	3.0	ideal
A.6.7.3	0.010891	0.0025045162906540855	2	0.045042	18	0.042537483709345916	0.042537483709345916	simulated_ideal_delay	2017-01-01	2017-04-01	3.0	ideal
A.6.7.4	0.131571	0.13264419143205813	45	0.074628	66	-0.058016191432058134	0.058016191432058134	simulated_ideal_delay	2017-01-01	2017-04-01	3.0	ideal
A.6.7.4.1	0.043648	0.0723964267351176	10	0.049903	31	-0.022493426735117603	0.022493426735117603	simulated_ideal_delay	2017-01-01	2017-04-01	3.0	ideal
A.7	0.489834	0.6401405000593373	209	0.687632	351	0.04749149994066271	0.04749149994066271	simulated_ideal_delay	2017-01-01	2017-04-01	3.0	ideal
A.7.1	0.02237	0.02004846288038302	15	0.006758	8	-0.01329046288038302	0.01329046288038302	simulated_ideal_delay	2017-01-01	2017-04-01	3.0	ideal
A.7.2	0.012306000000000001	0.0028324008231773914	17	0.0020829999999999998	5	-0.0007494008231773916	0.0007494008231773916	simulated_ideal_delay	2017-01-01	2017-04-01	3.0	ideal
A.7.3	0.067663	0.08280617693711827	27	0.072418	43	-0.01038817693711827	0.01038817693711827	simulated_ideal_delay	2017-01-01	2017-04-01	3.0	ideal
A.7.3.1	0.045763	0.07005925966833677	10	0.057829	33	-0.012230259668336775	0.012230259668336775	simulated_ideal_delay	2017-01-01	2017-04-01	3.0	ideal
A.7.4	0.363043	0.5286995023008242	122	0.5916210000000001	284	0.06292149769917588	0.06292149769917588	simulated_ideal_delay	2017-01-01	2017-04-01	3.0	ideal
A.7.4.1	0.017265	0.0161491383715483	4	0.036717	16	0.0205678616284517	0.0205678616284517	simulated_ideal_delay	2017-01-01	2017-04-01	3.0	ideal
A.7.4.2	0.035501	0.1538899779211755	7	0.08543	35	-0.0684599779211755	0.0684599779211755	simulated_ideal_delay	2017-01-01	2017-04-01	3.0	ideal
A.7.4.4	0.052816	0.1069300387773805	10	0.35696300000000003	118	0.25003296122261953	0.25003296122261953	simulated_ideal_delay	2017-01-01	2017-04-01	3.0	ideal
A	0.999981	0.999999999999989	398	0.999987	630	-1.2999999989049549e-05	1.2999999989049549e-05	simulated_realistic_delay	2017-01-01	2017-04-01	3.0	realistic
A.1.2	0.03772	0.01481818574002878	34	0.002039	11	-0.01277918574002878	0.01277918574002878	simulated_realistic_delay	2017-01-01	2017-04-01	3.0	realistic
A.1.2.1	0.037353	0.014713065501153436	30	0.002039	11	-0.012674065501153436	0.012674065501153436	simulated_realistic_delay	2017-01-01	2017-04-01	3.0	realistic
A.3	0.000497	9.480587545617232e-05	2	0.0	0	-9.480587545617232e-05	9.480587545617232e-05	simulated_realistic_delay	2017-01-01	2017-04-01	3.0	realistic
A.4	1.2e-05	1.4294796283960028e-06	1	0.0	0	-1.4294796283960028e-06	1.4294796283960028e-06	simulated_realistic_delay	2017-01-01	2017-04-01	3.0	realistic
A.5	0.001808	0.0006148477260910321	5	0.0	0	-0.0006148477260910321	0.0006148477260910321	simulated_realistic_delay	2017-01-01	2017-04-01	3.0	realistic
A.6	0.574072	0.46910363405496547	233	0.31031600000000004	268	-0.15878763405496543	0.15878763405496543	simulated_realistic_delay	2017-01-01	2017-04-01	3.0	realistic
A.6.1	0.0007149999999999999	0.0004122071775251894	7	9.6e-05	2	-0.0003162071775251894	0.0003162071775251894	simulated_realistic_delay	2017-01-01	2017-04-01	3.0	realistic
A.6.2	0.002477	0.0010774754614091438	8	0.000111	2	-0.0009664754614091438	0.0009664754614091438	simulated_realistic_delay	2017-01-01	2017-04-01	3.0	realistic
A.6.3	0.132135	0.11902344500090799	29	0.12665	89	0.007626554999092025	0.007626554999092025	simulated_realistic_delay	2017-01-01	2017-04-01	3.0	realistic
A.6.3.1	0.118662	0.11413363709830639	27	0.126255	86	0.01212136290169362	0.01212136290169362	simulated_realistic_delay	2017-01-01	2017-04-01	3.0	realistic
A.6.4.1	0.023982	0.014184852101247838	20	0.000174	4	-0.014010852101247837	0.014010852101247837	simulated_realistic_delay	2017-01-01	2017-04-01	3.0	realistic
A.6.5	0.04582	0.020466010684846436	23	0.0019450000000000001	11	-0.018521010684846437	0.018521010684846437	simulated_realistic_delay	2017-01-01	2017-04-01	3.0	realistic
A.6.6	0.002824	0.0015532507175820315	17	0.0	0	-0.0015532507175820315	0.0015532507175820315	simulated_realistic_delay	2017-01-01	2017-04-01	3.0	realistic
A.6.7	0.327143	0.2892924427095295	75	0.181045	156	-0.10824744270952946	0.10824744270952946	simulated_realistic_delay	2017-01-01	2017-04-01	3.0	realistic
A.6.7.1	0.075051	0.07417763385799397	15	0.01236	27	-0.06181763385799398	0.06181763385799398	simulated_realistic_delay	2017-01-01	2017-04-01	3.0	realistic
A.6.7.2	0.00243	0.0075410521959133	1	0.038882	14	0.0313409478040867	0.0313409478040867	simulated_realistic_delay	2017-01-01	2017-04-01	3.0	realistic
A.6.7.4	0.123365	0.11266171191174373	22	0.074628	66	-0.038033711911743734	0.038033711911743734	simulated_realistic_delay	2017-01-01	2017-04-01	3.0	realistic
A.6.7.4.1	0.027021	0.0469548166238374	4	0.049903	31	0.002948183376162601	0.002948183376162601	simulated_realistic_delay	2017-01-01	2017-04-01	3.0	realistic
A.7	0.38473399999999996	0.514690790938314	120	0.687632	351	0.17294120906168597	0.17294120906168597	simulated_realistic_delay	2017-01-01	2017-04-01	3.0	realistic
A.7.1	0.005811	0.006127323857049044	9	0.006758	8	0.0006306761429509559	0.0006306761429509559	simulated_realistic_delay	2017-01-01	2017-04-01	3.0	realistic
A.7.2	0.024332	0.009624051983193462	15	0.0020829999999999998	5	-0.007541051983193462	0.007541051983193462	simulated_realistic_delay	2017-01-01	2017-04-01	3.0	realistic
A.7.3	0.047539	0.09939109941161962	16	0.072418	43	-0.026973099411619628	0.026973099411619628	simulated_realistic_delay	2017-01-01	2017-04-01	3.0	realistic
A.7.3.1	0.033181	0.0930289714008832	3	0.057829	33	-0.035199971400883205	0.035199971400883205	simulated_realistic_delay	2017-01-01	2017-04-01	3.0	realistic
A.7.4	0.29081999999999997	0.3821524353248061	53	0.591621	284	0.20946856467519387	0.20946856467519387	simulated_realistic_delay	2017-01-01	2017-04-01	3.0	realistic
A.7.4.1	0.01381	0.0042813146264368	1	0.036717	16	0.0324356853735632	0.0324356853735632	simulated_realistic_delay	2017-01-01	2017-04-01	3.0	realistic
A.7.4.2	0.033129	0.1203741692854725	3	0.08543	35	-0.03494416928547249	0.03494416928547249	simulated_realistic_delay	2017-01-01	2017-04-01	3.0	realistic
A	0.999982	0.9999999999999866	630	0.9999640000000001	643	-3.599999998649128e-05	3.599999998649128e-05	simulated_no_delay	2017-01-01	2017-07-01	6.0	none
A.1.2	0.018375	0.0014525504209612285	36	4.7e-05	1	-0.0014055504209612285	0.0014055504209612285	simulated_no_delay	2017-01-01	2017-07-01	6.0	none
A.1.2.1	0.018289	0.001451207659225615	34	4.7e-05	1	-0.001404207659225615	0.001404207659225615	simulated_no_delay	2017-01-01	2017-07-01	6.0	none
A.3	0.00011399999999999999	1.6518031466639802e-06	2	0.0	0	-1.6518031466639802e-06	1.6518031466639802e-06	simulated_no_delay	2017-01-01	2017-07-01	6.0	none
A.5	0.000741	1.8703411934749536e-05	5	0.0	0	-1.8703411934749536e-05	1.8703411934749536e-05	simulated_no_delay	2017-01-01	2017-07-01	6.0	none
A.6	0.476977	0.28063490590040874	339	0.11941299999999999	163	-0.16122190590040875	0.16122190590040875	simulated_no_delay	2017-01-01	2017-07-01	6.0	none
A.6.1	0.002732	0.00041382571292034097	6	0.0	0	-0.00041382571292034097	0.00041382571292034097	simulated_no_delay	2017-01-01	2017-07-01	6.0	none
A.6.2	0.003652	8.502647670580868e-05	9	0.0	0	-8.502647670580868e-05	8.502647670580868e-05	simulated_no_delay	2017-01-01	2017-07-01	6.0	none
A.6.3	0.137555	0.09519249150907595	67	0.026966999999999998	58	-0.06822549150907595	0.06822549150907595	simulated_no_delay	2017-01-01	2017-07-01	6.0	none
A.6.3.1	0.130536	0.09144384952725101	62	0.026966999999999998	58	-0.06447684952725102	0.06447684952725102	simulated_no_delay	2017-01-01	2017-07-01	6.0	none
A.6.3.1.1	0.016731	0.018576929070734948	4	0.015825	23	-0.0027519290707349493	0.0027519290707349493	simulated_no_delay	2017-01-01	2017-07-01	6.0	none
A.6.4.1	0.00635	0.0007691747775379903	18	0.0	0	-0.0007691747775379903	0.0007691747775379903	simulated_no_delay	2017-01-01	2017-07-01	6.0	none
A.6.5	0.027746	0.0021284694024654048	32	1.5e-05	1	-0.002113469402465405	0.002113469402465405	simulated_no_delay	2017-01-01	2017-07-01	6.0	none
A.6.6	0.0010509999999999999	0.00010163952125310122	14	0.0	0	-0.00010163952125310122	0.00010163952125310122	simulated_no_delay	2017-01-01	2017-07-01	6.0	none
A.6.7	0.288304	0.18034212878085126	150	0.092431	104	-0.08791112878085126	0.08791112878085126	simulated_no_delay	2017-01-01	2017-07-01	6.0	none
A.6.7.1	0.060772	0.032799739105251045	32	0.000492	6	-0.032307739105251046	0.032307739105251046	simulated_no_delay	2017-01-01	2017-07-01	6.0	none
A.6.7.2	0.006543	0.001912354346253081	3	0.029536	22	0.02762364565374692	0.02762364565374692	simulated_no_delay	2017-01-01	2017-07-01	6.0	none
A.6.7.3	0.022356	0.015616733415780803	6	0.038907	28	0.023290266584219194	0.023290266584219194	simulated_no_delay	2017-01-01	2017-07-01	6.0	none
A.6.7.4	0.132902	0.10990134808547855	56	0.021406	41	-0.08849534808547854	0.08849534808547854	simulated_no_delay	2017-01-01	2017-07-01	6.0	none
A.6.7.4.1	0.044844	0.06186183297659186	14	0.01388	26	-0.047981832976591865	0.047981832976591865	simulated_no_delay	2017-01-01	2017-07-01	6.0	none
A.7	0.503526	0.7178664347951093	247	0.880504	479	0.1626375652048907	0.1626375652048907	simulated_no_delay	2017-01-01	2017-07-01	6.0	none
A.7.1	0.014724000000000001	0.008565124314218823	14	0.000406	3	-0.008159124314218823	0.008159124314218823	simulated_no_delay	2017-01-01	2017-07-01	6.0	none
A.7.2	0.010937	0.00048112427759692893	18	4.7e-05	1	-0.00043412427759692893	0.00043412427759692893	simulated_no_delay	2017-01-01	2017-07-01	6.0	none
A.7.3	0.074668	0.07046041599461458	33	0.009936	32	-0.06052441599461458	0.06052441599461458	simulated_no_delay	2017-01-01	2017-07-01	6.0	none
A.7.3.1	0.060252	0.06693181223094123	17	0.008549000000000001	26	-0.05838281223094123	0.05838281223094123	simulated_no_delay	2017-01-01	2017-07-01	6.0	none
A.7.4	0.378621	0.6301191386203908	156	0.8691260000000001	435	0.23900686137960925	0.23900686137960925	simulated_no_delay	2017-01-01	2017-07-01	6.0	none
A.7.4.1	0.019613	0.022958286665073505	6	0.031583	21	0.008624713334926495	0.008624713334926495	simulated_no_delay	2017-01-01	2017-07-01	6.0	none
A.7.4.2	0.044178999999999996	0.2689063087983125	12	0.311561	124	0.04265469120168747	0.04265469120168747	simulated_no_delay	2017-01-01	2017-07-01	6.0	none
A.7.4.4	0.096955	0.1321735122530474	25	0.412994	221	0.2808204877469526	0.2808204877469526	simulated_no_delay	2017-01-01	2017-07-01	6.0	none
A	0.999986	0.999999999999989	566	0.9999640000000001	643	-3.599999998893377e-05	3.599999998893377e-05	simulated_ideal_delay	2017-01-01	2017-07-01	6.0	ideal
A.1.2	0.027914	0.0017093249312395726	37	4.7e-05	1	-0.0016623249312395726	0.0016623249312395726	simulated_ideal_delay	2017-01-01	2017-07-01	6.0	ideal
A.1.2.1	0.027774	0.001707952170528364	34	4.7e-05	1	-0.001660952170528364	0.001660952170528364	simulated_ideal_delay	2017-01-01	2017-07-01	6.0	ideal
A.3	0.00017299999999999998	1.7486403769867045e-06	2	0.0	0	-1.7486403769867045e-06	1.7486403769867045e-06	simulated_ideal_delay	2017-01-01	2017-07-01	6.0	ideal
A.5	0.0011250000000000001	1.999817357091654e-05	5	0.0	0	-1.999817357091654e-05	1.999817357091654e-05	simulated_ideal_delay	2017-01-01	2017-07-01	6.0	ideal
A.6	0.48055200000000003	0.22063926757664198	311	0.11941299999999999	163	-0.10122626757664199	0.10122626757664199	simulated_ideal_delay	2017-01-01	2017-07-01	6.0	ideal
A.6.1	0.004158	0.0004730706921797758	7	0.0	0	-0.0004730706921797758	0.0004730706921797758	simulated_ideal_delay	2017-01-01	2017-07-01	6.0	ideal
A.6.2	0.005556	9.592737697823951e-05	10	0.0	0	-9.592737697823951e-05	9.592737697823951e-05	simulated_ideal_delay	2017-01-01	2017-07-01	6.0	ideal
A.6.3	0.13117900000000002	0.059670779091750045	54	0.026966999999999998	58	-0.03270377909175005	0.03270377909175005	simulated_ideal_delay	2017-01-01	2017-07-01	6.0	ideal
A.6.3.1	0.120518	0.05495379786909729	49	0.026966999999999998	58	-0.027986797869097295	0.027986797869097295	simulated_ideal_delay	2017-01-01	2017-07-01	6.0	ideal
A.6.3.1.1	0.01193	0.015904242784422356	2	0.015825	23	-7.924278442235713e-05	7.924278442235713e-05	simulated_ideal_delay	2017-01-01	2017-07-01	6.0	ideal
A.6.4.1	0.009654	0.0008953084912049799	19	0.0	0	-0.0008953084912049799	0.0008953084912049799	simulated_ideal_delay	2017-01-01	2017-07-01	6.0	ideal
A.6.5	0.037852000000000004	0.0022240939791093885	32	1.5e-05	1	-0.0022090939791093887	0.0022090939791093887	simulated_ideal_delay	2017-01-01	2017-07-01	6.0	ideal
A.6.6	0.001628	0.00011755362923016781	17	0.0	0	-0.00011755362923016781	0.00011755362923016781	simulated_ideal_delay	2017-01-01	2017-07-01	6.0	ideal
A.6.7	0.275909	0.15526236096824098	124	0.092431	104	-0.06283136096824098	0.06283136096824098	simulated_ideal_delay	2017-01-01	2017-07-01	6.0	ideal
A.6.7.1	0.052668	0.02325398097470999	25	0.000492	6	-0.02276198097470999	0.02276198097470999	simulated_ideal_delay	2017-01-01	2017-07-01	6.0	ideal
A.6.7.2	0.000843	0.0025189668630225	1	0.029536	22	0.0270170331369775	0.0270170331369775	simulated_ideal_delay	2017-01-01	2017-07-01	6.0	ideal
A.6.7.3	0.010891	0.0003890961469826592	2	0.038907	28	0.038517903853017336	0.038517903853017336	simulated_ideal_delay	2017-01-01	2017-07-01	6.0	ideal
A.6.7.4	0.131571	0.10654702054130803	45	0.021406	41	-0.08514102054130804	0.08514102054130804	simulated_ideal_delay	2017-01-01	2017-07-01	6.0	ideal
A.6.7.4.1	0.043648	0.06410916311572604	10	0.01388	26	-0.05022916311572603	0.05022916311572603	simulated_ideal_delay	2017-01-01	2017-07-01	6.0	ideal
A.7	0.489834	0.7776009052912474	209	0.880504	479	0.10290309470875258	0.10290309470875258	simulated_ideal_delay	2017-01-01	2017-07-01	6.0	ideal
A.7.1	0.02237	0.010680863539323154	15	0.000406	3	-0.010274863539323154	0.010274863539323154	simulated_ideal_delay	2017-01-01	2017-07-01	6.0	ideal
A.7.2	0.012306000000000001	0.0005161681190225924	17	4.7e-05	1	-0.00046916811902259235	0.00046916811902259235	simulated_ideal_delay	2017-01-01	2017-07-01	6.0	ideal
A.7.3	0.067663	0.07324664476140307	27	0.009936	32	-0.06331064476140306	0.06331064476140306	simulated_ideal_delay	2017-01-01	2017-07-01	6.0	ideal
A.7.3.1	0.045763	0.06903159503851114	10	0.008549000000000001	26	-0.06048259503851114	0.06048259503851114	simulated_ideal_delay	2017-01-01	2017-07-01	6.0	ideal
A.7.4	0.363043	0.6907873031280498	122	0.8691260000000001	435	0.17833869687195025	0.17833869687195025	simulated_ideal_delay	2017-01-01	2017-07-01	6.0	ideal
A.7.4.1	0.017265	0.013697379370512729	4	0.031583	21	0.017885620629487273	0.017885620629487273	simulated_ideal_delay	2017-01-01	2017-07-01	6.0	ideal
A.7.4.2	0.035501	0.30255837987216694	7	0.311561	124	0.009002620127833039	0.009002620127833039	simulated_ideal_delay	2017-01-01	2017-07-01	6.0	ideal
A.7.4.4	0.052816	0.17164161510051257	10	0.412994	221	0.24135238489948746	0.24135238489948746	simulated_ideal_delay	2017-01-01	2017-07-01	6.0	ideal
A	0.999981	0.999999999999992	398	0.999964	643	-3.59999999920424e-05	3.59999999920424e-05	simulated_realistic_delay	2017-01-01	2017-07-01	6.0	realistic
A.1.2	0.03772	0.0052059283467565	34	4.7e-05	1	-0.0051589283467564995	0.0051589283467564995	simulated_realistic_delay	2017-01-01	2017-07-01	6.0	realistic
A.1.2.1	0.037353	0.005187307831127487	30	4.7e-05	1	-0.0051403078311274865	0.0051403078311274865	simulated_realistic_delay	2017-01-01	2017-07-01	6.0	realistic
A.3	0.000497	1.1703333236767691e-05	2	0.0	0	-1.1703333236767691e-05	1.1703333236767691e-05	simulated_realistic_delay	2017-01-01	2017-07-01	6.0	realistic
A.4	1.2e-05	7.096662600854694e-08	1	0.0	0	-7.096662600854694e-08	7.096662600854694e-08	simulated_realistic_delay	2017-01-01	2017-07-01	6.0	realistic
A.5	0.001808	0.00010872955131124471	5	0.0	0	-0.00010872955131124471	0.00010872955131124471	simulated_realistic_delay	2017-01-01	2017-07-01	6.0	realistic
A.6	0.574072	0.33242179267319794	233	0.11941299999999999	163	-0.21300879267319794	0.21300879267319794	simulated_realistic_delay	2017-01-01	2017-07-01	6.0	realistic
A.6.1	0.0007149999999999999	0.0001580660484800745	7	0.0	0	-0.0001580660484800745	0.0001580660484800745	simulated_realistic_delay	2017-01-01	2017-07-01	6.0	realistic
A.6.2	0.002477	0.0003782007607644696	8	0.0	0	-0.0003782007607644696	0.0003782007607644696	simulated_realistic_delay	2017-01-01	2017-07-01	6.0	realistic
A.6.3	0.132135	0.07663824770577987	29	0.026966999999999998	58	-0.049671247705779874	0.049671247705779874	simulated_realistic_delay	2017-01-01	2017-07-01	6.0	realistic
A.6.3.1	0.118662	0.07580686534389107	27	0.026966999999999998	58	-0.04883986534389107	0.04883986534389107	simulated_realistic_delay	2017-01-01	2017-07-01	6.0	realistic
A.6.4.1	0.023982	0.0048754747057243785	20	0.0	0	-0.0048754747057243785	0.0048754747057243785	simulated_realistic_delay	2017-01-01	2017-07-01	6.0	realistic
A.6.5	0.04582	0.006720400319259308	23	1.5e-05	1	-0.006705400319259308	0.006705400319259308	simulated_realistic_delay	2017-01-01	2017-07-01	6.0	realistic
A.6.6	0.002824	0.00047363965203214777	17	0.0	0	-0.00047363965203214777	0.00047363965203214777	simulated_realistic_delay	2017-01-01	2017-07-01	6.0	realistic
A.6.7	0.327143	0.23400210730172444	75	0.092431	104	-0.14157110730172445	0.14157110730172445	simulated_realistic_delay	2017-01-01	2017-07-01	6.0	realistic
A.6.7.1	0.075051	0.06022624336666557	15	0.000492	6	-0.05973424336666557	0.05973424336666557	simulated_realistic_delay	2017-01-01	2017-07-01	6.0	realistic
A.6.7.2	0.00243	0.00975297436686	1	0.029536	22	0.01978302563314	0.01978302563314	simulated_realistic_delay	2017-01-01	2017-07-01	6.0	realistic
A.6.7.4	0.123365	0.11068362101107415	22	0.021406	41	-0.08927762101107414	0.08927762101107414	simulated_realistic_delay	2017-01-01	2017-07-01	6.0	realistic
A.6.7.4.1	0.027021	0.06074128691105954	4	0.01388	26	-0.046861286911059535	0.046861286911059535	simulated_realistic_delay	2017-01-01	2017-07-01	6.0	realistic
A.7	0.38473399999999996	0.6620788502867831	120	0.880504	479	0.2184251497132168	0.2184251497132168	simulated_realistic_delay	2017-01-01	2017-07-01	6.0	realistic
A.7.1	0.005811	0.003514310234170968	9	0.000406	3	-0.0031083102341709678	0.0031083102341709678	simulated_realistic_delay	2017-01-01	2017-07-01	6.0	realistic
A.7.2	0.024332	0.002066132580766386	15	4.7e-05	1	-0.002019132580766386	0.002019132580766386	simulated_realistic_delay	2017-01-01	2017-07-01	6.0	realistic
A.7.3	0.047539	0.11362160272730779	16	0.009936	32	-0.10368560272730779	0.10368560272730779	simulated_realistic_delay	2017-01-01	2017-07-01	6.0	realistic
A.7.3.1	0.033181	0.11028769689482609	3	0.008549000000000001	26	-0.10173869689482609	0.10173869689482609	simulated_realistic_delay	2017-01-01	2017-07-01	6.0	realistic
A.7.4	0.29081999999999997	0.5323582180611437	53	0.869126	435	0.33676778193885626	0.33676778193885626	simulated_realistic_delay	2017-01-01	2017-07-01	6.0	realistic
A.7.4.1	0.01381	0.0005531463784512	1	0.031583	21	0.0310298536215488	0.0310298536215488	simulated_realistic_delay	2017-01-01	2017-07-01	6.0	realistic
A.7.4.2	0.033129	0.32203882648983434	3	0.311561	124	-0.010477826489834363	0.010477826489834363	simulated_realistic_delay	2017-01-01	2017-07-01	6.0	realistic
A	0.999982	0.9999999999999896	630	0.9999689999999999	630	-3.099999998967817e-05	3.099999998967817e-05	simulated_no_delay	2017-01-01	2017-10-01	9.0	none
A.1.2	0.018375	0.0003982103185893055	36	0.0	0	-0.0003982103185893055	0.0003982103185893055	simulated_no_delay	2017-01-01	2017-10-01	9.0	none
A.1.2.1	0.018289	0.00039813340849703275	34	0.0	0	-0.00039813340849703275	0.00039813340849703275	simulated_no_delay	2017-01-01	2017-10-01	9.0	none
A.3	0.00011399999999999999	1.7249455932227788e-07	2	0.0	0	-1.7249455932227788e-07	1.7249455932227788e-07	simulated_no_delay	2017-01-01	2017-10-01	9.0	none
A.5	0.000741	1.8761415226829527e-06	5	0.0	0	-1.8761415226829527e-06	1.8761415226829527e-06	simulated_no_delay	2017-01-01	2017-10-01	9.0	none
A.6	0.476977	0.1747397333438169	339	0.041074	64	-0.1336657333438169	0.1336657333438169	simulated_no_delay	2017-01-01	2017-10-01	9.0	none
A.6.1	0.002732	7.651223216528965e-05	6	0.0	0	-7.651223216528965e-05	7.651223216528965e-05	simulated_no_delay	2017-01-01	2017-10-01	9.0	none
A.6.2	0.003652	1.6177819594324962e-05	9	0.0	0	-1.6177819594324962e-05	1.6177819594324962e-05	simulated_no_delay	2017-01-01	2017-10-01	9.0	none
A.6.3	0.137555	0.06163084297689294	67	0.020683	17	-0.04094784297689294	0.04094784297689294	simulated_no_delay	2017-01-01	2017-10-01	9.0	none
A.6.3.1	0.130536	0.059720601526867485	62	0.020683	17	-0.039037601526867485	0.039037601526867485	simulated_no_delay	2017-01-01	2017-10-01	9.0	none
A.6.3.1.1	0.016731	0.013636099527705524	4	0.020266	12	0.006629900472294475	0.006629900472294475	simulated_no_delay	2017-01-01	2017-10-01	9.0	none
A.6.4.1	0.00635	0.00016780529505353272	18	0.0	0	-0.00016780529505353272	0.00016780529505353272	simulated_no_delay	2017-01-01	2017-10-01	9.0	none
A.6.5	0.027746	0.0005628896655843812	32	0.0	0	-0.0005628896655843812	0.0005628896655843812	simulated_no_delay	2017-01-01	2017-10-01	9.0	none
A.6.6	0.0010509999999999999	1.7027996890480377e-05	14	0.0	0	-1.7027996890480377e-05	1.7027996890480377e-05	simulated_no_delay	2017-01-01	2017-10-01	9.0	none
A.6.7	0.288304	0.11185461077723173	150	0.020391	47	-0.09146361077723172	0.09146361077723172	simulated_no_delay	2017-01-01	2017-10-01	9.0	none
A.6.7.1	0.060772	0.01723168921102512	32	0.0	0	-0.01723168921102512	0.01723168921102512	simulated_no_delay	2017-01-01	2017-10-01	9.0	none
A.6.7.2	0.006543	0.0015817814316609414	3	0.0066289999999999995	14	0.005047218568339058	0.005047218568339058	simulated_no_delay	2017-01-01	2017-10-01	9.0	none
A.6.7.3	0.022356	0.009543765158409986	6	0.005424	20	-0.004119765158409986	0.004119765158409986	simulated_no_delay	2017-01-01	2017-10-01	9.0	none
A.6.7.4	0.132902	0.07479850842076712	56	0.008253	12	-0.06654550842076712	0.06654550842076712	simulated_no_delay	2017-01-01	2017-10-01	9.0	none
A.6.7.4.1	0.044844	0.045400392889162096	14	0.007363	8	-0.038037392889162094	0.038037392889162094	simulated_no_delay	2017-01-01	2017-10-01	9.0	none
A.7	0.503526	0.8248562899091505	247	0.9588949999999999	566	0.13403871009084944	0.13403871009084944	simulated_no_delay	2017-01-01	2017-10-01	9.0	none
A.7.1	0.014724000000000001	0.003934019892928277	14	0.0	0	-0.003934019892928277	0.003934019892928277	simulated_no_delay	2017-01-01	2017-10-01	9.0	none
A.7.2	0.010937	9.480994849061826e-05	18	0.0	0	-9.480994849061826e-05	9.480994849061826e-05	simulated_no_delay	2017-01-01	2017-10-01	9.0	none
A.7.3	0.074668	0.053780301966348705	33	0.000301	4	-0.0534793019663487	0.0534793019663487	simulated_no_delay	2017-01-01	2017-10-01	9.0	none
A.7.3.1	0.060252	0.052733015871660974	17	0.000281	3	-0.05245201587166097	0.05245201587166097	simulated_no_delay	2017-01-01	2017-10-01	9.0	none
A.7.4	0.378621	0.7626039421012797	156	0.958594	562	0.19599005789872026	0.19599005789872026	simulated_no_delay	2017-01-01	2017-10-01	9.0	none
A.7.4.1	0.019613	0.01778739422723926	6	0.021065	17	0.0032776057727607402	0.0032776057727607402	simulated_no_delay	2017-01-01	2017-10-01	9.0	none
A.7.4.2	0.044178999999999996	0.38387797410569063	12	0.36727299999999996	200	-0.016604974105690673	0.016604974105690673	simulated_no_delay	2017-01-01	2017-10-01	9.0	none
A.7.4.4	0.096955	0.1919110479577329	25	0.317978	244	0.1260669520422671	0.1260669520422671	simulated_no_delay	2017-01-01	2017-10-01	9.0	none
A	0.999986	0.9999999999999929	566	0.9999689999999999	630	-3.099999999300884e-05	3.099999999300884e-05	simulated_ideal_delay	2017-01-01	2017-10-01	9.0	ideal
A.1.2	0.027914	0.000395574510327949	37	0.0	0	-0.000395574510327949	0.000395574510327949	simulated_ideal_delay	2017-01-01	2017-10-01	9.0	ideal
A.1.2.1	0.027774	0.000395514601707631	34	0.0	0	-0.000395514601707631	0.000395514601707631	simulated_ideal_delay	2017-01-01	2017-10-01	9.0	ideal
A.3	0.00017299999999999998	1.476915737422846e-07	2	0.0	0	-1.476915737422846e-07	1.476915737422846e-07	simulated_ideal_delay	2017-01-01	2017-10-01	9.0	ideal
A.5	0.0011250000000000001	1.6100394818954773e-06	5	0.0	0	-1.6100394818954773e-06	1.6100394818954773e-06	simulated_ideal_delay	2017-01-01	2017-10-01	9.0	ideal
A.6	0.48055200000000003	0.12005654122266235	311	0.041074	64	-0.07898254122266235	0.07898254122266235	simulated_ideal_delay	2017-01-01	2017-10-01	9.0	ideal
A.6.1	0.004158	7.099526577649344e-05	7	0.0	0	-7.099526577649344e-05	7.099526577649344e-05	simulated_ideal_delay	2017-01-01	2017-10-01	9.0	ideal
A.6.2	0.005556	1.5465472578300326e-05	10	0.0	0	-1.5465472578300326e-05	1.5465472578300326e-05	simulated_ideal_delay	2017-01-01	2017-10-01	9.0	ideal
A.6.3	0.13117900000000002	0.030120264240781302	54	0.020683	17	-0.009437264240781302	0.009437264240781302	simulated_ideal_delay	2017-01-01	2017-10-01	9.0	ideal
A.6.3.1	0.120518	0.028061386291580556	49	0.020683	17	-0.0073783862915805555	0.0073783862915805555	simulated_ideal_delay	2017-01-01	2017-10-01	9.0	ideal
A.6.3.1.1	0.01193	0.011566483411113649	2	0.020266	12	0.00869951658888635	0.00869951658888635	simulated_ideal_delay	2017-01-01	2017-10-01	9.0	ideal
A.6.4.1	0.009654	0.0001604805954647977	19	0.0	0	-0.0001604805954647977	0.0001604805954647977	simulated_ideal_delay	2017-01-01	2017-10-01	9.0	ideal
A.6.5	0.037852000000000004	0.0005320092868994884	32	0.0	0	-0.0005320092868994884	0.0005320092868994884	simulated_ideal_delay	2017-01-01	2017-10-01	9.0	ideal
A.6.6	0.001628	1.6133367320708758e-05	17	0.0	0	-1.6133367320708758e-05	1.6133367320708758e-05	simulated_ideal_delay	2017-01-01	2017-10-01	9.0	ideal
A.6.7	0.275909	0.08873405819636301	124	0.020391	47	-0.06834305819636302	0.06834305819636302	simulated_ideal_delay	2017-01-01	2017-10-01	9.0	ideal
A.6.7.1	0.052668	0.010738627062433195	25	0.0	0	-0.010738627062433195	0.010738627062433195	simulated_ideal_delay	2017-01-01	2017-10-01	9.0	ideal
A.6.7.2	0.000843	0.001822776235214	1	0.0066289999999999995	14	0.004806223764785999	0.004806223764785999	simulated_ideal_delay	2017-01-01	2017-10-01	9.0	ideal
A.6.7.3	0.010891	4.114683687346566e-05	2	0.005424	20	0.005382853163126534	0.005382853163126534	simulated_ideal_delay	2017-01-01	2017-10-01	9.0	ideal
A.6.7.4	0.131571	0.06721986059061372	45	0.008253	12	-0.05896686059061372	0.05896686059061372	simulated_ideal_delay	2017-01-01	2017-10-01	9.0	ideal
A.6.7.4.1	0.043648	0.042325225679053204	10	0.007363	8	-0.0349622256790532	0.0349622256790532	simulated_ideal_delay	2017-01-01	2017-10-01	9.0	ideal
A.7	0.489834	0.8795428064766323	209	0.9588949999999999	566	0.07935219352336764	0.07935219352336764	simulated_ideal_delay	2017-01-01	2017-10-01	9.0	ideal
A.7.1	0.02237	0.004169723806235893	15	0.0	0	-0.004169723806235893	0.004169723806235893	simulated_ideal_delay	2017-01-01	2017-10-01	9.0	ideal
A.7.2	0.012306000000000001	8.957567884188648e-05	17	0.0	0	-8.957567884188648e-05	8.957567884188648e-05	simulated_ideal_delay	2017-01-01	2017-10-01	9.0	ideal
A.7.3	0.067663	0.05173348369610927	27	0.000301	4	-0.05143248369610927	0.05143248369610927	simulated_ideal_delay	2017-01-01	2017-10-01	9.0	ideal
A.7.3.1	0.045763	0.0506907088034704	10	0.000281	3	-0.0504097088034704	0.0504097088034704	simulated_ideal_delay	2017-01-01	2017-10-01	9.0	ideal
A.7.4	0.363043	0.8226066769708112	122	0.958594	562	0.1359873230291887	0.1359873230291887	simulated_ideal_delay	2017-01-01	2017-10-01	9.0	ideal
A.7.4.1	0.017265	0.009347565404958885	4	0.021065	17	0.011717434595041116	0.011717434595041116	simulated_ideal_delay	2017-01-01	2017-10-01	9.0	ideal
A.7.4.2	0.035501	0.4216279704336578	7	0.36727299999999996	200	-0.054354970433657834	0.054354970433657834	simulated_ideal_delay	2017-01-01	2017-10-01	9.0	ideal
A.7.4.4	0.052816	0.24064404440769102	10	0.317978	244	0.07733395559230896	0.07733395559230896	simulated_ideal_delay	2017-01-01	2017-10-01	9.0	ideal
A	0.999981	0.999999999999994	398	0.999969	630	-3.099999999400804e-05	3.099999999400804e-05	simulated_realistic_delay	2017-01-01	2017-10-01	9.0	realistic
A.1.2	0.03772	0.001585748151118155	34	0.0	0	-0.001585748151118155	0.001585748151118155	simulated_realistic_delay	2017-01-01	2017-10-01	9.0	realistic
A.1.2.1	0.037353	0.0015824089153721752	30	0.0	0	-0.0015824089153721752	0.0015824089153721752	simulated_realistic_delay	2017-01-01	2017-10-01	9.0	realistic
A.3	0.000497	1.3519874291927876e-06	2	0.0	0	-1.3519874291927876e-06	1.3519874291927876e-06	simulated_realistic_delay	2017-01-01	2017-10-01	9.0	realistic
A.4	1.2e-05	2.25387929630323e-09	1	0.0	0	-2.25387929630323e-09	2.25387929630323e-09	simulated_realistic_delay	2017-01-01	2017-10-01	9.0	realistic
A.5	0.001808	1.3808369888040574e-05	5	0.0	0	-1.3808369888040574e-05	1.3808369888040574e-05	simulated_realistic_delay	2017-01-01	2017-10-01	9.0	realistic
A.6	0.574072	0.19504034700374362	233	0.041074	64	-0.15396634700374362	0.15396634700374362	simulated_realistic_delay	2017-01-01	2017-10-01	9.0	realistic
A.6.1	0.0007149999999999999	4.0855686128493066e-05	7	0.0	0	-4.0855686128493066e-05	4.0855686128493066e-05	simulated_realistic_delay	2017-01-01	2017-10-01	9.0	realistic
A.6.2	0.002477	0.00010035506248502837	8	0.0	0	-0.00010035506248502837	0.00010035506248502837	simulated_realistic_delay	2017-01-01	2017-10-01	9.0	realistic
A.6.3	0.132135	0.04089879077941531	29	0.020683	17	-0.020215790779415307	0.020215790779415307	simulated_realistic_delay	2017-01-01	2017-10-01	9.0	realistic
A.6.3.1	0.118662	0.04079096051056226	27	0.020683	17	-0.02010796051056226	0.02010796051056226	simulated_realistic_delay	2017-01-01	2017-10-01	9.0	realistic
A.6.4.1	0.023982	0.00116847882292715	20	0.0	0	-0.00116847882292715	0.00116847882292715	simulated_realistic_delay	2017-01-01	2017-10-01	9.0	realistic
A.6.5	0.04582	0.0018011111742678085	23	0.0	0	-0.0018011111742678085	0.0018011111742678085	simulated_realistic_delay	2017-01-01	2017-10-01	9.0	realistic
A.6.6	0.002824	9.679560948520442e-05	17	0.0	0	-9.679560948520442e-05	9.679560948520442e-05	simulated_realistic_delay	2017-01-01	2017-10-01	9.0	realistic
A.6.7	0.327143	0.14836331896160226	75	0.020391	47	-0.12797231896160227	0.12797231896160227	simulated_realistic_delay	2017-01-01	2017-10-01	9.0	realistic
A.6.7.1	0.075051	0.03450803750713369	15	0.0	0	-0.03450803750713369	0.03450803750713369	simulated_realistic_delay	2017-01-01	2017-10-01	9.0	realistic
A.6.7.2	0.00243	0.0080694238539481	1	0.0066289999999999995	14	-0.0014404238539481012	0.0014404238539481012	simulated_realistic_delay	2017-01-01	2017-10-01	9.0	realistic
A.6.7.4	0.123365	0.08164356890386083	22	0.008253	12	-0.07339056890386084	0.07339056890386084	simulated_realistic_delay	2017-01-01	2017-10-01	9.0	realistic
A.6.7.4.1	0.027021	0.05364129265759528	4	0.007363	8	-0.046278292657595275	0.046278292657595275	simulated_realistic_delay	2017-01-01	2017-10-01	9.0	realistic
A.7	0.38473399999999996	0.803330379235776	120	0.9588949999999999	566	0.15556462076422395	0.15556462076422395	simulated_realistic_delay	2017-01-01	2017-10-01	9.0	realistic
A.7.1	0.005811	0.0013996262123997935	9	0.0	0	-0.0013996262123997935	0.0013996262123997935	simulated_realistic_delay	2017-01-01	2017-10-01	9.0	realistic
A.7.2	0.024332	0.0003646751541363998	15	0.0	0	-0.0003646751541363998	0.0003646751541363998	simulated_realistic_delay	2017-01-01	2017-10-01	9.0	realistic
A.7.3	0.047539	0.08617183320553184	16	0.000301	4	-0.08587083320553185	0.08587083320553185	simulated_realistic_delay	2017-01-01	2017-10-01	9.0	realistic
A.7.3.1	0.033181	0.0848319108036844	3	0.000281	3	-0.08455091080368439	0.08455091080368439	simulated_realistic_delay	2017-01-01	2017-10-01	9.0	realistic
A.7.4	0.29081999999999997	0.7104304247689702	53	0.958594	562	0.24816357523102972	0.24816357523102972	simulated_realistic_delay	2017-01-01	2017-10-01	9.0	realistic
A.7.4.1	0.01381	4.571969358877589e-05	1	0.021065	17	0.021019280306411224	0.021019280306411224	simulated_realistic_delay	2017-01-01	2017-10-01	9.0	realistic
A.7.4.2	0.033129	0.5702486274775981	3	0.36727299999999996	200	-0.20297562747759812	0.20297562747759812	simulated_realistic_delay	2017-01-01	2017-10-01	9.0	realistic
A	0.999982	0.9999999999999931	630	0.999982	630	-1.7999999993079108e-05	1.7999999993079108e-05	simulated_no_delay	2017-01-01	2018-01-01	12.0	none
A.1.2	0.018375	9.896063457408965e-05	36	0.0	0	-9.896063457408965e-05	9.896063457408965e-05	simulated_no_delay	2017-01-01	2018-01-01	12.0	none
A.1.2.1	0.018289	9.895708856209632e-05	34	0.0	0	-9.895708856209632e-05	9.895708856209632e-05	simulated_no_delay	2017-01-01	2018-01-01	12.0	none
A.3	0.00011399999999999999	1.6519300784982275e-08	2	0.0	0	-1.6519300784982275e-08	1.6519300784982275e-08	simulated_no_delay	2017-01-01	2018-01-01	12.0	none
A.5	0.000741	1.7511261680558858e-07	5	0.0	0	-1.7511261680558858e-07	1.7511261680558858e-07	simulated_no_delay	2017-01-01	2018-01-01	12.0	none
A.6	0.476977	0.0962363405819341	339	0.015444	21	-0.0807923405819341	0.0807923405819341	simulated_no_delay	2017-01-01	2018-01-01	12.0	none
A.6.1	0.002732	1.1458757387400991e-05	6	0.0	0	-1.1458757387400991e-05	1.1458757387400991e-05	simulated_no_delay	2017-01-01	2018-01-01	12.0	none
A.6.2	0.003652	3.057114878424841e-06	9	0.0	0	-3.057114878424841e-06	3.057114878424841e-06	simulated_no_delay	2017-01-01	2018-01-01	12.0	none
A.6.3	0.137555	0.03482659005249132	67	0.014381999999999999	10	-0.020444590052491322	0.020444590052491322	simulated_no_delay	2017-01-01	2018-01-01	12.0	none
A.6.3.1	0.130536	0.0340286458471818	62	0.014381999999999999	10	-0.0196466458471818	0.0196466458471818	simulated_no_delay	2017-01-01	2018-01-01	12.0	none
A.6.3.1.1	0.016731	0.008203623888804829	4	0.014381999999999999	10	0.0061783761111951704	0.0061783761111951704	simulated_no_delay	2017-01-01	2018-01-01	12.0	none
A.6.4.1	0.00635	2.9967300644796513e-05	18	0.0	0	-2.9967300644796513e-05	2.9967300644796513e-05	simulated_no_delay	2017-01-01	2018-01-01	12.0	none
A.6.5	0.027746	0.000145029900744104	32	0.0	0	-0.000145029900744104	0.000145029900744104	simulated_no_delay	2017-01-01	2018-01-01	12.0	none
A.6.6	0.0010509999999999999	2.3479393512578124e-06	14	0.0	0	-2.3479393512578124e-06	2.3479393512578124e-06	simulated_no_delay	2017-01-01	2018-01-01	12.0	none
A.6.7	0.288304	0.06112856358129051	150	0.001062	11	-0.06006656358129051	0.06006656358129051	simulated_no_delay	2017-01-01	2018-01-01	12.0	none
A.6.7.1	0.060772	0.007679559070330279	32	0.0	0	-0.007679559070330279	0.007679559070330279	simulated_no_delay	2017-01-01	2018-01-01	12.0	none
A.6.7.2	0.006543	0.001041183055305628	3	0.000588	2	-0.00045318305530562793	0.00045318305530562793	simulated_no_delay	2017-01-01	2018-01-01	12.0	none
A.6.7.3	0.022356	0.004873651527011701	6	0.000156	3	-0.004717651527011701	0.004717651527011701	simulated_no_delay	2017-01-01	2018-01-01	12.0	none
A.6.7.4	0.132902	0.0436590343915722	56	0.000318	6	-0.0433410343915722	0.0433410343915722	simulated_no_delay	2017-01-01	2018-01-01	12.0	none
A.6.7.4.1	0.044844	0.027693121677657143	14	0.00030199999999999997	5	-0.027391121677657143	0.027391121677657143	simulated_no_delay	2017-01-01	2018-01-01	12.0	none
A.7	0.503526	0.9036640820470225	247	0.984538	609	0.08087391795297749	0.08087391795297749	simulated_no_delay	2017-01-01	2018-01-01	12.0	none
A.7.1	0.014724000000000001	0.0014740914830320287	14	0.0	0	-0.0014740914830320287	0.0014740914830320287	simulated_no_delay	2017-01-01	2018-01-01	12.0	none
A.7.2	0.010937	1.8731587887281435e-05	18	0.0	0	-1.8731587887281435e-05	1.8731587887281435e-05	simulated_no_delay	2017-01-01	2018-01-01	12.0	none
A.7.3	0.074668	0.03517544417525571	33	0.0	0	-0.03517544417525571	0.03517544417525571	simulated_no_delay	2017-01-01	2018-01-01	12.0	none
A.7.3.1	0.060252	0.03491911833798414	17	0.0	0	-0.03491911833798414	0.03491911833798414	simulated_no_delay	2017-01-01	2018-01-01	12.0	none
A.7.4	0.378621	0.8650282508692617	156	0.984538	609	0.11950974913073831	0.11950974913073831	simulated_no_delay	2017-01-01	2018-01-01	12.0	none
A.7.4.1	0.019613	0.01105316006721064	6	0.0031	11	-0.007953160067210639	0.007953160067210639	simulated_no_delay	2017-01-01	2018-01-01	12.0	none
A.7.4.2	0.044178999999999996	0.46686693818826275	12	0.426111	242	-0.04075593818826273	0.04075593818826273	simulated_no_delay	2017-01-01	2018-01-01	12.0	none
A.7.4.4	0.096955	0.26012161854968396	25	0.300435	203	0.040313381450316044	0.040313381450316044	simulated_no_delay	2017-01-01	2018-01-01	12.0	none
A	0.999986	0.9999999999999944	566	0.999982	630	-1.7999999994411375e-05	1.7999999994411375e-05	simulated_ideal_delay	2017-01-01	2018-01-01	12.0	ideal
A.1.2	0.027914	8.335926518841439e-05	37	0.0	0	-8.335926518841439e-05	8.335926518841439e-05	simulated_ideal_delay	2017-01-01	2018-01-01	12.0	ideal
A.1.2.1	0.027774	8.335713756988288e-05	34	0.0	0	-8.335713756988288e-05	8.335713756988288e-05	simulated_ideal_delay	2017-01-01	2018-01-01	12.0	ideal
A.3	0.00017299999999999998	1.1394972626861555e-08	2	0.0	0	-1.1394972626861555e-08	1.1394972626861555e-08	simulated_ideal_delay	2017-01-01	2018-01-01	12.0	ideal
A.5	0.0011250000000000001	1.22497241505565e-07	5	0.0	0	-1.22497241505565e-07	1.22497241505565e-07	simulated_ideal_delay	2017-01-01	2018-01-01	12.0	ideal
A.6	0.48055200000000003	0.05902991266245716	311	0.015444	21	-0.04358591266245716	0.04358591266245716	simulated_ideal_delay	2017-01-01	2018-01-01	12.0	ideal
A.6.1	0.004158	8.692090826665576e-06	7	0.0	0	-8.692090826665576e-06	8.692090826665576e-06	simulated_ideal_delay	2017-01-01	2018-01-01	12.0	ideal
A.6.2	0.005556	2.4527603318321957e-06	10	0.0	0	-2.4527603318321957e-06	2.4527603318321957e-06	simulated_ideal_delay	2017-01-01	2018-01-01	12.0	ideal
A.6.3	0.13117900000000002	0.013795130991945168	54	0.014381999999999999	10	0.0005868690080548314	0.0005868690080548314	simulated_ideal_delay	2017-01-01	2018-01-01	12.0	ideal
A.6.3.1	0.120518	0.01305690790344674	49	0.014381999999999999	10	0.0013250920965532584	0.0013250920965532584	simulated_ideal_delay	2017-01-01	2018-01-01	12.0	ideal
A.6.3.1.1	0.01193	0.006700326714610999	2	0.014381999999999999	10	0.007681673285389	0.007681673285389	simulated_ideal_delay	2017-01-01	2018-01-01	12.0	ideal
A.6.4.1	0.009654	2.3674474255984226e-05	19	0.0	0	-2.3674474255984226e-05	2.3674474255984226e-05	simulated_ideal_delay	2017-01-01	2018-01-01	12.0	ideal
A.6.5	0.037852000000000004	0.00012201407521588054	32	0.0	0	-0.00012201407521588054	0.00012201407521588054	simulated_ideal_delay	2017-01-01	2018-01-01	12.0	ideal
A.6.6	0.001628	1.8435976538911704e-06	17	0.0	0	-1.8435976538911704e-06	1.8435976538911704e-06	simulated_ideal_delay	2017-01-01	2018-01-01	12.0	ideal
A.6.7	0.275909	0.04500247556785905	124	0.001062	11	-0.04394047556785905	0.04394047556785905	simulated_ideal_delay	2017-01-01	2018-01-01	12.0	ideal
A.6.7.1	0.052668	0.00419179581816049	25	0.0	0	-0.00419179581816049	0.00419179581816049	simulated_ideal_delay	2017-01-01	2018-01-01	12.0	ideal
A.6.7.2	0.000843	0.0010506037605858	1	0.000588	2	-0.0004626037605858001	0.0004626037605858001	simulated_ideal_delay	2017-01-01	2018-01-01	12.0	ideal
A.6.7.3	0.010891	3.465880057833833e-06	2	0.000156	3	0.00015253411994216616	0.00015253411994216616	simulated_ideal_delay	2017-01-01	2018-01-01	12.0	ideal
A.6.7.4	0.131571	0.03608796718031261	45	0.000318	6	-0.03576996718031261	0.03576996718031261	simulated_ideal_delay	2017-01-01	2018-01-01	12.0	ideal
A.6.7.4.1	0.043648	0.023256369646956654	10	0.00030199999999999997	5	-0.022954369646956654	0.022954369646956654	simulated_ideal_delay	2017-01-01	2018-01-01	12.0	ideal
A.7	0.489834	0.9408862888515113	209	0.984538	609	0.04365171114848876	0.04365171114848876	simulated_ideal_delay	2017-01-01	2018-01-01	12.0	ideal
A.7.1	0.02237	0.0013361959065136815	15	0.0	0	-0.0013361959065136815	0.0013361959065136815	simulated_ideal_delay	2017-01-01	2018-01-01	12.0	ideal
A.7.2	0.012306000000000001	1.5137288779332279e-05	17	0.0	0	-1.5137288779332279e-05	1.5137288779332279e-05	simulated_ideal_delay	2017-01-01	2018-01-01	12.0	ideal
A.7.3	0.067663	0.03114321964310465	27	0.0	0	-0.03114321964310465	0.03114321964310465	simulated_ideal_delay	2017-01-01	2018-01-01	12.0	ideal
A.7.3.1	0.045763	0.03092905682910788	10	0.0	0	-0.03092905682910788	0.03092905682910788	simulated_ideal_delay	2017-01-01	2018-01-01	12.0	ideal
A.7.4	0.363043	0.9080371771759035	122	0.984538	609	0.07650082282409654	0.07650082282409654	simulated_ideal_delay	2017-01-01	2018-01-01	12.0	ideal
A.7.4.1	0.017265	0.005183955421986513	4	0.0031	11	-0.002083955421986513	0.002083955421986513	simulated_ideal_delay	2017-01-01	2018-01-01	12.0	ideal
A.7.4.2	0.035501	0.4932172637457759	7	0.426111	242	-0.06710626374577588	0.06710626374577588	simulated_ideal_delay	2017-01-01	2018-01-01	12.0	ideal
A.7.4.4	0.052816	0.30446305893113806	10	0.300435	203	-0.004028058931138057	0.004028058931138057	simulated_ideal_delay	2017-01-01	2018-01-01	12.0	ideal
A	0.999981	0.9999999999999962	398	0.999982	630	-1.7999999996187732e-05	1.7999999996187732e-05	simulated_realistic_delay	2017-01-01	2018-01-01	12.0	realistic
A.1.2	0.03772	0.0004075486087380205	34	0.0	0	-0.0004075486087380205	0.0004075486087380205	simulated_realistic_delay	2017-01-01	2018-01-01	12.0	realistic
A.1.2.1	0.037353	0.000406965933672648	30	0.0	0	-0.000406965933672648	0.000406965933672648	simulated_realistic_delay	2017-01-01	2018-01-01	12.0	realistic
A.3	0.000497	1.3622474942280323e-07	2	0.0	0	-1.3622474942280323e-07	1.3622474942280323e-07	simulated_realistic_delay	2017-01-01	2018-01-01	12.0	realistic
A.4	1.2e-05	5.286269840137926e-11	1	0.0	0	-5.286269840137926e-11	5.286269840137926e-11	simulated_realistic_delay	2017-01-01	2018-01-01	12.0	realistic
A.5	0.001808	1.4126753450066686e-06	5	0.0	0	-1.4126753450066686e-06	1.4126753450066686e-06	simulated_realistic_delay	2017-01-01	2018-01-01	12.0	realistic
A.6	0.574072	0.09717440041759617	233	0.015444	21	-0.08173040041759617	0.08173040041759617	simulated_realistic_delay	2017-01-01	2018-01-01	12.0	realistic
A.6.1	0.0007149999999999999	7.998371073586396e-06	7	0.0	0	-7.998371073586396e-06	7.998371073586396e-06	simulated_realistic_delay	2017-01-01	2018-01-01	12.0	realistic
A.6.2	0.002477	2.044481623766045e-05	8	0.0	0	-2.044481623766045e-05	2.044481623766045e-05	simulated_realistic_delay	2017-01-01	2018-01-01	12.0	realistic
A.6.3	0.132135	0.018733866226234852	29	0.014381999999999999	10	-0.004351866226234853	0.004351866226234853	simulated_realistic_delay	2017-01-01	2018-01-01	12.0	realistic
A.6.3.1	0.118662	0.0187213707029879	27	0.014381999999999999	10	-0.004339370702987903	0.004339370702987903	simulated_realistic_delay	2017-01-01	2018-01-01	12.0	realistic
A.6.4.1	0.023982	0.00021339485860320085	20	0.0	0	-0.00021339485860320085	0.00021339485860320085	simulated_realistic_delay	2017-01-01	2018-01-01	12.0	realistic
A.6.5	0.04582	0.000433577353709274	23	0.0	0	-0.000433577353709274	0.000433577353709274	simulated_realistic_delay	2017-01-01	2018-01-01	12.0	realistic
A.6.6	0.002824	1.496143690534307e-05	17	0.0	0	-1.496143690534307e-05	1.496143690534307e-05	simulated_realistic_delay	2017-01-01	2018-01-01	12.0	realistic
A.6.7	0.327143	0.07719102487212515	75	0.001062	11	-0.07612902487212515	0.07612902487212515	simulated_realistic_delay	2017-01-01	2018-01-01	12.0	realistic
A.6.7.1	0.075051	0.015218892744901692	15	0.0	0	-0.015218892744901692	0.015218892744901692	simulated_realistic_delay	2017-01-01	2018-01-01	12.0	realistic
A.6.7.2	0.00243	0.0049304907724846	1	0.000588	2	-0.0043424907724846	0.0043424907724846	simulated_realistic_delay	2017-01-01	2018-01-01	12.0	realistic
A.6.7.4	0.123365	0.047724473479233	22	0.000318	6	-0.047406473479233	0.047406473479233	simulated_realistic_delay	2017-01-01	2018-01-01	12.0	realistic
A.6.7.4.1	0.027021	0.035356110564160846	4	0.00030199999999999997	5	-0.03505411056416085	0.03505411056416085	simulated_realistic_delay	2017-01-01	2018-01-01	12.0	realistic
A.7	0.38473399999999996	0.902413062955847	120	0.984538	609	0.08212493704415302	0.08212493704415302	simulated_realistic_delay	2017-01-01	2018-01-01	12.0	realistic
A.7.1	0.005811	0.00042197705310093075	9	0.0	0	-0.00042197705310093075	0.00042197705310093075	simulated_realistic_delay	2017-01-01	2018-01-01	12.0	realistic
A.7.2	0.024332	6.041793331983641e-05	15	0.0	0	-6.041793331983641e-05	6.041793331983641e-05	simulated_realistic_delay	2017-01-01	2018-01-01	12.0	realistic
A.7.3	0.047539	0.04924198005302967	16	0.0	0	-0.04924198005302967	0.04924198005302967	simulated_realistic_delay	2017-01-01	2018-01-01	12.0	realistic
A.7.3.1	0.033181	0.0488355145443514	3	0.0	0	-0.0488355145443514	0.0488355145443514	simulated_realistic_delay	2017-01-01	2018-01-01	12.0	realistic
A.7.4	0.29081999999999997	0.8507027057486208	53	0.984538	609	0.1338352942513792	0.1338352942513792	simulated_realistic_delay	2017-01-01	2018-01-01	12.0	realistic
A.7.4.1	0.01381	2.7906715599375487e-06	1	0.0031	11	0.0030972093284400625	0.0030972093284400625	simulated_realistic_delay	2017-01-01	2018-01-01	12.0	realistic
A.7.4.2	0.033129	0.7690594045706579	3	0.426111	242	-0.3429484045706579	0.3429484045706579	simulated_realistic_delay	2017-01-01	2018-01-01	12.0	realistic
A.1.2.1	0.002039	0.00023926016324634652	11	4.7e-05	1	-0.00019226016324634651	0.00019226016324634651	simulated_no_delay	2017-04-01	2017-07-01	3.0	none
A.6	0.310316	0.21060033293199426	268	0.11941299999999999	163	-0.09118733293199427	0.09118733293199427	simulated_no_delay	2017-04-01	2017-07-01	3.0	none
A.6.1	9.6e-05	3.7899231808571617e-05	2	0.0	0	-3.7899231808571617e-05	3.7899231808571617e-05	simulated_no_delay	2017-04-01	2017-07-01	3.0	none
A.6.2	0.000111	9.10944454103982e-06	2	0.0	0	-9.10944454103982e-06	9.10944454103982e-06	simulated_no_delay	2017-04-01	2017-07-01	3.0	none
A.6.3	0.12664999999999998	0.07482535569947785	89	0.026966999999999998	58	-0.04785835569947785	0.04785835569947785	simulated_no_delay	2017-04-01	2017-07-01	3.0	none
A.6.3.1	0.126255	0.07459746561214557	86	0.026966999999999998	58	-0.047630465612145574	0.047630465612145574	simulated_no_delay	2017-04-01	2017-07-01	3.0	none
A.6.3.1.1	0.056917999999999996	0.03989017884060622	21	0.015825	23	-0.024065178840606223	0.024065178840606223	simulated_no_delay	2017-04-01	2017-07-01	3.0	none
A.6.4.1	0.000174	5.046729942295688e-05	4	0.0	0	-5.046729942295688e-05	5.046729942295688e-05	simulated_no_delay	2017-04-01	2017-07-01	3.0	none
A.6.5	0.0019450000000000001	0.00017969593457734057	11	1.5e-05	1	-0.00016469593457734056	0.00016469593457734056	simulated_no_delay	2017-04-01	2017-07-01	3.0	none
A.6.7	0.181045	0.13536740389248897	156	0.092431	104	-0.04293640389248897	0.04293640389248897	simulated_no_delay	2017-04-01	2017-07-01	3.0	none
A.6.7.1	0.01236	0.005099243240908928	27	0.000492	6	-0.004607243240908928	0.004607243240908928	simulated_no_delay	2017-04-01	2017-07-01	3.0	none
A.6.7.2	0.038882	0.03490563326063662	14	0.029536	22	-0.005369633260636622	0.005369633260636622	simulated_no_delay	2017-04-01	2017-07-01	3.0	none
A.6.7.3	0.045042	0.045878239803159665	18	0.038907	28	-0.006971239803159668	0.006971239803159668	simulated_no_delay	2017-04-01	2017-07-01	3.0	none
A.6.7.4	0.074628	0.042999381939321964	66	0.021406	41	-0.021593381939321962	0.021593381939321962	simulated_no_delay	2017-04-01	2017-07-01	3.0	none
A.6.7.4.1	0.049903	0.031177374945977585	31	0.01388	26	-0.017297374945977585	0.017297374945977585	simulated_no_delay	2017-04-01	2017-07-01	3.0	none
A.7	0.687632	0.7891604069047408	351	0.880504	479	0.09134359309525919	0.09134359309525919	simulated_no_delay	2017-04-01	2017-07-01	3.0	none
A.7.1	0.006758	0.005482790769168628	8	0.000406	3	-0.0050767907691686275	0.0050767907691686275	simulated_no_delay	2017-04-01	2017-07-01	3.0	none
A.7.2	0.0020829999999999998	0.0007498296288332765	5	4.7e-05	1	-0.0007028296288332765	0.0007028296288332765	simulated_no_delay	2017-04-01	2017-07-01	3.0	none
A.7.3	0.072418	0.04083389936014454	43	0.009936	32	-0.03089789936014454	0.03089789936014454	simulated_no_delay	2017-04-01	2017-07-01	3.0	none
A.7.3.1	0.057829	0.02897490248063963	33	0.008549000000000001	26	-0.020425902480639628	0.020425902480639628	simulated_no_delay	2017-04-01	2017-07-01	3.0	none
A.7.4	0.5916210000000001	0.736238923022286	284	0.869126	435	0.13288707697771396	0.13288707697771396	simulated_no_delay	2017-04-01	2017-07-01	3.0	none
A.7.4.1	0.036717	0.03340838464838472	16	0.031583	21	-0.0018253846483847203	0.0018253846483847203	simulated_no_delay	2017-04-01	2017-07-01	3.0	none
A.7.4.2	0.08543	0.170456255608544	35	0.311561	124	0.14110474439145598	0.14110474439145598	simulated_no_delay	2017-04-01	2017-07-01	3.0	none
A.7.4.2.2	0.015055	0.0702420695214315	4	0.232517	75	0.1622749304785685	0.1622749304785685	simulated_no_delay	2017-04-01	2017-07-01	3.0	none
A.7.4.3	0.022911	0.04667157996697673	6	0.038785	16	-0.007886579966976733	0.007886579966976733	simulated_no_delay	2017-04-01	2017-07-01	3.0	none
A.7.4.4	0.35696300000000003	0.41227712396376054	118	0.412994	221	0.0007168760362394888	0.0007168760362394888	simulated_no_delay	2017-04-01	2017-07-01	3.0	none
A.7.4.4.1	0.003608	0.0114846464622844	1	0.019712	7	0.008227353537715601	0.008227353537715601	simulated_no_delay	2017-04-01	2017-07-01	3.0	none
A.7.4.4.2	0.017502	0.004988970114010302	4	0.079052	26	0.0740630298859897	0.0740630298859897	simulated_no_delay	2017-04-01	2017-07-01	3.0	none
A.7.4.4.3	0.051163	0.06299867275593041	12	0.033994	19	-0.029004672755930404	0.029004672755930404	simulated_no_delay	2017-04-01	2017-07-01	3.0	none
A.7.4.4.4	0.008406	0.0258984163600885	2	0.014147	5	-0.011751416360088501	0.011751416360088501	simulated_no_delay	2017-04-01	2017-07-01	3.0	none
A.7.4.5	0.010476	0.0112299954486567	3	0.022472	9	0.011242004551343299	0.011242004551343299	simulated_no_delay	2017-04-01	2017-07-01	3.0	none
A.1.2.1	0.003194	0.0005018925876069719	13	4.7e-05	1	-0.00045489258760697185	0.00045489258760697185	simulated_ideal_delay	2017-04-01	2017-07-01	3.0	ideal
A.6	0.371521	0.28139215409165286	270	0.11941299999999999	163	-0.16197915409165287	0.16197915409165287	simulated_ideal_delay	2017-04-01	2017-07-01	3.0	ideal
A.6.1	0.00015	7.1981229971097e-05	2	0.0	0	-7.1981229971097e-05	7.1981229971097e-05	simulated_ideal_delay	2017-04-01	2017-07-01	3.0	ideal
A.6.2	0.000174	1.9033817069810464e-05	2	0.0	0	-1.9033817069810464e-05	1.9033817069810464e-05	simulated_ideal_delay	2017-04-01	2017-07-01	3.0	ideal
A.6.3	0.153753	0.11460591323763755	87	0.026966999999999998	58	-0.08763891323763756	0.08763891323763756	simulated_ideal_delay	2017-04-01	2017-07-01	3.0	ideal
A.6.3.1	0.15312599999999998	0.11419683248194898	83	0.026966999999999998	58	-0.08722983248194899	0.08722983248194899	simulated_ideal_delay	2017-04-01	2017-07-01	3.0	ideal
A.6.3.1.1	0.063599	0.054973288135614105	17	0.015825	23	-0.03914828813561411	0.03914828813561411	simulated_ideal_delay	2017-04-01	2017-07-01	3.0	ideal
A.6.4.1	0.000272	9.571949315048943e-05	4	0.0	0	-9.571949315048943e-05	9.571949315048943e-05	simulated_ideal_delay	2017-04-01	2017-07-01	3.0	ideal
A.6.5	0.003064	0.0003722342944991132	14	1.5e-05	1	-0.0003572342944991132	0.0003572342944991132	simulated_ideal_delay	2017-04-01	2017-07-01	3.0	ideal
A.6.7	0.213648	0.165985222338274	157	0.092431	104	-0.07355422233827401	0.07355422233827401	simulated_ideal_delay	2017-04-01	2017-07-01	3.0	ideal
A.6.7.1	0.019207000000000002	0.009315744024051196	28	0.000492	6	-0.008823744024051196	0.008823744024051196	simulated_ideal_delay	2017-04-01	2017-07-01	3.0	ideal
A.6.7.2	0.053507	0.0528616336337044	14	0.029536	22	-0.0233256336337044	0.0233256336337044	simulated_ideal_delay	2017-04-01	2017-07-01	3.0	ideal
A.6.7.3	0.035487	0.04087349572264906	13	0.038907	28	-0.0019664957226490642	0.0019664957226490642	simulated_ideal_delay	2017-04-01	2017-07-01	3.0	ideal
A.6.7.4	0.089649	0.05128818350050965	67	0.021406	41	-0.029882183500509647	0.029882183500509647	simulated_ideal_delay	2017-04-01	2017-07-01	3.0	ideal
A.6.7.4.1	0.064236	0.03481685201268224	29	0.01388	26	-0.02093685201268224	0.02093685201268224	simulated_ideal_delay	2017-04-01	2017-07-01	3.0	ideal
A.7	0.625258	0.7181059533207236	291	0.880504	479	0.16239804667927638	0.16239804667927638	simulated_ideal_delay	2017-04-01	2017-07-01	3.0	ideal
A.7.1	0.010492999999999999	0.009713009936340507	8	0.000406	3	-0.009307009936340507	0.009307009936340507	simulated_ideal_delay	2017-04-01	2017-07-01	3.0	ideal
A.7.2	0.003237	0.0014098820285357236	5	4.7e-05	1	-0.0013628820285357236	0.0013628820285357236	simulated_ideal_delay	2017-04-01	2017-07-01	3.0	ideal
A.7.3	0.077842	0.06087984090481666	38	0.009936	32	-0.050943840904816656	0.050943840904816656	simulated_ideal_delay	2017-04-01	2017-07-01	3.0	ideal
A.7.3.1	0.061848	0.04088747291121273	28	0.008549000000000001	26	-0.03233847291121273	0.03233847291121273	simulated_ideal_delay	2017-04-01	2017-07-01	3.0	ideal
A.7.4	0.510768	0.6354444550534326	228	0.869126	435	0.23368154494656734	0.23368154494656734	simulated_ideal_delay	2017-04-01	2017-07-01	3.0	ideal
A.7.4.1	0.037045	0.03669712393767374	13	0.031583	21	-0.005114123937673742	0.005114123937673742	simulated_ideal_delay	2017-04-01	2017-07-01	3.0	ideal
A.7.4.2	0.073431	0.12914738053186672	26	0.311561	124	0.18241361946813325	0.18241361946813325	simulated_ideal_delay	2017-04-01	2017-07-01	3.0	ideal
A.7.4.2.2	0.009735	0.059554476379527405	2	0.232517	75	0.1729625236204726	0.1729625236204726	simulated_ideal_delay	2017-04-01	2017-07-01	3.0	ideal
A.7.4.3	0.035565	0.07707008018974708	6	0.038785	16	-0.03828508018974708	0.03828508018974708	simulated_ideal_delay	2017-04-01	2017-07-01	3.0	ideal
A.7.4.4	0.276357	0.3052913588698499	76	0.41299399999999997	221	0.10770264113015005	0.10770264113015005	simulated_ideal_delay	2017-04-01	2017-07-01	3.0	ideal
A.7.4.4.3	0.018365	0.021063946773911997	3	0.033994	19	0.012930053226088006	0.012930053226088006	simulated_ideal_delay	2017-04-01	2017-07-01	3.0	ideal
A.7.4.4.4	0.006667	0.0215390530592129	1	0.014147	5	-0.007392053059212901	0.007392053059212901	simulated_ideal_delay	2017-04-01	2017-07-01	3.0	ideal
A.7.4.5	0.010661	0.0117771285340813	2	0.022472	9	0.0106948714659187	0.0106948714659187	simulated_ideal_delay	2017-04-01	2017-07-01	3.0	ideal
A.1.2.1	0.006858	0.0008792126236455013	14	4.7e-05	1	-0.0008322126236455014	0.0008322126236455014	simulated_realistic_delay	2017-04-01	2017-07-01	3.0	realistic
A.5	1.4e-05	1.2427414658074491e-06	1	0.0	0	-1.2427414658074491e-06	1.2427414658074491e-06	simulated_realistic_delay	2017-04-01	2017-07-01	3.0	realistic
A.6	0.442723	0.28997611607546814	204	0.11941299999999999	163	-0.17056311607546815	0.17056311607546815	simulated_realistic_delay	2017-04-01	2017-07-01	3.0	realistic
A.6.3	0.21017399999999997	0.13981578081999846	62	0.026966999999999998	58	-0.11284878081999847	0.11284878081999847	simulated_realistic_delay	2017-04-01	2017-07-01	3.0	realistic
A.6.3.1	0.209179	0.13965368587130012	59	0.026966999999999998	58	-0.11268668587130012	0.11268668587130012	simulated_realistic_delay	2017-04-01	2017-07-01	3.0	realistic
A.6.3.1.1	0.072145	0.053882320265784045	9	0.015825	23	-0.038057320265784046	0.038057320265784046	simulated_realistic_delay	2017-04-01	2017-07-01	3.0	realistic
A.6.4.1	0.00074	0.00022819919235127965	6	0.0	0	-0.00022819919235127965	0.00022819919235127965	simulated_realistic_delay	2017-04-01	2017-07-01	3.0	realistic
A.6.5	0.005948999999999999	0.0004703320592089279	16	1.5e-05	1	-0.00045533205920892793	0.00045533205920892793	simulated_realistic_delay	2017-04-01	2017-07-01	3.0	realistic
A.6.6	1.4e-05	4.1543076718913495e-06	1	0.0	0	-4.1543076718913495e-06	4.1543076718913495e-06	simulated_realistic_delay	2017-04-01	2017-07-01	3.0	realistic
A.6.7	0.224597	0.14888100743016486	112	0.092431	104	-0.05645000743016486	0.05645000743016486	simulated_realistic_delay	2017-04-01	2017-07-01	3.0	realistic
A.6.7.1	0.034369	0.013661796846411884	23	0.000492	6	-0.013169796846411884	0.013169796846411884	simulated_realistic_delay	2017-04-01	2017-07-01	3.0	realistic
A.6.7.2	0.036077	0.017919322479541006	6	0.029536	22	0.011616677520458994	0.011616677520458994	simulated_realistic_delay	2017-04-01	2017-07-01	3.0	realistic
A.6.7.3	0.035108	0.021240462215546683	8	0.038907	28	0.017666537784453314	0.017666537784453314	simulated_realistic_delay	2017-04-01	2017-07-01	3.0	realistic
A.6.7.4	0.086963	0.07001477224703359	45	0.021406	41	-0.04860877224703359	0.04860877224703359	simulated_realistic_delay	2017-04-01	2017-07-01	3.0	realistic
A.6.7.4.1	0.061857	0.053618439665856846	17	0.01388	26	-0.03973843966585684	0.03973843966585684	simulated_realistic_delay	2017-04-01	2017-07-01	3.0	realistic
A.7	0.550387	0.7091434285594101	186	0.880504	479	0.1713605714405898	0.1713605714405898	simulated_realistic_delay	2017-04-01	2017-07-01	3.0	realistic
A.7.1	0.024873	0.023498714728350134	6	0.000406	3	-0.023092714728350134	0.023092714728350134	simulated_realistic_delay	2017-04-01	2017-07-01	3.0	realistic
A.7.2	0.008511000000000001	0.0032144893737253368	5	4.7e-05	1	-0.0031674893737253366	0.0031674893737253366	simulated_realistic_delay	2017-04-01	2017-07-01	3.0	realistic
A.7.3	0.10349699999999999	0.09704867341705223	23	0.009936	32	-0.08711267341705223	0.08711267341705223	simulated_realistic_delay	2017-04-01	2017-07-01	3.0	realistic
A.7.3.1	0.079784	0.051550448114009405	15	0.008549000000000001	26	-0.043001448114009404	0.043001448114009404	simulated_realistic_delay	2017-04-01	2017-07-01	3.0	realistic
A.7.4	0.40288599999999997	0.5814221833929292	144	0.869126	435	0.2877038166070708	0.2877038166070708	simulated_realistic_delay	2017-04-01	2017-07-01	3.0	realistic
A.7.4.1	0.0218	0.04919527223652983	5	0.031583	21	-0.01761227223652983	0.01761227223652983	simulated_realistic_delay	2017-04-01	2017-07-01	3.0	realistic
A.7.4.2	0.062691	0.1669087122524128	15	0.311561	124	0.14465228774758718	0.14465228774758718	simulated_realistic_delay	2017-04-01	2017-07-01	3.0	realistic
A.7.4.2.2	0.010874	0.087641431792084	1	0.232517	75	0.144875568207916	0.144875568207916	simulated_realistic_delay	2017-04-01	2017-07-01	3.0	realistic
A.7.4.3	0.010874	0.0528318411181416	1	0.038785	16	-0.014046841118141598	0.014046841118141598	simulated_realistic_delay	2017-04-01	2017-07-01	3.0	realistic
A.7.4.4	0.21287399999999998	0.23586332907857468	32	0.412994	221	0.17713067092142534	0.17713067092142534	simulated_realistic_delay	2017-04-01	2017-07-01	3.0	realistic
A.7.4.4.3	0.014734	0.0082137324764108	1	0.033994	19	0.025780267523589202	0.025780267523589202	simulated_realistic_delay	2017-04-01	2017-07-01	3.0	realistic
A.1.2.1	0.002039	1.6434619735219467e-05	11	0.0	0	-1.6434619735219467e-05	1.6434619735219467e-05	simulated_no_delay	2017-04-01	2017-10-01	6.0	none
A.6	0.310316	0.11427166645912414	268	0.041074	64	-0.07319766645912414	0.07319766645912414	simulated_no_delay	2017-04-01	2017-10-01	6.0	none
A.6.1	9.6e-05	6.766209958357923e-06	2	0.0	0	-6.766209958357923e-06	6.766209958357923e-06	simulated_no_delay	2017-04-01	2017-10-01	6.0	none
A.6.2	0.000111	4.405391000897948e-07	2	0.0	0	-4.405391000897948e-07	4.405391000897948e-07	simulated_no_delay	2017-04-01	2017-10-01	6.0	none
A.6.3	0.12664999999999998	0.03634170224777633	89	0.020683	17	-0.01565870224777633	0.01565870224777633	simulated_no_delay	2017-04-01	2017-10-01	6.0	none
A.6.3.1	0.126255	0.03624012130990448	86	0.020683	17	-0.015557121309904477	0.015557121309904477	simulated_no_delay	2017-04-01	2017-10-01	6.0	none
A.6.3.1.1	0.056917999999999996	0.020895156724529358	21	0.020266	12	-0.0006291567245293589	0.0006291567245293589	simulated_no_delay	2017-04-01	2017-10-01	6.0	none
A.6.4.1	0.000174	1.026670396256043e-05	4	0.0	0	-1.026670396256043e-05	1.026670396256043e-05	simulated_no_delay	2017-04-01	2017-10-01	6.0	none
A.6.5	0.0019450000000000001	2.2232097402430932e-05	11	0.0	0	-2.2232097402430932e-05	2.2232097402430932e-05	simulated_no_delay	2017-04-01	2017-10-01	6.0	none
A.6.7	0.181045	0.07785920266356598	156	0.020391	47	-0.05746820266356598	0.05746820266356598	simulated_no_delay	2017-04-01	2017-10-01	6.0	none
A.6.7.1	0.01236	0.0017558650346775665	27	0.0	0	-0.0017558650346775665	0.0017558650346775665	simulated_no_delay	2017-04-01	2017-10-01	6.0	none
A.6.7.2	0.038882	0.023410088818501082	14	0.0066289999999999995	14	-0.016781088818501082	0.016781088818501082	simulated_no_delay	2017-04-01	2017-10-01	6.0	none
A.6.7.3	0.045042	0.028830190304499924	18	0.005424	20	-0.023406190304499926	0.023406190304499926	simulated_no_delay	2017-04-01	2017-10-01	6.0	none
A.6.7.4	0.074628	0.021361029424780253	66	0.008253	12	-0.013108029424780253	0.013108029424780253	simulated_no_delay	2017-04-01	2017-10-01	6.0	none
A.6.7.4.1	0.049903	0.016888868834157123	31	0.007363	8	-0.009525868834157123	0.009525868834157123	simulated_no_delay	2017-04-01	2017-10-01	6.0	none
A.7	0.687632	0.885711898921128	351	0.958895	566	0.07318310107887205	0.07318310107887205	simulated_no_delay	2017-04-01	2017-10-01	6.0	none
A.7.1	0.006758	0.002503374614719917	8	0.0	0	-0.002503374614719917	0.002503374614719917	simulated_no_delay	2017-04-01	2017-10-01	6.0	none
A.7.2	0.0020829999999999998	0.0001462161650062393	5	0.0	0	-0.0001462161650062393	0.0001462161650062393	simulated_no_delay	2017-04-01	2017-10-01	6.0	none
A.7.3	0.072418	0.02479849531766421	43	0.000301	4	-0.024497495317664212	0.024497495317664212	simulated_no_delay	2017-04-01	2017-10-01	6.0	none
A.7.3.1	0.057829	0.014160012193012819	33	0.000281	3	-0.013879012193012819	0.013879012193012819	simulated_no_delay	2017-04-01	2017-10-01	6.0	none
A.7.4	0.5916210000000001	0.8561095551589386	284	0.958594	562	0.10248444484106134	0.10248444484106134	simulated_no_delay	2017-04-01	2017-10-01	6.0	none
A.7.4.1	0.036717	0.02740491009990713	16	0.021065	17	-0.006339910099907128	0.006339910099907128	simulated_no_delay	2017-04-01	2017-10-01	6.0	none
A.7.4.2	0.08543	0.2913360709915027	35	0.36727299999999996	200	0.07593692900849724	0.07593692900849724	simulated_no_delay	2017-04-01	2017-10-01	6.0	none
A.7.4.2.2	0.015055	0.1672462148326868	4	0.28477399999999997	148	0.11752778516731316	0.11752778516731316	simulated_no_delay	2017-04-01	2017-10-01	6.0	none
A.7.4.3	0.022911	0.05510697441025575	6	0.031543	22	-0.023563974410255747	0.023563974410255747	simulated_no_delay	2017-04-01	2017-10-01	6.0	none
A.7.4.4	0.35696300000000003	0.43884953699618906	118	0.317978	244	-0.12087153699618908	0.12087153699618908	simulated_no_delay	2017-04-01	2017-10-01	6.0	none
A.7.4.4.1	0.003608	0.0162430809926834	1	0.033184	15	0.016940919007316597	0.016940919007316597	simulated_no_delay	2017-04-01	2017-10-01	6.0	none
A.7.4.4.2	0.017502	0.0012431075245626698	4	0.06828000000000001	44	0.06703689247543734	0.06703689247543734	simulated_no_delay	2017-04-01	2017-10-01	6.0	none
A.7.4.4.3	0.051163	0.05855863905353458	12	0.053498	31	-0.005060639053534585	0.005060639053534585	simulated_no_delay	2017-04-01	2017-10-01	6.0	none
A.7.4.4.4	0.008406	0.0354533582057112	2	0.050693	18	0.0152396417942888	0.0152396417942888	simulated_no_delay	2017-04-01	2017-10-01	6.0	none
A.7.4.5	0.010476	0.0056434994482649995	3	0.187843	53	0.182199500551735	0.182199500551735	simulated_no_delay	2017-04-01	2017-10-01	6.0	none
A.1.2.1	0.003194	4.696871858000125e-05	13	0.0	0	-4.696871858000125e-05	4.696871858000125e-05	simulated_ideal_delay	2017-04-01	2017-10-01	6.0	ideal
A.6	0.371521	0.1685840284075365	270	0.041074	64	-0.1275100284075365	0.1275100284075365	simulated_ideal_delay	2017-04-01	2017-10-01	6.0	ideal
A.6.1	0.00015	1.585342313541315e-05	2	0.0	0	-1.585342313541315e-05	1.585342313541315e-05	simulated_ideal_delay	2017-04-01	2017-10-01	6.0	ideal
A.6.2	0.000174	1.2452503728442396e-06	2	0.0	0	-1.2452503728442396e-06	1.2452503728442396e-06	simulated_ideal_delay	2017-04-01	2017-10-01	6.0	ideal
A.6.3	0.153753	0.06434160239070924	87	0.020683	17	-0.04365860239070924	0.04365860239070924	simulated_ideal_delay	2017-04-01	2017-10-01	6.0	ideal
A.6.3.1	0.15312599999999998	0.06413710272726979	83	0.020683	17	-0.04345410272726979	0.04345410272726979	simulated_ideal_delay	2017-04-01	2017-10-01	6.0	ideal
A.6.3.1.1	0.063599	0.03357544582034152	17	0.020266	12	-0.01330944582034152	0.01330944582034152	simulated_ideal_delay	2017-04-01	2017-10-01	6.0	ideal
A.6.4.1	0.000272	2.345076154448396e-05	4	0.0	0	-2.345076154448396e-05	2.345076154448396e-05	simulated_ideal_delay	2017-04-01	2017-10-01	6.0	ideal
A.6.5	0.003064	5.799215260242844e-05	14	0.0	0	-5.799215260242844e-05	5.799215260242844e-05	simulated_ideal_delay	2017-04-01	2017-10-01	6.0	ideal
A.6.7	0.213648	0.10407447234484364	157	0.020391	47	-0.08368347234484363	0.08368347234484363	simulated_ideal_delay	2017-04-01	2017-10-01	6.0	ideal
A.6.7.1	0.019207000000000002	0.0036856247557672307	28	0.0	0	-0.0036856247557672307	0.0036856247557672307	simulated_ideal_delay	2017-04-01	2017-10-01	6.0	ideal
A.6.7.2	0.053507	0.041302649151862776	14	0.0066289999999999995	14	-0.03467364915186277	0.03467364915186277	simulated_ideal_delay	2017-04-01	2017-10-01	6.0	ideal
A.6.7.3	0.035487	0.02716351313879994	13	0.005424	20	-0.02173951313879994	0.02173951313879994	simulated_ideal_delay	2017-04-01	2017-10-01	6.0	ideal
A.6.7.4	0.089649	0.026732686307124456	67	0.008253	12	-0.018479686307124456	0.018479686307124456	simulated_ideal_delay	2017-04-01	2017-10-01	6.0	ideal
A.6.7.4.1	0.064236	0.01849389783787874	29	0.007363	8	-0.011130897837878741	0.011130897837878741	simulated_ideal_delay	2017-04-01	2017-10-01	6.0	ideal
A.7	0.625258	0.8313690028738724	291	0.958895	566	0.12752599712612767	0.12752599712612767	simulated_ideal_delay	2017-04-01	2017-10-01	6.0	ideal
A.7.1	0.010492999999999999	0.005067925805524905	8	0.0	0	-0.005067925805524905	0.005067925805524905	simulated_ideal_delay	2017-04-01	2017-10-01	6.0	ideal
A.7.2	0.003237	0.000334719025503763	5	0.0	0	-0.000334719025503763	0.000334719025503763	simulated_ideal_delay	2017-04-01	2017-10-01	6.0	ideal
A.7.3	0.077842	0.04179120658304877	38	0.000301	4	-0.04149020658304877	0.04149020658304877	simulated_ideal_delay	2017-04-01	2017-10-01	6.0	ideal
A.7.3.1	0.061848	0.022412153350251016	28	0.000281	3	-0.022131153350251016	0.022131153350251016	simulated_ideal_delay	2017-04-01	2017-10-01	6.0	ideal
A.7.4	0.510768	0.7797387682080289	228	0.958594	562	0.17885523179197105	0.17885523179197105	simulated_ideal_delay	2017-04-01	2017-10-01	6.0	ideal
A.7.4.1	0.037045	0.0347879005244328	13	0.021065	17	-0.013722900524432799	0.013722900524432799	simulated_ideal_delay	2017-04-01	2017-10-01	6.0	ideal
A.7.4.2	0.073431	0.23323359607628452	26	0.36727299999999996	200	0.13403940392371544	0.13403940392371544	simulated_ideal_delay	2017-04-01	2017-10-01	6.0	ideal
A.7.4.2.2	0.009735	0.16475531009801841	2	0.28477399999999997	148	0.12001868990198156	0.12001868990198156	simulated_ideal_delay	2017-04-01	2017-10-01	6.0	ideal
A.7.4.3	0.035565	0.09749840028736798	6	0.031543	22	-0.06595540028736797	0.06595540028736797	simulated_ideal_delay	2017-04-01	2017-10-01	6.0	ideal
A.7.4.4	0.276357	0.3527479988303557	76	0.317978	244	-0.0347699988303557	0.0347699988303557	simulated_ideal_delay	2017-04-01	2017-10-01	6.0	ideal
A.7.4.4.3	0.018365	0.0153854774768489	3	0.053498	31	0.038112522523151095	0.038112522523151095	simulated_ideal_delay	2017-04-01	2017-10-01	6.0	ideal
A.7.4.4.4	0.006667	0.0314500967739302	1	0.050693	18	0.0192429032260698	0.0192429032260698	simulated_ideal_delay	2017-04-01	2017-10-01	6.0	ideal
A.7.4.5	0.010661	0.0062416520946803	2	0.187843	53	0.1816013479053197	0.1816013479053197	simulated_ideal_delay	2017-04-01	2017-10-01	6.0	ideal
A.1.2.1	0.006858	5.946816478802282e-05	14	0.0	0	-5.946816478802282e-05	5.946816478802282e-05	simulated_realistic_delay	2017-04-01	2017-10-01	6.0	realistic
A.5	1.4e-05	3.92239499372572e-08	1	0.0	0	-3.92239499372572e-08	3.92239499372572e-08	simulated_realistic_delay	2017-04-01	2017-10-01	6.0	realistic
A.6	0.442723	0.13083936281765235	204	0.041074	64	-0.08976536281765235	0.08976536281765235	simulated_realistic_delay	2017-04-01	2017-10-01	6.0	realistic
A.6.3	0.21017399999999997	0.06383342910349461	62	0.020683	17	-0.04315042910349461	0.04315042910349461	simulated_realistic_delay	2017-04-01	2017-10-01	6.0	realistic
A.6.3.1	0.209179	0.06382308256647953	59	0.020683	17	-0.04314008256647953	0.04314008256647953	simulated_realistic_delay	2017-04-01	2017-10-01	6.0	realistic
A.6.3.1.1	0.072145	0.028713687516733394	9	0.020266	12	-0.008447687516733395	0.008447687516733395	simulated_realistic_delay	2017-04-01	2017-10-01	6.0	realistic
A.6.4.1	0.00074	3.9795931218191575e-05	6	0.0	0	-3.9795931218191575e-05	3.9795931218191575e-05	simulated_realistic_delay	2017-04-01	2017-10-01	6.0	realistic
A.6.5	0.005948999999999999	5.6246677302588055e-05	16	0.0	0	-5.6246677302588055e-05	5.6246677302588055e-05	simulated_realistic_delay	2017-04-01	2017-10-01	6.0	realistic
A.6.6	1.4e-05	4.383157358122669e-07	1	0.0	0	-4.383157358122669e-07	4.383157358122669e-07	simulated_realistic_delay	2017-04-01	2017-10-01	6.0	realistic
A.6.7	0.224597	0.06679192347470822	112	0.020391	47	-0.04640092347470822	0.04640092347470822	simulated_realistic_delay	2017-04-01	2017-10-01	6.0	realistic
A.6.7.1	0.034369	0.004717782470193766	23	0.0	0	-0.004717782470193766	0.004717782470193766	simulated_realistic_delay	2017-04-01	2017-10-01	6.0	realistic
A.6.7.2	0.036077	0.007980923495981864	6	0.0066289999999999995	14	-0.0013519234959818646	0.0013519234959818646	simulated_realistic_delay	2017-04-01	2017-10-01	6.0	realistic
A.6.7.3	0.035108	0.010307082061145322	8	0.005424	20	-0.004883082061145322	0.004883082061145322	simulated_realistic_delay	2017-04-01	2017-10-01	6.0	realistic
A.6.7.4	0.086963	0.034359911077907763	45	0.008253	12	-0.026106911077907764	0.026106911077907764	simulated_realistic_delay	2017-04-01	2017-10-01	6.0	realistic
A.6.7.4.1	0.061857	0.025506078110970165	17	0.007363	8	-0.018143078110970164	0.018143078110970164	simulated_realistic_delay	2017-04-01	2017-10-01	6.0	realistic
A.7	0.550387	0.8691011297936023	186	0.9588949999999999	566	0.08979387020639762	0.08979387020639762	simulated_realistic_delay	2017-04-01	2017-10-01	6.0	realistic
A.7.1	0.024873	0.009914522680184442	6	0.0	0	-0.009914522680184442	0.009914522680184442	simulated_realistic_delay	2017-04-01	2017-10-01	6.0	realistic
A.7.2	0.008511000000000001	0.0005321658729351172	5	0.0	0	-0.0005321658729351172	0.0005321658729351172	simulated_realistic_delay	2017-04-01	2017-10-01	6.0	realistic
A.7.3	0.10349699999999999	0.069738988366223	23	0.000301	4	-0.069437988366223	0.069437988366223	simulated_realistic_delay	2017-04-01	2017-10-01	6.0	realistic
A.7.3.1	0.079784	0.025900354581317057	15	0.000281	3	-0.025619354581317057	0.025619354581317057	simulated_realistic_delay	2017-04-01	2017-10-01	6.0	realistic
A.7.4	0.40288599999999997	0.7870426354576382	144	0.958594	562	0.17155136454236175	0.17155136454236175	simulated_realistic_delay	2017-04-01	2017-10-01	6.0	realistic
A.7.4.1	0.0218	0.047420737245808295	5	0.021065	17	-0.026355737245808294	0.026355737245808294	simulated_realistic_delay	2017-04-01	2017-10-01	6.0	realistic
A.7.4.2	0.062691	0.32129108417976787	15	0.36727299999999996	200	0.04598191582023209	0.04598191582023209	simulated_realistic_delay	2017-04-01	2017-10-01	6.0	realistic
A.7.4.2.2	0.010874	0.2511582116708954	1	0.28477399999999997	148	0.03361578832910456	0.03361578832910456	simulated_realistic_delay	2017-04-01	2017-10-01	6.0	realistic
A.7.4.3	0.010874	0.0912682966154132	1	0.031543	22	-0.059725296615413204	0.059725296615413204	simulated_realistic_delay	2017-04-01	2017-10-01	6.0	realistic
A.7.4.4	0.21287399999999998	0.2698570918515581	32	0.317978	244	0.04812090814844189	0.04812090814844189	simulated_realistic_delay	2017-04-01	2017-10-01	6.0	realistic
A.7.4.4.3	0.014734	0.0016280893093268	1	0.053498	31	0.0518699106906732	0.0518699106906732	simulated_realistic_delay	2017-04-01	2017-10-01	6.0	realistic
A.1.2.1	0.002039	1.3513097293058087e-06	11	0.0	0	-1.3513097293058087e-06	1.3513097293058087e-06	simulated_no_delay	2017-04-01	2018-01-01	9.0	none
A.6	0.310316	0.05168315319290871	268	0.015444	21	-0.03623915319290871	0.03623915319290871	simulated_no_delay	2017-04-01	2018-01-01	9.0	none
A.6.1	9.6e-05	8.889082904643343e-07	2	0.0	0	-8.889082904643343e-07	8.889082904643343e-07	simulated_no_delay	2017-04-01	2018-01-01	9.0	none
A.6.2	0.000111	1.555522275912836e-08	2	0.0	0	-1.555522275912836e-08	1.555522275912836e-08	simulated_no_delay	2017-04-01	2018-01-01	9.0	none
A.6.3	0.12664999999999998	0.01489256509147235	89	0.014381999999999999	10	-0.0005105650914723515	0.0005105650914723515	simulated_no_delay	2017-04-01	2018-01-01	9.0	none
A.6.3.1	0.126255	0.014854962672001683	86	0.014381999999999999	10	-0.00047296267200168385	0.00047296267200168385	simulated_no_delay	2017-04-01	2018-01-01	9.0	none
A.6.3.1.1	0.056917999999999996	0.008787086277856236	21	0.014381999999999999	10	0.005594913722143763	0.005594913722143763	simulated_no_delay	2017-04-01	2018-01-01	9.0	none
A.6.4.1	0.000174	1.629287304988886e-06	4	0.0	0	-1.629287304988886e-06	1.629287304988886e-06	simulated_no_delay	2017-04-01	2018-01-01	9.0	none
A.6.5	0.0019450000000000001	2.7798910127796822e-06	11	0.0	0	-2.7798910127796822e-06	2.7798910127796822e-06	simulated_no_delay	2017-04-01	2018-01-01	9.0	none
A.6.7	0.181045	0.03677979204707668	156	0.001062	11	-0.03571779204707668	0.03571779204707668	simulated_no_delay	2017-04-01	2018-01-01	9.0	none
A.6.7.1	0.01236	0.0005276338508431615	27	0.0	0	-0.0005276338508431615	0.0005276338508431615	simulated_no_delay	2017-04-01	2018-01-01	9.0	none
A.6.7.2	0.038882	0.012197893497749251	14	0.000588	2	-0.011609893497749251	0.011609893497749251	simulated_no_delay	2017-04-01	2018-01-01	9.0	none
A.6.7.3	0.045042	0.014060631619380436	18	0.000156	3	-0.013904631619380436	0.013904631619380436	simulated_no_delay	2017-04-01	2018-01-01	9.0	none
A.6.7.4	0.074628	0.00923920891385228	66	0.000318	6	-0.00892120891385228	0.00892120891385228	simulated_no_delay	2017-04-01	2018-01-01	9.0	none
A.6.7.4.1	0.049903	0.007566813835451488	31	0.00030199999999999997	5	-0.007264813835451488	0.007264813835451488	simulated_no_delay	2017-04-01	2018-01-01	9.0	none
A.7	0.687632	0.9483154954973532	351	0.984538	609	0.03622250450264686	0.03622250450264686	simulated_no_delay	2017-04-01	2018-01-01	9.0	none
A.7.1	0.006758	0.0008778720722403561	8	0.0	0	-0.0008778720722403561	0.0008778720722403561	simulated_no_delay	2017-04-01	2018-01-01	9.0	none
A.7.2	0.0020829999999999998	2.1645820340198467e-05	5	0.0	0	-2.1645820340198467e-05	2.1645820340198467e-05	simulated_no_delay	2017-04-01	2018-01-01	9.0	none
A.7.3	0.072418	0.014853596242763747	43	0.0	0	-0.014853596242763747	0.014853596242763747	simulated_no_delay	2017-04-01	2018-01-01	9.0	none
A.7.3.1	0.057829	0.006715975387187448	33	0.0	0	-0.006715975387187448	0.006715975387187448	simulated_no_delay	2017-04-01	2018-01-01	9.0	none
A.7.4	0.5916210000000001	0.9318332725541799	284	0.984538	609	0.05270472744582011	0.05270472744582011	simulated_no_delay	2017-04-01	2018-01-01	9.0	none
A.7.4.1	0.036717	0.01834620730028923	16	0.0031	11	-0.01524620730028923	0.01524620730028923	simulated_no_delay	2017-04-01	2018-01-01	9.0	none
A.7.4.2	0.08543	0.4399233341899054	35	0.426111	242	-0.013812334189905406	0.013812334189905406	simulated_no_delay	2017-04-01	2018-01-01	9.0	none
A.7.4.2.2	0.015055	0.3075232165285104	4	0.379562	198	0.07203878347148962	0.07203878347148962	simulated_no_delay	2017-04-01	2018-01-01	9.0	none
A.7.4.3	0.022911	0.0509860408944582	6	0.007888	16	-0.0430980408944582	0.0430980408944582	simulated_no_delay	2017-04-01	2018-01-01	9.0	none
A.7.4.4	0.35696300000000003	0.399980023803112	118	0.300435	203	-0.09954502380311198	0.09954502380311198	simulated_no_delay	2017-04-01	2018-01-01	9.0	none
A.7.4.4.1	0.003608	0.0167048192567526	1	0.020677	16	0.0039721807432474	0.0039721807432474	simulated_no_delay	2017-04-01	2018-01-01	9.0	none
A.7.4.4.2	0.017502	0.00023948346582139323	4	0.095677	54	0.0954375165341786	0.0954375165341786	simulated_no_delay	2017-04-01	2018-01-01	9.0	none
A.7.4.4.3	0.051163	0.045911100578302486	12	0.062853	32	0.01694189942169752	0.01694189942169752	simulated_no_delay	2017-04-01	2018-01-01	9.0	none
A.7.4.4.4	0.008406	0.035291068720205904	2	0.050622	29	0.015330931279794097	0.015330931279794097	simulated_no_delay	2017-04-01	2018-01-01	9.0	none
A.7.4.5	0.010476	0.0021457960450887	3	0.241195	122	0.2390492039549113	0.2390492039549113	simulated_no_delay	2017-04-01	2018-01-01	9.0	none
A.1.2.1	0.003194	5.007285417790837e-06	13	0.0	0	-5.007285417790837e-06	5.007285417790837e-06	simulated_ideal_delay	2017-04-01	2018-01-01	9.0	ideal
A.6	0.371521	0.08089264000503739	270	0.015444	21	-0.06544864000503739	0.06544864000503739	simulated_ideal_delay	2017-04-01	2018-01-01	9.0	ideal
A.6.1	0.00015	2.488571560988566e-06	2	0.0	0	-2.488571560988566e-06	2.488571560988566e-06	simulated_ideal_delay	2017-04-01	2018-01-01	9.0	ideal
A.6.2	0.000174	5.776655631820482e-08	2	0.0	0	-5.776655631820482e-08	5.776655631820482e-08	simulated_ideal_delay	2017-04-01	2018-01-01	9.0	ideal
A.6.3	0.153753	0.02918932617323996	87	0.014381999999999999	10	-0.01480732617323996	0.01480732617323996	simulated_ideal_delay	2017-04-01	2018-01-01	9.0	ideal
A.6.3.1	0.15312599999999998	0.029105985716717138	83	0.014381999999999999	10	-0.014723985716717139	0.014723985716717139	simulated_ideal_delay	2017-04-01	2018-01-01	9.0	ideal
A.6.3.1.1	0.063599	0.015937787817005836	17	0.014381999999999999	10	-0.0015557878170058374	0.0015557878170058374	simulated_ideal_delay	2017-04-01	2018-01-01	9.0	ideal
A.6.4.1	0.000272	4.375816270342473e-06	4	0.0	0	-4.375816270342473e-06	4.375816270342473e-06	simulated_ideal_delay	2017-04-01	2018-01-01	9.0	ideal
A.6.5	0.003064	8.588815347247998e-06	14	0.0	0	-8.588815347247998e-06	8.588815347247998e-06	simulated_ideal_delay	2017-04-01	2018-01-01	9.0	ideal
A.6.7	0.213648	0.05167346956716361	157	0.001062	11	-0.05061146956716361	0.05061146956716361	simulated_ideal_delay	2017-04-01	2018-01-01	9.0	ideal
A.6.7.1	0.019207000000000002	0.0012239541875573223	28	0.0	0	-0.0012239541875573223	0.0012239541875573223	simulated_ideal_delay	2017-04-01	2018-01-01	9.0	ideal
A.6.7.2	0.053507	0.02396560989623254	14	0.000588	2	-0.02337760989623254	0.02337760989623254	simulated_ideal_delay	2017-04-01	2018-01-01	9.0	ideal
A.6.7.3	0.035487	0.01336372674111873	13	0.000156	3	-0.01320772674111873	0.01320772674111873	simulated_ideal_delay	2017-04-01	2018-01-01	9.0	ideal
A.6.7.4	0.089649	0.011370267895912767	67	0.000318	6	-0.011052267895912767	0.011052267895912767	simulated_ideal_delay	2017-04-01	2018-01-01	9.0	ideal
A.6.7.4.1	0.064236	0.00781886150452483	29	0.00030199999999999997	5	-0.00751686150452483	0.00751686150452483	simulated_ideal_delay	2017-04-01	2018-01-01	9.0	ideal
A.7	0.625258	0.9191023527095361	291	0.984538	609	0.06543564729046392	0.06543564729046392	simulated_ideal_delay	2017-04-01	2018-01-01	9.0	ideal
A.7.1	0.010492999999999999	0.001973921760914581	8	0.0	0	-0.001973921760914581	0.001973921760914581	simulated_ideal_delay	2017-04-01	2018-01-01	9.0	ideal
A.7.2	0.003237	5.8549076381470774e-05	5	0.0	0	-5.8549076381470774e-05	5.8549076381470774e-05	simulated_ideal_delay	2017-04-01	2018-01-01	9.0	ideal
A.7.3	0.077842	0.0266311197382162	38	0.0	0	-0.0266311197382162	0.0266311197382162	simulated_ideal_delay	2017-04-01	2018-01-01	9.0	ideal
A.7.3.1	0.061848	0.01121163112520324	28	0.0	0	-0.01121163112520324	0.01121163112520324	simulated_ideal_delay	2017-04-01	2018-01-01	9.0	ideal
A.7.4	0.510768	0.8888007449643638	228	0.984538	609	0.09573725503563624	0.09573725503563624	simulated_ideal_delay	2017-04-01	2018-01-01	9.0	ideal
A.7.4.1	0.037045	0.025682172659747832	13	0.0031	11	-0.022582172659747834	0.022582172659747834	simulated_ideal_delay	2017-04-01	2018-01-01	9.0	ideal
A.7.4.2	0.073431	0.3830297056875572	26	0.426111	242	0.04308129431244284	0.04308129431244284	simulated_ideal_delay	2017-04-01	2018-01-01	9.0	ideal
A.7.4.2.2	0.009735	0.3215806479592075	2	0.379562	198	0.05798135204079252	0.05798135204079252	simulated_ideal_delay	2017-04-01	2018-01-01	9.0	ideal
A.7.4.3	0.035565	0.0927282754462442	6	0.007888	16	-0.0848402754462442	0.0848402754462442	simulated_ideal_delay	2017-04-01	2018-01-01	9.0	ideal
A.7.4.4	0.276357	0.3506578209587272	76	0.300435	203	-0.05022282095872721	0.05022282095872721	simulated_ideal_delay	2017-04-01	2018-01-01	9.0	ideal
A.7.4.4.3	0.018365	0.0095573793279235	3	0.062853	32	0.05329562067207651	0.05329562067207651	simulated_ideal_delay	2017-04-01	2018-01-01	9.0	ideal
A.7.4.4.4	0.006667	0.0323812894960426	1	0.050622	29	0.018240710503957397	0.018240710503957397	simulated_ideal_delay	2017-04-01	2018-01-01	9.0	ideal
A.7.4.5	0.010661	0.0024603092761375	2	0.241195	122	0.2387346907238625	0.2387346907238625	simulated_ideal_delay	2017-04-01	2018-01-01	9.0	ideal
A.1.2.1	0.006858	4.908675650606459e-06	14	0.0	0	-4.908675650606459e-06	4.908675650606459e-06	simulated_realistic_delay	2017-04-01	2018-01-01	9.0	realistic
A.5	1.4e-05	7.86120470456157e-10	1	0.0	0	-7.86120470456157e-10	7.86120470456157e-10	simulated_realistic_delay	2017-04-01	2018-01-01	9.0	realistic
A.6	0.442723	0.04418025063649956	204	0.015444	21	-0.02873625063649956	0.02873625063649956	simulated_realistic_delay	2017-04-01	2018-01-01	9.0	realistic
A.6.3	0.21017399999999997	0.022049943732335694	62	0.014381999999999999	10	-0.0076679437323356955	0.0076679437323356955	simulated_realistic_delay	2017-04-01	2018-01-01	9.0	realistic
A.6.3.1	0.209179	0.022049463723090513	59	0.014381999999999999	10	-0.007667463723090514	0.007667463723090514	simulated_realistic_delay	2017-04-01	2018-01-01	9.0	realistic
A.6.3.1.1	0.072145	0.01082644554332239	9	0.014381999999999999	10	0.0035555544566776096	0.0035555544566776096	simulated_realistic_delay	2017-04-01	2018-01-01	9.0	realistic
A.6.4.1	0.00074	4.702654942404052e-06	6	0.0	0	-4.702654942404052e-06	4.702654942404052e-06	simulated_realistic_delay	2017-04-01	2018-01-01	9.0	realistic
A.6.5	0.005948999999999999	6.3981983168658526e-06	16	0.0	0	-6.3981983168658526e-06	6.3981983168658526e-06	simulated_realistic_delay	2017-04-01	2018-01-01	9.0	realistic
A.6.6	1.4e-05	2.9365859057836744e-08	1	0.0	0	-2.9365859057836744e-08	2.9365859057836744e-08	simulated_realistic_delay	2017-04-01	2018-01-01	9.0	realistic
A.6.7	0.224597	0.022103673880881136	112	0.001062	11	-0.021041673880881136	0.021041673880881136	simulated_realistic_delay	2017-04-01	2018-01-01	9.0	realistic
A.6.7.1	0.034369	0.001290538214419327	23	0.0	0	-0.001290538214419327	0.001290538214419327	simulated_realistic_delay	2017-04-01	2018-01-01	9.0	realistic
A.6.7.2	0.036077	0.0026625039328763774	6	0.000588	2	-0.0020745039328763774	0.0020745039328763774	simulated_realistic_delay	2017-04-01	2018-01-01	9.0	realistic
A.6.7.3	0.035108	0.0037397046695380395	8	0.000156	3	-0.0035837046695380396	0.0035837046695380396	simulated_realistic_delay	2017-04-01	2018-01-01	9.0	realistic
A.6.7.4	0.086963	0.012117539628534613	45	0.000318	6	-0.011799539628534613	0.011799539628534613	simulated_realistic_delay	2017-04-01	2018-01-01	9.0	realistic
A.6.7.4.1	0.061857	0.008861064112991507	17	0.00030199999999999997	5	-0.008559064112991507	0.008559064112991507	simulated_realistic_delay	2017-04-01	2018-01-01	9.0	realistic
A.7	0.550387	0.9558148399017247	186	0.984538	609	0.028723160098275358	0.028723160098275358	simulated_realistic_delay	2017-04-01	2018-01-01	9.0	realistic
A.7.1	0.024873	0.0027784942371395114	6	0.0	0	-0.0027784942371395114	0.0027784942371395114	simulated_realistic_delay	2017-04-01	2018-01-01	9.0	realistic
A.7.2	0.008511000000000001	5.8353020477760006e-05	5	0.0	0	-5.8353020477760006e-05	5.8353020477760006e-05	simulated_realistic_delay	2017-04-01	2018-01-01	9.0	realistic
A.7.3	0.10349699999999999	0.04013173875474246	23	0.0	0	-0.04013173875474246	0.04013173875474246	simulated_realistic_delay	2017-04-01	2018-01-01	9.0	realistic
A.7.3.1	0.079784	0.010303465780842309	15	0.0	0	-0.010303465780842309	0.010303465780842309	simulated_realistic_delay	2017-04-01	2018-01-01	9.0	realistic
A.7.4	0.40288599999999997	0.9122544442333707	144	0.984538	609	0.07228355576662937	0.07228355576662937	simulated_realistic_delay	2017-04-01	2018-01-01	9.0	realistic
A.7.4.1	0.0218	0.0292787247730315	5	0.0031	11	-0.0261787247730315	0.0261787247730315	simulated_realistic_delay	2017-04-01	2018-01-01	9.0	realistic
A.7.4.2	0.062691	0.5071725561597088	15	0.426111	242	-0.08106155615970878	0.08106155615970878	simulated_realistic_delay	2017-04-01	2018-01-01	9.0	realistic
A.7.4.2.2	0.010874	0.4570382446995086	1	0.379562	198	-0.07747624469950859	0.07747624469950859	simulated_realistic_delay	2017-04-01	2018-01-01	9.0	realistic
A.7.4.3	0.010874	0.1001178207290185	1	0.007888	16	-0.0922298207290185	0.0922298207290185	simulated_realistic_delay	2017-04-01	2018-01-01	9.0	realistic
A.7.4.4	0.21287399999999998	0.24157311074371068	32	0.300435	203	0.058861889256289324	0.058861889256289324	simulated_realistic_delay	2017-04-01	2018-01-01	9.0	realistic
A.7.4.4.3	0.014734	0.0002049194296328	1	0.062853	32	0.0626480805703672	0.0626480805703672	simulated_realistic_delay	2017-04-01	2018-01-01	9.0	realistic
A.1.2.1	0.002039	1.5583077268950338e-07	11	0.0	0	-1.5583077268950338e-07	1.5583077268950338e-07	simulated_no_delay	2017-04-01	2018-04-01	12.0	none
A.6	0.310316	0.02027329576824378	268	0.0070030000000000005	7	-0.01327029576824378	0.01327029576824378	simulated_no_delay	2017-04-01	2018-04-01	12.0	none
A.6.1	9.6e-05	9.548818523298784e-08	2	0.0	0	-9.548818523298784e-08	9.548818523298784e-08	simulated_no_delay	2017-04-01	2018-04-01	12.0	none
A.6.2	0.000111	4.4561544492123424e-10	2	0.0	0	-4.4561544492123424e-10	4.4561544492123424e-10	simulated_no_delay	2017-04-01	2018-04-01	12.0	none
A.6.3	0.12664999999999998	0.005346213927002522	89	0.0070030000000000005	7	0.0016567860729974782	0.0016567860729974782	simulated_no_delay	2017-04-01	2018-04-01	12.0	none
A.6.3.1	0.126255	0.005334670965105959	86	0.0070030000000000005	7	0.0016683290348940413	0.0016683290348940413	simulated_no_delay	2017-04-01	2018-04-01	12.0	none
A.6.3.1.1	0.056917999999999996	0.00316485444488005	21	0.0070030000000000005	7	0.0038381455551199507	0.0038381455551199507	simulated_no_delay	2017-04-01	2018-04-01	12.0	none
A.6.4.1	0.000174	2.1232496434373422e-07	4	0.0	0	-2.1232496434373422e-07	2.1232496434373422e-07	simulated_no_delay	2017-04-01	2018-04-01	12.0	none
A.6.5	0.0019450000000000001	3.502132445424977e-07	11	0.0	0	-3.502132445424977e-07	3.502132445424977e-07	simulated_no_delay	2017-04-01	2018-04-01	12.0	none
A.6.7	0.181045	0.014925634835950202	156	0.0	0	-0.014925634835950202	0.014925634835950202	simulated_no_delay	2017-04-01	2018-04-01	12.0	none
A.6.7.1	0.01236	0.00014530960337068047	27	0.0	0	-0.00014530960337068047	0.00014530960337068047	simulated_no_delay	2017-04-01	2018-04-01	12.0	none
A.6.7.2	0.038882	0.005302309154791016	14	0.0	0	-0.005302309154791016	0.005302309154791016	simulated_no_delay	2017-04-01	2018-04-01	12.0	none
A.6.7.3	0.045042	0.0057089166210928044	18	0.0	0	-0.0057089166210928044	0.0057089166210928044	simulated_no_delay	2017-04-01	2018-04-01	12.0	none
A.6.7.4	0.074628	0.0035783814053603332	66	0.0	0	-0.0035783814053603332	0.0035783814053603332	simulated_no_delay	2017-04-01	2018-04-01	12.0	none
A.6.7.4.1	0.049903	0.0030012650580905887	31	0.0	0	-0.0030012650580905887	0.0030012650580905887	simulated_no_delay	2017-04-01	2018-04-01	12.0	none
A.7	0.687632	0.9797265484009766	351	0.99298	623	0.013253451599023358	0.013253451599023358	simulated_no_delay	2017-04-01	2018-04-01	12.0	none
A.7.1	0.006758	0.0002530800312855164	8	0.0	0	-0.0002530800312855164	0.0002530800312855164	simulated_no_delay	2017-04-01	2018-04-01	12.0	none
A.7.2	0.0020829999999999998	2.6328458526451447e-06	5	0.0	0	-2.6328458526451447e-06	2.6328458526451447e-06	simulated_no_delay	2017-04-01	2018-04-01	12.0	none
A.7.3	0.072418	0.008260146787290312	43	0.0	0	-0.008260146787290312	0.008260146787290312	simulated_no_delay	2017-04-01	2018-04-01	12.0	none
A.7.3.1	0.057829	0.002940316208160666	33	0.0	0	-0.002940316208160666	0.002940316208160666	simulated_no_delay	2017-04-01	2018-04-01	12.0	none
A.7.4	0.5916210000000001	0.9709914233991973	284	0.99298	623	0.021988576600802667	0.021988576600802667	simulated_no_delay	2017-04-01	2018-04-01	12.0	none
A.7.4.1	0.036717	0.010256007483282226	16	5.9e-05	1	-0.010197007483282226	0.010197007483282226	simulated_no_delay	2017-04-01	2018-04-01	12.0	none
A.7.4.2	0.08543	0.5925923542227706	35	0.445519	265	-0.14707335422277057	0.14707335422277057	simulated_no_delay	2017-04-01	2018-04-01	12.0	none
A.7.4.2.2	0.015055	0.4701011170672521	4	0.432065	242	-0.03803611706725213	0.03803611706725213	simulated_no_delay	2017-04-01	2018-04-01	12.0	none
A.7.4.3	0.022911	0.0412182338005006	6	0.000286	4	-0.0409322338005006	0.0409322338005006	simulated_no_delay	2017-04-01	2018-04-01	12.0	none
A.7.4.4	0.35696300000000003	0.316065028404178	118	0.381513	210	0.065447971595822	0.065447971595822	simulated_no_delay	2017-04-01	2018-04-01	12.0	none
A.7.4.4.1	0.003608	0.0139375100056272	1	0.0022129999999999997	8	-0.0117245100056272	0.0117245100056272	simulated_no_delay	2017-04-01	2018-04-01	12.0	none
A.7.4.4.2	0.017502	3.843113533821049e-05	4	0.122888	65	0.12284956886466179	0.12284956886466179	simulated_no_delay	2017-04-01	2018-04-01	12.0	none
A.7.4.4.3	0.051163	0.030519696486765502	12	0.074641	42	0.0441213035132345	0.0441213035132345	simulated_no_delay	2017-04-01	2018-04-01	12.0	none
A.7.4.4.4	0.008406	0.0284998747701127	2	0.075609	42	0.04710912522988729	0.04710912522988729	simulated_no_delay	2017-04-01	2018-04-01	12.0	none
A.7.4.5	0.010476	0.0006801294649533679	3	0.16544599999999998	140	0.16476587053504663	0.16476587053504663	simulated_no_delay	2017-04-01	2018-04-01	12.0	none
A.1.2.1	0.003194	6.938643828556697e-07	13	0.0	0	-6.938643828556697e-07	6.938643828556697e-07	simulated_ideal_delay	2017-04-01	2018-04-01	12.0	ideal
A.6	0.371521	0.03273031244458545	270	0.0070030000000000005	7	-0.025727312444585447	0.025727312444585447	simulated_ideal_delay	2017-04-01	2018-04-01	12.0	ideal
A.6.1	0.00015	3.113978761565474e-07	2	0.0	0	-3.113978761565474e-07	3.113978761565474e-07	simulated_ideal_delay	2017-04-01	2018-04-01	12.0	ideal
A.6.2	0.000174	2.1208631751038317e-09	2	0.0	0	-2.1208631751038317e-09	2.1208631751038317e-09	simulated_ideal_delay	2017-04-01	2018-04-01	12.0	ideal
A.6.3	0.153753	0.011272364095058362	87	0.0070030000000000005	7	-0.004269364095058362	0.004269364095058362	simulated_ideal_delay	2017-04-01	2018-04-01	12.0	ideal
A.6.3.1	0.15312599999999998	0.011244739065582559	83	0.0070030000000000005	7	-0.004241739065582558	0.004241739065582558	simulated_ideal_delay	2017-04-01	2018-04-01	12.0	ideal
A.6.3.1.1	0.063599	0.0062989604058386614	17	0.0070030000000000005	7	0.0007040395941613391	0.0007040395941613391	simulated_ideal_delay	2017-04-01	2018-04-01	12.0	ideal
A.6.4.1	0.000272	6.550983731104924e-07	4	0.0	0	-6.550983731104924e-07	6.550983731104924e-07	simulated_ideal_delay	2017-04-01	2018-04-01	12.0	ideal
A.6.5	0.003064	1.2125475491299063e-06	14	0.0	0	-1.2125475491299063e-06	1.2125475491299063e-06	simulated_ideal_delay	2017-04-01	2018-04-01	12.0	ideal
A.6.7	0.213648	0.0214534140948126	157	0.0	0	-0.0214534140948126	0.0214534140948126	simulated_ideal_delay	2017-04-01	2018-04-01	12.0	ideal
A.6.7.1	0.019207000000000002	0.00035907807590014487	28	0.0	0	-0.00035907807590014487	0.00035907807590014487	simulated_ideal_delay	2017-04-01	2018-04-01	12.0	ideal
A.6.7.2	0.053507	0.01117148941557864	14	0.0	0	-0.01117148941557864	0.01117148941557864	simulated_ideal_delay	2017-04-01	2018-04-01	12.0	ideal
A.6.7.3	0.035487	0.005283870175829959	13	0.0	0	-0.005283870175829959	0.005283870175829959	simulated_ideal_delay	2017-04-01	2018-04-01	12.0	ideal
A.6.7.4	0.089649	0.004156386009069102	67	0.0	0	-0.004156386009069102	0.004156386009069102	simulated_ideal_delay	2017-04-01	2018-04-01	12.0	ideal
A.6.7.4.1	0.064236	0.0028375588699760036	29	0.0	0	-0.0028375588699760036	0.0028375588699760036	simulated_ideal_delay	2017-04-01	2018-04-01	12.0	ideal
A.7	0.625258	0.9672689936910258	291	0.99298	623	0.02571100630897416	0.02571100630897416	simulated_ideal_delay	2017-04-01	2018-04-01	12.0	ideal
A.7.1	0.010492999999999999	0.0006175068160641283	8	0.0	0	-0.0006175068160641283	0.0006175068160641283	simulated_ideal_delay	2017-04-01	2018-04-01	12.0	ideal
A.7.2	0.003237	8.21793532337695e-06	5	0.0	0	-8.21793532337695e-06	8.21793532337695e-06	simulated_ideal_delay	2017-04-01	2018-04-01	12.0	ideal
A.7.3	0.077842	0.015374806914684581	38	0.0	0	-0.015374806914684581	0.015374806914684581	simulated_ideal_delay	2017-04-01	2018-04-01	12.0	ideal
A.7.3.1	0.061848	0.005120648844557523	28	0.0	0	-0.005120648844557523	0.005120648844557523	simulated_ideal_delay	2017-04-01	2018-04-01	12.0	ideal
A.7.4	0.510768	0.9507418608882784	228	0.99298	623	0.042238139111721584	0.042238139111721584	simulated_ideal_delay	2017-04-01	2018-04-01	12.0	ideal
A.7.4.1	0.037045	0.015243176080010325	13	5.9e-05	1	-0.015184176080010325	0.015184176080010325	simulated_ideal_delay	2017-04-01	2018-04-01	12.0	ideal
A.7.4.2	0.073431	0.5450564705975514	26	0.445519	265	-0.09953747059755136	0.09953747059755136	simulated_ideal_delay	2017-04-01	2018-04-01	12.0	ideal
A.7.4.2.2	0.009735	0.4970102567154948	2	0.432065	242	-0.06494525671549484	0.06494525671549484	simulated_ideal_delay	2017-04-01	2018-04-01	12.0	ideal
A.7.4.3	0.035565	0.07446076981505449	6	0.000286	4	-0.0741747698150545	0.0741747698150545	simulated_ideal_delay	2017-04-01	2018-04-01	12.0	ideal
A.7.4.4	0.276357	0.2965763595718835	76	0.381513	210	0.0849366404281165	0.0849366404281165	simulated_ideal_delay	2017-04-01	2018-04-01	12.0	ideal
A.7.4.4.3	0.018365	0.005033800418638205	3	0.074641	42	0.0696071995813618	0.0696071995813618	simulated_ideal_delay	2017-04-01	2018-04-01	12.0	ideal
A.7.4.4.4	0.006667	0.0263840496113617	1	0.075609	42	0.04922495038863829	0.04922495038863829	simulated_ideal_delay	2017-04-01	2018-04-01	12.0	ideal
A.7.4.5	0.010661	0.0008010938732025	2	0.16544599999999998	140	0.16464490612679747	0.16464490612679747	simulated_ideal_delay	2017-04-01	2018-04-01	12.0	ideal
A.1.2.1	0.006858	5.017290771737239e-07	14	0.0	0	-5.017290771737239e-07	5.017290771737239e-07	simulated_realistic_delay	2017-04-01	2018-04-01	12.0	realistic
A.5	1.4e-05	1.217842013669715e-11	1	0.0	0	-1.217842013669715e-11	1.217842013669715e-11	simulated_realistic_delay	2017-04-01	2018-04-01	12.0	realistic
A.6	0.442723	0.012520242256613433	204	0.0070030000000000005	7	-0.005517242256613432	0.005517242256613432	simulated_realistic_delay	2017-04-01	2018-04-01	12.0	realistic
A.6.3	0.21017399999999997	0.006439334744938876	62	0.0070030000000000005	7	0.0005636652550611247	0.0005636652550611247	simulated_realistic_delay	2017-04-01	2018-04-01	12.0	realistic
A.6.3.1	0.209179	0.006439314647992248	59	0.0070030000000000005	7	0.0005636853520077523	0.0005636853520077523	simulated_realistic_delay	2017-04-01	2018-04-01	12.0	realistic
A.6.3.1.1	0.072145	0.003290184791661628	9	0.0070030000000000005	7	0.0037128152083383725	0.0037128152083383725	simulated_realistic_delay	2017-04-01	2018-04-01	12.0	realistic
A.6.4.1	0.00074	4.3500381822897555e-07	6	0.0	0	-4.3500381822897555e-07	4.3500381822897555e-07	simulated_realistic_delay	2017-04-01	2018-04-01	12.0	realistic
A.6.5	0.005948999999999999	6.728551860909249e-07	16	0.0	0	-6.728551860909249e-07	6.728551860909249e-07	simulated_realistic_delay	2017-04-01	2018-04-01	12.0	realistic
A.6.6	1.4e-05	1.520766108483039e-09	1	0.0	0	-1.520766108483039e-09	1.520766108483039e-09	simulated_realistic_delay	2017-04-01	2018-04-01	12.0	realistic
A.6.7	0.224597	0.006078210521260398	112	0.0	0	-0.006078210521260398	0.006078210521260398	simulated_realistic_delay	2017-04-01	2018-04-01	12.0	realistic
A.6.7.1	0.034369	0.0003047445783744669	23	0.0	0	-0.0003047445783744669	0.0003047445783744669	simulated_realistic_delay	2017-04-01	2018-04-01	12.0	realistic
A.6.7.2	0.036077	0.000721093476283703	6	0.0	0	-0.000721093476283703	0.000721093476283703	simulated_realistic_delay	2017-04-01	2018-04-01	12.0	realistic
A.6.7.3	0.035108	0.0010772097850226638	8	0.0	0	-0.0010772097850226638	0.0010772097850226638	simulated_realistic_delay	2017-04-01	2018-04-01	12.0	realistic
A.6.7.4	0.086963	0.0035346670400502483	45	0.0	0	-0.0035346670400502483	0.0035346670400502483	simulated_realistic_delay	2017-04-01	2018-04-01	12.0	realistic
A.6.7.4.1	0.061857	0.0025895330597432028	17	0.0	0	-0.0025895330597432028	0.0025895330597432028	simulated_realistic_delay	2017-04-01	2018-04-01	12.0	realistic
A.7	0.550387	0.9874792560021283	186	0.99298	623	0.005500743997871704	0.005500743997871704	simulated_realistic_delay	2017-04-01	2018-04-01	12.0	realistic
A.7.1	0.024873	0.0006066716256563278	6	0.0	0	-0.0006066716256563278	0.0006066716256563278	simulated_realistic_delay	2017-04-01	2018-04-01	12.0	realistic
A.7.2	0.008511000000000001	5.00340033981755e-06	5	0.0	0	-5.00340033981755e-06	5.00340033981755e-06	simulated_realistic_delay	2017-04-01	2018-04-01	12.0	realistic
A.7.3	0.10349699999999999	0.019602464382586705	23	0.0	0	-0.019602464382586705	0.019602464382586705	simulated_realistic_delay	2017-04-01	2018-04-01	12.0	realistic
A.7.3.1	0.079784	0.0035128218387964166	15	0.0	0	-0.0035128218387964166	0.0035128218387964166	simulated_realistic_delay	2017-04-01	2018-04-01	12.0	realistic
A.7.4	0.40288599999999997	0.9671197903016044	144	0.99298	623	0.02586020969839553	0.02586020969839553	simulated_realistic_delay	2017-04-01	2018-04-01	12.0	realistic
A.7.4.1	0.0218	0.013981098104020612	5	5.9e-05	1	-0.013922098104020612	0.013922098104020612	simulated_realistic_delay	2017-04-01	2018-04-01	12.0	realistic
A.7.4.2	0.062691	0.6741643578477657	15	0.445519	265	-0.22864535784776574	0.22864535784776574	simulated_realistic_delay	2017-04-01	2018-04-01	12.0	realistic
A.7.4.2.2	0.010874	0.6428679456950529	1	0.432065	242	-0.21080294569505292	0.21080294569505292	simulated_realistic_delay	2017-04-01	2018-04-01	12.0	realistic
A.7.4.3	0.010874	0.0848920259049872	1	0.000286	4	-0.08460602590498721	0.08460602590498721	simulated_realistic_delay	2017-04-01	2018-04-01	12.0	realistic
A.7.4.4	0.21287399999999998	0.17717256361591313	32	0.381513	210	0.20434043638408686	0.20434043638408686	simulated_realistic_delay	2017-04-01	2018-04-01	12.0	realistic
A.7.4.4.3	0.014734	1.9936647027425395e-05	1	0.074641	42	0.07462106335297257	0.07462106335297257	simulated_realistic_delay	2017-04-01	2018-04-01	12.0	realistic
A.1.2.1	4.7e-05	8.9570115579962e-06	1	0.0	0	-8.9570115579962e-06	8.9570115579962e-06	simulated_no_delay	2017-07-01	2017-10-01	3.0	none
A.6.3.1	0.026966999999999998	0.017479254012048348	58	0.020683	17	0.003203745987951652	0.003203745987951652	simulated_no_delay	2017-07-01	2017-10-01	3.0	none
A.6.3.1.1	0.015825	0.00843703494408851	23	0.020266	12	0.01182896505591149	0.01182896505591149	simulated_no_delay	2017-07-01	2017-10-01	3.0	none
A.6.5	1.5e-05	1.0553690947055082e-07	1	0.0	0	-1.0553690947055082e-07	1.0553690947055082e-07	simulated_no_delay	2017-07-01	2017-10-01	3.0	none
A.6.7	0.092431	0.08206931030814209	104	0.020391	47	-0.06167831030814209	0.06167831030814209	simulated_no_delay	2017-07-01	2017-10-01	3.0	none
A.6.7.1	0.000492	0.00025665954418809136	6	0.0	0	-0.00025665954418809136	0.00025665954418809136	simulated_no_delay	2017-07-01	2017-10-01	3.0	none
A.6.7.2	0.029536	0.02583810774663693	22	0.0066289999999999995	14	-0.01920910774663693	0.01920910774663693	simulated_no_delay	2017-07-01	2017-10-01	3.0	none
A.6.7.3	0.038907	0.03474123980519166	28	0.005424	20	-0.02931723980519166	0.02931723980519166	simulated_no_delay	2017-07-01	2017-10-01	3.0	none
A.6.7.4	0.021406	0.020843524945224123	41	0.008253	12	-0.012590524945224123	0.012590524945224123	simulated_no_delay	2017-07-01	2017-10-01	3.0	none
A.6.7.4.1	0.01388	0.014756986882069618	26	0.007363	8	-0.007393986882069619	0.007393986882069619	simulated_no_delay	2017-07-01	2017-10-01	3.0	none
A.7	0.880504	0.9004423731313212	479	0.958895	566	0.0584526268686788	0.0584526268686788	simulated_no_delay	2017-07-01	2017-10-01	3.0	none
A.7.1	0.000406	0.0005627926228656754	3	0.0	0	-0.0005627926228656754	0.0005627926228656754	simulated_no_delay	2017-07-01	2017-10-01	3.0	none
A.7.2	4.7e-05	3.2857824151493965e-05	1	0.0	0	-3.2857824151493965e-05	3.2857824151493965e-05	simulated_no_delay	2017-07-01	2017-10-01	3.0	none
A.7.3	0.009936	0.0068257018350117915	32	0.000301	4	-0.006524701835011791	0.006524701835011791	simulated_no_delay	2017-07-01	2017-10-01	3.0	none
A.7.3.1	0.008549000000000001	0.005738506595625356	26	0.000281	3	-0.005457506595625356	0.005457506595625356	simulated_no_delay	2017-07-01	2017-10-01	3.0	none
A.7.4	0.869126	0.8925178794058383	435	0.958594	562	0.06607612059416168	0.06607612059416168	simulated_no_delay	2017-07-01	2017-10-01	3.0	none
A.7.4.1	0.031583	0.02620160850465021	21	0.021065	17	-0.005136608504650208	0.005136608504650208	simulated_no_delay	2017-07-01	2017-10-01	3.0	none
A.7.4.2	0.311561	0.354882303643881	124	0.36727299999999996	200	0.012390696356118946	0.012390696356118946	simulated_no_delay	2017-07-01	2017-10-01	3.0	none
A.7.4.2.1	0.015714	0.012375118395712105	4	0.044709	16	0.03233388160428789	0.03233388160428789	simulated_no_delay	2017-07-01	2017-10-01	3.0	none
A.7.4.2.2	0.232517	0.2727321802636272	75	0.28477399999999997	148	0.01204181973637275	0.01204181973637275	simulated_no_delay	2017-07-01	2017-10-01	3.0	none
A.7.4.2.2.2	0.038245	0.025433672639040585	12	0.031451	21	0.0060173273609594145	0.0060173273609594145	simulated_no_delay	2017-07-01	2017-10-01	3.0	none
A.7.4.2.2.6	0.013414	0.003255081034826226	4	0.013898	8	0.010642918965173775	0.010642918965173775	simulated_no_delay	2017-07-01	2017-10-01	3.0	none
A.7.4.2.2.7	0.036086	0.074077583847496	10	0.044586	21	-0.029491583847496006	0.029491583847496006	simulated_no_delay	2017-07-01	2017-10-01	3.0	none
A.7.4.2.2.8	0.007517	0.013319581163646801	2	0.024943	8	0.011623418836353198	0.011623418836353198	simulated_no_delay	2017-07-01	2017-10-01	3.0	none
A.7.4.3	0.038785	0.03761404408219185	16	0.031543	22	-0.006071044082191848	0.006071044082191848	simulated_no_delay	2017-07-01	2017-10-01	3.0	none
A.7.4.4	0.412994	0.3934596708218161	221	0.317978	244	-0.07548167082181612	0.07548167082181612	simulated_no_delay	2017-07-01	2017-10-01	3.0	none
A.7.4.4.1	0.019712	0.012840600466319829	7	0.033184	15	0.020343399533680168	0.020343399533680168	simulated_no_delay	2017-07-01	2017-10-01	3.0	none
A.7.4.4.2	0.079052	0.09590560940374897	26	0.06828000000000001	44	-0.02762560940374896	0.02762560940374896	simulated_no_delay	2017-07-01	2017-10-01	3.0	none
A.7.4.4.3	0.033994	0.042312745984782296	19	0.053498	31	0.0111852540152177	0.0111852540152177	simulated_no_delay	2017-07-01	2017-10-01	3.0	none
A.7.4.4.4	0.014147	0.020272991172602298	5	0.050693	18	0.030420008827397704	0.030420008827397704	simulated_no_delay	2017-07-01	2017-10-01	3.0	none
A.7.4.5	0.022472	0.0390482778578708	9	0.187843	53	0.14879472214212922	0.14879472214212922	simulated_no_delay	2017-07-01	2017-10-01	3.0	none
A.1.2.1	6.8e-05	1.3184088436818726e-05	1	0.0	0	-1.3184088436818726e-05	1.3184088436818726e-05	simulated_ideal_delay	2017-07-01	2017-10-01	3.0	ideal
A.6.3.1	0.030215000000000002	0.022995213640587618	56	0.020683	17	-0.002312213640587618	0.002312213640587618	simulated_ideal_delay	2017-07-01	2017-10-01	3.0	ideal
A.6.3.1.1	0.014110000000000001	0.010902687465525513	21	0.020266	12	0.009363312534474486	0.009363312534474486	simulated_ideal_delay	2017-07-01	2017-10-01	3.0	ideal
A.6.5	2.2e-05	1.836025232678415e-07	1	0.0	0	-1.836025232678415e-07	1.836025232678415e-07	simulated_ideal_delay	2017-07-01	2017-10-01	3.0	ideal
A.6.7	0.118904	0.1065432084545507	101	0.020391	47	-0.08615220845455071	0.08615220845455071	simulated_ideal_delay	2017-07-01	2017-10-01	3.0	ideal
A.6.7.1	0.000711	0.0003542911434873404	6	0.0	0	-0.0003542911434873404	0.0003542911434873404	simulated_ideal_delay	2017-07-01	2017-10-01	3.0	ideal
A.6.7.2	0.042694	0.034644755784443204	22	0.0066289999999999995	14	-0.028015755784443205	0.028015755784443205	simulated_ideal_delay	2017-07-01	2017-10-01	3.0	ideal
A.6.7.3	0.047312	0.04467926281748057	26	0.005424	20	-0.03925526281748057	0.03925526281748057	simulated_ideal_delay	2017-07-01	2017-10-01	3.0	ideal
A.6.7.4	0.025169	0.026337530465770836	40	0.008253	12	-0.018084530465770837	0.018084530465770837	simulated_ideal_delay	2017-07-01	2017-10-01	3.0	ideal
A.6.7.4.1	0.014292	0.018176610930833805	25	0.007363	8	-0.010813610930833805	0.010813610930833805	simulated_ideal_delay	2017-07-01	2017-10-01	3.0	ideal
A.7	0.85078	0.8704482102138826	405	0.958895	566	0.08844678978611742	0.08844678978611742	simulated_ideal_delay	2017-07-01	2017-10-01	3.0	ideal
A.7.1	0.0005870000000000001	0.000751966955709207	3	0.0	0	-0.000751966955709207	0.000751966955709207	simulated_ideal_delay	2017-07-01	2017-10-01	3.0	ideal
A.7.2	6.8e-05	4.552608836307524e-05	1	0.0	0	-4.552608836307524e-05	4.552608836307524e-05	simulated_ideal_delay	2017-07-01	2017-10-01	3.0	ideal
A.7.3	0.014366	0.00927765842297431	32	0.000301	4	-0.00897665842297431	0.00897665842297431	simulated_ideal_delay	2017-07-01	2017-10-01	3.0	ideal
A.7.3.1	0.012359	0.007856303169221254	26	0.000281	3	-0.007575303169221254	0.007575303169221254	simulated_ideal_delay	2017-07-01	2017-10-01	3.0	ideal
A.7.4	0.8343320000000001	0.8596799157361873	361	0.958594	562	0.09891408426381265	0.09891408426381265	simulated_ideal_delay	2017-07-01	2017-10-01	3.0	ideal
A.7.4.1	0.039495999999999996	0.031183922013489383	20	0.021065	17	-0.010118922013489382	0.010118922013489382	simulated_ideal_delay	2017-07-01	2017-10-01	3.0	ideal
A.7.4.2	0.28650800000000004	0.32928730381896815	95	0.36727299999999996	200	0.037985696181031814	0.037985696181031814	simulated_ideal_delay	2017-07-01	2017-10-01	3.0	ideal
A.7.4.2.1	0.004328	6.4252089546583214e-09	1	0.044709	16	0.044708993574791044	0.044708993574791044	simulated_ideal_delay	2017-07-01	2017-10-01	3.0	ideal
A.7.4.2.2	0.213823	0.25306752643946606	53	0.28477399999999997	148	0.03170647356053391	0.03170647356053391	simulated_ideal_delay	2017-07-01	2017-10-01	3.0	ideal
A.7.4.2.2.2	0.038939	0.02552343251768298	9	0.031451	21	0.005927567482317021	0.005927567482317021	simulated_ideal_delay	2017-07-01	2017-10-01	3.0	ideal
A.7.4.2.2.6	0.013409	0.0020833251134886013	3	0.013898	8	0.0118146748865114	0.0118146748865114	simulated_ideal_delay	2017-07-01	2017-10-01	3.0	ideal
A.7.4.2.2.7	0.028351	0.0638435573126602	6	0.044586	21	-0.019257557312660198	0.019257557312660198	simulated_ideal_delay	2017-07-01	2017-10-01	3.0	ideal
A.7.4.2.2.8	0.004753	0.0024545534021809	1	0.024943	8	0.0224884465978191	0.0224884465978191	simulated_ideal_delay	2017-07-01	2017-10-01	3.0	ideal
A.7.4.3	0.032535	0.03355082052498034	12	0.031543	22	-0.0020078205249803374	0.0020078205249803374	simulated_ideal_delay	2017-07-01	2017-10-01	3.0	ideal
A.7.4.4	0.403969	0.3930484405068258	187	0.317978	244	-0.07507044050682582	0.07507044050682582	simulated_ideal_delay	2017-07-01	2017-10-01	3.0	ideal
A.7.4.4.1	0.028494	0.017421925254260187	7	0.033184	15	0.01576207474573981	0.01576207474573981	simulated_ideal_delay	2017-07-01	2017-10-01	3.0	ideal
A.7.4.4.2	0.06807	0.06624189112770963	18	0.06828000000000001	44	0.0020381088722903756	0.0020381088722903756	simulated_ideal_delay	2017-07-01	2017-10-01	3.0	ideal
A.7.4.4.3	0.049146	0.0562114343411989	19	0.053498	31	-0.002713434341198903	0.002713434341198903	simulated_ideal_delay	2017-07-01	2017-10-01	3.0	ideal
A.7.4.4.4	0.002196	0.0081955643788233	2	0.050693	18	0.0424974356211767	0.0424974356211767	simulated_ideal_delay	2017-07-01	2017-10-01	3.0	ideal
A.7.4.5	0.020344	0.033107870040981896	7	0.187843	53	0.15473512995901811	0.15473512995901811	simulated_ideal_delay	2017-07-01	2017-10-01	3.0	ideal
A.1.2.1	0.00019	4.316732107151651e-05	1	0.0	0	-4.316732107151651e-05	4.316732107151651e-05	simulated_realistic_delay	2017-07-01	2017-10-01	3.0	realistic
A.6.3.1	0.05753	0.04852532485924607	54	0.020683	17	-0.027842324859246072	0.027842324859246072	simulated_realistic_delay	2017-07-01	2017-10-01	3.0	realistic
A.6.3.1.1	0.019388	0.01826932851440457	18	0.020266	12	0.0019966714855954304	0.0019966714855954304	simulated_realistic_delay	2017-07-01	2017-10-01	3.0	realistic
A.6.5	7.8e-05	4.4447387934125495e-06	2	0.0	0	-4.4447387934125495e-06	4.4447387934125495e-06	simulated_realistic_delay	2017-07-01	2017-10-01	3.0	realistic
A.6.7	0.10577199999999999	0.09862232037333564	81	0.020391	47	-0.07823132037333563	0.07823132037333563	simulated_realistic_delay	2017-07-01	2017-10-01	3.0	realistic
A.6.7.1	0.001348	0.00040909030327284973	9	0.0	0	-0.00040909030327284973	0.00040909030327284973	simulated_realistic_delay	2017-07-01	2017-10-01	3.0	realistic
A.6.7.2	0.037524	0.05871127435872105	12	0.0066289999999999995	14	-0.05208227435872105	0.05208227435872105	simulated_realistic_delay	2017-07-01	2017-10-01	3.0	realistic
A.6.7.3	0.047747	0.023859683545945524	16	0.005424	20	-0.018435683545945526	0.018435683545945526	simulated_realistic_delay	2017-07-01	2017-10-01	3.0	realistic
A.6.7.4	0.017908	0.014238265606673952	37	0.008253	12	-0.005985265606673952	0.005985265606673952	simulated_realistic_delay	2017-07-01	2017-10-01	3.0	realistic
A.6.7.4.1	0.009847999999999999	0.009490302293947143	21	0.007363	8	-0.0021273022939471437	0.0021273022939471437	simulated_realistic_delay	2017-07-01	2017-10-01	3.0	realistic
A.7	0.836404	0.852804742707541	269	0.958895	566	0.10609025729245902	0.10609025729245902	simulated_realistic_delay	2017-07-01	2017-10-01	3.0	realistic
A.7.1	0.001661	0.002108487512572071	5	0.0	0	-0.002108487512572071	0.002108487512572071	simulated_realistic_delay	2017-07-01	2017-10-01	3.0	realistic
A.7.2	0.00019	0.0001347004315296	1	0.0	0	-0.0001347004315296	0.0001347004315296	simulated_realistic_delay	2017-07-01	2017-10-01	3.0	realistic
A.7.3	0.035459000000000004	0.025016116926450314	32	0.000301	4	-0.024715116926450315	0.024715116926450315	simulated_realistic_delay	2017-07-01	2017-10-01	3.0	realistic
A.7.3.1	0.030585	0.02133799125166088	26	0.000281	3	-0.02105699125166088	0.02105699125166088	simulated_realistic_delay	2017-07-01	2017-10-01	3.0	realistic
A.7.4	0.795102	0.8235037313827577	222	0.958594	562	0.13509026861724227	0.13509026861724227	simulated_realistic_delay	2017-07-01	2017-10-01	3.0	realistic
A.7.4.1	0.015645	0.008961355572642772	13	0.021065	17	0.012103644427357228	0.012103644427357228	simulated_realistic_delay	2017-07-01	2017-10-01	3.0	realistic
A.7.4.2	0.25304899999999997	0.30348764945069584	47	0.36727299999999996	200	0.06378535054930412	0.06378535054930412	simulated_realistic_delay	2017-07-01	2017-10-01	3.0	realistic
A.7.4.2.1	0.012014	5.474618021859769e-08	1	0.044709	16	0.04470894525381978	0.04470894525381978	simulated_realistic_delay	2017-07-01	2017-10-01	3.0	realistic
A.7.4.2.2	0.171819	0.22840007073988464	17	0.28477399999999997	148	0.056373929260115335	0.056373929260115335	simulated_realistic_delay	2017-07-01	2017-10-01	3.0	realistic
A.7.4.2.2.2	0.025207	0.0040436236480581	2	0.031451	21	0.0274073763519419	0.0274073763519419	simulated_realistic_delay	2017-07-01	2017-10-01	3.0	realistic
A.7.4.2.2.6	0.024028	0.00018457177405503336	2	0.013898	8	0.013713428225944967	0.013713428225944967	simulated_realistic_delay	2017-07-01	2017-10-01	3.0	realistic
A.7.4.2.2.7	0.041621	0.07200109780310429	3	0.044586	21	-0.02741509780310429	0.02741509780310429	simulated_realistic_delay	2017-07-01	2017-10-01	3.0	realistic
A.7.4.2.2.8	0.013193	0.0073693426582058	1	0.024943	8	0.0175736573417942	0.0175736573417942	simulated_realistic_delay	2017-07-01	2017-10-01	3.0	realistic
A.7.4.3	0.01602	0.034271781182560725	5	0.031543	22	-0.002728781182560723	0.002728781182560723	simulated_realistic_delay	2017-07-01	2017-10-01	3.0	realistic
A.7.4.4	0.466724	0.4330983693479337	117	0.317978	244	-0.11512036934793374	0.11512036934793374	simulated_realistic_delay	2017-07-01	2017-10-01	3.0	realistic
A.7.4.4.1	0.017683	0.0080676352519414	2	0.033184	15	0.025116364748058596	0.025116364748058596	simulated_realistic_delay	2017-07-01	2017-10-01	3.0	realistic
A.7.4.4.2	0.057109	0.050828448814338595	6	0.06828000000000001	44	0.017451551185661413	0.017451551185661413	simulated_realistic_delay	2017-07-01	2017-10-01	3.0	realistic
A.7.4.4.3	0.048581	0.054162474212006	9	0.053498	31	-0.0006644742120060013	0.0006644742120060013	simulated_realistic_delay	2017-07-01	2017-10-01	3.0	realistic
A.7.4.4.4	0.002708	0.0093102704082121	1	0.050693	18	0.0413827295917879	0.0413827295917879	simulated_realistic_delay	2017-07-01	2017-10-01	3.0	realistic
A.7.4.5	0.012638	0.0229769074959547	3	0.187843	53	0.16486609250404533	0.16486609250404533	simulated_realistic_delay	2017-07-01	2017-10-01	3.0	realistic
A.1.2.1	4.7e-05	7.868557423890416e-07	1	0.0	0	-7.868557423890416e-07	7.868557423890416e-07	simulated_no_delay	2017-07-01	2018-01-01	6.0	none
A.6.3.1	0.026966999999999998	0.012728316714857668	58	0.014381999999999999	10	0.0016536832851423312	0.0016536832851423312	simulated_no_delay	2017-07-01	2018-01-01	6.0	none
A.6.3.1.1	0.015825	0.005108382960740635	23	0.014381999999999999	10	0.009273617039259364	0.009273617039259364	simulated_no_delay	2017-07-01	2018-01-01	6.0	none
A.6.5	1.5e-05	3.4228210377936147e-10	1	0.0	0	-3.4228210377936147e-10	3.4228210377936147e-10	simulated_no_delay	2017-07-01	2018-01-01	6.0	none
A.6.7	0.092431	0.06290236820228609	104	0.001062	11	-0.06184036820228609	0.06184036820228609	simulated_no_delay	2017-07-01	2018-01-01	6.0	none
A.6.7.1	0.000492	0.00010292775363215593	6	0.0	0	-0.00010292775363215593	0.00010292775363215593	simulated_no_delay	2017-07-01	2018-01-01	6.0	none
A.6.7.2	0.029536	0.019552749837955193	22	0.000588	2	-0.018964749837955194	0.018964749837955194	simulated_no_delay	2017-07-01	2018-01-01	6.0	none
A.6.7.3	0.038907	0.025923226858539615	28	0.000156	3	-0.025767226858539615	0.025767226858539615	simulated_no_delay	2017-07-01	2018-01-01	6.0	none
A.6.7.4	0.021406	0.017085353704998366	41	0.000318	6	-0.016767353704998367	0.016767353704998367	simulated_no_delay	2017-07-01	2018-01-01	6.0	none
A.6.7.4.1	0.01388	0.011685238684733831	26	0.00030199999999999997	5	-0.01138323868473383	0.01138323868473383	simulated_no_delay	2017-07-01	2018-01-01	6.0	none
A.7	0.880504	0.924368527884815	479	0.984538	609	0.060169472115184974	0.060169472115184974	simulated_no_delay	2017-07-01	2018-01-01	6.0	none
A.7.1	0.000406	0.00040123465961601636	3	0.0	0	-0.00040123465961601636	0.00040123465961601636	simulated_no_delay	2017-07-01	2018-01-01	6.0	none
A.7.2	4.7e-05	1.0588792830088693e-05	1	0.0	0	-1.0588792830088693e-05	1.0588792830088693e-05	simulated_no_delay	2017-07-01	2018-01-01	6.0	none
A.7.3	0.009936	0.004302222304638189	32	0.0	0	-0.004302222304638189	0.004302222304638189	simulated_no_delay	2017-07-01	2018-01-01	6.0	none
A.7.3.1	0.008549000000000001	0.0027593829669822745	26	0.0	0	-0.0027593829669822745	0.0027593829669822745	simulated_no_delay	2017-07-01	2018-01-01	6.0	none
A.7.4	0.869126	0.9194329719887502	435	0.984538	609	0.06510502801124984	0.06510502801124984	simulated_no_delay	2017-07-01	2018-01-01	6.0	none
A.7.4.1	0.031583	0.01790127981849133	21	0.0031	11	-0.014801279818491329	0.014801279818491329	simulated_no_delay	2017-07-01	2018-01-01	6.0	none
A.7.4.2	0.311561	0.42607224242632874	124	0.426111	242	3.875757367127752e-05	3.875757367127752e-05	simulated_no_delay	2017-07-01	2018-01-01	6.0	none
A.7.4.2.1	0.015714	0.009667934898846632	4	0.036201	25	0.026533065101153365	0.026533065101153365	simulated_no_delay	2017-07-01	2018-01-01	6.0	none
A.7.4.2.2	0.232517	0.34133827820250107	75	0.379562	198	0.038223721797498944	0.038223721797498944	simulated_no_delay	2017-07-01	2018-01-01	6.0	none
A.7.4.2.2.2	0.038245	0.024776264234762535	12	0.047512	28	0.022735735765237464	0.022735735765237464	simulated_no_delay	2017-07-01	2018-01-01	6.0	none
A.7.4.2.2.6	0.013414	0.0006475433692613024	4	0.005759	6	0.005111456630738698	0.005111456630738698	simulated_no_delay	2017-07-01	2018-01-01	6.0	none
A.7.4.2.2.7	0.036086	0.09794438529858275	10	0.047972	30	-0.04997238529858275	0.04997238529858275	simulated_no_delay	2017-07-01	2018-01-01	6.0	none
A.7.4.2.2.8	0.007517	0.015015894461871	2	0.042802	18	0.027786105538128998	0.027786105538128998	simulated_no_delay	2017-07-01	2018-01-01	6.0	none
A.7.4.3	0.038785	0.03239071098482112	16	0.007888	16	-0.024502710984821117	0.024502710984821117	simulated_no_delay	2017-07-01	2018-01-01	6.0	none
A.7.4.4	0.412994	0.38736632664568105	221	0.300435	203	-0.08693132664568104	0.08693132664568104	simulated_no_delay	2017-07-01	2018-01-01	6.0	none
A.7.4.4.1	0.019712	0.008670695765916135	7	0.020677	16	0.012006304234083866	0.012006304234083866	simulated_no_delay	2017-07-01	2018-01-01	6.0	none
A.7.4.4.2	0.079052	0.09431649985368463	26	0.095677	54	0.0013605001463153632	0.0013605001463153632	simulated_no_delay	2017-07-01	2018-01-01	6.0	none
A.7.4.4.3	0.033994	0.04091874370627959	19	0.062853	32	0.021934256293720415	0.021934256293720415	simulated_no_delay	2017-07-01	2018-01-01	6.0	none
A.7.4.4.4	0.014147	0.0225447213160975	5	0.050622	29	0.0280772786839025	0.0280772786839025	simulated_no_delay	2017-07-01	2018-01-01	6.0	none
A.7.4.5	0.022472	0.035483813503364485	9	0.241195	122	0.2057111864966355	0.2057111864966355	simulated_no_delay	2017-07-01	2018-01-01	6.0	none
A.1.2.1	6.8e-05	1.2494635961386611e-06	1	0.0	0	-1.2494635961386611e-06	1.2494635961386611e-06	simulated_ideal_delay	2017-07-01	2018-01-01	6.0	ideal
A.6.3.1	0.030215000000000002	0.016347863620998365	56	0.014381999999999999	10	-0.0019658636209983656	0.0019658636209983656	simulated_ideal_delay	2017-07-01	2018-01-01	6.0	ideal
A.6.3.1.1	0.014110000000000001	0.006659290092052726	21	0.014381999999999999	10	0.007722709907947273	0.007722709907947273	simulated_ideal_delay	2017-07-01	2018-01-01	6.0	ideal
A.6.5	2.2e-05	7.489742985950817e-10	1	0.0	0	-7.489742985950817e-10	7.489742985950817e-10	simulated_ideal_delay	2017-07-01	2018-01-01	6.0	ideal
A.6.7	0.118904	0.0802880225360286	101	0.001062	11	-0.0792260225360286	0.0792260225360286	simulated_ideal_delay	2017-07-01	2018-01-01	6.0	ideal
A.6.7.1	0.000711	0.00014057451243333266	6	0.0	0	-0.00014057451243333266	0.00014057451243333266	simulated_ideal_delay	2017-07-01	2018-01-01	6.0	ideal
A.6.7.2	0.042694	0.0251758695457396	22	0.000588	2	-0.024587869545739598	0.024587869545739598	simulated_ideal_delay	2017-07-01	2018-01-01	6.0	ideal
A.6.7.3	0.047312	0.033093294776049005	26	0.000156	3	-0.032937294776049	0.032937294776049	simulated_ideal_delay	2017-07-01	2018-01-01	6.0	ideal
A.6.7.4	0.025169	0.02156541356246088	40	0.000318	6	-0.02124741356246088	0.02124741356246088	simulated_ideal_delay	2017-07-01	2018-01-01	6.0	ideal
A.6.7.4.1	0.014292	0.014780986914863318	25	0.00030199999999999997	5	-0.014478986914863318	0.014478986914863318	simulated_ideal_delay	2017-07-01	2018-01-01	6.0	ideal
A.7	0.85078	0.9033628636303878	405	0.984538	609	0.08117513636961227	0.08117513636961227	simulated_ideal_delay	2017-07-01	2018-01-01	6.0	ideal
A.7.1	0.0005870000000000001	0.0005229981297299853	3	0.0	0	-0.0005229981297299853	0.0005229981297299853	simulated_ideal_delay	2017-07-01	2018-01-01	6.0	ideal
A.7.2	6.8e-05	1.4898552172158336e-05	1	0.0	0	-1.4898552172158336e-05	1.4898552172158336e-05	simulated_ideal_delay	2017-07-01	2018-01-01	6.0	ideal
A.7.3	0.014366	0.005563231260573099	32	0.0	0	-0.005563231260573099	0.005563231260573099	simulated_ideal_delay	2017-07-01	2018-01-01	6.0	ideal
A.7.3.1	0.012359	0.0036865500767854185	26	0.0	0	-0.0036865500767854185	0.0036865500767854185	simulated_ideal_delay	2017-07-01	2018-01-01	6.0	ideal
A.7.4	0.8343320000000001	0.8969655113843327	361	0.984538	609	0.08757248861566735	0.08757248861566735	simulated_ideal_delay	2017-07-01	2018-01-01	6.0	ideal
A.7.4.1	0.039495999999999996	0.021748781289490492	20	0.0031	11	-0.018648781289490494	0.018648781289490494	simulated_ideal_delay	2017-07-01	2018-01-01	6.0	ideal
A.7.4.2	0.28650800000000004	0.398581635544808	95	0.426111	242	0.027529364455191996	0.027529364455191996	simulated_ideal_delay	2017-07-01	2018-01-01	6.0	ideal
A.7.4.2.1	0.004328	4.662507727984584e-15	1	0.036201	25	0.036200999999995334	0.036200999999995334	simulated_ideal_delay	2017-07-01	2018-01-01	6.0	ideal
A.7.4.2.2	0.213823	0.3131968094524289	53	0.379562	198	0.06636519054757112	0.06636519054757112	simulated_ideal_delay	2017-07-01	2018-01-01	6.0	ideal
A.7.4.2.2.2	0.038939	0.02762022430853755	9	0.047512	28	0.01989177569146245	0.01989177569146245	simulated_ideal_delay	2017-07-01	2018-01-01	6.0	ideal
A.7.4.2.2.6	0.013409	0.00042796848423144854	3	0.005759	6	0.005331031515768552	0.005331031515768552	simulated_ideal_delay	2017-07-01	2018-01-01	6.0	ideal
A.7.4.2.2.7	0.028351	0.0820592669528284	6	0.047972	30	-0.034087266952828404	0.034087266952828404	simulated_ideal_delay	2017-07-01	2018-01-01	6.0	ideal
A.7.4.2.2.8	0.004753	0.0006195972206621	1	0.042802	18	0.0421824027793379	0.0421824027793379	simulated_ideal_delay	2017-07-01	2018-01-01	6.0	ideal
A.7.4.3	0.032535	0.032758707388944264	12	0.007888	16	-0.024870707388944265	0.024870707388944265	simulated_ideal_delay	2017-07-01	2018-01-01	6.0	ideal
A.7.4.4	0.403969	0.39260506963552483	187	0.300435	203	-0.09217006963552482	0.09217006963552482	simulated_ideal_delay	2017-07-01	2018-01-01	6.0	ideal
A.7.4.4.1	0.028494	0.011104894644011057	7	0.020677	16	0.009572105355988944	0.009572105355988944	simulated_ideal_delay	2017-07-01	2018-01-01	6.0	ideal
A.7.4.4.2	0.06807	0.06215559920544842	18	0.095677	54	0.03352140079455158	0.03352140079455158	simulated_ideal_delay	2017-07-01	2018-01-01	6.0	ideal
A.7.4.4.3	0.049146	0.051248471947038375	19	0.062853	32	0.011604528052961631	0.011604528052961631	simulated_ideal_delay	2017-07-01	2018-01-01	6.0	ideal
A.7.4.4.4	0.002196	0.014950587227678301	2	0.050622	29	0.0356714127723217	0.0356714127723217	simulated_ideal_delay	2017-07-01	2018-01-01	6.0	ideal
A.7.4.5	0.020344	0.0305434302764967	7	0.241195	122	0.2106515697235033	0.2106515697235033	simulated_ideal_delay	2017-07-01	2018-01-01	6.0	ideal
A.1.2.1	0.00019	4.615916766471564e-06	1	0.0	0	-4.615916766471564e-06	4.615916766471564e-06	simulated_realistic_delay	2017-07-01	2018-01-01	6.0	realistic
A.6.3.1	0.05753	0.035852154545212275	54	0.014381999999999999	10	-0.021470154545212276	0.021470154545212276	simulated_realistic_delay	2017-07-01	2018-01-01	6.0	realistic
A.6.3.1.1	0.019388	0.012576348265714903	18	0.014381999999999999	10	0.0018056517342850964	0.0018056517342850964	simulated_realistic_delay	2017-07-01	2018-01-01	6.0	realistic
A.6.5	7.8e-05	3.781504221459414e-07	2	0.0	0	-3.781504221459414e-07	3.781504221459414e-07	simulated_realistic_delay	2017-07-01	2018-01-01	6.0	realistic
A.6.7	0.10577199999999999	0.06920552557373481	81	0.001062	11	-0.06814352557373482	0.06814352557373482	simulated_realistic_delay	2017-07-01	2018-01-01	6.0	realistic
A.6.7.1	0.001348	0.00013478130717643226	9	0.0	0	-0.00013478130717643226	0.00013478130717643226	simulated_realistic_delay	2017-07-01	2018-01-01	6.0	realistic
A.6.7.2	0.037524	0.048048911159547125	12	0.000588	2	-0.04746091115954713	0.04746091115954713	simulated_realistic_delay	2017-07-01	2018-01-01	6.0	realistic
A.6.7.3	0.047747	0.010180950821566021	16	0.000156	3	-0.010024950821566021	0.010024950821566021	simulated_realistic_delay	2017-07-01	2018-01-01	6.0	realistic
A.6.7.4	0.017908	0.009998432547118484	37	0.000318	6	-0.009680432547118483	0.009680432547118483	simulated_realistic_delay	2017-07-01	2018-01-01	6.0	realistic
A.6.7.4.1	0.009847999999999999	0.0083332314731316	21	0.00030199999999999997	5	-0.0080312314731316	0.0080312314731316	simulated_realistic_delay	2017-07-01	2018-01-01	6.0	realistic
A.7	0.836404	0.894937325813855	269	0.984538	609	0.08960067418614504	0.08960067418614504	simulated_realistic_delay	2017-07-01	2018-01-01	6.0	realistic
A.7.1	0.001661	0.0013937021018970118	5	0.0	0	-0.0013937021018970118	0.0013937021018970118	simulated_realistic_delay	2017-07-01	2018-01-01	6.0	realistic
A.7.2	0.00019	4.494545156264359e-05	1	0.0	0	-4.494545156264359e-05	4.494545156264359e-05	simulated_realistic_delay	2017-07-01	2018-01-01	6.0	realistic
A.7.3	0.035459000000000004	0.014390509198726628	32	0.0	0	-0.014390509198726628	0.014390509198726628	simulated_realistic_delay	2017-07-01	2018-01-01	6.0	realistic
A.7.3.1	0.030585	0.009989930684323908	26	0.0	0	-0.009989930684323908	0.009989930684323908	simulated_realistic_delay	2017-07-01	2018-01-01	6.0	realistic
A.7.4	0.795102	0.8782793890511075	222	0.984538	609	0.10625861094889255	0.10625861094889255	simulated_realistic_delay	2017-07-01	2018-01-01	6.0	realistic
A.7.4.1	0.015645	0.008344822152839682	13	0.0031	11	-0.0052448221528396816	0.0052448221528396816	simulated_realistic_delay	2017-07-01	2018-01-01	6.0	realistic
A.7.4.2	0.25304899999999997	0.3688619167280805	47	0.426111	242	0.05724908327191952	0.05724908327191952	simulated_realistic_delay	2017-07-01	2018-01-01	6.0	realistic
A.7.4.2.1	0.012014	1.1741440801922785e-13	1	0.036201	25	0.036200999999882584	0.036200999999882584	simulated_realistic_delay	2017-07-01	2018-01-01	6.0	realistic
A.7.4.2.2	0.171819	0.2887213832432941	17	0.379562	198	0.0908406167567059	0.0908406167567059	simulated_realistic_delay	2017-07-01	2018-01-01	6.0	realistic
A.7.4.2.2.2	0.025207	0.0005671307279392303	2	0.047512	28	0.04694486927206077	0.04694486927206077	simulated_realistic_delay	2017-07-01	2018-01-01	6.0	realistic
A.7.4.2.2.6	0.024028	1.1856809646917175e-06	2	0.005759	6	0.005757814319035309	0.005757814319035309	simulated_realistic_delay	2017-07-01	2018-01-01	6.0	realistic
A.7.4.2.2.7	0.041621	0.0786281559830076	3	0.047972	30	-0.030656155983007596	0.030656155983007596	simulated_realistic_delay	2017-07-01	2018-01-01	6.0	realistic
A.7.4.2.2.8	0.013193	0.0019373822388965	1	0.042802	18	0.0408646177611035	0.0408646177611035	simulated_realistic_delay	2017-07-01	2018-01-01	6.0	realistic
A.7.4.3	0.01602	0.04347045076519371	5	0.007888	16	-0.03558245076519371	0.03558245076519371	simulated_realistic_delay	2017-07-01	2018-01-01	6.0	realistic
A.7.4.4	0.466724	0.4261697935296832	117	0.300435	203	-0.1257347935296832	0.1257347935296832	simulated_realistic_delay	2017-07-01	2018-01-01	6.0	realistic
A.7.4.4.1	0.017683	0.009881299297344201	2	0.020677	16	0.0107957007026558	0.0107957007026558	simulated_realistic_delay	2017-07-01	2018-01-01	6.0	realistic
A.7.4.4.2	0.057109	0.03239653509043644	6	0.095677	54	0.06328046490956356	0.06328046490956356	simulated_realistic_delay	2017-07-01	2018-01-01	6.0	realistic
A.7.4.4.3	0.048581	0.0570020811807236	9	0.062853	32	0.005850918819276407	0.005850918819276407	simulated_realistic_delay	2017-07-01	2018-01-01	6.0	realistic
A.7.4.4.4	0.002708	0.0150652833601194	1	0.050622	29	0.0355567166398806	0.0355567166398806	simulated_realistic_delay	2017-07-01	2018-01-01	6.0	realistic
A.7.4.5	0.012638	0.020441594631523098	3	0.241195	122	0.2207534053684769	0.2207534053684769	simulated_realistic_delay	2017-07-01	2018-01-01	6.0	realistic
A.1.2.1	4.7e-05	4.901884954213536e-08	1	0.0	0	-4.901884954213536e-08	4.901884954213536e-08	simulated_no_delay	2017-07-01	2018-04-01	9.0	none
A.6.3.1	0.026966999999999998	0.008046180945676907	58	0.0070030000000000005	7	-0.001043180945676906	0.001043180945676906	simulated_no_delay	2017-07-01	2018-04-01	9.0	none
A.6.3.1.1	0.015825	0.002658991495217433	23	0.0070030000000000005	7	0.004344008504782568	0.004344008504782568	simulated_no_delay	2017-07-01	2018-04-01	9.0	none
A.6.5	1.5e-05	7.872270794606967e-13	1	0.0	0	-7.872270794606967e-13	7.872270794606967e-13	simulated_no_delay	2017-07-01	2018-04-01	9.0	none
A.6.7	0.092431	0.04102817517395546	104	0.0	0	-0.04102817517395546	0.04102817517395546	simulated_no_delay	2017-07-01	2018-04-01	9.0	none
A.6.7.1	0.000492	3.283435190775128e-05	6	0.0	0	-3.283435190775128e-05	3.283435190775128e-05	simulated_no_delay	2017-07-01	2018-04-01	9.0	none
A.6.7.2	0.029536	0.012127185569668065	22	0.0	0	-0.012127185569668065	0.012127185569668065	simulated_no_delay	2017-07-01	2018-04-01	9.0	none
A.6.7.3	0.038907	0.0167084055581149	28	0.0	0	-0.0167084055581149	0.0167084055581149	simulated_no_delay	2017-07-01	2018-04-01	9.0	none
A.6.7.4	0.021406	0.012049203301354675	41	0.0	0	-0.012049203301354675	0.012049203301354675	simulated_no_delay	2017-07-01	2018-04-01	9.0	none
A.6.7.4.1	0.01388	0.007656174807308007	26	0.0	0	-0.007656174807308007	0.007656174807308007	simulated_no_delay	2017-07-01	2018-04-01	9.0	none
A.7	0.880504	0.9509255948607191	479	0.99298	623	0.042054405139280826	0.042054405139280826	simulated_no_delay	2017-07-01	2018-04-01	9.0	none
A.7.1	0.000406	0.00020795627185452657	3	0.0	0	-0.00020795627185452657	0.00020795627185452657	simulated_no_delay	2017-07-01	2018-04-01	9.0	none
A.7.2	4.7e-05	2.419859290719257e-06	1	0.0	0	-2.419859290719257e-06	2.419859290719257e-06	simulated_no_delay	2017-07-01	2018-04-01	9.0	none
A.7.3	0.009936	0.0029917405706816184	32	0.0	0	-0.0029917405706816184	0.0029917405706816184	simulated_no_delay	2017-07-01	2018-04-01	9.0	none
A.7.3.1	0.008549000000000001	0.0012506937318158846	26	0.0	0	-0.0012506937318158846	0.0012506937318158846	simulated_no_delay	2017-07-01	2018-04-01	9.0	none
A.7.4	0.869126	0.9476275799081831	435	0.99298	623	0.045352420091816836	0.045352420091816836	simulated_no_delay	2017-07-01	2018-04-01	9.0	none
A.7.4.1	0.031583	0.01145782916842171	21	5.9e-05	1	-0.01139882916842171	0.01139882916842171	simulated_no_delay	2017-07-01	2018-04-01	9.0	none
A.7.4.2	0.311561	0.507806949050666	124	0.445519	265	-0.062287949050666036	0.062287949050666036	simulated_no_delay	2017-07-01	2018-04-01	9.0	none
A.7.4.2.1	0.015714	0.006469233750008074	4	0.013007000000000001	18	0.006537766249991927	0.006537766249991927	simulated_no_delay	2017-07-01	2018-04-01	9.0	none
A.7.4.2.2	0.232517	0.41561514034910235	75	0.432065	242	0.016449859650897625	0.016449859650897625	simulated_no_delay	2017-07-01	2018-04-01	9.0	none
A.7.4.2.2.2	0.038245	0.022466732101007254	12	0.011085	21	-0.011381732101007255	0.011381732101007255	simulated_no_delay	2017-07-01	2018-04-01	9.0	none
A.7.4.2.2.6	0.013414	9.205291987890785e-05	4	0.015885999999999997	6	0.01579394708012109	0.01579394708012109	simulated_no_delay	2017-07-01	2018-04-01	9.0	none
A.7.4.2.2.7	0.036086	0.09429862953926803	10	0.02974	24	-0.06455862953926803	0.06455862953926803	simulated_no_delay	2017-07-01	2018-04-01	9.0	none
A.7.4.2.2.8	0.007517	0.013115964190212794	2	0.019039	18	0.005923035809787206	0.005923035809787206	simulated_no_delay	2017-07-01	2018-04-01	9.0	none
A.7.4.3	0.038785	0.026654167492402382	16	0.000286	4	-0.02636816749240238	0.02636816749240238	simulated_no_delay	2017-07-01	2018-04-01	9.0	none
A.7.4.4	0.412994	0.3689574732147919	221	0.381513	210	0.012555526785208104	0.012555526785208104	simulated_no_delay	2017-07-01	2018-04-01	9.0	none
A.7.4.4.1	0.019712	0.007070836896115001	7	0.0022129999999999997	8	-0.004857836896115002	0.004857836896115002	simulated_no_delay	2017-07-01	2018-04-01	9.0	none
A.7.4.4.2	0.079052	0.09285934866522828	26	0.122888	65	0.030028651334771714	0.030028651334771714	simulated_no_delay	2017-07-01	2018-04-01	9.0	none
A.7.4.4.3	0.033994	0.03656044633222604	19	0.074641	42	0.03808055366777396	0.03808055366777396	simulated_no_delay	2017-07-01	2018-04-01	9.0	none
A.7.4.4.4	0.014147	0.023453371278897635	5	0.075609	42	0.05215562872110236	0.05215562872110236	simulated_no_delay	2017-07-01	2018-04-01	9.0	none
A.7.4.5	0.022472	0.02381606966982622	9	0.16544599999999998	140	0.14162993033017376	0.14162993033017376	simulated_no_delay	2017-07-01	2018-04-01	9.0	none
A.1.2.1	6.8e-05	8.690870950067727e-08	1	0.0	0	-8.690870950067727e-08	8.690870950067727e-08	simulated_ideal_delay	2017-07-01	2018-04-01	9.0	ideal
A.6.3.1	0.030215000000000002	0.010249386477427926	56	0.0070030000000000005	7	-0.0032463864774279257	0.0032463864774279257	simulated_ideal_delay	2017-07-01	2018-04-01	9.0	ideal
A.6.3.1.1	0.014110000000000001	0.0034766682104676633	21	0.0070030000000000005	7	0.0035263317895323372	0.0035263317895323372	simulated_ideal_delay	2017-07-01	2018-04-01	9.0	ideal
A.6.5	2.2e-05	2.2424428246319704e-12	1	0.0	0	-2.2424428246319704e-12	2.2424428246319704e-12	simulated_ideal_delay	2017-07-01	2018-04-01	9.0	ideal
A.6.7	0.118904	0.052015823662410275	101	0.0	0	-0.052015823662410275	0.052015823662410275	simulated_ideal_delay	2017-07-01	2018-04-01	9.0	ideal
A.6.7.1	0.000711	4.615775728390563e-05	6	0.0	0	-4.615775728390563e-05	4.615775728390563e-05	simulated_ideal_delay	2017-07-01	2018-04-01	9.0	ideal
A.6.7.2	0.042694	0.015514581141563488	22	0.0	0	-0.015514581141563488	0.015514581141563488	simulated_ideal_delay	2017-07-01	2018-04-01	9.0	ideal
A.6.7.3	0.047312	0.0212140020951582	26	0.0	0	-0.0212140020951582	0.0212140020951582	simulated_ideal_delay	2017-07-01	2018-04-01	9.0	ideal
A.6.7.4	0.025169	0.015093678904519126	40	0.0	0	-0.015093678904519126	0.015093678904519126	simulated_ideal_delay	2017-07-01	2018-04-01	9.0	ideal
A.6.7.4.1	0.014292	0.009685744068162859	25	0.0	0	-0.009685744068162859	0.009685744068162859	simulated_ideal_delay	2017-07-01	2018-04-01	9.0	ideal
A.7	0.85078	0.9377347029491984	405	0.99298	623	0.05524529705080161	0.05524529705080161	simulated_ideal_delay	2017-07-01	2018-04-01	9.0	ideal
A.7.1	0.0005870000000000001	0.0002739137795075713	3	0.0	0	-0.0002739137795075713	0.0002739137795075713	simulated_ideal_delay	2017-07-01	2018-04-01	9.0	ideal
A.7.2	6.8e-05	3.578442057935661e-06	1	0.0	0	-3.578442057935661e-06	3.578442057935661e-06	simulated_ideal_delay	2017-07-01	2018-04-01	9.0	ideal
A.7.3	0.014366	0.00370879339229759	32	0.0	0	-0.00370879339229759	0.00370879339229759	simulated_ideal_delay	2017-07-01	2018-04-01	9.0	ideal
A.7.3.1	0.012359	0.001651640244372006	26	0.0	0	-0.001651640244372006	0.001651640244372006	simulated_ideal_delay	2017-07-01	2018-04-01	9.0	ideal
A.7.4	0.8343320000000001	0.933620995206619	361	0.99298	623	0.059359004793380965	0.059359004793380965	simulated_ideal_delay	2017-07-01	2018-04-01	9.0	ideal
A.7.4.1	0.039495999999999996	0.014147801060916626	20	5.9e-05	1	-0.014088801060916626	0.014088801060916626	simulated_ideal_delay	2017-07-01	2018-04-01	9.0	ideal
A.7.4.2	0.28650800000000004	0.4851412928526891	95	0.445519	265	-0.03962229285268909	0.03962229285268909	simulated_ideal_delay	2017-07-01	2018-04-01	9.0	ideal
A.7.4.2.1	0.004328	2.4832364113278127e-21	1	0.013007000000000001	18	0.013007000000000001	0.013007000000000001	simulated_ideal_delay	2017-07-01	2018-04-01	9.0	ideal
A.7.4.2.2	0.213823	0.38817509153556273	53	0.432065	242	0.043889908464437244	0.043889908464437244	simulated_ideal_delay	2017-07-01	2018-04-01	9.0	ideal
A.7.4.2.2.2	0.038939	0.026198277208471822	9	0.011085	21	-0.015113277208471823	0.015113277208471823	simulated_ideal_delay	2017-07-01	2018-04-01	9.0	ideal
A.7.4.2.2.6	0.013409	6.585214305075141e-05	3	0.015885999999999997	6	0.015820147856949247	0.015820147856949247	simulated_ideal_delay	2017-07-01	2018-04-01	9.0	ideal
A.7.4.2.2.7	0.028351	0.07878331386210675	6	0.02974	24	-0.04904331386210675	0.04904331386210675	simulated_ideal_delay	2017-07-01	2018-04-01	9.0	ideal
A.7.4.2.2.8	0.004753	0.0001147922665439	1	0.019039	18	0.0189242077334561	0.0189242077334561	simulated_ideal_delay	2017-07-01	2018-04-01	9.0	ideal
A.7.4.3	0.032535	0.029250776826676903	12	0.000286	4	-0.0289647768266769	0.0289647768266769	simulated_ideal_delay	2017-07-01	2018-04-01	9.0	ideal
A.7.4.4	0.403969	0.3738248301853708	187	0.381513	210	0.007688169814629164	0.007688169814629164	simulated_ideal_delay	2017-07-01	2018-04-01	9.0	ideal
A.7.4.4.1	0.028494	0.008512683950593397	7	0.0022129999999999997	8	-0.006299683950593398	0.006299683950593398	simulated_ideal_delay	2017-07-01	2018-04-01	9.0	ideal
A.7.4.4.2	0.06807	0.05981964830870846	18	0.122888	65	0.06306835169129155	0.06306835169129155	simulated_ideal_delay	2017-07-01	2018-04-01	9.0	ideal
A.7.4.4.3	0.049146	0.044200635572214285	19	0.074641	42	0.030440364427785714	0.030440364427785714	simulated_ideal_delay	2017-07-01	2018-04-01	9.0	ideal
A.7.4.4.4	0.002196	0.0200172484863688	2	0.075609	42	0.055591751513631195	0.055591751513631195	simulated_ideal_delay	2017-07-01	2018-04-01	9.0	ideal
A.7.4.5	0.020344	0.02126311235316227	7	0.16544599999999998	140	0.1441828876468377	0.1441828876468377	simulated_ideal_delay	2017-07-01	2018-04-01	9.0	ideal
A.1.2.1	0.00019	3.8441593458655387e-07	1	0.0	0	-3.8441593458655387e-07	3.8441593458655387e-07	simulated_realistic_delay	2017-07-01	2018-04-01	9.0	realistic
A.6.3.1	0.05753	0.02353872791658651	54	0.0070030000000000005	7	-0.016535727916586508	0.016535727916586508	simulated_realistic_delay	2017-07-01	2018-04-01	9.0	realistic
A.6.3.1.1	0.019388	0.007342232381370594	18	0.0070030000000000005	7	-0.00033923238137059317	0.00033923238137059317	simulated_realistic_delay	2017-07-01	2018-04-01	9.0	realistic
A.6.5	7.8e-05	2.9608529541818322e-08	2	0.0	0	-2.9608529541818322e-08	2.9608529541818322e-08	simulated_realistic_delay	2017-07-01	2018-04-01	9.0	realistic
A.6.7	0.10577199999999999	0.04406143052676914	81	0.0	0	-0.04406143052676914	0.04406143052676914	simulated_realistic_delay	2017-07-01	2018-04-01	9.0	realistic
A.6.7.1	0.001348	5.596253300841982e-05	9	0.0	0	-5.596253300841982e-05	5.596253300841982e-05	simulated_realistic_delay	2017-07-01	2018-04-01	9.0	realistic
A.6.7.2	0.037524	0.03208016269337959	12	0.0	0	-0.03208016269337959	0.03208016269337959	simulated_realistic_delay	2017-07-01	2018-04-01	9.0	realistic
A.6.7.3	0.047747	0.004796796830054917	16	0.0	0	-0.004796796830054917	0.004796796830054917	simulated_realistic_delay	2017-07-01	2018-04-01	9.0	realistic
A.6.7.4	0.017908	0.006723566682918742	37	0.0	0	-0.006723566682918742	0.006723566682918742	simulated_realistic_delay	2017-07-01	2018-04-01	9.0	realistic
A.6.7.4.1	0.009847999999999999	0.00609120293101318	21	0.0	0	-0.00609120293101318	0.00609120293101318	simulated_realistic_delay	2017-07-01	2018-04-01	9.0	realistic
A.7	0.836404	0.9323994275321731	269	0.99298	623	0.06058057246782689	0.06058057246782689	simulated_realistic_delay	2017-07-01	2018-04-01	9.0	realistic
A.7.1	0.001661	0.0007378856781386737	5	0.0	0	-0.0007378856781386737	0.0007378856781386737	simulated_realistic_delay	2017-07-01	2018-04-01	9.0	realistic
A.7.2	0.00019	1.1680005573570248e-05	1	0.0	0	-1.1680005573570248e-05	1.1680005573570248e-05	simulated_realistic_delay	2017-07-01	2018-04-01	9.0	realistic
A.7.3	0.035459000000000004	0.009060251354162972	32	0.0	0	-0.009060251354162972	0.009060251354162972	simulated_realistic_delay	2017-07-01	2018-04-01	9.0	realistic
A.7.3.1	0.030585	0.004480163092899125	26	0.0	0	-0.004480163092899125	0.004480163092899125	simulated_realistic_delay	2017-07-01	2018-04-01	9.0	realistic
A.7.4	0.795102	0.9222376495894232	222	0.99298	623	0.07074235041057675	0.07074235041057675	simulated_realistic_delay	2017-07-01	2018-04-01	9.0	realistic
A.7.4.1	0.015645	0.007604015462032489	13	5.9e-05	1	-0.007545015462032489	0.007545015462032489	simulated_realistic_delay	2017-07-01	2018-04-01	9.0	realistic
A.7.4.2	0.25304899999999997	0.4480269859644229	47	0.445519	265	-0.0025079859644229208	0.0025079859644229208	simulated_realistic_delay	2017-07-01	2018-04-01	9.0	realistic
A.7.4.2.1	0.012014	1.961234407260916e-19	1	0.013007000000000001	18	0.013007000000000001	0.013007000000000001	simulated_realistic_delay	2017-07-01	2018-04-01	9.0	realistic
A.7.4.2.2	0.171819	0.35989383458197344	17	0.432065	242	0.07217116541802654	0.07217116541802654	simulated_realistic_delay	2017-07-01	2018-04-01	9.0	realistic
A.7.4.2.2.2	0.025207	6.547636460091114e-05	2	0.011085	21	0.011019523635399089	0.011019523635399089	simulated_realistic_delay	2017-07-01	2018-04-01	9.0	realistic
A.7.4.2.2.6	0.024028	6.257837379679921e-09	2	0.015885999999999997	6	0.015885993742162617	0.015885993742162617	simulated_realistic_delay	2017-07-01	2018-04-01	9.0	realistic
A.7.4.2.2.7	0.041621	0.06982251818645667	3	0.02974	24	-0.04008251818645667	0.04008251818645667	simulated_realistic_delay	2017-07-01	2018-04-01	9.0	realistic
A.7.4.2.2.8	0.013193	0.0003966819304969	1	0.019039	18	0.0186423180695031	0.0186423180695031	simulated_realistic_delay	2017-07-01	2018-04-01	9.0	realistic
A.7.4.3	0.01602	0.0451713399309191	5	0.000286	4	-0.044885339930919095	0.044885339930919095	simulated_realistic_delay	2017-07-01	2018-04-01	9.0	realistic
A.7.4.4	0.466724	0.40074841894810587	117	0.381513	210	-0.019235418948105876	0.019235418948105876	simulated_realistic_delay	2017-07-01	2018-04-01	9.0	realistic
A.7.4.4.1	0.017683	0.01260635647248039	2	0.0022129999999999997	8	-0.010393356472480391	0.010393356472480391	simulated_realistic_delay	2017-07-01	2018-04-01	9.0	realistic
A.7.4.4.2	0.057109	0.01710006298718572	6	0.122888	65	0.10578793701281428	0.10578793701281428	simulated_realistic_delay	2017-07-01	2018-04-01	9.0	realistic
A.7.4.4.3	0.048581	0.055717329833519985	9	0.074641	42	0.018923670166480014	0.018923670166480014	simulated_realistic_delay	2017-07-01	2018-04-01	9.0	realistic
A.7.4.4.4	0.002708	0.0189859728419754	1	0.075609	42	0.0566230271580246	0.0566230271580246	simulated_realistic_delay	2017-07-01	2018-04-01	9.0	realistic
A.7.4.5	0.012638	0.0145038973187159	3	0.16544599999999998	140	0.15094210268128408	0.15094210268128408	simulated_realistic_delay	2017-07-01	2018-04-01	9.0	realistic
A.1.2.1	4.7e-05	2.419122186989311e-09	1	0.0	0	-2.419122186989311e-09	2.419122186989311e-09	simulated_no_delay	2017-07-01	2018-07-01	12.0	none
A.6.3.1	0.026966999999999998	0.0043587660321058735	58	0.002431	4	-0.0019277660321058735	0.0019277660321058735	simulated_no_delay	2017-07-01	2018-07-01	12.0	none
A.6.3.1.1	0.015825	0.0012109620642613813	23	0.002431	4	0.0012200379357386187	0.0012200379357386187	simulated_no_delay	2017-07-01	2018-07-01	12.0	none
A.6.5	1.5e-05	1.4343084320935849e-15	1	0.0	0	-1.4343084320935849e-15	1.4343084320935849e-15	simulated_no_delay	2017-07-01	2018-07-01	12.0	none
A.6.7	0.092431	0.022904693820454427	104	0.0	0	-0.022904693820454427	0.022904693820454427	simulated_no_delay	2017-07-01	2018-07-01	12.0	none
A.6.7.1	0.000492	8.466039632479112e-06	6	0.0	0	-8.466039632479112e-06	8.466039632479112e-06	simulated_no_delay	2017-07-01	2018-07-01	12.0	none
A.6.7.2	0.029536	0.006362012754340276	22	0.0	0	-0.006362012754340276	0.006362012754340276	simulated_no_delay	2017-07-01	2018-07-01	12.0	none
A.6.7.3	0.038907	0.009206995342092742	28	0.0	0	-0.009206995342092742	0.009206995342092742	simulated_no_delay	2017-07-01	2018-07-01	12.0	none
A.6.7.4	0.021406	0.00728603910410362	41	0.0	0	-0.00728603910410362	0.00728603910410362	simulated_no_delay	2017-07-01	2018-07-01	12.0	none
A.6.7.4.1	0.01388	0.00432572863856552	26	0.0	0	-0.00432572863856552	0.00432572863856552	simulated_no_delay	2017-07-01	2018-07-01	12.0	none
A.7	0.880504	0.9727365377283066	479	0.997525	645	0.0247884622716934	0.0247884622716934	simulated_no_delay	2017-07-01	2018-07-01	12.0	none
A.7.1	0.000406	8.582826559160148e-05	3	0.0	0	-8.582826559160148e-05	8.582826559160148e-05	simulated_no_delay	2017-07-01	2018-07-01	12.0	none
A.7.2	4.7e-05	4.38087105230161e-07	1	0.0	0	-4.38087105230161e-07	4.38087105230161e-07	simulated_no_delay	2017-07-01	2018-07-01	12.0	none
A.7.3	0.009936	0.0021650599505606844	32	0.0	0	-0.0021650599505606844	0.0021650599505606844	simulated_no_delay	2017-07-01	2018-07-01	12.0	none
A.7.3.1	0.008549000000000001	0.0005709493054910194	26	0.0	0	-0.0005709493054910194	0.0005709493054910194	simulated_no_delay	2017-07-01	2018-07-01	12.0	none
A.7.4	0.869126	0.9704467585585619	435	0.997525	645	0.02707824144143811	0.02707824144143811	simulated_no_delay	2017-07-01	2018-07-01	12.0	none
A.7.4.1	0.031583	0.0068397018158404856	21	0.0	0	-0.0068397018158404856	0.0068397018158404856	simulated_no_delay	2017-07-01	2018-07-01	12.0	none
A.7.4.2	0.311561	0.5940943624013831	124	0.388291	278	-0.20580336240138314	0.20580336240138314	simulated_no_delay	2017-07-01	2018-07-01	12.0	none
A.7.4.2.1	0.015714	0.0035741330519437607	4	0.0036950000000000004	8	0.0001208669480562397	0.0001208669480562397	simulated_no_delay	2017-07-01	2018-07-01	12.0	none
A.7.4.2.2	0.232517	0.4938601763360741	75	0.384596	270	-0.1092641763360741	0.1092641763360741	simulated_no_delay	2017-07-01	2018-07-01	12.0	none
A.7.4.2.2.2	0.038245	0.017655196503734694	12	0.0011560000000000001	3	-0.016499196503734694	0.016499196503734694	simulated_no_delay	2017-07-01	2018-07-01	12.0	none
A.7.4.2.2.6	0.013414	1.036850238070753e-05	4	0.028771	14	0.028760631497619295	0.028760631497619295	simulated_no_delay	2017-07-01	2018-07-01	12.0	none
A.7.4.2.2.7	0.036086	0.07229754886513828	10	0.018379	17	-0.053918548865138284	0.053918548865138284	simulated_no_delay	2017-07-01	2018-07-01	12.0	none
A.7.4.2.2.8	0.007517	0.009246988729854196	2	0.01053	11	0.0012830112701458039	0.0012830112701458039	simulated_no_delay	2017-07-01	2018-07-01	12.0	none
A.7.4.3	0.038785	0.021519639744168585	16	0.0	0	-0.021519639744168585	0.021519639744168585	simulated_no_delay	2017-07-01	2018-07-01	12.0	none
A.7.4.4	0.412994	0.3310398934978936	221	0.392616	248	0.06157610650210643	0.06157610650210643	simulated_no_delay	2017-07-01	2018-07-01	12.0	none
A.7.4.4.1	0.019712	0.006485393022596447	7	3.2e-05	2	-0.006453393022596447	0.006453393022596447	simulated_no_delay	2017-07-01	2018-07-01	12.0	none
A.7.4.4.2	0.079052	0.09068915169435492	26	0.077775	67	-0.01291415169435492	0.01291415169435492	simulated_no_delay	2017-07-01	2018-07-01	12.0	none
A.7.4.4.3	0.033994	0.029924175190397445	19	0.094365	55	0.06444082480960256	0.06444082480960256	simulated_no_delay	2017-07-01	2018-07-01	12.0	none
A.7.4.4.4	0.014147	0.022210968115462085	5	0.10290300000000001	52	0.08069203188453793	0.08069203188453793	simulated_no_delay	2017-07-01	2018-07-01	12.0	none
A.7.4.5	0.022472	0.012920445431816216	9	0.216618	119	0.20369755456818378	0.20369755456818378	simulated_no_delay	2017-07-01	2018-07-01	12.0	none
A.1.2.1	6.8e-05	4.879688036239427e-09	1	0.0	0	-4.879688036239427e-09	4.879688036239427e-09	simulated_ideal_delay	2017-07-01	2018-07-01	12.0	ideal
A.6.3.1	0.030215000000000002	0.005603907393415986	56	0.002431	4	-0.0031729073934159864	0.0031729073934159864	simulated_ideal_delay	2017-07-01	2018-07-01	12.0	ideal
A.6.3.1.1	0.014110000000000001	0.0016058807539582416	21	0.002431	4	0.0008251192460417584	0.0008251192460417584	simulated_ideal_delay	2017-07-01	2018-07-01	12.0	ideal
A.6.5	2.2e-05	5.419570938591113e-15	1	0.0	0	-5.419570938591113e-15	5.419570938591113e-15	simulated_ideal_delay	2017-07-01	2018-07-01	12.0	ideal
A.6.7	0.118904	0.029265355492977194	101	0.0	0	-0.029265355492977194	0.029265355492977194	simulated_ideal_delay	2017-07-01	2018-07-01	12.0	ideal
A.6.7.1	0.000711	1.2514575594540202e-05	6	0.0	0	-1.2514575594540202e-05	1.2514575594540202e-05	simulated_ideal_delay	2017-07-01	2018-07-01	12.0	ideal
A.6.7.2	0.042694	0.008229628005073672	22	0.0	0	-0.008229628005073672	0.008229628005073672	simulated_ideal_delay	2017-07-01	2018-07-01	12.0	ideal
A.6.7.3	0.047312	0.011796776237093565	26	0.0	0	-0.011796776237093565	0.011796776237093565	simulated_ideal_delay	2017-07-01	2018-07-01	12.0	ideal
A.6.7.4	0.025169	0.009169643083233883	40	0.0	0	-0.009169643083233883	0.009169643083233883	simulated_ideal_delay	2017-07-01	2018-07-01	12.0	ideal
A.6.7.4.1	0.014292	0.005508840405719996	25	0.0	0	-0.005508840405719996	0.005508840405719996	simulated_ideal_delay	2017-07-01	2018-07-01	12.0	ideal
A.7	0.85078	0.965130732233904	405	0.997525	645	0.032394267766096	0.032394267766096	simulated_ideal_delay	2017-07-01	2018-07-01	12.0	ideal
A.7.1	0.0005870000000000001	0.0001164748714062125	3	0.0	0	-0.0001164748714062125	0.0001164748714062125	simulated_ideal_delay	2017-07-01	2018-07-01	12.0	ideal
A.7.2	6.8e-05	6.937978916751497e-07	1	0.0	0	-6.937978916751497e-07	6.937978916751497e-07	simulated_ideal_delay	2017-07-01	2018-07-01	12.0	ideal
A.7.3	0.014366	0.0026142489163952926	32	0.0	0	-0.0026142489163952926	0.0026142489163952926	simulated_ideal_delay	2017-07-01	2018-07-01	12.0	ideal
A.7.3.1	0.012359	0.0007477781314528712	26	0.0	0	-0.0007477781314528712	0.0007477781314528712	simulated_ideal_delay	2017-07-01	2018-07-01	12.0	ideal
A.7.4	0.8343320000000001	0.9623474698600424	361	0.997525	645	0.03517753013995761	0.03517753013995761	simulated_ideal_delay	2017-07-01	2018-07-01	12.0	ideal
A.7.4.1	0.039495999999999996	0.008523762405360076	20	0.0	0	-0.008523762405360076	0.008523762405360076	simulated_ideal_delay	2017-07-01	2018-07-01	12.0	ideal
A.7.4.2	0.28650800000000004	0.5790128556470299	95	0.388291	278	-0.19072185564702987	0.19072185564702987	simulated_ideal_delay	2017-07-01	2018-07-01	12.0	ideal
A.7.4.2.1	0.004328	1.0675927932571606e-27	1	0.0036950000000000004	8	0.0036950000000000004	0.0036950000000000004	simulated_ideal_delay	2017-07-01	2018-07-01	12.0	ideal
A.7.4.2.2	0.213823	0.4720834979079433	53	0.384596	270	-0.0874874979079433	0.0874874979079433	simulated_ideal_delay	2017-07-01	2018-07-01	12.0	ideal
A.7.4.2.2.2	0.038939	0.02095687756060208	9	0.0011560000000000001	3	-0.01980087756060208	0.01980087756060208	simulated_ideal_delay	2017-07-01	2018-07-01	12.0	ideal
A.7.4.2.2.6	0.013409	8.182926968425239e-06	3	0.028771	14	0.028762817073031577	0.028762817073031577	simulated_ideal_delay	2017-07-01	2018-07-01	12.0	ideal
A.7.4.2.2.7	0.028351	0.06132275144001606	6	0.018379	17	-0.04294375144001606	0.04294375144001606	simulated_ideal_delay	2017-07-01	2018-07-01	12.0	ideal
A.7.4.2.2.8	0.004753	1.7167413343984403e-05	1	0.01053	11	0.010512832586656015	0.010512832586656015	simulated_ideal_delay	2017-07-01	2018-07-01	12.0	ideal
A.7.4.3	0.032535	0.024392865602980995	12	0.0	0	-0.024392865602980995	0.024392865602980995	simulated_ideal_delay	2017-07-01	2018-07-01	12.0	ideal
A.7.4.4	0.403969	0.3335607867801337	187	0.392616	248	0.05905521321986634	0.05905521321986634	simulated_ideal_delay	2017-07-01	2018-07-01	12.0	ideal
A.7.4.4.1	0.028494	0.0074634563259853084	7	3.2e-05	2	-0.0074314563259853085	0.0074314563259853085	simulated_ideal_delay	2017-07-01	2018-07-01	12.0	ideal
A.7.4.4.2	0.06807	0.059541451139341055	18	0.077775	67	0.018233548860658942	0.018233548860658942	simulated_ideal_delay	2017-07-01	2018-07-01	12.0	ideal
A.7.4.4.3	0.049146	0.0355129833127847	19	0.094365	55	0.058852016687215306	0.058852016687215306	simulated_ideal_delay	2017-07-01	2018-07-01	12.0	ideal
A.7.4.4.4	0.002196	0.0216341642425734	2	0.10290300000000001	52	0.0812688357574266	0.0812688357574266	simulated_ideal_delay	2017-07-01	2018-07-01	12.0	ideal
A.7.4.5	0.020344	0.01204168573594678	7	0.216618	119	0.20457631426405323	0.20457631426405323	simulated_ideal_delay	2017-07-01	2018-07-01	12.0	ideal
A.1.2.1	0.00019	2.71841912241254e-08	1	0.0	0	-2.71841912241254e-08	2.71841912241254e-08	simulated_realistic_delay	2017-07-01	2018-07-01	12.0	realistic
A.6.3.1	0.05753	0.013771453443792415	54	0.002431	4	-0.011340453443792416	0.011340453443792416	simulated_realistic_delay	2017-07-01	2018-07-01	12.0	realistic
A.6.3.1.1	0.019388	0.0038040359267528623	18	0.002431	4	-0.0013730359267528623	0.0013730359267528623	simulated_realistic_delay	2017-07-01	2018-07-01	12.0	realistic
A.6.5	7.8e-05	1.9899418767154196e-09	2	0.0	0	-1.9899418767154196e-09	1.9899418767154196e-09	simulated_realistic_delay	2017-07-01	2018-07-01	12.0	realistic
A.6.7	0.10577199999999999	0.025345565197123485	81	0.0	0	-0.025345565197123485	0.025345565197123485	simulated_realistic_delay	2017-07-01	2018-07-01	12.0	realistic
A.6.7.1	0.001348	2.3643532988534235e-05	9	0.0	0	-2.3643532988534235e-05	2.3643532988534235e-05	simulated_realistic_delay	2017-07-01	2018-07-01	12.0	realistic
A.6.7.2	0.037524	0.018733951799448374	12	0.0	0	-0.018733951799448374	0.018733951799448374	simulated_realistic_delay	2017-07-01	2018-07-01	12.0	realistic
A.6.7.3	0.047747	0.0022398047043474443	16	0.0	0	-0.0022398047043474443	0.0022398047043474443	simulated_realistic_delay	2017-07-01	2018-07-01	12.0	realistic
A.6.7.4	0.017908	0.004180738559072427	37	0.0	0	-0.004180738559072427	0.004180738559072427	simulated_realistic_delay	2017-07-01	2018-07-01	12.0	realistic
A.6.7.4.1	0.009847999999999999	0.003909784183099411	21	0.0	0	-0.003909784183099411	0.003909784183099411	simulated_realistic_delay	2017-07-01	2018-07-01	12.0	realistic
A.7	0.836404	0.9608829521849461	269	0.997525	645	0.03664204781505387	0.03664204781505387	simulated_realistic_delay	2017-07-01	2018-07-01	12.0	realistic
A.7.1	0.001661	0.0003341949350877551	5	0.0	0	-0.0003341949350877551	0.0003341949350877551	simulated_realistic_delay	2017-07-01	2018-07-01	12.0	realistic
A.7.2	0.00019	2.5773415462994177e-06	1	0.0	0	-2.5773415462994177e-06	2.5773415462994177e-06	simulated_realistic_delay	2017-07-01	2018-07-01	12.0	realistic
A.7.3	0.035459000000000004	0.006206577092458469	32	0.0	0	-0.006206577092458469	0.006206577092458469	simulated_realistic_delay	2017-07-01	2018-07-01	12.0	realistic
A.7.3.1	0.030585	0.0020552538410382585	26	0.0	0	-0.0020552538410382585	0.0020552538410382585	simulated_realistic_delay	2017-07-01	2018-07-01	12.0	realistic
A.7.4	0.795102	0.9541907585796345	222	0.997525	645	0.04333424142036546	0.04333424142036546	simulated_realistic_delay	2017-07-01	2018-07-01	12.0	realistic
A.7.4.1	0.015645	0.006047390252733108	13	0.0	0	-0.006047390252733108	0.006047390252733108	simulated_realistic_delay	2017-07-01	2018-07-01	12.0	realistic
A.7.4.2	0.25304899999999997	0.5386845367509249	47	0.388291	278	-0.15039353675092487	0.15039353675092487	simulated_realistic_delay	2017-07-01	2018-07-01	12.0	realistic
A.7.4.2.1	0.012014	2.781693254321749e-25	1	0.0036950000000000004	8	0.0036950000000000004	0.0036950000000000004	simulated_realistic_delay	2017-07-01	2018-07-01	12.0	realistic
A.7.4.2.2	0.171819	0.4439004322622642	17	0.384596	270	-0.05930443226226423	0.05930443226226423	simulated_realistic_delay	2017-07-01	2018-07-01	12.0	realistic
A.7.4.2.2.2	0.025207	6.44057286930299e-06	2	0.0011560000000000001	3	0.0011495594271306972	0.0011495594271306972	simulated_realistic_delay	2017-07-01	2018-07-01	12.0	realistic
A.7.4.2.2.6	0.024028	2.8142590684416375e-11	2	0.028771	14	0.028770999971857412	0.028770999971857412	simulated_realistic_delay	2017-07-01	2018-07-01	12.0	realistic
A.7.4.2.2.7	0.041621	0.05310869566321956	3	0.018379	17	-0.03472969566321956	0.03472969566321956	simulated_realistic_delay	2017-07-01	2018-07-01	12.0	realistic
A.7.4.2.2.8	0.013193	6.89669698056328e-05	1	0.01053	11	0.010461033030194366	0.010461033030194366	simulated_realistic_delay	2017-07-01	2018-07-01	12.0	realistic
A.7.4.3	0.01602	0.0420579086185749	5	0.0	0	-0.0420579086185749	0.0420579086185749	simulated_realistic_delay	2017-07-01	2018-07-01	12.0	realistic
A.7.4.4	0.466724	0.3548431104499621	117	0.392616	248	0.037772889550037936	0.037772889550037936	simulated_realistic_delay	2017-07-01	2018-07-01	12.0	realistic
A.7.4.4.1	0.017683	0.013841204835071232	2	3.2e-05	2	-0.013809204835071231	0.013809204835071231	simulated_realistic_delay	2017-07-01	2018-07-01	12.0	realistic
A.7.4.4.2	0.057109	0.007856907396785904	6	0.077775	67	0.06991809260321409	0.06991809260321409	simulated_realistic_delay	2017-07-01	2018-07-01	12.0	realistic
A.7.4.4.3	0.048581	0.04814587919799213	9	0.094365	55	0.04621912080200787	0.04621912080200787	simulated_realistic_delay	2017-07-01	2018-07-01	12.0	realistic
A.7.4.4.4	0.002708	0.0203170209583979	1	0.10290300000000001	52	0.08258597904160211	0.08258597904160211	simulated_realistic_delay	2017-07-01	2018-07-01	12.0	realistic
A.7.4.5	0.012638	0.0088616224454211	3	0.216618	119	0.2077563775545789	0.2077563775545789	simulated_realistic_delay	2017-07-01	2018-07-01	12.0	realistic
A.6.3.1	0.020683	0.002927345386199719	17	0.014381999999999999	10	0.01145465461380028	0.01145465461380028	simulated_no_delay	2017-10-01	2018-01-01	3.0	none
A.6.3.1.1	0.020266	0.002167415359777389	12	0.014381999999999999	10	0.01221458464022261	0.01221458464022261	simulated_no_delay	2017-10-01	2018-01-01	3.0	none
A.6.7	0.020391	0.01748107334959914	47	0.001062	11	-0.01641907334959914	0.01641907334959914	simulated_no_delay	2017-10-01	2018-01-01	3.0	none
A.6.7.2	0.0066289999999999995	0.005041141999567981	14	0.000588	2	-0.004453141999567981	0.004453141999567981	simulated_no_delay	2017-10-01	2018-01-01	3.0	none
A.6.7.3	0.005424	0.004909945577971162	20	0.000156	3	-0.004753945577971162	0.004753945577971162	simulated_no_delay	2017-10-01	2018-01-01	3.0	none
A.6.7.4	0.008253	0.007529422823689053	12	0.000318	6	-0.007211422823689053	0.007211422823689053	simulated_no_delay	2017-10-01	2018-01-01	3.0	none
A.6.7.4.1	0.007363	0.006984938787252098	8	0.00030199999999999997	5	-0.006682938787252098	0.006682938787252098	simulated_no_delay	2017-10-01	2018-01-01	3.0	none
A.7.3	0.000301	0.00033285910380912245	4	0.0	0	-0.00033285910380912245	0.00033285910380912245	simulated_no_delay	2017-10-01	2018-01-01	3.0	none
A.7.3.1	0.000281	0.0003320757786982564	3	0.0	0	-0.0003320757786982564	0.0003320757786982564	simulated_no_delay	2017-10-01	2018-01-01	3.0	none
A.7.4	0.958594	0.9792587221603704	562	0.984538	609	0.00527927783962967	0.00527927783962967	simulated_no_delay	2017-10-01	2018-01-01	3.0	none
A.7.4.1	0.021065	0.013337258972533902	17	0.0031	11	-0.010237258972533901	0.010237258972533901	simulated_no_delay	2017-10-01	2018-01-01	3.0	none
A.7.4.2	0.36727299999999996	0.39239211367500937	200	0.426111	242	0.03371888632499065	0.03371888632499065	simulated_no_delay	2017-10-01	2018-01-01	3.0	none
A.7.4.2.1	0.044709	0.03324828008574166	16	0.036201	25	0.002952719914258335	0.002952719914258335	simulated_no_delay	2017-10-01	2018-01-01	3.0	none
A.7.4.2.2	0.28477399999999997	0.3212315804958646	148	0.379562	198	0.05833041950413542	0.05833041950413542	simulated_no_delay	2017-10-01	2018-01-01	3.0	none
A.7.4.2.2.1	0.00427	0.0095155234244197	1	0.011137000000000001	4	0.0016214765755803006	0.0016214765755803006	simulated_no_delay	2017-10-01	2018-01-01	3.0	none
A.7.4.2.2.2	0.031451	0.0348051770865923	21	0.047512	28	0.012706822913407696	0.012706822913407696	simulated_no_delay	2017-10-01	2018-01-01	3.0	none
A.7.4.2.2.3	0.032719	0.0439081459814947	8	0.038397	19	-0.0055111459814947	0.0055111459814947	simulated_no_delay	2017-10-01	2018-01-01	3.0	none
A.7.4.2.2.6	0.013898	0.00679944257333788	8	0.005759	6	-0.0010404425733378797	0.0010404425733378797	simulated_no_delay	2017-10-01	2018-01-01	3.0	none
A.7.4.2.2.7	0.044586	0.053755714318775044	21	0.047972	30	-0.005783714318775043	0.005783714318775043	simulated_no_delay	2017-10-01	2018-01-01	3.0	none
A.7.4.2.2.8	0.024943	0.0290344874290571	8	0.042802	18	0.0137675125709429	0.0137675125709429	simulated_no_delay	2017-10-01	2018-01-01	3.0	none
A.7.4.3	0.031543	0.020052418519505504	22	0.007888	16	-0.012164418519505504	0.012164418519505504	simulated_no_delay	2017-10-01	2018-01-01	3.0	none
A.7.4.4	0.317978	0.27218011564785616	244	0.300435	203	0.02825488435214385	0.02825488435214385	simulated_no_delay	2017-10-01	2018-01-01	3.0	none
A.7.4.4.1	0.033184	0.021526545524682292	15	0.020677	16	-0.0008495455246822908	0.0008495455246822908	simulated_no_delay	2017-10-01	2018-01-01	3.0	none
A.7.4.4.2	0.06828000000000001	0.07575294742520931	44	0.095677	54	0.019924052574790685	0.019924052574790685	simulated_no_delay	2017-10-01	2018-01-01	3.0	none
A.7.4.4.2.1	0.004392	0.0121520231787042	1	0.005465	2	-0.0066870231787042	0.0066870231787042	simulated_no_delay	2017-10-01	2018-01-01	3.0	none
A.7.4.4.3	0.053498	0.04379734260195269	31	0.062853	32	0.019055657398047314	0.019055657398047314	simulated_no_delay	2017-10-01	2018-01-01	3.0	none
A.7.4.4.3.1	0.004091	0.0067116267220688	1	0.047101000000000004	13	0.040389373277931205	0.040389373277931205	simulated_no_delay	2017-10-01	2018-01-01	3.0	none
A.7.4.4.4	0.050693	0.03930262150343371	18	0.050622	29	0.011319378496566293	0.011319378496566293	simulated_no_delay	2017-10-01	2018-01-01	3.0	none
A.7.4.4.5	0.00427	0.0162646992785725	1	0.031385	9	0.015120300721427504	0.015120300721427504	simulated_no_delay	2017-10-01	2018-01-01	3.0	none
A.7.4.5	0.187843	0.26290537114003004	53	0.241195	122	-0.02171037114003005	0.02171037114003005	simulated_no_delay	2017-10-01	2018-01-01	3.0	none
A.6.3.1	0.019594	0.00335074635039504	17	0.014381999999999999	10	0.011031253649604958	0.011031253649604958	simulated_ideal_delay	2017-10-01	2018-01-01	3.0	ideal
A.6.3.1.1	0.018935	0.0022356162232579036	12	0.014381999999999999	10	0.012146383776742094	0.012146383776742094	simulated_ideal_delay	2017-10-01	2018-01-01	3.0	ideal
A.6.7	0.03102	0.02756399235124707	48	0.001062	11	-0.026501992351247068	0.026501992351247068	simulated_ideal_delay	2017-10-01	2018-01-01	3.0	ideal
A.6.7.2	0.010499999999999999	0.008241124985836365	15	0.000588	2	-0.007653124985836365	0.007653124985836365	simulated_ideal_delay	2017-10-01	2018-01-01	3.0	ideal
A.6.7.3	0.00859	0.007886145488569744	21	0.000156	3	-0.0077301454885697445	0.0077301454885697445	simulated_ideal_delay	2017-10-01	2018-01-01	3.0	ideal
A.6.7.4	0.011796000000000001	0.011435292691787408	11	0.000318	6	-0.011117292691787408	0.011117292691787408	simulated_ideal_delay	2017-10-01	2018-01-01	3.0	ideal
A.6.7.4.1	0.010387	0.010564613531686631	7	0.00030199999999999997	5	-0.01026261353168663	0.01026261353168663	simulated_ideal_delay	2017-10-01	2018-01-01	3.0	ideal
A.7.3	0.0005160000000000001	0.0005672633284009635	7	0.0	0	-0.0005672633284009635	0.0005672633284009635	simulated_ideal_delay	2017-10-01	2018-01-01	3.0	ideal
A.7.3.1	0.000485	0.0005655947612556223	6	0.0	0	-0.0005655947612556223	0.0005655947612556223	simulated_ideal_delay	2017-10-01	2018-01-01	3.0	ideal
A.7.4	0.9488449999999999	0.9685179979699367	489	0.984538	609	0.016020002030063374	0.016020002030063374	simulated_ideal_delay	2017-10-01	2018-01-01	3.0	ideal
A.7.4.1	0.027658	0.01681526001243932	18	0.0031	11	-0.013715260012439319	0.013715260012439319	simulated_ideal_delay	2017-10-01	2018-01-01	3.0	ideal
A.7.4.2	0.394632	0.423635588309878	173	0.426111	242	0.002475411690121998	0.002475411690121998	simulated_ideal_delay	2017-10-01	2018-01-01	3.0	ideal
A.7.4.2.1	0.056738	0.05137808855368494	14	0.036201	25	-0.015177088553684943	0.015177088553684943	simulated_ideal_delay	2017-10-01	2018-01-01	3.0	ideal
A.7.4.2.2	0.284852	0.3197279807291002	123	0.379562	198	0.05983401927089982	0.05983401927089982	simulated_ideal_delay	2017-10-01	2018-01-01	3.0	ideal
A.7.4.2.2.2	0.03624	0.035206785491268336	19	0.047512	28	0.012305214508731663	0.012305214508731663	simulated_ideal_delay	2017-10-01	2018-01-01	3.0	ideal
A.7.4.2.2.3	0.017856	0.0308117527446145	3	0.038397	19	0.007585247255385501	0.007585247255385501	simulated_ideal_delay	2017-10-01	2018-01-01	3.0	ideal
A.7.4.2.2.6	0.015229	0.008760737303127581	7	0.005759	6	-0.003001737303127581	0.003001737303127581	simulated_ideal_delay	2017-10-01	2018-01-01	3.0	ideal
A.7.4.2.2.7	0.045215	0.06525094168705929	17	0.047972	30	-0.01727894168705929	0.01727894168705929	simulated_ideal_delay	2017-10-01	2018-01-01	3.0	ideal
A.7.4.2.2.8	0.026303	0.040757944801398	6	0.042802	18	0.002044055198601999	0.002044055198601999	simulated_ideal_delay	2017-10-01	2018-01-01	3.0	ideal
A.7.4.3	0.036385	0.023586583725404897	20	0.007888	16	-0.015698583725404898	0.015698583725404898	simulated_ideal_delay	2017-10-01	2018-01-01	3.0	ideal
A.7.4.4	0.337624	0.29114422740468704	223	0.300435	203	0.009290772595312968	0.009290772595312968	simulated_ideal_delay	2017-10-01	2018-01-01	3.0	ideal
A.7.4.4.1	0.026341	0.01846541474214565	11	0.020677	16	0.002211585257854351	0.002211585257854351	simulated_ideal_delay	2017-10-01	2018-01-01	3.0	ideal
A.7.4.4.2	0.075889	0.07218549366457279	39	0.095677	54	0.02349150633542721	0.02349150633542721	simulated_ideal_delay	2017-10-01	2018-01-01	3.0	ideal
A.7.4.4.3	0.046096	0.043381109943254656	26	0.062853	32	0.01947189005674535	0.01947189005674535	simulated_ideal_delay	2017-10-01	2018-01-01	3.0	ideal
A.7.4.4.3.1	0.006472	0.0104565239469903	1	0.047101000000000004	13	0.0366444760530097	0.0366444760530097	simulated_ideal_delay	2017-10-01	2018-01-01	3.0	ideal
A.7.4.4.4	0.040237999999999996	0.04466990134270592	12	0.050622	29	0.005952098657294083	0.005952098657294083	simulated_ideal_delay	2017-10-01	2018-01-01	3.0	ideal
A.7.4.5	0.113861	0.1843805791875561	26	0.241195	122	0.056814420812443894	0.056814420812443894	simulated_ideal_delay	2017-10-01	2018-01-01	3.0	ideal
A.6.3.1	0.006737	0.003879102911035797	24	0.014381999999999999	10	0.010502897088964201	0.010502897088964201	simulated_realistic_delay	2017-10-01	2018-01-01	3.0	realistic
A.6.3.1.1	0.004739999999999999	0.0007436442771809042	13	0.014381999999999999	10	0.013638355722819094	0.013638355722819094	simulated_realistic_delay	2017-10-01	2018-01-01	3.0	realistic
A.6.7	0.039347	0.04181000452104097	50	0.001062	11	-0.04074800452104097	0.04074800452104097	simulated_realistic_delay	2017-10-01	2018-01-01	3.0	realistic
A.6.7.1	1e-05	1.815085426689051e-06	1	0.0	0	-1.815085426689051e-06	1.815085426689051e-06	simulated_realistic_delay	2017-10-01	2018-01-01	3.0	realistic
A.6.7.2	0.01073	0.008503709325069185	17	0.000588	2	-0.007915709325069185	0.007915709325069185	simulated_realistic_delay	2017-10-01	2018-01-01	3.0	realistic
A.6.7.3	0.009876	0.01154993644925675	16	0.000156	3	-0.01139393644925675	0.01139393644925675	simulated_realistic_delay	2017-10-01	2018-01-01	3.0	realistic
A.6.7.4	0.018344	0.021751560668452866	15	0.000318	6	-0.021433560668452867	0.021433560668452867	simulated_realistic_delay	2017-10-01	2018-01-01	3.0	realistic
A.6.7.4.1	0.014266000000000001	0.01944218879257722	10	0.00030199999999999997	5	-0.019140188792577218	0.019140188792577218	simulated_realistic_delay	2017-10-01	2018-01-01	3.0	realistic
A.7	0.953907	0.9543108925679101	344	0.984538	609	0.030227107432089895	0.030227107432089895	simulated_realistic_delay	2017-10-01	2018-01-01	3.0	realistic
A.7.1	1.6e-05	3.8603474887382046e-05	1	0.0	0	-3.8603474887382046e-05	3.8603474887382046e-05	simulated_realistic_delay	2017-10-01	2018-01-01	3.0	realistic
A.7.3	0.0015589999999999998	0.0016271214575918121	11	0.0	0	-0.0016271214575918121	0.0016271214575918121	simulated_realistic_delay	2017-10-01	2018-01-01	3.0	realistic
A.7.3.1	0.00146	0.0015641890023789461	9	0.0	0	-0.0015641890023789461	0.0015641890023789461	simulated_realistic_delay	2017-10-01	2018-01-01	3.0	realistic
A.7.4	0.95229	0.9526266331479908	330	0.984538	609	0.03191136685200924	0.03191136685200924	simulated_realistic_delay	2017-10-01	2018-01-01	3.0	realistic
A.7.4.1	0.032443	0.00752576408272343	10	0.0031	11	-0.004425764082723431	0.004425764082723431	simulated_realistic_delay	2017-10-01	2018-01-01	3.0	realistic
A.7.4.2	0.441688	0.5025483596628277	107	0.426111	242	-0.07643735966282772	0.07643735966282772	simulated_realistic_delay	2017-10-01	2018-01-01	3.0	realistic
A.7.4.2.1	0.043046	0.030745624378480142	5	0.036201	25	0.005455375621519855	0.005455375621519855	simulated_realistic_delay	2017-10-01	2018-01-01	3.0	realistic
A.7.4.2.2	0.330473	0.41275878370658403	69	0.379562	198	-0.03319678370658402	0.03319678370658402	simulated_realistic_delay	2017-10-01	2018-01-01	3.0	realistic
A.7.4.2.2.2	0.043643	0.033834402490099266	9	0.047512	28	0.013677597509900732	0.013677597509900732	simulated_realistic_delay	2017-10-01	2018-01-01	3.0	realistic
A.7.4.2.2.3	0.035136	0.0426807952080894	2	0.038397	19	-0.0042837952080894	0.0042837952080894	simulated_realistic_delay	2017-10-01	2018-01-01	3.0	realistic
A.7.4.2.2.6	0.004419	0.0010305977288367389	3	0.005759	6	0.004728402271163262	0.004728402271163262	simulated_realistic_delay	2017-10-01	2018-01-01	3.0	realistic
A.7.4.2.2.7	0.023823	0.08607522892779315	9	0.047972	30	-0.03810322892779315	0.03810322892779315	simulated_realistic_delay	2017-10-01	2018-01-01	3.0	realistic
A.7.4.2.2.8	0.044671	0.0694086648231772	4	0.042802	18	-0.026606664823177202	0.026606664823177202	simulated_realistic_delay	2017-10-01	2018-01-01	3.0	realistic
A.7.4.3	0.029534	0.03194586824141872	13	0.007888	16	-0.02405786824141872	0.02405786824141872	simulated_realistic_delay	2017-10-01	2018-01-01	3.0	realistic
A.7.4.4	0.374822	0.32835416713743143	172	0.300435	203	-0.027919167137431422	0.027919167137431422	simulated_realistic_delay	2017-10-01	2018-01-01	3.0	realistic
A.7.4.4.1	0.022021	0.01209845626557553	7	0.020677	16	0.00857854373442447	0.00857854373442447	simulated_realistic_delay	2017-10-01	2018-01-01	3.0	realistic
A.7.4.4.2	0.084631	0.07970647561116456	22	0.095677	54	0.015970524388835436	0.015970524388835436	simulated_realistic_delay	2017-10-01	2018-01-01	3.0	realistic
A.7.4.4.3	0.039929	0.032556380201967855	18	0.062853	32	0.03029661979803215	0.03029661979803215	simulated_realistic_delay	2017-10-01	2018-01-01	3.0	realistic
A.7.4.4.4	0.037534	0.046982004134899	5	0.050622	29	0.003639995865100998	0.003639995865100998	simulated_realistic_delay	2017-10-01	2018-01-01	3.0	realistic
A.7.4.5	0.050482	0.06659419954464495	10	0.241195	122	0.17460080045535503	0.17460080045535503	simulated_realistic_delay	2017-10-01	2018-01-01	3.0	realistic
A.6.3.1	0.020683	0.00162884036702261	17	0.0070030000000000005	7	0.005374159632977391	0.005374159632977391	simulated_no_delay	2017-10-01	2018-04-01	6.0	none
A.6.3.1.1	0.020266	0.0003325816999274701	12	0.0070030000000000005	7	0.00667041830007253	0.00667041830007253	simulated_no_delay	2017-10-01	2018-04-01	6.0	none
A.6.7	0.020391	0.012756617066230037	47	0.0	0	-0.012756617066230037	0.012756617066230037	simulated_no_delay	2017-10-01	2018-04-01	6.0	none
A.6.7.2	0.0066289999999999995	0.0032092080912036907	14	0.0	0	-0.0032092080912036907	0.0032092080912036907	simulated_no_delay	2017-10-01	2018-04-01	6.0	none
A.6.7.3	0.005424	0.0039880889545113145	20	0.0	0	-0.0039880889545113145	0.0039880889545113145	simulated_no_delay	2017-10-01	2018-04-01	6.0	none
A.6.7.4	0.008253	0.0055593183383086196	12	0.0	0	-0.0055593183383086196	0.0055593183383086196	simulated_no_delay	2017-10-01	2018-04-01	6.0	none
A.6.7.4.1	0.007363	0.004892464740338532	8	0.0	0	-0.004892464740338532	0.004892464740338532	simulated_no_delay	2017-10-01	2018-04-01	6.0	none
A.7.3	0.000301	0.00020108069556026693	4	0.0	0	-0.00020108069556026693	0.00020108069556026693	simulated_no_delay	2017-10-01	2018-04-01	6.0	none
A.7.3.1	0.000281	0.00020106685303967754	3	0.0	0	-0.00020106685303967754	0.00020106685303967754	simulated_no_delay	2017-10-01	2018-04-01	6.0	none
A.7.4	0.958594	0.9854134618711688	562	0.99298	623	0.007566538128831124	0.007566538128831124	simulated_no_delay	2017-10-01	2018-04-01	6.0	none
A.7.4.1	0.021065	0.006975811901257622	17	5.9e-05	1	-0.006916811901257622	0.006916811901257622	simulated_no_delay	2017-10-01	2018-04-01	6.0	none
A.7.4.2	0.36727299999999996	0.42866174676857505	200	0.445519	265	0.01685725323142495	0.01685725323142495	simulated_no_delay	2017-10-01	2018-04-01	6.0	none
A.7.4.2.1	0.044709	0.02550621830948463	16	0.013007000000000001	18	-0.012499218309484628	0.012499218309484628	simulated_no_delay	2017-10-01	2018-04-01	6.0	none
A.7.4.2.2	0.28477399999999997	0.37285924847997326	148	0.432065	242	0.05920575152002672	0.05920575152002672	simulated_no_delay	2017-10-01	2018-04-01	6.0	none
A.7.4.2.2.1	0.00427	0.0095675021064467	1	0.037209	15	0.0276414978935533	0.0276414978935533	simulated_no_delay	2017-10-01	2018-04-01	6.0	none
A.7.4.2.2.2	0.031451	0.02813638893913396	21	0.011085	21	-0.01705138893913396	0.01705138893913396	simulated_no_delay	2017-10-01	2018-04-01	6.0	none
A.7.4.2.2.3	0.032719	0.046460370345021595	8	0.040331	28	-0.006129370345021597	0.006129370345021597	simulated_no_delay	2017-10-01	2018-04-01	6.0	none
A.7.4.2.2.6	0.013898	0.0023976616583434914	8	0.015885999999999997	6	0.013488338341656506	0.013488338341656506	simulated_no_delay	2017-10-01	2018-04-01	6.0	none
A.7.4.2.2.7	0.044586	0.07642042759870427	21	0.02974	24	-0.04668042759870426	0.04668042759870426	simulated_no_delay	2017-10-01	2018-04-01	6.0	none
A.7.4.2.2.8	0.024943	0.03619332172503793	8	0.019039	18	-0.017154321725037933	0.017154321725037933	simulated_no_delay	2017-10-01	2018-04-01	6.0	none
A.7.4.3	0.031543	0.01343245717258686	22	0.000286	4	-0.01314645717258686	0.01314645717258686	simulated_no_delay	2017-10-01	2018-04-01	6.0	none
A.7.4.4	0.317978	0.23509319611381713	244	0.381513	210	0.14641980388618286	0.14641980388618286	simulated_no_delay	2017-10-01	2018-04-01	6.0	none
A.7.4.4.1	0.033184	0.010680603745343542	15	0.0022129999999999997	8	-0.008467603745343543	0.008467603745343543	simulated_no_delay	2017-10-01	2018-04-01	6.0	none
A.7.4.4.2	0.06828000000000001	0.08425397312563797	44	0.122888	65	0.03863402687436203	0.03863402687436203	simulated_no_delay	2017-10-01	2018-04-01	6.0	none
A.7.4.4.2.1	0.004392	0.015170361265256	1	0.034141	11	0.018970638734744	0.018970638734744	simulated_no_delay	2017-10-01	2018-04-01	6.0	none
A.7.4.4.3	0.053498	0.026063451427818827	31	0.074641	42	0.048577548572181176	0.048577548572181176	simulated_no_delay	2017-10-01	2018-04-01	6.0	none
A.7.4.4.3.1	0.004091	0.0049680640428031	1	0.07371	34	0.0687419359571969	0.0687419359571969	simulated_no_delay	2017-10-01	2018-04-01	6.0	none
A.7.4.4.4	0.050693	0.026749474097249554	18	0.075609	42	0.048859525902750445	0.048859525902750445	simulated_no_delay	2017-10-01	2018-04-01	6.0	none
A.7.4.4.5	0.00427	0.0279527974120344	1	0.077942	30	0.049989202587965596	0.049989202587965596	simulated_no_delay	2017-10-01	2018-04-01	6.0	none
A.7.4.5	0.187843	0.2927420727526083	53	0.16544599999999998	140	-0.1272960727526083	0.1272960727526083	simulated_no_delay	2017-10-01	2018-04-01	6.0	none
A.6.3.1	0.019594	0.0023346054798834277	17	0.0070030000000000005	7	0.004668394520116572	0.004668394520116572	simulated_ideal_delay	2017-10-01	2018-04-01	6.0	ideal
A.6.3.1.1	0.018935	0.0005130108692941902	12	0.0070030000000000005	7	0.006489989130705811	0.006489989130705811	simulated_ideal_delay	2017-10-01	2018-04-01	6.0	ideal
A.6.7	0.03102	0.020482981285839714	48	0.0	0	-0.020482981285839714	0.020482981285839714	simulated_ideal_delay	2017-10-01	2018-04-01	6.0	ideal
A.6.7.2	0.010499999999999999	0.005335001629942805	15	0.0	0	-0.005335001629942805	0.005335001629942805	simulated_ideal_delay	2017-10-01	2018-04-01	6.0	ideal
A.6.7.3	0.00859	0.006274854784284711	21	0.0	0	-0.006274854784284711	0.006274854784284711	simulated_ideal_delay	2017-10-01	2018-04-01	6.0	ideal
A.6.7.4	0.011796000000000001	0.008873117462123964	11	0.0	0	-0.008873117462123964	0.008873117462123964	simulated_ideal_delay	2017-10-01	2018-04-01	6.0	ideal
A.6.7.4.1	0.010387	0.00793191489540122	7	0.0	0	-0.00793191489540122	0.00793191489540122	simulated_ideal_delay	2017-10-01	2018-04-01	6.0	ideal
A.7.3	0.0005160000000000001	0.00037377521728057	7	0.0	0	-0.00037377521728057	0.00037377521728057	simulated_ideal_delay	2017-10-01	2018-04-01	6.0	ideal
A.7.3.1	0.000485	0.0003737315614996093	6	0.0	0	-0.0003737315614996093	0.0003737315614996093	simulated_ideal_delay	2017-10-01	2018-04-01	6.0	ideal
A.7.4	0.9488449999999999	0.9768086380169798	489	0.99298	623	0.01617136198302016	0.01617136198302016	simulated_ideal_delay	2017-10-01	2018-04-01	6.0	ideal
A.7.4.1	0.027658	0.009884262727389943	18	5.9e-05	1	-0.009825262727389943	0.009825262727389943	simulated_ideal_delay	2017-10-01	2018-04-01	6.0	ideal
A.7.4.2	0.394632	0.4734192884813722	173	0.445519	265	-0.027900288481372215	0.027900288481372215	simulated_ideal_delay	2017-10-01	2018-04-01	6.0	ideal
A.7.4.2.1	0.056738	0.04055807155532218	14	0.013007000000000001	18	-0.027551071555322177	0.027551071555322177	simulated_ideal_delay	2017-10-01	2018-04-01	6.0	ideal
A.7.4.2.2	0.284852	0.38916098167815794	123	0.432065	242	0.04290401832184204	0.04290401832184204	simulated_ideal_delay	2017-10-01	2018-04-01	6.0	ideal
A.7.4.2.2.2	0.03624	0.028961501878529076	19	0.011085	21	-0.01787650187852908	0.01787650187852908	simulated_ideal_delay	2017-10-01	2018-04-01	6.0	ideal
A.7.4.2.2.3	0.017856	0.03987185846166048	3	0.040331	28	0.000459141538339522	0.000459141538339522	simulated_ideal_delay	2017-10-01	2018-04-01	6.0	ideal
A.7.4.2.2.6	0.015229	0.0038128820621616596	7	0.015885999999999997	6	0.012073117937838338	0.012073117937838338	simulated_ideal_delay	2017-10-01	2018-04-01	6.0	ideal
A.7.4.2.2.7	0.045215	0.09873320057538833	17	0.02974	24	-0.06899320057538832	0.06899320057538832	simulated_ideal_delay	2017-10-01	2018-04-01	6.0	ideal
A.7.4.2.2.8	0.026303	0.052766237287317115	6	0.019039	18	-0.033727237287317115	0.033727237287317115	simulated_ideal_delay	2017-10-01	2018-04-01	6.0	ideal
A.7.4.3	0.036385	0.01805556006347806	20	0.000286	4	-0.01776956006347806	0.01776956006347806	simulated_ideal_delay	2017-10-01	2018-04-01	6.0	ideal
A.7.4.4	0.337624	0.2457033558476177	223	0.381513	210	0.13580964415238228	0.13580964415238228	simulated_ideal_delay	2017-10-01	2018-04-01	6.0	ideal
A.7.4.4.1	0.026341	0.009815160599460774	11	0.0022129999999999997	8	-0.007602160599460775	0.007602160599460775	simulated_ideal_delay	2017-10-01	2018-04-01	6.0	ideal
A.7.4.4.2	0.075889	0.08080392563592152	39	0.122888	65	0.042084074364078475	0.042084074364078475	simulated_ideal_delay	2017-10-01	2018-04-01	6.0	ideal
A.7.4.4.3	0.046096	0.03056740002814911	26	0.074641	42	0.04407359997185089	0.04407359997185089	simulated_ideal_delay	2017-10-01	2018-04-01	6.0	ideal
A.7.4.4.3.1	0.006472	0.0082120624600659	1	0.07371	34	0.0654979375399341	0.0654979375399341	simulated_ideal_delay	2017-10-01	2018-04-01	6.0	ideal
A.7.4.4.4	0.040237999999999996	0.03357524189505371	12	0.075609	42	0.042033758104946285	0.042033758104946285	simulated_ideal_delay	2017-10-01	2018-04-01	6.0	ideal
A.7.4.5	0.113861	0.21468245300877614	26	0.16544599999999998	140	-0.04923645300877616	0.04923645300877616	simulated_ideal_delay	2017-10-01	2018-04-01	6.0	ideal
A.6.3.1	0.006737	0.0045892459418754505	24	0.0070030000000000005	7	0.00241375405812455	0.00241375405812455	simulated_realistic_delay	2017-10-01	2018-04-01	6.0	realistic
A.6.3.1.1	0.004739999999999999	0.0005620188835856625	13	0.0070030000000000005	7	0.006440981116414338	0.006440981116414338	simulated_realistic_delay	2017-10-01	2018-04-01	6.0	realistic
A.6.7	0.039347	0.030717830896668366	50	0.0	0	-0.030717830896668366	0.030717830896668366	simulated_realistic_delay	2017-10-01	2018-04-01	6.0	realistic
A.6.7.1	1e-05	1.295854472830757e-07	1	0.0	0	-1.295854472830757e-07	1.295854472830757e-07	simulated_realistic_delay	2017-10-01	2018-04-01	6.0	realistic
A.6.7.2	0.01073	0.007207689820944403	17	0.0	0	-0.007207689820944403	0.007207689820944403	simulated_realistic_delay	2017-10-01	2018-04-01	6.0	realistic
A.6.7.3	0.009876	0.009182154243819848	16	0.0	0	-0.009182154243819848	0.009182154243819848	simulated_realistic_delay	2017-10-01	2018-04-01	6.0	realistic
A.6.7.4	0.018344	0.014327848202561074	15	0.0	0	-0.014327848202561074	0.014327848202561074	simulated_realistic_delay	2017-10-01	2018-04-01	6.0	realistic
A.6.7.4.1	0.014266000000000001	0.012267605010218804	10	0.0	0	-0.012267605010218804	0.012267605010218804	simulated_realistic_delay	2017-10-01	2018-04-01	6.0	realistic
A.7	0.953907	0.9646929231614461	344	0.99298	623	0.028287076838553915	0.028287076838553915	simulated_realistic_delay	2017-10-01	2018-04-01	6.0	realistic
A.7.1	1.6e-05	3.663489140655659e-05	1	0.0	0	-3.663489140655659e-05	3.663489140655659e-05	simulated_realistic_delay	2017-10-01	2018-04-01	6.0	realistic
A.7.3	0.0015589999999999998	0.0009117508973480325	11	0.0	0	-0.0009117508973480325	0.0009117508973480325	simulated_realistic_delay	2017-10-01	2018-04-01	6.0	realistic
A.7.3.1	0.00146	0.0007739464927632736	9	0.0	0	-0.0007739464927632736	0.0007739464927632736	simulated_realistic_delay	2017-10-01	2018-04-01	6.0	realistic
A.7.4	0.95229	0.9637396683799841	330	0.99298	623	0.029240331620015825	0.029240331620015825	simulated_realistic_delay	2017-10-01	2018-04-01	6.0	realistic
A.7.4.1	0.032443	0.002906336178109501	10	5.9e-05	1	-0.002847336178109501	0.002847336178109501	simulated_realistic_delay	2017-10-01	2018-04-01	6.0	realistic
A.7.4.2	0.441688	0.57697198500125	107	0.445519	265	-0.13145298500125002	0.13145298500125002	simulated_realistic_delay	2017-10-01	2018-04-01	6.0	realistic
A.7.4.2.1	0.043046	0.012750465700099044	5	0.013007000000000001	18	0.00025653429990095747	0.00025653429990095747	simulated_realistic_delay	2017-10-01	2018-04-01	6.0	realistic
A.7.4.2.2	0.330473	0.513764459590147	69	0.432065	242	-0.08169945959014707	0.08169945959014707	simulated_realistic_delay	2017-10-01	2018-04-01	6.0	realistic
A.7.4.2.2.2	0.043643	0.02004495201898826	9	0.011085	21	-0.00895995201898826	0.00895995201898826	simulated_realistic_delay	2017-10-01	2018-04-01	6.0	realistic
A.7.4.2.2.3	0.035136	0.04243103514620486	2	0.040331	28	-0.002100035146204861	0.002100035146204861	simulated_realistic_delay	2017-10-01	2018-04-01	6.0	realistic
A.7.4.2.2.6	0.004419	0.00023375062122381874	3	0.015885999999999997	6	0.015652249378776177	0.015652249378776177	simulated_realistic_delay	2017-10-01	2018-04-01	6.0	realistic
A.7.4.2.2.7	0.023823	0.15694657486172486	9	0.02974	24	-0.12720657486172487	0.12720657486172487	simulated_realistic_delay	2017-10-01	2018-04-01	6.0	realistic
A.7.4.2.2.8	0.044671	0.077742275546495	4	0.019039	18	-0.058703275546495	0.058703275546495	simulated_realistic_delay	2017-10-01	2018-04-01	6.0	realistic
A.7.4.3	0.029534	0.026416662517106115	13	0.000286	4	-0.026130662517106114	0.026130662517106114	simulated_realistic_delay	2017-10-01	2018-04-01	6.0	realistic
A.7.4.4	0.374822	0.28919801847653653	172	0.381513	210	0.09231498152346346	0.09231498152346346	simulated_realistic_delay	2017-10-01	2018-04-01	6.0	realistic
A.7.4.4.1	0.022021	0.004516956990418296	7	0.0022129999999999997	8	-0.0023039569904182962	0.0023039569904182962	simulated_realistic_delay	2017-10-01	2018-04-01	6.0	realistic
A.7.4.4.2	0.084631	0.10903929732601834	22	0.122888	65	0.013848702673981653	0.013848702673981653	simulated_realistic_delay	2017-10-01	2018-04-01	6.0	realistic
A.7.4.4.3	0.039929	0.020759884110775097	18	0.074641	42	0.0538811158892249	0.0538811158892249	simulated_realistic_delay	2017-10-01	2018-04-01	6.0	realistic
A.7.4.4.4	0.037534	0.032665749354766196	5	0.075609	42	0.0429432506452338	0.0429432506452338	simulated_realistic_delay	2017-10-01	2018-04-01	6.0	realistic
A.7.4.5	0.050482	0.061872438063295176	10	0.16544599999999998	140	0.1035735619367048	0.1035735619367048	simulated_realistic_delay	2017-10-01	2018-04-01	6.0	realistic
A.6.3.1	0.020683	0.0017797381271664637	17	0.002431	4	0.0006512618728335363	0.0006512618728335363	simulated_no_delay	2017-10-01	2018-07-01	9.0	none
A.6.3.1.1	0.020266	0.00012589288595798724	12	0.002431	4	0.0023051071140420126	0.0023051071140420126	simulated_no_delay	2017-10-01	2018-07-01	9.0	none
A.6.7	0.020391	0.009853418066401434	47	0.0	0	-0.009853418066401434	0.009853418066401434	simulated_no_delay	2017-10-01	2018-07-01	9.0	none
A.6.7.2	0.0066289999999999995	0.002277825857252601	14	0.0	0	-0.002277825857252601	0.002277825857252601	simulated_no_delay	2017-10-01	2018-07-01	9.0	none
A.6.7.3	0.005424	0.0035815252230472715	20	0.0	0	-0.0035815252230472715	0.0035815252230472715	simulated_no_delay	2017-10-01	2018-07-01	9.0	none
A.6.7.4	0.008253	0.003994066982669458	12	0.0	0	-0.003994066982669458	0.003994066982669458	simulated_no_delay	2017-10-01	2018-07-01	9.0	none
A.6.7.4.1	0.007363	0.0030553872196775623	8	0.0	0	-0.0030553872196775623	0.0030553872196775623	simulated_no_delay	2017-10-01	2018-07-01	9.0	none
A.7.3	0.000301	8.62814637721321e-05	4	0.0	0	-8.62814637721321e-05	8.62814637721321e-05	simulated_no_delay	2017-10-01	2018-07-01	9.0	none
A.7.3.1	0.000281	8.628129675594752e-05	3	0.0	0	-8.628129675594752e-05	8.628129675594752e-05	simulated_no_delay	2017-10-01	2018-07-01	9.0	none
A.7.4	0.958594	0.9882805623426453	562	0.997525	645	0.00924443765735472	0.00924443765735472	simulated_no_delay	2017-10-01	2018-07-01	9.0	none
A.7.4.1	0.021065	0.003724659318670198	17	0.0	0	-0.003724659318670198	0.003724659318670198	simulated_no_delay	2017-10-01	2018-07-01	9.0	none
A.7.4.2	0.36727299999999996	0.48292335286285526	200	0.38829100000000005	278	-0.0946323528628552	0.0946323528628552	simulated_no_delay	2017-10-01	2018-07-01	9.0	none
A.7.4.2.1	0.044709	0.018286023735130455	16	0.0036950000000000004	8	-0.014591023735130455	0.014591023735130455	simulated_no_delay	2017-10-01	2018-07-01	9.0	none
A.7.4.2.2	0.28477399999999997	0.4354317178334428	148	0.38459600000000005	270	-0.05083571783344276	0.05083571783344276	simulated_no_delay	2017-10-01	2018-07-01	9.0	none
A.7.4.2.2.1	0.00427	0.0065680235462064	1	0.011744000000000001	14	0.005175976453793601	0.005175976453793601	simulated_no_delay	2017-10-01	2018-07-01	9.0	none
A.7.4.2.2.2	0.031451	0.020741558968504315	21	0.0011560000000000001	3	-0.019585558968504314	0.019585558968504314	simulated_no_delay	2017-10-01	2018-07-01	9.0	none
A.7.4.2.2.3	0.032719	0.03701569830059888	8	0.040182	27	0.0031663016994011237	0.0031663016994011237	simulated_no_delay	2017-10-01	2018-07-01	9.0	none
A.7.4.2.2.6	0.013898	0.0008293196549186187	8	0.028771	14	0.027941680345081384	0.027941680345081384	simulated_no_delay	2017-10-01	2018-07-01	9.0	none
A.7.4.2.2.7	0.044586	0.10069697923312038	21	0.018379	17	-0.08231797923312037	0.08231797923312037	simulated_no_delay	2017-10-01	2018-07-01	9.0	none
A.7.4.2.2.8	0.024943	0.03802191647989816	8	0.01053	11	-0.02749191647989816	0.02749191647989816	simulated_no_delay	2017-10-01	2018-07-01	9.0	none
A.7.4.3	0.031543	0.008851687113304207	22	0.0	0	-0.008851687113304207	0.008851687113304207	simulated_no_delay	2017-10-01	2018-07-01	9.0	none
A.7.4.4	0.317978	0.22488070318489708	244	0.392616	248	0.16773529681510294	0.16773529681510294	simulated_no_delay	2017-10-01	2018-07-01	9.0	none
A.7.4.4.1	0.033184	0.004135054092966608	15	3.2e-05	2	-0.0041030540929666084	0.0041030540929666084	simulated_no_delay	2017-10-01	2018-07-01	9.0	none
A.7.4.4.2	0.06828000000000001	0.09612060283997534	44	0.07777500000000001	67	-0.018345602839975328	0.018345602839975328	simulated_no_delay	2017-10-01	2018-07-01	9.0	none
A.7.4.4.2.1	0.004392	0.0129304460853728	1	0.030467	19	0.0175365539146272	0.0175365539146272	simulated_no_delay	2017-10-01	2018-07-01	9.0	none
A.7.4.4.3	0.053498	0.016392457254057743	31	0.094365	55	0.07797254274594226	0.07797254274594226	simulated_no_delay	2017-10-01	2018-07-01	9.0	none
A.7.4.4.3.1	0.004091	0.0025108272159849	1	0.094365	55	0.0918541727840151	0.0918541727840151	simulated_no_delay	2017-10-01	2018-07-01	9.0	none
A.7.4.4.4	0.050693	0.017758693717666106	18	0.10290300000000001	52	0.08514430628233391	0.08514430628233391	simulated_no_delay	2017-10-01	2018-07-01	9.0	none
A.7.4.4.5	0.00427	0.0328000697116205	1	0.07836299999999999	50	0.04556293028837949	0.04556293028837949	simulated_no_delay	2017-10-01	2018-07-01	9.0	none
A.7.4.5	0.187843	0.26457567679463	53	0.216618	119	-0.047957676794630005	0.047957676794630005	simulated_no_delay	2017-10-01	2018-07-01	9.0	none
A.6.3.1	0.019594	0.0025220162114640505	17	0.002431	4	-9.101621146405045e-05	9.101621146405045e-05	simulated_ideal_delay	2017-10-01	2018-07-01	9.0	ideal
A.6.3.1.1	0.018935	0.00024386116169481235	12	0.002431	4	0.0021871388383051878	0.0021871388383051878	simulated_ideal_delay	2017-10-01	2018-07-01	9.0	ideal
A.6.7	0.03102	0.015270013716237131	48	0.0	0	-0.015270013716237131	0.015270013716237131	simulated_ideal_delay	2017-10-01	2018-07-01	9.0	ideal
A.6.7.2	0.010499999999999999	0.0036871268549330647	15	0.0	0	-0.0036871268549330647	0.0036871268549330647	simulated_ideal_delay	2017-10-01	2018-07-01	9.0	ideal
A.6.7.3	0.00859	0.005382189160295814	21	0.0	0	-0.005382189160295814	0.005382189160295814	simulated_ideal_delay	2017-10-01	2018-07-01	9.0	ideal
A.6.7.4	0.011796000000000001	0.006200697674535448	11	0.0	0	-0.006200697674535448	0.006200697674535448	simulated_ideal_delay	2017-10-01	2018-07-01	9.0	ideal
A.6.7.4.1	0.010387	0.004949062773850986	7	0.0	0	-0.004949062773850986	0.004949062773850986	simulated_ideal_delay	2017-10-01	2018-07-01	9.0	ideal
A.7.3	0.0005160000000000001	0.00017907243456020359	7	0.0	0	-0.00017907243456020359	0.00017907243456020359	simulated_ideal_delay	2017-10-01	2018-07-01	9.0	ideal
A.7.3.1	0.000485	0.0001790716474204742	6	0.0	0	-0.0001790716474204742	0.0001790716474204742	simulated_ideal_delay	2017-10-01	2018-07-01	9.0	ideal
A.7.4	0.9488449999999999	0.982028897637725	489	0.997525	645	0.015496102362274944	0.015496102362274944	simulated_ideal_delay	2017-10-01	2018-07-01	9.0	ideal
A.7.4.1	0.027658	0.005814792737362145	18	0.0	0	-0.005814792737362145	0.005814792737362145	simulated_ideal_delay	2017-10-01	2018-07-01	9.0	ideal
A.7.4.2	0.394632	0.5375258864574662	173	0.388291	278	-0.14923488645746624	0.14923488645746624	simulated_ideal_delay	2017-10-01	2018-07-01	9.0	ideal
A.7.4.2.1	0.056738	0.02884916409638626	14	0.0036950000000000004	8	-0.02515416409638626	0.02515416409638626	simulated_ideal_delay	2017-10-01	2018-07-01	9.0	ideal
A.7.4.2.2	0.284852	0.4697154458971458	123	0.384596	270	-0.08511944589714582	0.08511944589714582	simulated_ideal_delay	2017-10-01	2018-07-01	9.0	ideal
A.7.4.2.2.2	0.03624	0.02191934551240999	19	0.0011560000000000001	3	-0.02076334551240999	0.02076334551240999	simulated_ideal_delay	2017-10-01	2018-07-01	9.0	ideal
A.7.4.2.2.3	0.017856	0.0358461735377899	3	0.040182	27	0.0043358264622101045	0.0043358264622101045	simulated_ideal_delay	2017-10-01	2018-07-01	9.0	ideal
A.7.4.2.2.6	0.015229	0.0015073873837569186	7	0.028771	14	0.027263612616243084	0.027263612616243084	simulated_ideal_delay	2017-10-01	2018-07-01	9.0	ideal
A.7.4.2.2.7	0.045215	0.12981946102296155	17	0.018379	17	-0.11144046102296154	0.11144046102296154	simulated_ideal_delay	2017-10-01	2018-07-01	9.0	ideal
A.7.4.2.2.8	0.026303	0.05447588500338867	6	0.01053	11	-0.043945885003388675	0.043945885003388675	simulated_ideal_delay	2017-10-01	2018-07-01	9.0	ideal
A.7.4.3	0.036385	0.012746863399163404	20	0.0	0	-0.012746863399163404	0.012746863399163404	simulated_ideal_delay	2017-10-01	2018-07-01	9.0	ideal
A.7.4.4	0.337624	0.22790565679952537	223	0.392616	248	0.16471034320047465	0.16471034320047465	simulated_ideal_delay	2017-10-01	2018-07-01	9.0	ideal
A.7.4.4.1	0.026341	0.004151485286744654	11	3.2e-05	2	-0.004119485286744654	0.004119485286744654	simulated_ideal_delay	2017-10-01	2018-07-01	9.0	ideal
A.7.4.4.2	0.075889	0.09673638763740411	39	0.077775	67	-0.018961387637404112	0.018961387637404112	simulated_ideal_delay	2017-10-01	2018-07-01	9.0	ideal
A.7.4.4.3	0.046096	0.021200987159577116	26	0.094365	55	0.07316401284042288	0.07316401284042288	simulated_ideal_delay	2017-10-01	2018-07-01	9.0	ideal
A.7.4.4.3.1	0.006472	0.0044445638438907	1	0.094365	55	0.0899204361561093	0.0899204361561093	simulated_ideal_delay	2017-10-01	2018-07-01	9.0	ideal
A.7.4.4.4	0.040237999999999996	0.023312260968474476	12	0.10290300000000001	52	0.07959073903152553	0.07959073903152553	simulated_ideal_delay	2017-10-01	2018-07-01	9.0	ideal
A.7.4.5	0.113861	0.1915760665835467	26	0.216618	119	0.025041933416453305	0.025041933416453305	simulated_ideal_delay	2017-10-01	2018-07-01	9.0	ideal
A.6.3.1	0.006737	0.00411012936664295	24	0.002431	4	-0.00167912936664295	0.00167912936664295	simulated_realistic_delay	2017-10-01	2018-07-01	9.0	realistic
A.6.3.1.1	0.004739999999999999	0.0003573996538817248	13	0.002431	4	0.002073600346118275	0.002073600346118275	simulated_realistic_delay	2017-10-01	2018-07-01	9.0	realistic
A.6.7	0.039347	0.01979961735662522	50	0.0	0	-0.01979961735662522	0.01979961735662522	simulated_realistic_delay	2017-10-01	2018-07-01	9.0	realistic
A.6.7.1	1e-05	6.048702243958462e-09	1	0.0	0	-6.048702243958462e-09	6.048702243958462e-09	simulated_realistic_delay	2017-10-01	2018-07-01	9.0	realistic
A.6.7.2	0.01073	0.005050567815917412	17	0.0	0	-0.005050567815917412	0.005050567815917412	simulated_realistic_delay	2017-10-01	2018-07-01	9.0	realistic
A.6.7.3	0.009876	0.006307056639578193	16	0.0	0	-0.006307056639578193	0.006307056639578193	simulated_realistic_delay	2017-10-01	2018-07-01	9.0	realistic
A.6.7.4	0.018344	0.008441986834500453	15	0.0	0	-0.008441986834500453	0.008441986834500453	simulated_realistic_delay	2017-10-01	2018-07-01	9.0	realistic
A.6.7.4.1	0.014266000000000001	0.006354048403732169	10	0.0	0	-0.006354048403732169	0.006354048403732169	simulated_realistic_delay	2017-10-01	2018-07-01	9.0	realistic
A.7	0.953907	0.9760902532767227	344	0.997525	645	0.021434746723277276	0.021434746723277276	simulated_realistic_delay	2017-10-01	2018-07-01	9.0	realistic
A.7.1	1.6e-05	2.273056493439943e-05	1	0.0	0	-2.273056493439943e-05	2.273056493439943e-05	simulated_realistic_delay	2017-10-01	2018-07-01	9.0	realistic
A.7.3	0.0015589999999999998	0.00047386491334162916	11	0.0	0	-0.00047386491334162916	0.00047386491334162916	simulated_realistic_delay	2017-10-01	2018-07-01	9.0	realistic
A.7.3.1	0.00146	0.0002642466230485401	9	0.0	0	-0.0002642466230485401	0.0002642466230485401	simulated_realistic_delay	2017-10-01	2018-07-01	9.0	realistic
A.7.4	0.95229	0.9755926644658466	330	0.997525	645	0.021932335534153413	0.021932335534153413	simulated_realistic_delay	2017-10-01	2018-07-01	9.0	realistic
A.7.4.1	0.032443	0.0009467963243766658	10	0.0	0	-0.0009467963243766658	0.0009467963243766658	simulated_realistic_delay	2017-10-01	2018-07-01	9.0	realistic
A.7.4.2	0.441688	0.6412538670339594	107	0.388291	278	-0.25296286703395937	0.25296286703395937	simulated_realistic_delay	2017-10-01	2018-07-01	9.0	realistic
A.7.4.2.1	0.043046	0.004166163552700184	5	0.0036950000000000004	8	-0.0004711635527001835	0.0004711635527001835	simulated_realistic_delay	2017-10-01	2018-07-01	9.0	realistic
A.7.4.2.2	0.330473	0.5882859393435579	69	0.384596	270	-0.2036899393435579	0.2036899393435579	simulated_realistic_delay	2017-10-01	2018-07-01	9.0	realistic
A.7.4.2.2.2	0.043643	0.007947520487881565	9	0.0011560000000000001	3	-0.006791520487881565	0.006791520487881565	simulated_realistic_delay	2017-10-01	2018-07-01	9.0	realistic
A.7.4.2.2.3	0.035136	0.027943765796142245	2	0.040182	27	0.012238234203857758	0.012238234203857758	simulated_realistic_delay	2017-10-01	2018-07-01	9.0	realistic
A.7.4.2.2.6	0.004419	3.4993667554342975e-05	3	0.028771	14	0.02873600633244566	0.02873600633244566	simulated_realistic_delay	2017-10-01	2018-07-01	9.0	realistic
A.7.4.2.2.7	0.023823	0.1887456344662975	9	0.018379	17	-0.1703666344662975	0.1703666344662975	simulated_realistic_delay	2017-10-01	2018-07-01	9.0	realistic
A.7.4.2.2.8	0.044671	0.06700643491584415	4	0.01053	11	-0.056476434915844156	0.056476434915844156	simulated_realistic_delay	2017-10-01	2018-07-01	9.0	realistic
A.7.4.3	0.029534	0.016864290224944838	13	0.0	0	-0.016864290224944838	0.016864290224944838	simulated_realistic_delay	2017-10-01	2018-07-01	9.0	realistic
A.7.4.4	0.374822	0.27128487205073515	172	0.392616	248	0.12133112794926487	0.12133112794926487	simulated_realistic_delay	2017-10-01	2018-07-01	9.0	realistic
A.7.4.4.1	0.022021	0.0021386407632677127	7	3.2e-05	2	-0.002106640763267713	0.002106640763267713	simulated_realistic_delay	2017-10-01	2018-07-01	9.0	realistic
A.7.4.4.2	0.084631	0.1352456252234571	22	0.077775	67	-0.0574706252234571	0.0574706252234571	simulated_realistic_delay	2017-10-01	2018-07-01	9.0	realistic
A.7.4.4.3	0.039929	0.014455425284695924	18	0.094365	55	0.07990957471530408	0.07990957471530408	simulated_realistic_delay	2017-10-01	2018-07-01	9.0	realistic
A.7.4.4.4	0.037534	0.021106872753727295	5	0.10290300000000001	52	0.08179612724627272	0.08179612724627272	simulated_realistic_delay	2017-10-01	2018-07-01	9.0	realistic
A.7.4.5	0.050482	0.04295678096359652	10	0.216618	119	0.17366121903640347	0.17366121903640347	simulated_realistic_delay	2017-10-01	2018-07-01	9.0	realistic
A.6.3.1	0.020683	0.0016006457928109637	17	0.000117	1	-0.0014836457928109638	0.0014836457928109638	simulated_no_delay	2017-10-01	2018-10-01	12.0	none
A.6.3.1.1	0.020266	5.26678322074684e-05	12	0.000117	1	6.43321677925316e-05	6.43321677925316e-05	simulated_no_delay	2017-10-01	2018-10-01	12.0	none
A.6.7	0.020391	0.007279775553539285	47	0.0	0	-0.007279775553539285	0.007279775553539285	simulated_no_delay	2017-10-01	2018-10-01	12.0	none
A.6.7.2	0.0066289999999999995	0.001547256614221428	14	0.0	0	-0.001547256614221428	0.001547256614221428	simulated_no_delay	2017-10-01	2018-10-01	12.0	none
A.6.7.3	0.005424	0.002848554107863148	20	0.0	0	-0.002848554107863148	0.002848554107863148	simulated_no_delay	2017-10-01	2018-10-01	12.0	none
A.6.7.4	0.008253	0.002883964831449621	12	0.0	0	-0.002883964831449621	0.002883964831449621	simulated_no_delay	2017-10-01	2018-10-01	12.0	none
A.6.7.4.1	0.007363	0.001875204155645364	8	0.0	0	-0.001875204155645364	0.001875204155645364	simulated_no_delay	2017-10-01	2018-10-01	12.0	none
A.7.3	0.000301	2.7177378755296858e-05	4	0.0	0	-2.7177378755296858e-05	2.7177378755296858e-05	simulated_no_delay	2017-10-01	2018-10-01	12.0	none
A.7.3.1	0.000281	2.7177377291080872e-05	3	0.0	0	-2.7177377291080872e-05	2.7177377291080872e-05	simulated_no_delay	2017-10-01	2018-10-01	12.0	none
A.7.4	0.958594	0.9910924012748832	562	0.999844	629	0.008751598725116772	0.008751598725116772	simulated_no_delay	2017-10-01	2018-10-01	12.0	none
A.7.4.1	0.021065	0.002119867997078137	17	0.0	0	-0.002119867997078137	0.002119867997078137	simulated_no_delay	2017-10-01	2018-10-01	12.0	none
A.7.4.2	0.36727299999999996	0.5596158816045661	200	0.303913	233	-0.2557028816045661	0.2557028816045661	simulated_no_delay	2017-10-01	2018-10-01	12.0	none
A.7.4.2.1	0.044709	0.011492915612361198	16	0.000379	1	-0.011113915612361198	0.011113915612361198	simulated_no_delay	2017-10-01	2018-10-01	12.0	none
A.7.4.2.2	0.28477399999999997	0.5081034431693057	148	0.30353399999999997	232	-0.2045694431693057	0.2045694431693057	simulated_no_delay	2017-10-01	2018-10-01	12.0	none
A.7.4.2.2.1	0.00427	0.003276227424358	1	0.014317	9	0.011040772575642	0.011040772575642	simulated_no_delay	2017-10-01	2018-10-01	12.0	none
A.7.4.2.2.2	0.031451	0.015923162543904502	21	2.9e-05	1	-0.0158941625439045	0.0158941625439045	simulated_no_delay	2017-10-01	2018-10-01	12.0	none
A.7.4.2.2.3	0.032719	0.022256785940933093	8	0.05867	31	0.0364132140590669	0.0364132140590669	simulated_no_delay	2017-10-01	2018-10-01	12.0	none
A.7.4.2.2.6	0.013898	0.0002469198723693939	8	0.014605	14	0.014358080127630606	0.014358080127630606	simulated_no_delay	2017-10-01	2018-10-01	12.0	none
A.7.4.2.2.7	0.044586	0.11084110643791568	21	0.007938	12	-0.10290310643791568	0.10290310643791568	simulated_no_delay	2017-10-01	2018-10-01	12.0	none
A.7.4.2.2.8	0.024943	0.033056243821828556	8	0.001831	5	-0.031225243821828556	0.031225243821828556	simulated_no_delay	2017-10-01	2018-10-01	12.0	none
A.7.4.3	0.031543	0.006042023515847632	22	0.0	0	-0.006042023515847632	0.006042023515847632	simulated_no_delay	2017-10-01	2018-10-01	12.0	none
A.7.4.4	0.317978	0.23171962755774955	244	0.44915499999999997	259	0.21743537244225042	0.21743537244225042	simulated_no_delay	2017-10-01	2018-10-01	12.0	none
A.7.4.4.1	0.033184	0.001258562666157628	15	0.0	0	-0.001258562666157628	0.001258562666157628	simulated_no_delay	2017-10-01	2018-10-01	12.0	none
A.7.4.4.2	0.06828000000000001	0.11634287608984174	44	0.04475	47	-0.07159287608984174	0.07159287608984174	simulated_no_delay	2017-10-01	2018-10-01	12.0	none
A.7.4.4.2.1	0.004392	0.0080081887031157	1	0.009944	19	0.0019358112968842992	0.0019358112968842992	simulated_no_delay	2017-10-01	2018-10-01	12.0	none
A.7.4.4.3	0.053498	0.012563996786059652	31	0.060543	47	0.047979003213940344	0.047979003213940344	simulated_no_delay	2017-10-01	2018-10-01	12.0	none
A.7.4.4.3.1	0.004091	0.0009220398155014	1	0.060543	47	0.0596209601844986	0.0596209601844986	simulated_no_delay	2017-10-01	2018-10-01	12.0	none
A.7.4.4.4	0.050693	0.013138564618300846	18	0.132021	65	0.11888243538169915	0.11888243538169915	simulated_no_delay	2017-10-01	2018-10-01	12.0	none
A.7.4.4.5	0.00427	0.027965813834598	1	0.196095	82	0.16812918616540198	0.16812918616540198	simulated_no_delay	2017-10-01	2018-10-01	12.0	none
A.7.4.5	0.187843	0.19050563582175503	53	0.246776	137	0.056270364178244964	0.056270364178244964	simulated_no_delay	2017-10-01	2018-10-01	12.0	none
A.6.3.1	0.019594	0.002234025441476314	17	0.000117	1	-0.002117025441476314	0.002117025441476314	simulated_ideal_delay	2017-10-01	2018-10-01	12.0	ideal
A.6.3.1.1	0.018935	0.00011125129181476125	12	0.000117	1	5.74870818523875e-06	5.74870818523875e-06	simulated_ideal_delay	2017-10-01	2018-10-01	12.0	ideal
A.6.7	0.03102	0.01086553170397015	48	0.0	0	-0.01086553170397015	0.01086553170397015	simulated_ideal_delay	2017-10-01	2018-10-01	12.0	ideal
A.6.7.2	0.010499999999999999	0.00247041484845071	15	0.0	0	-0.00247041484845071	0.00247041484845071	simulated_ideal_delay	2017-10-01	2018-10-01	12.0	ideal
A.6.7.3	0.00859	0.004179979676767944	21	0.0	0	-0.004179979676767944	0.004179979676767944	simulated_ideal_delay	2017-10-01	2018-10-01	12.0	ideal
A.6.7.4	0.011796000000000001	0.0042151371786819805	11	0.0	0	-0.0042151371786819805	0.0042151371786819805	simulated_ideal_delay	2017-10-01	2018-10-01	12.0	ideal
A.6.7.4.1	0.010387	0.002896713667314546	7	0.0	0	-0.002896713667314546	0.002896713667314546	simulated_ideal_delay	2017-10-01	2018-10-01	12.0	ideal
A.7.3	0.0005160000000000001	6.475973066261684e-05	7	0.0	0	-6.475973066261684e-05	6.475973066261684e-05	simulated_ideal_delay	2017-10-01	2018-10-01	12.0	ideal
A.7.3.1	0.000485	6.475972023123971e-05	6	0.0	0	-6.475972023123971e-05	6.475972023123971e-05	simulated_ideal_delay	2017-10-01	2018-10-01	12.0	ideal
A.7.4	0.9488449999999999	0.9868356831238791	489	0.999844	629	0.013008316876120807	0.013008316876120807	simulated_ideal_delay	2017-10-01	2018-10-01	12.0	ideal
A.7.4.1	0.027658	0.003481293645708638	18	0.0	0	-0.003481293645708638	0.003481293645708638	simulated_ideal_delay	2017-10-01	2018-10-01	12.0	ideal
A.7.4.2	0.394632	0.6044987949882106	173	0.303913	233	-0.3005857949882106	0.3005857949882106	simulated_ideal_delay	2017-10-01	2018-10-01	12.0	ideal
A.7.4.2.1	0.056738	0.017872975496739888	14	0.000379	1	-0.017493975496739887	0.017493975496739887	simulated_ideal_delay	2017-10-01	2018-10-01	12.0	ideal
A.7.4.2.2	0.284852	0.5423687831436332	123	0.30353399999999997	232	-0.23883478314363327	0.23883478314363327	simulated_ideal_delay	2017-10-01	2018-10-01	12.0	ideal
A.7.4.2.2.2	0.03624	0.017512913555049844	19	2.9e-05	1	-0.017483913555049843	0.017483913555049843	simulated_ideal_delay	2017-10-01	2018-10-01	12.0	ideal
A.7.4.2.2.3	0.017856	0.02368922409627733	3	0.05867	31	0.03498077590372267	0.03498077590372267	simulated_ideal_delay	2017-10-01	2018-10-01	12.0	ideal
A.7.4.2.2.6	0.015229	0.0004969266375861911	7	0.014605	14	0.01410807336241381	0.01410807336241381	simulated_ideal_delay	2017-10-01	2018-10-01	12.0	ideal
A.7.4.2.2.7	0.045215	0.13999142643503887	17	0.007938	12	-0.13205342643503887	0.13205342643503887	simulated_ideal_delay	2017-10-01	2018-10-01	12.0	ideal
A.7.4.2.2.8	0.026303	0.045980418031468545	6	0.001831	5	-0.044149418031468546	0.044149418031468546	simulated_ideal_delay	2017-10-01	2018-10-01	12.0	ideal
A.7.4.3	0.036385	0.008554407369104327	20	0.0	0	-0.008554407369104327	0.008554407369104327	simulated_ideal_delay	2017-10-01	2018-10-01	12.0	ideal
A.7.4.4	0.337624	0.2336621619335556	223	0.44915499999999997	259	0.21549283806644437	0.21549283806644437	simulated_ideal_delay	2017-10-01	2018-10-01	12.0	ideal
A.7.4.4.1	0.026341	0.0014314627775446635	11	0.0	0	-0.0014314627775446635	0.0014314627775446635	simulated_ideal_delay	2017-10-01	2018-10-01	12.0	ideal
A.7.4.4.2	0.075889	0.11976353939399507	39	0.04475	47	-0.07501353939399508	0.07501353939399508	simulated_ideal_delay	2017-10-01	2018-10-01	12.0	ideal
A.7.4.4.3	0.046096	0.016001154240090312	26	0.060543	47	0.04454184575990969	0.04454184575990969	simulated_ideal_delay	2017-10-01	2018-10-01	12.0	ideal
A.7.4.4.3.1	0.006472	0.0017680143949343	1	0.060543	47	0.0587749856050657	0.0587749856050657	simulated_ideal_delay	2017-10-01	2018-10-01	12.0	ideal
A.7.4.4.4	0.040237999999999996	0.01688915244885853	12	0.132021	65	0.11513184755114148	0.11513184755114148	simulated_ideal_delay	2017-10-01	2018-10-01	12.0	ideal
A.7.4.5	0.113861	0.13424096024829718	26	0.246776	137	0.11253503975170281	0.11253503975170281	simulated_ideal_delay	2017-10-01	2018-10-01	12.0	ideal
A.6.3.1	0.006737	0.002857049094048439	24	0.000117	1	-0.0027400490940484392	0.0027400490940484392	simulated_realistic_delay	2017-10-01	2018-10-01	12.0	realistic
A.6.3.1.1	0.004739999999999999	0.00018222880518832302	13	0.000117	1	-6.522880518832302e-05	6.522880518832302e-05	simulated_realistic_delay	2017-10-01	2018-10-01	12.0	realistic
A.6.7	0.039347	0.011479274376861148	50	0.0	0	-0.011479274376861148	0.011479274376861148	simulated_realistic_delay	2017-10-01	2018-10-01	12.0	realistic
A.6.7.1	1e-05	2.1312719560228208e-10	1	0.0	0	-2.1312719560228208e-10	2.1312719560228208e-10	simulated_realistic_delay	2017-10-01	2018-10-01	12.0	realistic
A.6.7.2	0.01073	0.002911143106736238	17	0.0	0	-0.002911143106736238	0.002911143106736238	simulated_realistic_delay	2017-10-01	2018-10-01	12.0	realistic
A.6.7.3	0.009876	0.0036943724038517567	16	0.0	0	-0.0036943724038517567	0.0036943724038517567	simulated_realistic_delay	2017-10-01	2018-10-01	12.0	realistic
A.6.7.4	0.018344	0.004873758653119134	15	0.0	0	-0.004873758653119134	0.004873758653119134	simulated_realistic_delay	2017-10-01	2018-10-01	12.0	realistic
A.6.7.4.1	0.014266000000000001	0.0031755056167909104	10	0.0	0	-0.0031755056167909104	0.0031755056167909104	simulated_realistic_delay	2017-10-01	2018-10-01	12.0	realistic
A.7	0.953907	0.9856636765290828	344	0.999844	629	0.014180323470917133	0.014180323470917133	simulated_realistic_delay	2017-10-01	2018-10-01	12.0	realistic
A.7.1	1.6e-05	1.0646239713244549e-05	1	0.0	0	-1.0646239713244549e-05	1.0646239713244549e-05	simulated_realistic_delay	2017-10-01	2018-10-01	12.0	realistic
A.7.3	0.0015589999999999998	0.00031088940373450846	11	0.0	0	-0.00031088940373450846	0.00031088940373450846	simulated_realistic_delay	2017-10-01	2018-10-01	12.0	realistic
A.7.3.1	0.00146	7.008765524868706e-05	9	0.0	0	-7.008765524868706e-05	7.008765524868706e-05	simulated_realistic_delay	2017-10-01	2018-10-01	12.0	realistic
A.7.4	0.95229	0.9853419804612717	330	0.999844	629	0.014502019538728206	0.014502019538728206	simulated_realistic_delay	2017-10-01	2018-10-01	12.0	realistic
A.7.4.1	0.032443	0.0003818714634727458	10	0.0	0	-0.0003818714634727458	0.0003818714634727458	simulated_realistic_delay	2017-10-01	2018-10-01	12.0	realistic
A.7.4.2	0.441688	0.6878374583599874	107	0.303913	233	-0.38392445835998745	0.38392445835998745	simulated_realistic_delay	2017-10-01	2018-10-01	12.0	realistic
A.7.4.2.1	0.043046	0.0011126422024929207	5	0.000379	1	-0.0007336422024929207	0.0007336422024929207	simulated_realistic_delay	2017-10-01	2018-10-01	12.0	realistic
A.7.4.2.2	0.330473	0.6293118703441901	69	0.30353399999999997	232	-0.32577787034419015	0.32577787034419015	simulated_realistic_delay	2017-10-01	2018-10-01	12.0	realistic
A.7.4.2.2.2	0.043643	0.0023994688906430845	9	2.9e-05	1	-0.0023704688906430846	0.0023704688906430846	simulated_realistic_delay	2017-10-01	2018-10-01	12.0	realistic
A.7.4.2.2.3	0.035136	0.013893937036727994	2	0.05867	31	0.04477606296327201	0.04477606296327201	simulated_realistic_delay	2017-10-01	2018-10-01	12.0	realistic
A.7.4.2.2.6	0.004419	3.955005186060706e-06	3	0.014605	14	0.01460104499481394	0.01460104499481394	simulated_realistic_delay	2017-10-01	2018-10-01	12.0	realistic
A.7.4.2.2.7	0.023823	0.1719913599613488	9	0.007938	12	-0.1640533599613488	0.1640533599613488	simulated_realistic_delay	2017-10-01	2018-10-01	12.0	realistic
A.7.4.2.2.8	0.044671	0.04832345009120882	4	0.001831	5	-0.04649245009120882	0.04649245009120882	simulated_realistic_delay	2017-10-01	2018-10-01	12.0	realistic
A.7.4.3	0.029534	0.010062909030280565	13	0.0	0	-0.010062909030280565	0.010062909030280565	simulated_realistic_delay	2017-10-01	2018-10-01	12.0	realistic
A.7.4.4	0.374822	0.2614430526557662	172	0.44915499999999997	259	0.1877119473442338	0.1877119473442338	simulated_realistic_delay	2017-10-01	2018-10-01	12.0	realistic
A.7.4.4.1	0.022021	0.0017332491031185327	7	0.0	0	-0.0017332491031185327	0.0017332491031185327	simulated_realistic_delay	2017-10-01	2018-10-01	12.0	realistic
A.7.4.4.2	0.084631	0.15427154429854165	22	0.04475	47	-0.10952154429854165	0.10952154429854165	simulated_realistic_delay	2017-10-01	2018-10-01	12.0	realistic
A.7.4.4.3	0.039929	0.010957069386520715	18	0.060543	47	0.04958593061347928	0.04958593061347928	simulated_realistic_delay	2017-10-01	2018-10-01	12.0	realistic
A.7.4.4.4	0.037534	0.013384370867915173	5	0.132021	65	0.11863662913208482	0.11863662913208482	simulated_realistic_delay	2017-10-01	2018-10-01	12.0	realistic
A.7.4.5	0.050482	0.024734438800818277	10	0.246776	137	0.22204156119918173	0.22204156119918173	simulated_realistic_delay	2017-10-01	2018-10-01	12.0	realistic
A.6.3.1.1	0.014381999999999999	0.003171205639279302	10	0.0070030000000000005	7	0.0038317943607206984	0.0038317943607206984	simulated_no_delay	2018-01-01	2018-04-01	3.0	none
A.6.7.2	0.000588	0.0005253643295099963	2	0.0	0	-0.0005253643295099963	0.0005253643295099963	simulated_no_delay	2018-01-01	2018-04-01	3.0	none
A.6.7.3	0.000156	0.00012318060301135488	3	0.0	0	-0.00012318060301135488	0.00012318060301135488	simulated_no_delay	2018-01-01	2018-04-01	3.0	none
A.6.7.4	0.000318	0.0003229622280111478	6	0.0	0	-0.0003229622280111478	0.0003229622280111478	simulated_no_delay	2018-01-01	2018-04-01	3.0	none
A.6.7.4.1	0.00030199999999999997	0.0003167787498154108	5	0.0	0	-0.0003167787498154108	0.0003167787498154108	simulated_no_delay	2018-01-01	2018-04-01	3.0	none
A.7.4	0.984538	0.9958572872001693	609	0.99298	623	-0.0028772872001693317	0.0028772872001693317	simulated_no_delay	2018-01-01	2018-04-01	3.0	none
A.7.4.1	0.0031	0.0024367362225128303	11	5.9e-05	1	-0.0023777362225128303	0.0023777362225128303	simulated_no_delay	2018-01-01	2018-04-01	3.0	none
A.7.4.2	0.426111	0.40967072927348364	242	0.445519	265	0.03584827072651636	0.03584827072651636	simulated_no_delay	2018-01-01	2018-04-01	3.0	none
A.7.4.2.1	0.036201	0.030326493279627918	25	0.013007000000000001	18	-0.017319493279627916	0.017319493279627916	simulated_no_delay	2018-01-01	2018-04-01	3.0	none
A.7.4.2.2	0.379562	0.3722525876637448	198	0.43206500000000003	242	0.05981241233625523	0.05981241233625523	simulated_no_delay	2018-01-01	2018-04-01	3.0	none
A.7.4.2.2.1	0.011137000000000001	0.023346472424564897	4	0.037209	15	0.013862527575435102	0.013862527575435102	simulated_no_delay	2018-01-01	2018-04-01	3.0	none
A.7.4.2.2.2	0.047512	0.03675708987966038	28	0.011085	21	-0.02567208987966038	0.02567208987966038	simulated_no_delay	2018-01-01	2018-04-01	3.0	none
A.7.4.2.2.3	0.038397	0.05125080293798074	19	0.040331	28	-0.010919802937980741	0.010919802937980741	simulated_no_delay	2018-01-01	2018-04-01	3.0	none
A.7.4.2.2.5	0.072311	0.07892598047995118	19	0.099639	46	0.020713019520048823	0.020713019520048823	simulated_no_delay	2018-01-01	2018-04-01	3.0	none
A.7.4.2.2.6	0.005759	0.0008287153698071987	6	0.015885999999999997	6	0.015057284630192798	0.015057284630192798	simulated_no_delay	2018-01-01	2018-04-01	3.0	none
A.7.4.2.2.7	0.047972	0.024593954929472497	30	0.02974	24	0.005146045070527502	0.005146045070527502	simulated_no_delay	2018-01-01	2018-04-01	3.0	none
A.7.4.2.2.8	0.042802	0.02967308459435922	18	0.019039	18	-0.01063408459435922	0.01063408459435922	simulated_no_delay	2018-01-01	2018-04-01	3.0	none
A.7.4.2.2.9	0.036770000000000004	0.0519728158549605	9	0.101492	38	0.0495191841450395	0.0495191841450395	simulated_no_delay	2018-01-01	2018-04-01	3.0	none
A.7.4.3	0.007888	0.0060333556067434894	16	0.000286	4	-0.00574735560674349	0.00574735560674349	simulated_no_delay	2018-01-01	2018-04-01	3.0	none
A.7.4.4	0.300435	0.33585568254265885	203	0.381513	210	0.04565731745734114	0.04565731745734114	simulated_no_delay	2018-01-01	2018-04-01	3.0	none
A.7.4.4.1	0.020677	0.006279910200222713	16	0.0022129999999999997	8	-0.004066910200222713	0.004066910200222713	simulated_no_delay	2018-01-01	2018-04-01	3.0	none
A.7.4.4.2	0.095677	0.1158016093978512	54	0.122888	65	0.007086390602148801	0.007086390602148801	simulated_no_delay	2018-01-01	2018-04-01	3.0	none
A.7.4.4.2.1	0.005465	0.0172522344556532	2	0.034141	11	0.016888765544346797	0.016888765544346797	simulated_no_delay	2018-01-01	2018-04-01	3.0	none
A.7.4.4.3	0.062853	0.07767175851013017	32	0.074641	42	-0.0030307585101301687	0.0030307585101301687	simulated_no_delay	2018-01-01	2018-04-01	3.0	none
A.7.4.4.3.1	0.047101000000000004	0.06750862093235402	13	0.07371	34	0.006201379067645979	0.006201379067645979	simulated_no_delay	2018-01-01	2018-04-01	3.0	none
A.7.4.4.4	0.050622	0.05717814290747434	29	0.07560900000000001	42	0.01843085709252567	0.01843085709252567	simulated_no_delay	2018-01-01	2018-04-01	3.0	none
A.7.4.4.4.1	0.012865000000000001	0.025590615950904998	3	0.039622000000000004	13	0.014031384049095007	0.014031384049095007	simulated_no_delay	2018-01-01	2018-04-01	3.0	none
A.7.4.4.5	0.031385	0.044321661245879	9	0.077942	30	0.033620338754120994	0.033620338754120994	simulated_no_delay	2018-01-01	2018-04-01	3.0	none
A.7.4.5	0.241195	0.24029379204679419	122	0.165446	140	-0.07484779204679418	0.07484779204679418	simulated_no_delay	2018-01-01	2018-04-01	3.0	none
A.7.4.5.2	0.018994999999999998	0.023413431914059597	5	0.027007	14	0.0035935680859404025	0.0035935680859404025	simulated_no_delay	2018-01-01	2018-04-01	3.0	none
A.6.3.1.1	0.014564	0.001754934749189674	9	0.0070030000000000005	7	0.005248065250810327	0.005248065250810327	simulated_ideal_delay	2018-01-01	2018-04-01	3.0	ideal
A.6.7.2	0.000843	0.0007594446788353446	2	0.0	0	-0.0007594446788353446	0.0007594446788353446	simulated_ideal_delay	2018-01-01	2018-04-01	3.0	ideal
A.6.7.3	0.000224	0.00017865811599528263	3	0.0	0	-0.00017865811599528263	0.00017865811599528263	simulated_ideal_delay	2018-01-01	2018-04-01	3.0	ideal
A.6.7.4	0.000453	0.000461730558545859	6	0.0	0	-0.000461730558545859	0.000461730558545859	simulated_ideal_delay	2018-01-01	2018-04-01	3.0	ideal
A.6.7.4.1	0.000431	0.00045299489381626093	5	0.0	0	-0.00045299489381626093	0.00045299489381626093	simulated_ideal_delay	2018-01-01	2018-04-01	3.0	ideal
A.7.4	0.9839009999999999	0.9968452318974141	551	0.99298	623	-0.0038652318974141675	0.0038652318974141675	simulated_ideal_delay	2018-01-01	2018-04-01	3.0	ideal
A.7.4.1	0.004442	0.003522718851469776	11	5.9e-05	1	-0.003463718851469776	0.003463718851469776	simulated_ideal_delay	2018-01-01	2018-04-01	3.0	ideal
A.7.4.2	0.439279	0.4356541167537398	220	0.445519	265	0.009864883246260225	0.009864883246260225	simulated_ideal_delay	2018-01-01	2018-04-01	3.0	ideal
A.7.4.2.1	0.035923	0.028613955428865426	22	0.013007000000000001	18	-0.015606955428865425	0.015606955428865425	simulated_ideal_delay	2018-01-01	2018-04-01	3.0	ideal
A.7.4.2.2	0.388508	0.3967709909264533	177	0.43206500000000003	242	0.03529400907354674	0.03529400907354674	simulated_ideal_delay	2018-01-01	2018-04-01	3.0	ideal
A.7.4.2.2.1	0.015968	0.0331323149824304	4	0.037209	15	0.004076685017569602	0.004076685017569602	simulated_ideal_delay	2018-01-01	2018-04-01	3.0	ideal
A.7.4.2.2.2	0.051902000000000004	0.04518815131691371	26	0.011085	21	-0.034103151316913716	0.034103151316913716	simulated_ideal_delay	2018-01-01	2018-04-01	3.0	ideal
A.7.4.2.2.3	0.055041	0.07293556384558866	19	0.040331	28	-0.032604563845588665	0.032604563845588665	simulated_ideal_delay	2018-01-01	2018-04-01	3.0	ideal
A.7.4.2.2.5	0.067426	0.06119841500332561	13	0.099639	46	0.038440584996674396	0.038440584996674396	simulated_ideal_delay	2018-01-01	2018-04-01	3.0	ideal
A.7.4.2.2.6	0.002207	0.0011477925951370324	5	0.015885999999999997	6	0.014738207404862966	0.014738207404862966	simulated_ideal_delay	2018-01-01	2018-04-01	3.0	ideal
A.7.4.2.2.7	0.068772	0.035539590748746054	31	0.02974	24	-0.005799590748746055	0.005799590748746055	simulated_ideal_delay	2018-01-01	2018-04-01	3.0	ideal
A.7.4.2.2.8	0.034566	0.027300571026959188	13	0.019039	18	-0.008261571026959187	0.008261571026959187	simulated_ideal_delay	2018-01-01	2018-04-01	3.0	ideal
A.7.4.2.2.9	0.020748000000000003	0.0386315011099522	4	0.101492	38	0.0628604988900478	0.0628604988900478	simulated_ideal_delay	2018-01-01	2018-04-01	3.0	ideal
A.7.4.3	0.011312	0.008739409605023507	17	0.000286	4	-0.008453409605023507	0.008453409605023507	simulated_ideal_delay	2018-01-01	2018-04-01	3.0	ideal
A.7.4.4	0.262432	0.29843477991834405	182	0.381513	210	0.08307822008165594	0.08307822008165594	simulated_ideal_delay	2018-01-01	2018-04-01	3.0	ideal
A.7.4.4.1	0.014504	0.004293123493342833	14	0.0022129999999999997	8	-0.0020801234933428333	0.0020801234933428333	simulated_ideal_delay	2018-01-01	2018-04-01	3.0	ideal
A.7.4.4.2	0.092197	0.09855547372486698	50	0.122888	65	0.02433252627513302	0.02433252627513302	simulated_ideal_delay	2018-01-01	2018-04-01	3.0	ideal
A.7.4.4.2.1	0.001557	0.0045646521150891	1	0.034141	11	0.029576347884910897	0.029576347884910897	simulated_ideal_delay	2018-01-01	2018-04-01	3.0	ideal
A.7.4.4.3	0.049255999999999994	0.07419881304059335	25	0.074641	42	0.00044218695940664854	0.00044218695940664854	simulated_ideal_delay	2018-01-01	2018-04-01	3.0	ideal
A.7.4.4.3.1	0.036605	0.06456256224318879	8	0.07371	34	0.009147437756811205	0.009147437756811205	simulated_ideal_delay	2018-01-01	2018-04-01	3.0	ideal
A.7.4.4.4	0.045532	0.037147589555567656	24	0.07560900000000001	42	0.03846141044443235	0.03846141044443235	simulated_ideal_delay	2018-01-01	2018-04-01	3.0	ideal
A.7.4.4.4.1	0.012021	0.0109921208277069	2	0.039622000000000004	13	0.028629879172293104	0.028629879172293104	simulated_ideal_delay	2018-01-01	2018-04-01	3.0	ideal
A.7.4.4.5	0.013708	0.0350139105240415	4	0.077942	30	0.0429280894759585	0.0429280894759585	simulated_ideal_delay	2018-01-01	2018-04-01	3.0	ideal
A.7.4.5	0.258105	0.24819786400691216	105	0.165446	140	-0.08275186400691215	0.08275186400691215	simulated_ideal_delay	2018-01-01	2018-04-01	3.0	ideal
A.7.4.5.2	0.005745	0.0003028467517486	1	0.027007	14	0.0267041532482514	0.0267041532482514	simulated_ideal_delay	2018-01-01	2018-04-01	3.0	ideal
A.6.3.1.1	0.018205	0.0016475709594185174	6	0.0070030000000000005	7	0.005355429040581483	0.005355429040581483	simulated_realistic_delay	2018-01-01	2018-04-01	3.0	realistic
A.6.7.2	0.0025229999999999996	0.002154580173473598	3	0.0	0	-0.002154580173473598	0.002154580173473598	simulated_realistic_delay	2018-01-01	2018-04-01	3.0	realistic
A.6.7.3	0.0006450000000000001	0.0005410820094163758	4	0.0	0	-0.0005410820094163758	0.0005410820094163758	simulated_realistic_delay	2018-01-01	2018-04-01	3.0	realistic
A.6.7.4	0.0010500000000000002	0.0013399633207717935	5	0.0	0	-0.0013399633207717935	0.0013399633207717935	simulated_realistic_delay	2018-01-01	2018-04-01	3.0	realistic
A.6.7.4.1	0.000984	0.00131618526570713	4	0.0	0	-0.00131618526570713	0.00131618526570713	simulated_realistic_delay	2018-01-01	2018-04-01	3.0	realistic
A.7.4	0.977557	0.9943168035369065	385	0.99298	623	-0.0013368035369065723	0.0013368035369065723	simulated_realistic_delay	2018-01-01	2018-04-01	3.0	realistic
A.7.4.1	0.005063	0.0032830277569683487	7	5.9e-05	1	-0.0032240277569683486	0.0032240277569683486	simulated_realistic_delay	2018-01-01	2018-04-01	3.0	realistic
A.7.4.2	0.362595	0.34492018941213587	150	0.445519	265	0.10059881058786413	0.10059881058786413	simulated_realistic_delay	2018-01-01	2018-04-01	3.0	realistic
A.7.4.2.1	0.014782	0.009546548283655105	12	0.013007000000000001	18	0.0034604517163448964	0.0034604517163448964	simulated_realistic_delay	2018-01-01	2018-04-01	3.0	realistic
A.7.4.2.2	0.32745399999999997	0.3194774661184498	120	0.43206500000000003	242	0.11258753388155024	0.11258753388155024	simulated_realistic_delay	2018-01-01	2018-04-01	3.0	realistic
A.7.4.2.2.2	0.074026	0.07255285383872226	25	0.011085	21	-0.06146785383872226	0.06146785383872226	simulated_realistic_delay	2018-01-01	2018-04-01	3.0	realistic
A.7.4.2.2.3	0.028034999999999997	0.015529945451135601	5	0.040331	28	0.024801054548864398	0.024801054548864398	simulated_realistic_delay	2018-01-01	2018-04-01	3.0	realistic
A.7.4.2.2.5	0.032708	0.0102600693273757	2	0.099639	46	0.08937893067262431	0.08937893067262431	simulated_realistic_delay	2018-01-01	2018-04-01	3.0	realistic
A.7.4.2.2.6	0.006597	0.003171807101082198	8	0.015885999999999997	6	0.012714192898917799	0.012714192898917799	simulated_realistic_delay	2018-01-01	2018-04-01	3.0	realistic
A.7.4.2.2.7	0.054965	0.015523073773070304	18	0.02974	24	0.014216926226929695	0.014216926226929695	simulated_realistic_delay	2018-01-01	2018-04-01	3.0	realistic
A.7.4.2.2.8	0.047265999999999996	0.03790356177210072	7	0.019039	18	-0.01886456177210072	0.01886456177210072	simulated_realistic_delay	2018-01-01	2018-04-01	3.0	realistic
A.7.4.2.2.9	0.007958	0.0236289801464965	1	0.101492	38	0.0778630198535035	0.0778630198535035	simulated_realistic_delay	2018-01-01	2018-04-01	3.0	realistic
A.7.4.3	0.018433	0.01686777411354619	15	0.000286	4	-0.016581774113546187	0.016581774113546187	simulated_realistic_delay	2018-01-01	2018-04-01	3.0	realistic
A.7.4.4	0.244697	0.28653192555284634	137	0.381513	210	0.09498107444715365	0.09498107444715365	simulated_realistic_delay	2018-01-01	2018-04-01	3.0	realistic
A.7.4.4.1	0.010383	0.007942684461511992	9	0.0022129999999999997	8	-0.005729684461511992	0.005729684461511992	simulated_realistic_delay	2018-01-01	2018-04-01	3.0	realistic
A.7.4.4.2	0.063263	0.11708346346140557	33	0.122888	65	0.005804536538594432	0.005804536538594432	simulated_realistic_delay	2018-01-01	2018-04-01	3.0	realistic
A.7.4.4.2.1	0.004624	0.0138509354856822	1	0.034141	11	0.0202900645143178	0.0202900645143178	simulated_realistic_delay	2018-01-01	2018-04-01	3.0	realistic
A.7.4.4.3	0.056268	0.06471609412408336	19	0.074641	42	0.009924905875916643	0.009924905875916643	simulated_realistic_delay	2018-01-01	2018-04-01	3.0	realistic
A.7.4.4.3.1	0.018972	0.0379014157733037	2	0.07371	34	0.0358085842266963	0.0358085842266963	simulated_realistic_delay	2018-01-01	2018-04-01	3.0	realistic
A.7.4.4.4	0.04081	0.026667608217919362	13	0.075609	42	0.04894139178208064	0.04894139178208064	simulated_realistic_delay	2018-01-01	2018-04-01	3.0	realistic
A.7.4.4.5	0.00375	0.0151786348742294	1	0.077942	30	0.0627633651257706	0.0627633651257706	simulated_realistic_delay	2018-01-01	2018-04-01	3.0	realistic
A.7.4.5	0.32847	0.3378048011890176	63	0.16544599999999998	140	-0.17235880118901764	0.17235880118901764	simulated_realistic_delay	2018-01-01	2018-04-01	3.0	realistic
A.6.3.1.1	0.014381999999999999	0.0005391852697425055	10	0.002431	4	0.0018918147302574946	0.0018918147302574946	simulated_no_delay	2018-01-01	2018-07-01	6.0	none
A.6.7.2	0.000588	0.00022884121625342814	2	0.0	0	-0.00022884121625342814	0.00022884121625342814	simulated_no_delay	2018-01-01	2018-07-01	6.0	none
A.6.7.3	0.000156	4.694855727975712e-05	3	0.0	0	-4.694855727975712e-05	4.694855727975712e-05	simulated_no_delay	2018-01-01	2018-07-01	6.0	none
A.6.7.4	0.000318	0.00021676428668397779	6	0.0	0	-0.00021676428668397779	0.00021676428668397779	simulated_no_delay	2018-01-01	2018-07-01	6.0	none
A.6.7.4.1	0.00030199999999999997	0.00021563330066355326	5	0.0	0	-0.00021563330066355326	0.00021563330066355326	simulated_no_delay	2018-01-01	2018-07-01	6.0	none
A.7.4	0.984538	0.9989682606700259	609	0.997525	645	-0.0014432606700258699	0.0014432606700258699	simulated_no_delay	2018-01-01	2018-07-01	6.0	none
A.7.4.1	0.0031	0.0010836885482522545	11	0.0	0	-0.0010836885482522545	0.0010836885482522545	simulated_no_delay	2018-01-01	2018-07-01	6.0	none
A.7.4.2	0.426111	0.3988914305597951	242	0.388291	278	-0.010600430559795093	0.010600430559795093	simulated_no_delay	2018-01-01	2018-07-01	6.0	none
A.7.4.2.1	0.036201	0.02203628324366671	25	0.0036950000000000004	8	-0.018341283243666708	0.018341283243666708	simulated_no_delay	2018-01-01	2018-07-01	6.0	none
A.7.4.2.2	0.379562	0.372936542018305	198	0.384596	270	0.011659457981694987	0.011659457981694987	simulated_no_delay	2018-01-01	2018-07-01	6.0	none
A.7.4.2.2.1	0.011137000000000001	0.0246109644031426	4	0.011744000000000001	14	-0.0128669644031426	0.0128669644031426	simulated_no_delay	2018-01-01	2018-07-01	6.0	none
A.7.4.2.2.2	0.047512	0.024578224818562436	28	0.0011560000000000001	3	-0.023422224818562435	0.023422224818562435	simulated_no_delay	2018-01-01	2018-07-01	6.0	none
A.7.4.2.2.3	0.038397	0.04854602428161382	19	0.040182	27	-0.00836402428161382	0.00836402428161382	simulated_no_delay	2018-01-01	2018-07-01	6.0	none
A.7.4.2.2.5	0.072311	0.08765087569067342	19	0.070843	57	-0.01680787569067342	0.01680787569067342	simulated_no_delay	2018-01-01	2018-07-01	6.0	none
A.7.4.2.2.6	0.005759	0.00023738994177627395	6	0.028771	14	0.02853361005822373	0.02853361005822373	simulated_no_delay	2018-01-01	2018-07-01	6.0	none
A.7.4.2.2.7	0.047972	0.0148215074032861	30	0.018379	17	0.0035574925967138994	0.0035574925967138994	simulated_no_delay	2018-01-01	2018-07-01	6.0	none
A.7.4.2.2.8	0.042802	0.026408513458282518	18	0.01053	11	-0.01587851345828252	0.01587851345828252	simulated_no_delay	2018-01-01	2018-07-01	6.0	none
A.7.4.2.2.9	0.036770000000000004	0.05822555127644051	9	0.129573	74	0.07134744872355948	0.07134744872355948	simulated_no_delay	2018-01-01	2018-07-01	6.0	none
A.7.4.3	0.007888	0.002916888896013272	16	0.0	0	-0.002916888896013272	0.002916888896013272	simulated_no_delay	2018-01-01	2018-07-01	6.0	none
A.7.4.4	0.300435	0.36787690912632187	203	0.392616	248	0.02473909087367815	0.02473909087367815	simulated_no_delay	2018-01-01	2018-07-01	6.0	none
A.7.4.4.1	0.020677	0.002295063339743392	16	3.2e-05	2	-0.002263063339743392	0.002263063339743392	simulated_no_delay	2018-01-01	2018-07-01	6.0	none
A.7.4.4.2	0.095677	0.13961721383217246	54	0.07777500000000001	67	-0.06184221383217245	0.06184221383217245	simulated_no_delay	2018-01-01	2018-07-01	6.0	none
A.7.4.4.2.1	0.005465	0.025795276411928997	2	0.030467	19	0.004671723588071004	0.004671723588071004	simulated_no_delay	2018-01-01	2018-07-01	6.0	none
A.7.4.4.3	0.062853	0.07823475618703685	32	0.094365	55	0.016130243812963158	0.016130243812963158	simulated_no_delay	2018-01-01	2018-07-01	6.0	none
A.7.4.4.3.1	0.047101000000000004	0.07405147690986551	13	0.094365	55	0.020313523090134497	0.020313523090134497	simulated_no_delay	2018-01-01	2018-07-01	6.0	none
A.7.4.4.4	0.050622	0.059421109135358016	29	0.10290300000000001	52	0.04348189086464199	0.04348189086464199	simulated_no_delay	2018-01-01	2018-07-01	6.0	none
A.7.4.4.4.1	0.012865000000000001	0.039911435640147944	3	0.079811	33	0.03989956435985206	0.03989956435985206	simulated_no_delay	2018-01-01	2018-07-01	6.0	none
A.7.4.4.5	0.031385	0.054609880987896306	9	0.07836299999999999	50	0.023753119012103682	0.023753119012103682	simulated_no_delay	2018-01-01	2018-07-01	6.0	none
A.7.4.5	0.241195	0.2275791258764637	122	0.216618	119	-0.010961125876463695	0.010961125876463695	simulated_no_delay	2018-01-01	2018-07-01	6.0	none
A.7.4.5.2	0.018994999999999998	0.02887911280745609	5	0.039356	24	0.010476887192543912	0.010476887192543912	simulated_no_delay	2018-01-01	2018-07-01	6.0	none
A.6.3.1.1	0.014564	0.00013988184922990345	9	0.002431	4	0.0022911181507700965	0.0022911181507700965	simulated_ideal_delay	2018-01-01	2018-07-01	6.0	ideal
A.6.7.2	0.000843	0.0003390557313923425	2	0.0	0	-0.0003390557313923425	0.0003390557313923425	simulated_ideal_delay	2018-01-01	2018-07-01	6.0	ideal
A.6.7.3	0.000224	6.997103548879484e-05	3	0.0	0	-6.997103548879484e-05	6.997103548879484e-05	simulated_ideal_delay	2018-01-01	2018-07-01	6.0	ideal
A.6.7.4	0.000453	0.0003153201575720148	6	0.0	0	-0.0003153201575720148	0.0003153201575720148	simulated_ideal_delay	2018-01-01	2018-07-01	6.0	ideal
A.6.7.4.1	0.000431	0.00031365052476671707	5	0.0	0	-0.00031365052476671707	0.00031365052476671707	simulated_ideal_delay	2018-01-01	2018-07-01	6.0	ideal
A.7.4	0.9839009999999999	0.9991357712263031	551	0.997525	645	-0.0016107712263031537	0.0016107712263031537	simulated_ideal_delay	2018-01-01	2018-07-01	6.0	ideal
A.7.4.1	0.004442	0.0016051194179041543	11	0.0	0	-0.0016051194179041543	0.0016051194179041543	simulated_ideal_delay	2018-01-01	2018-07-01	6.0	ideal
A.7.4.2	0.439279	0.4305737938523672	220	0.388291	278	-0.04228279385236722	0.04228279385236722	simulated_ideal_delay	2018-01-01	2018-07-01	6.0	ideal
A.7.4.2.1	0.035923	0.023529307060982163	22	0.0036950000000000004	8	-0.019834307060982163	0.019834307060982163	simulated_ideal_delay	2018-01-01	2018-07-01	6.0	ideal
A.7.4.2.2	0.388508	0.4012711756921857	177	0.384596	270	-0.016675175692185684	0.016675175692185684	simulated_ideal_delay	2018-01-01	2018-07-01	6.0	ideal
A.7.4.2.2.1	0.015968	0.0350789615136166	4	0.011744000000000001	14	-0.0233349615136166	0.0233349615136166	simulated_ideal_delay	2018-01-01	2018-07-01	6.0	ideal
A.7.4.2.2.2	0.051902000000000004	0.033742836665800365	26	0.0011560000000000001	3	-0.03258683666580037	0.03258683666580037	simulated_ideal_delay	2018-01-01	2018-07-01	6.0	ideal
A.7.4.2.2.3	0.055041	0.0694715035395997	19	0.040182	27	-0.0292895035395997	0.0292895035395997	simulated_ideal_delay	2018-01-01	2018-07-01	6.0	ideal
A.7.4.2.2.5	0.067426	0.06189231290812528	13	0.070843	57	0.008950687091874722	0.008950687091874722	simulated_ideal_delay	2018-01-01	2018-07-01	6.0	ideal
A.7.4.2.2.6	0.002207	0.00035436702347028937	5	0.028771	14	0.028416632976529712	0.028416632976529712	simulated_ideal_delay	2018-01-01	2018-07-01	6.0	ideal
A.7.4.2.2.7	0.068772	0.02166354906500501	31	0.018379	17	-0.0032845490650050095	0.0032845490650050095	simulated_ideal_delay	2018-01-01	2018-07-01	6.0	ideal
A.7.4.2.2.8	0.034566	0.02551159341883589	13	0.01053	11	-0.01498159341883589	0.01498159341883589	simulated_ideal_delay	2018-01-01	2018-07-01	6.0	ideal
A.7.4.2.2.9	0.020748000000000003	0.052147418762579896	4	0.129573	74	0.0774255812374201	0.0774255812374201	simulated_ideal_delay	2018-01-01	2018-07-01	6.0	ideal
A.7.4.3	0.011312	0.00431595759160668	17	0.0	0	-0.00431595759160668	0.00431595759160668	simulated_ideal_delay	2018-01-01	2018-07-01	6.0	ideal
A.7.4.4	0.262432	0.33026111354411947	182	0.392616	248	0.062354886455880554	0.062354886455880554	simulated_ideal_delay	2018-01-01	2018-07-01	6.0	ideal
A.7.4.4.1	0.014504	0.0023330037761263977	14	3.2e-05	2	-0.0023010037761263978	0.0023010037761263978	simulated_ideal_delay	2018-01-01	2018-07-01	6.0	ideal
A.7.4.4.2	0.092197	0.11469908810530444	50	0.07777500000000001	67	-0.036924088105304426	0.036924088105304426	simulated_ideal_delay	2018-01-01	2018-07-01	6.0	ideal
A.7.4.4.2.1	0.001557	0.0064413736271229	1	0.030467	19	0.024025626372877102	0.024025626372877102	simulated_ideal_delay	2018-01-01	2018-07-01	6.0	ideal
A.7.4.4.3	0.049255999999999994	0.0834239714620424	25	0.094365	55	0.0109410285379576	0.0109410285379576	simulated_ideal_delay	2018-01-01	2018-07-01	6.0	ideal
A.7.4.4.3.1	0.036605	0.07901574916550524	8	0.094365	55	0.01534925083449476	0.01534925083449476	simulated_ideal_delay	2018-01-01	2018-07-01	6.0	ideal
A.7.4.4.4	0.045532	0.026108017462528058	24	0.10290300000000001	52	0.07679498253747195	0.07679498253747195	simulated_ideal_delay	2018-01-01	2018-07-01	6.0	ideal
A.7.4.4.4.1	0.012021	0.00874978835602639	2	0.079811	33	0.07106121164397361	0.07106121164397361	simulated_ideal_delay	2018-01-01	2018-07-01	6.0	ideal
A.7.4.4.5	0.013708	0.05562832544061784	4	0.07836299999999999	50	0.022734674559382148	0.022734674559382148	simulated_ideal_delay	2018-01-01	2018-07-01	6.0	ideal
A.7.4.5	0.258105	0.2314517813872956	105	0.216618	119	-0.014833781387295603	0.014833781387295603	simulated_ideal_delay	2018-01-01	2018-07-01	6.0	ideal
A.7.4.5.2	0.005745	7.684357148193013e-06	1	0.039356	24	0.03934831564285181	0.03934831564285181	simulated_ideal_delay	2018-01-01	2018-07-01	6.0	ideal
A.6.3.1.1	0.018205	7.24762007797197e-05	6	0.002431	4	0.00235852379922028	0.00235852379922028	simulated_realistic_delay	2018-01-01	2018-07-01	6.0	realistic
A.6.7.2	0.0025229999999999996	0.0008850100102574485	3	0.0	0	-0.0008850100102574485	0.0008850100102574485	simulated_realistic_delay	2018-01-01	2018-07-01	6.0	realistic
A.6.7.3	0.0006450000000000001	0.00024385015132842743	4	0.0	0	-0.00024385015132842743	0.00024385015132842743	simulated_realistic_delay	2018-01-01	2018-07-01	6.0	realistic
A.6.7.4	0.0010500000000000002	0.0008664032842387604	5	0.0	0	-0.0008664032842387604	0.0008664032842387604	simulated_realistic_delay	2018-01-01	2018-07-01	6.0	realistic
A.6.7.4.1	0.000984	0.0008624311123622786	4	0.0	0	-0.0008624311123622786	0.0008624311123622786	simulated_realistic_delay	2018-01-01	2018-07-01	6.0	realistic
A.7.4	0.977557	0.9979322603533859	385	0.997525	645	-0.0004072603533858965	0.0004072603533858965	simulated_realistic_delay	2018-01-01	2018-07-01	6.0	realistic
A.7.4.1	0.005063	0.001568117060311301	7	0.0	0	-0.001568117060311301	0.001568117060311301	simulated_realistic_delay	2018-01-01	2018-07-01	6.0	realistic
A.7.4.2	0.362595	0.37021408810514045	150	0.388291	278	0.01807691189485955	0.01807691189485955	simulated_realistic_delay	2018-01-01	2018-07-01	6.0	realistic
A.7.4.2.1	0.014782	0.007205208788820933	12	0.0036950000000000004	8	-0.003510208788820933	0.003510208788820933	simulated_realistic_delay	2018-01-01	2018-07-01	6.0	realistic
A.7.4.2.2	0.32745399999999997	0.3534712432258089	120	0.384596	270	0.031124756774191076	0.031124756774191076	simulated_realistic_delay	2018-01-01	2018-07-01	6.0	realistic
A.7.4.2.2.2	0.074026	0.06071766379758754	25	0.0011560000000000001	3	-0.059561663797587545	0.059561663797587545	simulated_realistic_delay	2018-01-01	2018-07-01	6.0	realistic
A.7.4.2.2.3	0.028034999999999997	0.017046594095066706	5	0.040182	27	0.023135405904933296	0.023135405904933296	simulated_realistic_delay	2018-01-01	2018-07-01	6.0	realistic
A.7.4.2.2.5	0.032708	0.002462745701091998	2	0.070843	57	0.06838025429890801	0.06838025429890801	simulated_realistic_delay	2018-01-01	2018-07-01	6.0	realistic
A.7.4.2.2.6	0.006597	0.0009072414756384859	8	0.028771	14	0.027863758524361515	0.027863758524361515	simulated_realistic_delay	2018-01-01	2018-07-01	6.0	realistic
A.7.4.2.2.7	0.054965	0.008573587569265594	18	0.018379	17	0.009805412430734406	0.009805412430734406	simulated_realistic_delay	2018-01-01	2018-07-01	6.0	realistic
A.7.4.2.2.8	0.047265999999999996	0.03813273582205675	7	0.01053	11	-0.027602735822056752	0.027602735822056752	simulated_realistic_delay	2018-01-01	2018-07-01	6.0	realistic
A.7.4.2.2.9	0.007958	0.0325315930453148	1	0.129573	74	0.09704140695468519	0.09704140695468519	simulated_realistic_delay	2018-01-01	2018-07-01	6.0	realistic
A.7.4.3	0.018433	0.00921071776170077	15	0.0	0	-0.00921071776170077	0.00921071776170077	simulated_realistic_delay	2018-01-01	2018-07-01	6.0	realistic
A.7.4.4	0.244697	0.2803816738535244	137	0.392616	248	0.1122343261464756	0.1122343261464756	simulated_realistic_delay	2018-01-01	2018-07-01	6.0	realistic
A.7.4.4.1	0.010383	0.004344557035144587	9	3.2e-05	2	-0.004312557035144587	0.004312557035144587	simulated_realistic_delay	2018-01-01	2018-07-01	6.0	realistic
A.7.4.4.2	0.063263	0.14699563702387858	33	0.07777500000000001	67	-0.06922063702387857	0.06922063702387857	simulated_realistic_delay	2018-01-01	2018-07-01	6.0	realistic
A.7.4.4.2.1	0.004624	0.0192379901627641	1	0.030467	19	0.0112290098372359	0.0112290098372359	simulated_realistic_delay	2018-01-01	2018-07-01	6.0	realistic
A.7.4.4.3	0.056268	0.046587413693160586	19	0.094365	55	0.04777758630683942	0.04777758630683942	simulated_realistic_delay	2018-01-01	2018-07-01	6.0	realistic
A.7.4.4.3.1	0.018972	0.035154726388667096	2	0.094365	55	0.05921027361133291	0.05921027361133291	simulated_realistic_delay	2018-01-01	2018-07-01	6.0	realistic
A.7.4.4.4	0.04081	0.017425951653229153	13	0.10290300000000001	52	0.08547704834677086	0.08547704834677086	simulated_realistic_delay	2018-01-01	2018-07-01	6.0	realistic
A.7.4.4.5	0.00375	0.0284874431302271	1	0.07836299999999999	50	0.04987555686977289	0.04987555686977289	simulated_realistic_delay	2018-01-01	2018-07-01	6.0	realistic
A.7.4.5	0.32847	0.3346436798483985	63	0.216618	119	-0.11802567984839848	0.11802567984839848	simulated_realistic_delay	2018-01-01	2018-07-01	6.0	realistic
A.6.3.1.1	0.014381999999999999	8.892756864797738e-05	10	0.000117	1	2.807243135202262e-05	2.807243135202262e-05	simulated_no_delay	2018-01-01	2018-10-01	9.0	none
A.6.7.2	0.000588	8.156767250432758e-05	2	0.0	0	-8.156767250432758e-05	8.156767250432758e-05	simulated_no_delay	2018-01-01	2018-10-01	9.0	none
A.6.7.3	0.000156	1.465417764597548e-05	3	0.0	0	-1.465417764597548e-05	1.465417764597548e-05	simulated_no_delay	2018-01-01	2018-10-01	9.0	none
A.6.7.4	0.000318	0.00012412575708635262	6	0.0	0	-0.00012412575708635262	0.00012412575708635262	simulated_no_delay	2018-01-01	2018-10-01	9.0	none
A.6.7.4.1	0.00030199999999999997	0.00012395797012784346	5	0.0	0	-0.00012395797012784346	0.00012395797012784346	simulated_no_delay	2018-01-01	2018-10-01	9.0	none
A.7.4	0.984538	0.9996907248241031	609	0.9998440000000001	629	0.00015327517589691642	0.00015327517589691642	simulated_no_delay	2018-01-01	2018-10-01	9.0	none
A.7.4.1	0.0031	0.0004093994974062591	11	0.0	0	-0.0004093994974062591	0.0004093994974062591	simulated_no_delay	2018-01-01	2018-10-01	9.0	none
A.7.4.2	0.426111	0.3895770607058223	242	0.303913	233	-0.08566406070582233	0.08566406070582233	simulated_no_delay	2018-01-01	2018-10-01	9.0	none
A.7.4.2.1	0.036201	0.015399014080362884	25	0.000379	1	-0.015020014080362885	0.015020014080362885	simulated_no_delay	2018-01-01	2018-10-01	9.0	none
A.7.4.2.2	0.379562	0.37206676539481565	198	0.303534	232	-0.06853276539481562	0.06853276539481562	simulated_no_delay	2018-01-01	2018-10-01	9.0	none
A.7.4.2.2.1	0.011137000000000001	0.022036303808123298	4	0.014317	9	-0.007719303808123298	0.007719303808123298	simulated_no_delay	2018-01-01	2018-10-01	9.0	none
A.7.4.2.2.2	0.047512	0.017152878433050914	28	2.9e-05	1	-0.017123878433050913	0.017123878433050913	simulated_no_delay	2018-01-01	2018-10-01	9.0	none
A.7.4.2.2.3	0.038397	0.03962129749735583	19	0.05867	31	0.01904870250264417	0.01904870250264417	simulated_no_delay	2018-01-01	2018-10-01	9.0	none
A.7.4.2.2.5	0.072311	0.09285758379944818	19	0.073771	49	-0.01908658379944818	0.01908658379944818	simulated_no_delay	2018-01-01	2018-10-01	9.0	none
A.7.4.2.2.6	0.005759	8.411654433257381e-05	6	0.014605	14	0.014520883455667426	0.014520883455667426	simulated_no_delay	2018-01-01	2018-10-01	9.0	none
A.7.4.2.2.7	0.047972	0.009552368122815173	30	0.007938	12	-0.0016143681228151727	0.0016143681228151727	simulated_no_delay	2018-01-01	2018-10-01	9.0	none
A.7.4.2.2.8	0.042802	0.022830743684794822	18	0.001831	5	-0.020999743684794823	0.020999743684794823	simulated_no_delay	2018-01-01	2018-10-01	9.0	none
A.7.4.2.2.9	0.036770000000000004	0.06427255322401232	9	0.118198	79	0.05392544677598768	0.05392544677598768	simulated_no_delay	2018-01-01	2018-10-01	9.0	none
A.7.4.3	0.007888	0.001305556737584468	16	0.0	0	-0.001305556737584468	0.001305556737584468	simulated_no_delay	2018-01-01	2018-10-01	9.0	none
A.7.4.4	0.300435	0.39030454965241085	203	0.44915499999999997	259	0.05885045034758912	0.05885045034758912	simulated_no_delay	2018-01-01	2018-10-01	9.0	none
A.7.4.4.1	0.020677	0.0009610851038440603	16	0.0	0	-0.0009610851038440603	0.0009610851038440603	simulated_no_delay	2018-01-01	2018-10-01	9.0	none
A.7.4.4.2	0.095677	0.148587630451789	54	0.04475	47	-0.103837630451789	0.103837630451789	simulated_no_delay	2018-01-01	2018-10-01	9.0	none
A.7.4.4.2.1	0.005465	0.031305838592480296	2	0.009944	19	-0.021361838592480295	0.021361838592480295	simulated_no_delay	2018-01-01	2018-10-01	9.0	none
A.7.4.4.3	0.062853	0.07913271250158344	32	0.060543	47	-0.018589712501583436	0.018589712501583436	simulated_no_delay	2018-01-01	2018-10-01	9.0	none
A.7.4.4.3.1	0.047101000000000004	0.07745912620967789	13	0.060543	47	-0.01691612620967789	0.01691612620967789	simulated_no_delay	2018-01-01	2018-10-01	9.0	none
A.7.4.4.4	0.050622	0.06659866711020215	29	0.132021	65	0.06542233288979785	0.06542233288979785	simulated_no_delay	2018-01-01	2018-10-01	9.0	none
A.7.4.4.4.1	0.012865000000000001	0.05589640571524888	3	0.12886	56	0.07296359428475113	0.07296359428475113	simulated_no_delay	2018-01-01	2018-10-01	9.0	none
A.7.4.4.5	0.031385	0.06440926397172862	9	0.196095	82	0.13168573602827138	0.13168573602827138	simulated_no_delay	2018-01-01	2018-10-01	9.0	none
A.7.4.5	0.241195	0.21783405179221074	122	0.246776	137	0.028941948207789253	0.028941948207789253	simulated_no_delay	2018-01-01	2018-10-01	9.0	none
A.7.4.5.2	0.018994999999999998	0.033399914000209446	5	0.027548	20	-0.005851914000209447	0.005851914000209447	simulated_no_delay	2018-01-01	2018-10-01	9.0	none
A.6.3.1.1	0.014564	1.1074526030551108e-05	9	0.000117	1	0.0001059254739694489	0.0001059254739694489	simulated_ideal_delay	2018-01-01	2018-10-01	9.0	ideal
A.6.7.2	0.000843	0.000124357902045683	2	0.0	0	-0.000124357902045683	0.000124357902045683	simulated_ideal_delay	2018-01-01	2018-10-01	9.0	ideal
A.6.7.3	0.000224	2.253625321094578e-05	3	0.0	0	-2.253625321094578e-05	2.253625321094578e-05	simulated_ideal_delay	2018-01-01	2018-10-01	9.0	ideal
A.6.7.4	0.000453	0.000184169590625227	6	0.0	0	-0.000184169590625227	0.000184169590625227	simulated_ideal_delay	2018-01-01	2018-10-01	9.0	ideal
A.6.7.4.1	0.000431	0.0001839097527834741	5	0.0	0	-0.0001839097527834741	0.0001839097527834741	simulated_ideal_delay	2018-01-01	2018-10-01	9.0	ideal
A.7.4	0.9839009999999999	0.9996578617280766	551	0.9998440000000001	629	0.0001861382719234861	0.0001861382719234861	simulated_ideal_delay	2018-01-01	2018-10-01	9.0	ideal
A.7.4.1	0.004442	0.0006228774787361456	11	0.0	0	-0.0006228774787361456	0.0006228774787361456	simulated_ideal_delay	2018-01-01	2018-10-01	9.0	ideal
A.7.4.2	0.439279	0.4292010625496143	220	0.303913	233	-0.12528806254961433	0.12528806254961433	simulated_ideal_delay	2018-01-01	2018-10-01	9.0	ideal
A.7.4.2.1	0.035923	0.018622087318784043	22	0.000379	1	-0.018243087318784042	0.018243087318784042	simulated_ideal_delay	2018-01-01	2018-10-01	9.0	ideal
A.7.4.2.2	0.388508	0.4073876709747958	177	0.303534	232	-0.10385367097479575	0.10385367097479575	simulated_ideal_delay	2018-01-01	2018-10-01	9.0	ideal
A.7.4.2.2.1	0.015968	0.0316240127750237	4	0.014317	9	-0.017307012775023698	0.017307012775023698	simulated_ideal_delay	2018-01-01	2018-10-01	9.0	ideal
A.7.4.2.2.2	0.051902000000000004	0.024602006476728364	26	2.9e-05	1	-0.024573006476728363	0.024573006476728363	simulated_ideal_delay	2018-01-01	2018-10-01	9.0	ideal
A.7.4.2.2.3	0.055041	0.0571877846852983	19	0.05867	31	0.0014822153147016973	0.0014822153147016973	simulated_ideal_delay	2018-01-01	2018-10-01	9.0	ideal
A.7.4.2.2.5	0.067426	0.06326706384982148	13	0.073771	49	0.010503936150178528	0.010503936150178528	simulated_ideal_delay	2018-01-01	2018-10-01	9.0	ideal
A.7.4.2.2.6	0.002207	0.00012656349568525662	5	0.014605	14	0.014478436504314744	0.014478436504314744	simulated_ideal_delay	2018-01-01	2018-10-01	9.0	ideal
A.7.4.2.2.7	0.068772	0.014219893787934609	31	0.007938	12	-0.006281893787934608	0.006281893787934608	simulated_ideal_delay	2018-01-01	2018-10-01	9.0	ideal
A.7.4.2.2.8	0.034566	0.02359455990423756	13	0.001831	5	-0.02176355990423756	0.02176355990423756	simulated_ideal_delay	2018-01-01	2018-10-01	9.0	ideal
A.7.4.2.2.9	0.020748000000000003	0.0678856304776893	4	0.118198	79	0.050312369522310704	0.050312369522310704	simulated_ideal_delay	2018-01-01	2018-10-01	9.0	ideal
A.7.4.3	0.011312	0.001979918660595179	17	0.0	0	-0.001979918660595179	0.001979918660595179	simulated_ideal_delay	2018-01-01	2018-10-01	9.0	ideal
A.7.4.4	0.262432	0.3482728210843884	182	0.44915499999999997	259	0.10088217891561158	0.10088217891561158	simulated_ideal_delay	2018-01-01	2018-10-01	9.0	ideal
A.7.4.4.1	0.014504	0.0012189549097822946	14	0.0	0	-0.0012189549097822946	0.0012189549097822946	simulated_ideal_delay	2018-01-01	2018-10-01	9.0	ideal
A.7.4.4.2	0.092197	0.12104703469349139	50	0.04475	47	-0.07629703469349139	0.07629703469349139	simulated_ideal_delay	2018-01-01	2018-10-01	9.0	ideal
A.7.4.4.2.1	0.001557	0.0074012609521585	1	0.009944	19	0.0025427390478414994	0.0025427390478414994	simulated_ideal_delay	2018-01-01	2018-10-01	9.0	ideal
A.7.4.4.3	0.049255999999999994	0.09124269426121857	25	0.060543	47	-0.030699694261218574	0.030699694261218574	simulated_ideal_delay	2018-01-01	2018-10-01	9.0	ideal
A.7.4.4.3.1	0.036605	0.08928743166509864	8	0.060543	47	-0.028744431665098644	0.028744431665098644	simulated_ideal_delay	2018-01-01	2018-10-01	9.0	ideal
A.7.4.4.4	0.045532	0.01612799543203514	24	0.132021	65	0.11589300456796486	0.11589300456796486	simulated_ideal_delay	2018-01-01	2018-10-01	9.0	ideal
A.7.4.4.4.1	0.012021	0.005828096403446536	2	0.12886	56	0.12303190359655347	0.12303190359655347	simulated_ideal_delay	2018-01-01	2018-10-01	9.0	ideal
A.7.4.4.5	0.013708	0.07478891802752372	4	0.196095	82	0.12130608197247628	0.12130608197247628	simulated_ideal_delay	2018-01-01	2018-10-01	9.0	ideal
A.7.4.5	0.258105	0.21918208119945515	105	0.246776	137	0.027593918800544848	0.027593918800544848	simulated_ideal_delay	2018-01-01	2018-10-01	9.0	ideal
A.7.4.5.2	0.005745	1.5876273889655616e-07	1	0.027548	20	0.027547841237261103	0.027547841237261103	simulated_ideal_delay	2018-01-01	2018-10-01	9.0	ideal
A.6.3.1.1	0.018205	2.646856360060512e-06	6	0.000117	1	0.00011435314363993948	0.00011435314363993948	simulated_realistic_delay	2018-01-01	2018-10-01	9.0	realistic
A.6.7.2	0.0025229999999999996	0.00029335337800134924	3	0.0	0	-0.00029335337800134924	0.00029335337800134924	simulated_realistic_delay	2018-01-01	2018-10-01	9.0	realistic
A.6.7.3	0.0006450000000000001	0.00012421027079975163	4	0.0	0	-0.00012421027079975163	0.00012421027079975163	simulated_realistic_delay	2018-01-01	2018-10-01	9.0	realistic
A.6.7.4	0.0010500000000000002	0.00047268550357710236	5	0.0	0	-0.00047268550357710236	0.00047268550357710236	simulated_realistic_delay	2018-01-01	2018-10-01	9.0	realistic
A.6.7.4.1	0.000984	0.0004721549202144728	4	0.0	0	-0.0004721549202144728	0.0004721549202144728	simulated_realistic_delay	2018-01-01	2018-10-01	9.0	realistic
A.7.4	0.977557	0.9991071039912529	385	0.999844	629	0.0007368960087470455	0.0007368960087470455	simulated_realistic_delay	2018-01-01	2018-10-01	9.0	realistic
A.7.4.1	0.005063	0.0006259974188735906	7	0.0	0	-0.0006259974188735906	0.0006259974188735906	simulated_realistic_delay	2018-01-01	2018-10-01	9.0	realistic
A.7.4.2	0.362595	0.3964200451865349	150	0.303913	233	-0.09250704518653491	0.09250704518653491	simulated_realistic_delay	2018-01-01	2018-10-01	9.0	realistic
A.7.4.2.1	0.014782	0.006032268404296503	12	0.000379	1	-0.005653268404296503	0.005653268404296503	simulated_realistic_delay	2018-01-01	2018-10-01	9.0	realistic
A.7.4.2.2	0.32745399999999997	0.38464022443434054	120	0.303534	232	-0.08110622443434051	0.08110622443434051	simulated_realistic_delay	2018-01-01	2018-10-01	9.0	realistic
A.7.4.2.2.2	0.074026	0.0449303799330649	25	2.9e-05	1	-0.0449013799330649	0.0449013799330649	simulated_realistic_delay	2018-01-01	2018-10-01	9.0	realistic
A.7.4.2.2.3	0.028034999999999997	0.018809258193598834	5	0.05867	31	0.039860741806401166	0.039860741806401166	simulated_realistic_delay	2018-01-01	2018-10-01	9.0	realistic
A.7.4.2.2.5	0.032708	0.0005301309882585081	2	0.073771	49	0.0732408690117415	0.0732408690117415	simulated_realistic_delay	2018-01-01	2018-10-01	9.0	realistic
A.7.4.2.2.6	0.006597	0.0003094414089219233	8	0.014605	14	0.014295558591078077	0.014295558591078077	simulated_realistic_delay	2018-01-01	2018-10-01	9.0	realistic
A.7.4.2.2.7	0.054965	0.010645990297168945	18	0.007938	12	-0.0027079902971689444	0.0027079902971689444	simulated_realistic_delay	2018-01-01	2018-10-01	9.0	realistic
A.7.4.2.2.8	0.047265999999999996	0.03540497305226705	7	0.001831	5	-0.03357397305226705	0.03357397305226705	simulated_realistic_delay	2018-01-01	2018-10-01	9.0	realistic
A.7.4.2.2.9	0.007958	0.0358129070966754	1	0.118198	79	0.0823850929033246	0.0823850929033246	simulated_realistic_delay	2018-01-01	2018-10-01	9.0	realistic
A.7.4.3	0.018433	0.004339638321864887	15	0.0	0	-0.004339638321864887	0.004339638321864887	simulated_realistic_delay	2018-01-01	2018-10-01	9.0	realistic
A.7.4.4	0.244697	0.26594279182244246	137	0.44915499999999997	259	0.1832122081775575	0.1832122081775575	simulated_realistic_delay	2018-01-01	2018-10-01	9.0	realistic
A.7.4.4.1	0.010383	0.002216689466731727	9	0.0	0	-0.002216689466731727	0.002216689466731727	simulated_realistic_delay	2018-01-01	2018-10-01	9.0	realistic
A.7.4.4.2	0.063263	0.1576662914917415	33	0.04475	47	-0.1129162914917415	0.1129162914917415	simulated_realistic_delay	2018-01-01	2018-10-01	9.0	realistic
A.7.4.4.2.1	0.004624	0.0213655551632073	1	0.009944	19	-0.0114215551632073	0.0114215551632073	simulated_realistic_delay	2018-01-01	2018-10-01	9.0	realistic
A.7.4.4.3	0.056268	0.030859797415477053	19	0.060543	47	0.029683202584522946	0.029683202584522946	simulated_realistic_delay	2018-01-01	2018-10-01	9.0	realistic
A.7.4.4.3.1	0.018972	0.026104300432962	2	0.060543	47	0.034438699567038	0.034438699567038	simulated_realistic_delay	2018-01-01	2018-10-01	9.0	realistic
A.7.4.4.4	0.04081	0.010066196307297992	13	0.132021	65	0.12195480369270201	0.12195480369270201	simulated_realistic_delay	2018-01-01	2018-10-01	9.0	realistic
A.7.4.4.5	0.00375	0.0427511813522851	1	0.196095	82	0.1533438186477149	0.1533438186477149	simulated_realistic_delay	2018-01-01	2018-10-01	9.0	realistic
A.7.4.5	0.32847	0.33103822946584005	63	0.246776	137	-0.08426222946584006	0.08426222946584006	simulated_realistic_delay	2018-01-01	2018-10-01	9.0	realistic
A.6.3.1.1	0.014381999999999999	1.3968315313217348e-05	10	0.0	0	-1.3968315313217348e-05	1.3968315313217348e-05	simulated_no_delay	2018-01-01	2019-01-01	12.0	none
A.6.7.2	0.000588	2.6149579378744244e-05	2	0.0	0	-2.6149579378744244e-05	2.6149579378744244e-05	simulated_no_delay	2018-01-01	2019-01-01	12.0	none
A.6.7.3	0.000156	4.123347324469835e-06	3	0.0	0	-4.123347324469835e-06	4.123347324469835e-06	simulated_no_delay	2018-01-01	2019-01-01	12.0	none
A.6.7.4	0.000318	6.692389341804038e-05	6	0.0	0	-6.692389341804038e-05	6.692389341804038e-05	simulated_no_delay	2018-01-01	2019-01-01	12.0	none
A.6.7.4.1	0.00030199999999999997	6.690156237608956e-05	5	0.0	0	-6.690156237608956e-05	6.690156237608956e-05	simulated_no_delay	2018-01-01	2019-01-01	12.0	none
A.7.4	0.984538	0.9998888348645546	609	0.999979	630	9.016513544535254e-05	9.016513544535254e-05	simulated_no_delay	2018-01-01	2019-01-01	12.0	none
A.7.4.1	0.0031	0.00014814800838437533	11	0.0	0	-0.00014814800838437533	0.00014814800838437533	simulated_no_delay	2018-01-01	2019-01-01	12.0	none
A.7.4.2	0.426111	0.38076594354184684	242	0.200189	170	-0.18057694354184683	0.18057694354184683	simulated_no_delay	2018-01-01	2019-01-01	12.0	none
A.7.4.2.1	0.036201	0.010954256260104503	25	0.0	0	-0.010954256260104503	0.010954256260104503	simulated_no_delay	2018-01-01	2019-01-01	12.0	none
A.7.4.2.2	0.379562	0.3686796851596024	198	0.200189	170	-0.16849068515960242	0.16849068515960242	simulated_no_delay	2018-01-01	2019-01-01	12.0	none
A.7.4.2.2.1	0.011137000000000001	0.0182988001158389	4	0.001838	5	-0.016460800115838902	0.016460800115838902	simulated_no_delay	2018-01-01	2019-01-01	12.0	none
A.7.4.2.2.2	0.047512	0.011858528676013412	28	0.0	0	-0.011858528676013412	0.011858528676013412	simulated_no_delay	2018-01-01	2019-01-01	12.0	none
A.7.4.2.2.3	0.038397	0.030252774813835495	19	0.048807	32	0.018554225186164508	0.018554225186164508	simulated_no_delay	2018-01-01	2019-01-01	12.0	none
A.7.4.2.2.5	0.072311	0.09262492132379667	19	0.040227	41	-0.05239792132379667	0.05239792132379667	simulated_no_delay	2018-01-01	2019-01-01	12.0	none
[truncated: 30,800 more rows]
