# Supplementary material for: Timely vaccine strain selection and genomic surveillance improve evolutionary forecast accuracy of seasonal influenza A/H3N2
Source: eLife. 2025 Dec 4;14:RP104282. doi: 10.7554/eLife.104282 (PMC12677901; doi:10.7554/eLife.104282)
Supplement: Figure 4—source code 1. [file elife-104282-fig4-code1.zip › eLife-VOR-RA-2024-104282/plotforecastcladefrequencyerrorsbydelaytypeandhorizonforpopulation.py.ipynb]

# %% [markdown]
# Plot clade frequency errors by delay type and forecast horizon for a given population type

# %% [code]
import matplotlib as mpl
import matplotlib.pyplot as plt
import numpy as np
import pandas as pd
from scipy.stats import linregress
import seaborn as sns

# %% [code]
sns.set_style("ticks")

# %% [code]
# Display figures at a reasonable default size.
mpl.rcParams['figure.figsize'] = (6, 4)

# Disable top and right spines.
mpl.rcParams['axes.spines.top'] = False
mpl.rcParams['axes.spines.right'] = False
    
# Display and save figures at higher resolution for presentations and manuscripts.
mpl.rcParams['savefig.dpi'] = 300
mpl.rcParams['figure.dpi'] = 150

# Display text at sizes large enough for presentations and manuscripts.
mpl.rcParams['font.weight'] = "normal"
mpl.rcParams['axes.labelweight'] = "normal"
mpl.rcParams['font.size'] = 14
mpl.rcParams['axes.labelsize'] = 14
mpl.rcParams['legend.fontsize'] = 12
mpl.rcParams['xtick.labelsize'] = 14
mpl.rcParams['ytick.labelsize'] = 14

mpl.rc('text', usetex=False)

# %% [code]
realistic_delay_type = snakemake.params.realistic_delay_type

# %% [code]
delay_order = ("none", "ideal", realistic_delay_type)

# %% [code]
large_frequency_lower_threshold = snakemake.params.large_frequency_lower_threshold

# %% [code]
large_frequency_upper_threshold = snakemake.params.large_frequency_upper_threshold

# %% [markdown]
## Load clade frequencies

# %% [code]
frequencies = pd.read_csv(
    snakemake.input.frequencies,
    parse_dates=["timepoint", "future_timepoint"],
).rename(
    columns={"delta_month": "horizon"},
)

# %% [code]
frequencies["horizon"] = frequencies["horizon"].astype(int)

# %% [code]
frequencies["frequency"] = frequencies["frequency"] * 100

# %% [code]
frequencies["projected_frequency"] = frequencies["projected_frequency"] * 100

# %% [code]
frequencies["observed_frequency"] = frequencies["observed_frequency"] * 100

# %% [code]
frequencies["forecast_error"] = frequencies["forecast_error"] * 100

# %% [code]
frequencies["absolute_forecast_error"] = frequencies["absolute_forecast_error"] * 100

# %% [code]
frequencies.head(20)

# %% [code]
frequencies.shape

# %% [markdown]
## Annotate initial frequency without delay to all clades

# %% [code]
frequencies_without_delay = frequencies.loc[
    frequencies["delay_type"] == "none",
    ("clade_membership", "timepoint", "frequency")
].drop_duplicates()

# %% [code]
frequencies_without_delay.shape

# %% [code]
frequencies_without_delay = frequencies_without_delay.rename(
    columns={"frequency": "frequency_without_delay"},
)

# %% [code]
frequencies_without_delay.head()

# %% [code]
frequencies_without_delay.query("(clade_membership == 'A.6')")

# %% [code]
frequencies.shape

# %% [code]
frequencies = frequencies.merge(
    frequencies_without_delay,
    how="left",
    on=["timepoint", "clade_membership"],
)

# %% [code]
pd.isnull(frequencies["frequency_without_delay"]).sum()

# %% [code]
frequencies["frequency_without_delay"] = frequencies["frequency_without_delay"].fillna(0)

# %% [code]
frequencies.head()

# %% [code]
frequencies.loc[:, ["frequency_without_delay", "frequency"]]

# %% [code]
frequencies[frequencies["frequency_without_delay"] < 10.0]

# %% [code]
frequencies[frequencies["frequency_without_delay"] >= 10.0].shape

# %% [code]
frequencies[
    (frequencies["timepoint"] == "2011-04-01") &
    (frequencies["future_timepoint"] == "2011-07-01") &
    (frequencies["delay_type"] == "none")
]

# %% [code]
frequencies.shape

# %% [code]
(frequencies["frequency"] >= 95.0).sum()

# %% [code]
(frequencies["frequency"] >= 1.0).sum()

# %% [code]
(frequencies["frequency"] >= 5.0).sum()

# %% [code]
(frequencies["frequency"] >= 10.0).sum()

# %% [code]
frequencies["frequency"].max()

# %% [code]
frequencies["frequency"].min()

# %% [code]
((frequencies["frequency"] > 10.0) & (frequencies["frequency"] < 95.0)).sum()

# %% [code]
((frequencies["frequency_without_delay"] > 10.0) & (frequencies["frequency_without_delay"] < 95.0)).sum()

# %% [code]
((frequencies["frequency_without_delay"] == 0) & (frequencies["observed_frequency"] == 0)).sum()

# %% [code]
((frequencies["frequency"] == 0) & (frequencies["observed_frequency"] == 0)).sum()

# %% [code]
distinct_large_clades_with_delay = set(frequencies.loc[
    (frequencies["frequency"] > 10.0),
    "clade_membership"
].drop_duplicates().values)

# %% [code]
distinct_large_clades_without_delay = set(frequencies.loc[
    (frequencies["frequency_without_delay"] > 10.0),
    "clade_membership"
].drop_duplicates().values)

# %% [code]
len(distinct_large_clades_with_delay)

# %% [code]
len(distinct_large_clades_without_delay)

# %% [code]
distinct_large_clades_with_delay - distinct_large_clades_without_delay

# %% [code]
distinct_large_clades_without_delay - distinct_large_clades_with_delay

# %% [code]
frequencies[frequencies["clade_membership"].isin(distinct_large_clades_with_delay - distinct_large_clades_without_delay)]

# %% [markdown]
## Plot clade frequency errors by delay type and forecast horizon

# %% [code]
fig, ax = plt.subplots(1, 1, figsize=(6, 4), dpi=300)

sns.boxplot(
    x="horizon",
    y="forecast_error",
    hue="delay_type",
    hue_order=delay_order,
    data=frequencies,
    color="#CCCCCC",
    fliersize=0.0,
    ax=ax,
)
sns.stripplot(
    x="horizon",
    y="forecast_error",
    hue="delay_type",
    data=frequencies,
    hue_order=delay_order,
    alpha=0.35,
    ax=ax,
    dodge=True,
)

ax.axhline(
    y=0,
    color="#000000",
    zorder=-10,
    linewidth=1,
)

ax.text(
    0.5,
    0.95,
    "underestimated",
    horizontalalignment='center',
    verticalalignment='center',
    transform=ax.transAxes,
)

ax.text(
    0.5,
    0.05,
    "overestimated",
    horizontalalignment='center',
    verticalalignment='center',
    transform=ax.transAxes,
)

handles, labels = ax.get_legend_handles_labels()

ax.legend(
    handles=handles[3:],
    labels=labels[3:],
    loc="lower left",
    title="Lag type",
    frameon=False,
)
ax.set_xlabel("Forecast horizon (months)")
ax.set_ylabel("Clade frequency error (all clades)")

sns.despine()
plt.tight_layout()

# %% [code]
timepoint_frequencies = frequencies.query("(timepoint == '2011-04-01') & (future_timepoint == '2011-07-01')")

# %% [code]
timepoint_frequencies_no_delay = timepoint_frequencies.query("delay_type == 'none'")

# %% [code]
timepoint_frequencies_realistic_delay = timepoint_frequencies.query("delay_type == 'realistic'")

# %% [code]
timepoint_frequencies_no_delay.sort_values("frequency")

# %% [code]
timepoint_frequencies_no_delay.shape

# %% [code]
(timepoint_frequencies_no_delay["frequency"] < 10.0).sum()

# %% [code]
(timepoint_frequencies_no_delay["frequency"] >= 10.0).sum()

# %% [code]
timepoint_frequencies_realistic_delay.sort_values("frequency")

# %% [code]
timepoint_frequencies_realistic_delay.shape

# %% [code]
(timepoint_frequencies_realistic_delay["frequency"] < 10.0).sum()

# %% [code]
(timepoint_frequencies_realistic_delay["frequency"] >= 10.0).sum()

# %% [code]
frequencies.groupby([
    "horizon",
    "delay_type"
]).aggregate({
    "forecast_error": ["mean", "median", "std"],
})

# %% [markdown]
Plot clade frequency errors for larger clades only.

# %% [code]
large_frequency_lower_threshold

# %% [code]
large_frequency_upper_threshold

# %% [code]
small_frequencies = frequencies.query(
    f"(frequency > 0) & (frequency < {large_frequency_lower_threshold})"
).copy()

# %% [code]
small_frequencies.shape

# %% [code]
fig, ax = plt.subplots(1, 1, figsize=(7, 5), dpi=300)

sns.violinplot(
    x="horizon",
    y="forecast_error",
    hue="delay_type",
    hue_order=delay_order,
    data=small_frequencies,
    palette=["#FFFFFF"] * len(delay_order),
    inner="quartile",
    cut=0,
    ax=ax,
)
sns.stripplot(
    x="horizon",
    y="forecast_error",
    hue="delay_type",
    data=small_frequencies,
    hue_order=delay_order,
    alpha=0.25,
    ax=ax,
    dodge=True,
)

ax.axhline(
    y=0,
    color="#000000",
    zorder=-10,
    linewidth=1,
)

ax.text(
    0.5,
    0.97,
    "underestimated",
    horizontalalignment='center',
    verticalalignment='center',
    transform=ax.transAxes,
)

ax.text(
    0.5,
    0.05,
    "overestimated",
    horizontalalignment='center',
    verticalalignment='center',
    transform=ax.transAxes,
)

handles, labels = ax.get_legend_handles_labels()
for handle in handles:
    handle.set_alpha(1)

ax.legend(
    handles=handles[3:],
    labels=labels[3:],
    loc="lower left",
    title="Lag type",
    frameon=False,
)
ax.set_xlabel("Forecast horizon (months)")
ax.set_ylabel(r"""Clade frequency error
(initial frequency $<$ {large_frequency_lower_threshold}%)""".format(
    large_frequency_lower_threshold=int(large_frequency_lower_threshold),
))

y_ticks = ax.get_yticks()[1:-1]
y_tick_labels = [f"{tick:.0f}%" for tick in y_ticks]
ax.set_yticks(
    ticks=y_ticks,
    labels=y_tick_labels,
)

sns.despine()
plt.tight_layout()

#plt.savefig(snakemake.output.small_clade_forecast_frequency_errors_by_delay_and_horizon)

# %% [code]
large_frequencies = frequencies.query(
    f"(frequency >= {large_frequency_lower_threshold}) & (frequency <= {large_frequency_upper_threshold})"
).copy()

# %% [code]
large_frequencies["frequency"].describe()

# %% [code]
large_frequencies.shape

# %% [code]
fig, ax = plt.subplots(1, 1, figsize=(7, 5), dpi=300)

sns.violinplot(
    x="horizon",
    y="forecast_error",
    hue="delay_type",
    hue_order=delay_order,
    data=large_frequencies,
    palette=["#FFFFFF"] * len(delay_order),
    inner="quartile",
    cut=0,
    ax=ax,
)

sns.stripplot(
    x="horizon",
    y="forecast_error",
    hue="delay_type",
    data=large_frequencies,
    hue_order=delay_order,
    alpha=0.25,
    ax=ax,
    dodge=True,
)

ax.axhline(
    y=0,
    color="#000000",
    zorder=-10,
    linewidth=1,
)

ax.text(
    0.5,
    0.97,
    "underestimated",
    horizontalalignment='center',
    verticalalignment='center',
    transform=ax.transAxes,
)

ax.text(
    0.5,
    0.05,
    "overestimated",
    horizontalalignment='center',
    verticalalignment='center',
    transform=ax.transAxes,
)

handles, labels = ax.get_legend_handles_labels()
for handle in handles:
    handle.set_alpha(1)

ax.legend(
    handles=handles[3:],
    labels=labels[3:],
    loc="lower left",
    title="Lag type",
    frameon=False,
)
ax.set_xlabel("Forecast horizon (months)")
ax.set_ylabel(r"""Clade frequency error
(initial frequency $\geq$ {large_frequency_lower_threshold}%)""".format(
    large_frequency_lower_threshold=int(large_frequency_lower_threshold),
))

y_ticks = ax.get_yticks()[1:-1]
y_tick_labels = [f"{tick:.0f}%" for tick in y_ticks]
ax.set_yticks(
    ticks=y_ticks,
    labels=y_tick_labels,
)

sns.despine()
plt.tight_layout()

#plt.savefig(snakemake.output.forecast_frequency_errors_by_delay_and_horizon)

# %% [code]
small_frequencies.head()

# %% [code]


# %% [code]
fig, (ax_small, ax_large) = plt.subplots(2, 1, figsize=(7, 8), dpi=300, sharex=True)

# Panel A: Small clades
ax_small = sns.violinplot(
    x="horizon",
    y="absolute_forecast_error",
    hue="delay_type",
    hue_order=delay_order,
    data=small_frequencies,
    palette=["#FFFFFF"] * len(delay_order),
    inner="quartile",
    cut=0,
    ax=ax_small,
)

ax_small = sns.stripplot(
    x="horizon",
    y="absolute_forecast_error",
    hue="delay_type",
    data=small_frequencies,
    hue_order=delay_order,
    alpha=0.25,
    ax=ax_small,
    dodge=True,
)

ax_small.axhline(
    y=0,
    color="#000000",
    zorder=-10,
    linewidth=1,
)

handles, labels = ax_small.get_legend_handles_labels()
for handle in handles:
    handle.set_alpha(1)

ax_small.legend(
    handles=handles[3:],
    labels=labels[3:],
    loc="upper left",
    title="Lag type",
    frameon=False,
)

ax_small.set_ylabel(r"""Small clade absolute frequency error
(initial frequency $<$ {large_frequency_lower_threshold}%)""".format(
    large_frequency_lower_threshold=int(large_frequency_lower_threshold),
))

y_ticks = ax_small.get_yticks()[1:-1]
y_tick_labels = [f"{tick:.0f}%" for tick in y_ticks]
ax_small.set_yticks(
    ticks=y_ticks,
    labels=y_tick_labels,
)

# Panel B: Large clades

ax_large = sns.violinplot(
    x="horizon",
    y="absolute_forecast_error",
    hue="delay_type",
    hue_order=delay_order,
    data=large_frequencies,
    palette=["#FFFFFF"] * len(delay_order),
    inner="quartile",
    cut=0,
    ax=ax_large,
    legend=False,
)

ax_large = sns.stripplot(
    x="horizon",
    y="absolute_forecast_error",
    hue="delay_type",
    data=large_frequencies,
    hue_order=delay_order,
    alpha=0.25,
    ax=ax_large,
    dodge=True,
    legend=False,
)

ax_large.axhline(
    y=0,
    color="#000000",
    zorder=-10,
    linewidth=1,
)

ax_large.set_xlabel("Forecast horizon (months)")
ax_large.set_ylabel(r"""Large clade absolute frequency error
(initial frequency $\geq$ {large_frequency_lower_threshold}%)""".format(
    large_frequency_lower_threshold=int(large_frequency_lower_threshold),
))

y_ticks = ax_large.get_yticks()[1:-1]
y_tick_labels = [f"{tick:.0f}%" for tick in y_ticks]
ax_large.set_yticks(
    ticks=y_ticks,
    labels=y_tick_labels,
)

# Annotate panel labels.
panel_labels_dict = {
    "weight": "bold",
    "size": 14
}
plt.figtext(0.0, 0.97, "A", **panel_labels_dict)
plt.figtext(0.0, 0.5, "B", **panel_labels_dict)

sns.despine()
plt.tight_layout()

plt.savefig(snakemake.output.absolute_forecast_frequency_errors_by_delay_and_horizon)

# %% [code]
fig, (ax_small, ax_large) = plt.subplots(2, 1, figsize=(7, 8), dpi=300, sharex=True)

# Panel A: Small clades
ax_small = sns.violinplot(
    x="horizon",
    y="forecast_error",
    hue="delay_type",
    hue_order=delay_order,
    data=small_frequencies,
    palette=["#FFFFFF"] * len(delay_order),
    inner="quartile",
    cut=0,
    ax=ax_small,
)

ax_small = sns.stripplot(
    x="horizon",
    y="forecast_error",
    hue="delay_type",
    data=small_frequencies,
    hue_order=delay_order,
    alpha=0.25,
    ax=ax_small,
    dodge=True,
)

ax_small.axhline(
    y=0,
    color="#000000",
    zorder=-10,
    linewidth=1,
)

ax_small.text(
    0.5,
    0.98,
    "underestimated",
    horizontalalignment='center',
    verticalalignment='center',
    transform=ax_small.transAxes,
)

ax_small.text(
    0.5,
    0.05,
    "overestimated",
    horizontalalignment='center',
    verticalalignment='center',
    transform=ax_small.transAxes,
)

handles, labels = ax_small.get_legend_handles_labels()
for handle in handles:
    handle.set_alpha(1)

ax_small.legend(
    handles=handles[3:],
    labels=labels[3:],
    loc="lower left",
    title="Lag type",
    frameon=False,
)

ax_small.set_ylabel(r"""Small clade frequency error
(initial frequency $<$ {large_frequency_lower_threshold}%)""".format(
    large_frequency_lower_threshold=int(large_frequency_lower_threshold),
))

y_ticks = ax_small.get_yticks()[1:-1]
y_tick_labels = [f"{tick:.0f}%" for tick in y_ticks]
ax_small.set_yticks(
    ticks=y_ticks,
    labels=y_tick_labels,
)

# Panel B: Large clades

ax_large = sns.violinplot(
    x="horizon",
    y="forecast_error",
    hue="delay_type",
    hue_order=delay_order,
    data=large_frequencies,
    palette=["#FFFFFF"] * len(delay_order),
    inner="quartile",
    cut=0,
    ax=ax_large,
    legend=False,
)

ax_large = sns.stripplot(
    x="horizon",
    y="forecast_error",
    hue="delay_type",
    data=large_frequencies,
    hue_order=delay_order,
    alpha=0.25,
    ax=ax_large,
    dodge=True,
    legend=False,
)

ax_large.axhline(
    y=0,
    color="#000000",
    zorder=-10,
    linewidth=1,
)

ax_large.text(
    0.5,
    0.98,
    "underestimated",
    horizontalalignment='center',
    verticalalignment='center',
    transform=ax_large.transAxes,
)

ax_large.text(
    0.5,
    0.05,
    "overestimated",
    horizontalalignment='center',
    verticalalignment='center',
    transform=ax_large.transAxes,
)

ax_large.set_xlabel("Forecast horizon (months)")
ax_large.set_ylabel(r"""Large clade frequency error
(initial frequency $\geq$ {large_frequency_lower_threshold}%)""".format(
    large_frequency_lower_threshold=int(large_frequency_lower_threshold),
))

y_ticks = ax_large.get_yticks()[1:-1]
y_tick_labels = [f"{tick:.0f}%" for tick in y_ticks]
ax_large.set_yticks(
    ticks=y_ticks,
    labels=y_tick_labels,
)

# Annotate panel labels.
panel_labels_dict = {
    "weight": "bold",
    "size": 14
}
plt.figtext(0.0, 0.97, "A", **panel_labels_dict)
plt.figtext(0.0, 0.5, "B", **panel_labels_dict)

sns.despine()
plt.tight_layout()

plt.savefig(snakemake.output.forecast_frequency_errors_by_delay_and_horizon)

# %% [code]
table_template_header = r"""
\begin{tabular*}{1.0\textwidth}{rrrrrrrrrr}
\toprule
        &            & \multicolumn{5}{c}{Clade frequency error (\%)} & \multicolumn{3}{c}{Absolute frequency error (\%)} \\
Horizon & Lag type & Mean & Median & Std Dev & Min & Max & Mean & Median & Std Dev \\
\midrule
"""
table_template_row = r"{horizon} & {delay_type} & {mean:.0f} & {median:.0f} & {std:.0f} & {min:.0f} & {max:.0f} & {absolute_mean:.0f} & {absolute_median:.0f} & {absolute_std:.0f} \\"

total_absolute_table_template_header = r"""
\begin{tabular*}{0.7\textwidth}{rrrrrrr}
\toprule
        &            & \multicolumn{5}{c}{Total absolute clade frequency error (\%)} \\
Horizon & Lag type & Mean & Median & Std Dev & Min & Max \\
\midrule
"""
total_absolute_table_template_row = r"{horizon} & {delay_type} & {mean:.0f} & {median:.0f} & {std:.0f} & {min:.0f} & {max:.0f} \\"

table_template_footer = r"""
\bottomrule
\end{tabular*}
"""

# %% [code]
large_frequencies_errors_summary = large_frequencies.groupby(["horizon", "delay_type"], sort=False).agg({
    "forecast_error": ["mean", "median", "std", "min", "max"],
}).round(0).astype(int)

# %% [code]
large_frequencies_errors_summary.columns = [
    column[1]
    for column in large_frequencies_errors_summary.columns
]

# %% [code]
large_frequencies_errors_summary = large_frequencies_errors_summary.reset_index()

# %% [code]
large_frequencies_errors_summary

# %% [code]
large_frequencies_abs_errors_summary = large_frequencies.groupby(["horizon", "delay_type"], sort=False).agg({
    "absolute_forecast_error": ["mean", "median", "std"],
}).round(0)

# %% [code]
large_frequencies_abs_errors_summary.columns = [
    f"absolute_{column[1]}"
    for column in large_frequencies_abs_errors_summary.columns
]

# %% [code]
large_frequencies_abs_errors_summary = large_frequencies_abs_errors_summary.reset_index()

# %% [code]
large_frequencies_abs_errors_summary

# %% [code]
large_frequencies_errors_summary = large_frequencies_errors_summary.merge(
    large_frequencies_abs_errors_summary,
    on=["horizon", "delay_type"],
)

# %% [code]
with open(snakemake.output.forecast_frequency_errors_summary_table, "w", encoding="utf-8") as oh:
    oh.write(table_template_header + "\n")
    
    for record in large_frequencies_errors_summary.to_dict(orient="records"):
        oh.write(table_template_row.format(**record) + "\n")
    
    oh.write(table_template_footer + "\n")

# %% [markdown]
## Plot total absolute forecast errors

Sum absolute forecast errors per future timepoint across all clades and plot by horizon and delay.

# %% [code]
frequencies

# %% [code]
total_absolute_forecast_errors = frequencies.groupby([
    "timepoint",
    "future_timepoint",
    "horizon",
    "delay_type",
]).aggregate({
    "absolute_forecast_error": "sum",
}).reset_index().rename(
    columns={
        "absolute_forecast_error": "total_absolute_forecast_error",
    }
)

# %% [code]
total_absolute_forecast_errors

# %% [code]
fig, ax = plt.subplots(1, 1, figsize=(7, 5), dpi=300)

sns.violinplot(
    x="horizon",
    y="total_absolute_forecast_error",
    hue="delay_type",
    hue_order=delay_order,
    data=total_absolute_forecast_errors,
    palette=["#FFFFFF"] * len(delay_order),
    inner="quartile",
    cut=0,
    ax=ax,
)

sns.stripplot(
    x="horizon",
    y="total_absolute_forecast_error",
    hue="delay_type",
    data=total_absolute_forecast_errors,
    hue_order=delay_order,
    alpha=0.25,
    ax=ax,
    dodge=True,
)

ax.axhline(
    y=0,
    color="#000000",
    zorder=-10,
    linewidth=1,
)

handles, labels = ax.get_legend_handles_labels()
for handle in handles:
    handle.set_alpha(1)

ax.legend(
    handles=handles[3:],
    labels=labels[3:],
    loc="upper left",
    title="Lag type",
    frameon=False,
)
ax.set_xlabel("Forecast horizon (months)")
ax.set_ylabel("Total absolute clade frequency error")

y_ticks = ax.get_yticks()[1:-1]
y_tick_labels = [f"{tick:.0f}%" for tick in y_ticks]
ax.set_yticks(
    ticks=y_ticks,
    labels=y_tick_labels,
)

sns.despine()
plt.tight_layout()

plt.savefig(snakemake.output.total_absolute_forecast_frequency_errors_by_delay_and_horizon)

# %% [code]
large_frequencies_total_abs_errors_summary = total_absolute_forecast_errors.groupby(
    ["horizon", "delay_type"],
    sort=False,
).agg({
    "total_absolute_forecast_error": ["mean", "median", "std", "min", "max"],
}).round(0)

# %% [code]
large_frequencies_total_abs_errors_summary.columns = [
    column[1]
    for column in large_frequencies_total_abs_errors_summary.columns
]

# %% [code]
large_frequencies_total_abs_errors_summary = large_frequencies_total_abs_errors_summary.reset_index()

# %% [code]
with open(snakemake.output.total_absolute_forecast_frequency_errors_summary_table, "w", encoding="utf-8") as oh:
    oh.write(total_absolute_table_template_header + "\n")
    
    for record in large_frequencies_total_abs_errors_summary.to_dict(orient="records"):
        oh.write(total_absolute_table_template_row.format(**record) + "\n")
    
    oh.write(table_template_footer + "\n")

# %% [code]
large_frequencies_total_abs_errors_summary

# %% [markdown]
## Plot effect of interventions on total absolute clade frequency error by timepoint and clade

# %% [code]
total_absolute_forecast_errors.head()

# %% [code]
status_quo = total_absolute_forecast_errors.query(
    f"(horizon == 12) & (delay_type == '{realistic_delay_type}')"
).loc[
    :,
    ("future_timepoint", "total_absolute_forecast_error")
].copy()

# %% [code]
status_quo["intervention"] = "status_quo"

# %% [code]
status_quo.head()

# %% [code]
status_quo.shape

# %% [code]
improved_vaccine_dev = total_absolute_forecast_errors.query(
    f"(horizon == 6) & (delay_type == '{realistic_delay_type}')"
).loc[
    :,
    ("future_timepoint", "total_absolute_forecast_error")
].copy()

# %% [code]
improved_vaccine_dev["intervention"] = "improved_vaccine"

# %% [code]
improved_vaccine_dev.head()

# %% [code]
improved_vaccine_dev.shape

# %% [code]
improved_surveillance = total_absolute_forecast_errors.query(
    "(horizon == 12) & (delay_type == 'ideal')"
).loc[
    :,
    ("future_timepoint", "total_absolute_forecast_error")
].copy()

# %% [code]
improved_surveillance["intervention"] = "improved_surveillance"

# %% [code]
improved_surveillance.head()

# %% [code]
improved_surveillance.shape

# %% [code]
improved_vaccine_and_surveillance = total_absolute_forecast_errors.query(
    "(horizon == 6) & (delay_type == 'ideal')"
).loc[
    :,
    ("future_timepoint", "total_absolute_forecast_error")
].copy()

# %% [code]
improved_vaccine_and_surveillance["intervention"] = "improved_vaccine_and_surveillance"

# %% [code]
improved_vaccine_and_surveillance.head()

# %% [code]
improved_vaccine_and_surveillance.shape

# %% [code]
interventions = pd.concat([
    status_quo,
    improved_vaccine_dev,
    improved_surveillance,
    improved_vaccine_and_surveillance,
])

# %% [code]
interventions.head()

# %% [code]
interventions.pivot_table(
    index=["future_timepoint"],
    columns=["intervention"],
    values="total_absolute_forecast_error",
)

# %% [code]
interventions_by_timepoint = interventions.pivot_table(
    index=["future_timepoint"],
    columns=["intervention"],
    values="total_absolute_forecast_error",
).dropna()

# %% [code]
interventions_by_timepoint

# %% [code]
interventions_by_timepoint["status_quo_vs_improved_vaccine"] = (
    interventions_by_timepoint["status_quo"] - interventions_by_timepoint["improved_vaccine"]
)

# %% [code]
interventions_by_timepoint["status_quo_vs_improved_surveillance"] = (
    interventions_by_timepoint["status_quo"] - interventions_by_timepoint["improved_surveillance"]
)

# %% [code]
interventions_by_timepoint["status_quo_vs_improved_vaccine_and_surveillance"] = (
    interventions_by_timepoint["status_quo"] - interventions_by_timepoint["improved_vaccine_and_surveillance"]
)

# %% [code]
interventions_by_timepoint.reset_index()

# %% [code]
differences_in_error_by_intervention = interventions_by_timepoint.reset_index().melt(
    id_vars=[
        "future_timepoint",
    ],
    value_vars=[
        "status_quo_vs_improved_vaccine",
        "status_quo_vs_improved_surveillance",
        "status_quo_vs_improved_vaccine_and_surveillance",
    ],
    value_name="difference_in_total_absolute_forecast_error",
)

# %% [code]
differences_in_error_by_intervention.head()

# %% [code]
differences_in_error_by_intervention["intervention_name"] = differences_in_error_by_intervention["intervention"].apply(
    lambda intervention: " ".join(intervention.replace("status_quo_vs_", "").split("_"))
)

# %% [code]
differences_in_error_by_intervention.shape

# %% [code]
intervention_order = [
    "improved vaccine",
    "improved surveillance",
    "improved vaccine and surveillance",
]

# %% [code]
fig, ax = plt.subplots(1, 1, figsize=(10, 5), dpi=300)

sns.violinplot(
    x="intervention_name",
    y="difference_in_total_absolute_forecast_error",
    data=differences_in_error_by_intervention,
    order=intervention_order,
    color="#FFFFFF",
    cut=0,
    inner="quartile",
    ax=ax,
)
sns.stripplot(
    x="intervention_name",
    y="difference_in_total_absolute_forecast_error",
    data=differences_in_error_by_intervention,
    order=intervention_order,
    color="#000000",    
    alpha=0.35,
    ax=ax,
    dodge=True,
)

ax.axhline(
    y=0,
    color="#000000",
    zorder=-10,
    linewidth=1,
)

ax.set_xlabel("Intervention")
ax.set_ylabel("Difference in total absolute clade frequency\nerror per timepoint (status quo - intervention)")

ax.set_ylim(
    bottom=differences_in_error_by_intervention["difference_in_total_absolute_forecast_error"].min() - 50,
)

ax.text(
    0.5,
    0.95,
    "more accurate",
    horizontalalignment='center',
    verticalalignment='center',
    transform=ax.transAxes,
)

ax.text(
    0.5,
    0.05,
    "less accurate",
    horizontalalignment='center',
    verticalalignment='center',
    transform=ax.transAxes,
)

y_ticks = ax.get_yticks()[1:-1]
y_tick_labels = [f"{tick:.0f}%" for tick in y_ticks]
ax.set_yticks(
    ticks=y_ticks,
    labels=y_tick_labels,
)

sns.despine()
plt.tight_layout()

plt.savefig(snakemake.output.effects_of_realistic_interventions)

# %% [code]
differences_in_error_by_intervention["intervention_name"].drop_duplicates()

# %% [code]
differences_in_error_by_intervention.to_csv(
    snakemake.output.effects_of_realistic_interventions_source_table,
    index=False,
)

# %% [code]
differences_in_error_by_intervention["intervention_improved_forecast"] = (
    differences_in_error_by_intervention["difference_in_total_absolute_forecast_error"] > 0
)

# %% [code]
differences_in_error_by_intervention.head()

# %% [code]
intervention_summary = differences_in_error_by_intervention.groupby("intervention_name", sort=False).agg({
    "difference_in_total_absolute_forecast_error": ["mean", "median", "std"],
    "intervention_improved_forecast": ["sum", "count"],
}).round(0)

# %% [code]
intervention_summary

# %% [code]
intervention_summary.columns = [
    column[1]
    for column in intervention_summary.columns
]

# %% [code]
intervention_summary = intervention_summary.reset_index()

# %% [code]
intervention_summary["proportion_improved"] = (intervention_summary["sum"] / intervention_summary["count"]).round(2)

# %% [code]
intervention_summary = intervention_summary.drop(
    columns=["count"],
).rename(
    columns={"sum": "total_improved"}
)

# %% [code]
intervention_summary

# %% [code]
intervention_summary["mean"] = intervention_summary["mean"].round(0)

# %% [code]
intervention_summary["median"] = intervention_summary["median"].round(0)

# %% [code]
intervention_summary["std"] = intervention_summary["std"].round(0)

# %% [code]
intervention_table_template_header = r"""
\begin{tabular*}{1.0\textwidth}{rrrrrr}
\toprule
             & \multicolumn{3}{c}{Forecast accuracy improvement (\%)} & \multicolumn{2}{c}{Timepoints improved} \\
Intervention & Mean & Median & Std Dev & Total & Proportion \\
\midrule
"""

intervention_table_template_row = r"{intervention_name} & {mean:.0f} & {median:.0f} & {std:.0f} & {total_improved} & {proportion_improved:.2f} \\"

intervention_table_template_footer = r"""
\bottomrule
\end{tabular*}
"""

# %% [code]
with open(snakemake.output.effects_of_realistic_interventions_summary_table, "w", encoding="utf-8") as oh:
    oh.write(intervention_table_template_header + "\n")
    
    for record in intervention_summary.to_dict(orient="records"):
        oh.write(intervention_table_template_row.format(**record) + "\n")
    
    oh.write(intervention_table_template_footer + "\n")
