# Supplementary material for: Timely vaccine strain selection and genomic surveillance improve evolutionary forecast accuracy of seasonal influenza A/H3N2
Source: eLife. 2025 Dec 4;14:RP104282. doi: 10.7554/eLife.104282 (PMC12677901; doi:10.7554/eLife.104282)
Supplement: Figure 5—source data 1. [file elife-104282-fig5-data1.zip › h3n2_effects_of_realistic_interventions.csv]

future_timepoint	intervention	difference_in_total_absolute_forecast_error	intervention_name
2012-04-01	status_quo_vs_improved_vaccine	192.00326119899162	improved vaccine
2012-07-01	status_quo_vs_improved_vaccine	309.01119544620497	improved vaccine
2012-10-01	status_quo_vs_improved_vaccine	60.46428245411565	improved vaccine
2013-01-01	status_quo_vs_improved_vaccine	-22.97191265692919	improved vaccine
2013-04-01	status_quo_vs_improved_vaccine	9.246584307888497	improved vaccine
2013-07-01	status_quo_vs_improved_vaccine	-2.4953395018909674	improved vaccine
2013-10-01	status_quo_vs_improved_vaccine	35.410321690140336	improved vaccine
2014-01-01	status_quo_vs_improved_vaccine	-20.868975733354645	improved vaccine
2014-04-01	status_quo_vs_improved_vaccine	-1.4245552781013373	improved vaccine
2014-07-01	status_quo_vs_improved_vaccine	9.279563951136439	improved vaccine
2014-10-01	status_quo_vs_improved_vaccine	-38.631296938783024	improved vaccine
2015-01-01	status_quo_vs_improved_vaccine	153.82624291915576	improved vaccine
2015-04-01	status_quo_vs_improved_vaccine	68.66137281136412	improved vaccine
2015-07-01	status_quo_vs_improved_vaccine	127.19974822797198	improved vaccine
2015-10-01	status_quo_vs_improved_vaccine	260.9280411403861	improved vaccine
2016-01-01	status_quo_vs_improved_vaccine	122.29010414091589	improved vaccine
2016-04-01	status_quo_vs_improved_vaccine	-40.58915696728063	improved vaccine
2016-07-01	status_quo_vs_improved_vaccine	-27.881596960956557	improved vaccine
2016-10-01	status_quo_vs_improved_vaccine	65.17131726217207	improved vaccine
2017-01-01	status_quo_vs_improved_vaccine	48.67499688591498	improved vaccine
2017-04-01	status_quo_vs_improved_vaccine	-137.14803632514287	improved vaccine
2017-07-01	status_quo_vs_improved_vaccine	-85.4310860999991	improved vaccine
2017-10-01	status_quo_vs_improved_vaccine	68.39350841639703	improved vaccine
2018-01-01	status_quo_vs_improved_vaccine	78.20135983566769	improved vaccine
2018-04-01	status_quo_vs_improved_vaccine	77.86939364766562	improved vaccine
2018-07-01	status_quo_vs_improved_vaccine	149.99083667852267	improved vaccine
2018-10-01	status_quo_vs_improved_vaccine	-1.6724126983718008	improved vaccine
2019-01-01	status_quo_vs_improved_vaccine	-190.67471252956466	improved vaccine
2019-04-01	status_quo_vs_improved_vaccine	-20.24361041070668	improved vaccine
2019-07-01	status_quo_vs_improved_vaccine	146.6554833025599	improved vaccine
2019-10-01	status_quo_vs_improved_vaccine	244.85297576579626	improved vaccine
2012-04-01	status_quo_vs_improved_surveillance	-26.57836559492398	improved surveillance
2012-07-01	status_quo_vs_improved_surveillance	66.72521202088171	improved surveillance
2012-10-01	status_quo_vs_improved_surveillance	-2.9815042536093017	improved surveillance
2013-01-01	status_quo_vs_improved_surveillance	-34.43514240003216	improved surveillance
2013-04-01	status_quo_vs_improved_surveillance	14.931166929263725	improved surveillance
2013-07-01	status_quo_vs_improved_surveillance	-18.69277488634333	improved surveillance
2013-10-01	status_quo_vs_improved_surveillance	-30.647534603918103	improved surveillance
2014-01-01	status_quo_vs_improved_surveillance	-61.61437033433177	improved surveillance
2014-04-01	status_quo_vs_improved_surveillance	8.97461554251882	improved surveillance
2014-07-01	status_quo_vs_improved_surveillance	-63.712240117995606	improved surveillance
2014-10-01	status_quo_vs_improved_surveillance	-18.31818873020991	improved surveillance
2015-01-01	status_quo_vs_improved_surveillance	-85.46457015341548	improved surveillance
2015-04-01	status_quo_vs_improved_surveillance	-10.327420035970363	improved surveillance
2015-07-01	status_quo_vs_improved_surveillance	-30.336034964264968	improved surveillance
2015-10-01	status_quo_vs_improved_surveillance	44.52310065101244	improved surveillance
2016-01-01	status_quo_vs_improved_surveillance	133.41404186422852	improved surveillance
2016-04-01	status_quo_vs_improved_surveillance	-40.3982264029994	improved surveillance
2016-07-01	status_quo_vs_improved_surveillance	-5.385635238998617	improved surveillance
2016-10-01	status_quo_vs_improved_surveillance	11.072289053185898	improved surveillance
2017-01-01	status_quo_vs_improved_surveillance	44.57020219312493	improved surveillance
2017-04-01	status_quo_vs_improved_surveillance	-18.603309698249674	improved surveillance
2017-07-01	status_quo_vs_improved_surveillance	-31.669297325512048	improved surveillance
2017-10-01	status_quo_vs_improved_surveillance	-95.94549231902454	improved surveillance
2018-01-01	status_quo_vs_improved_surveillance	22.498244249422953	improved surveillance
2018-04-01	status_quo_vs_improved_surveillance	-53.65237381895031	improved surveillance
2018-07-01	status_quo_vs_improved_surveillance	92.71094971553015	improved surveillance
2018-10-01	status_quo_vs_improved_surveillance	36.81921732963728	improved surveillance
2019-01-01	status_quo_vs_improved_surveillance	-9.280490122797772	improved surveillance
2019-04-01	status_quo_vs_improved_surveillance	-160.12288413080702	improved surveillance
2019-07-01	status_quo_vs_improved_surveillance	-13.45753755866599	improved surveillance
2019-10-01	status_quo_vs_improved_surveillance	-10.707157124541254	improved surveillance
2012-04-01	status_quo_vs_improved_vaccine_and_surveillance	209.38420567341754	improved vaccine and surveillance
2012-07-01	status_quo_vs_improved_vaccine_and_surveillance	296.78122624940886	improved vaccine and surveillance
2012-10-01	status_quo_vs_improved_vaccine_and_surveillance	78.11845097258775	improved vaccine and surveillance
2013-01-01	status_quo_vs_improved_vaccine_and_surveillance	-31.51512287139549	improved vaccine and surveillance
2013-04-01	status_quo_vs_improved_vaccine_and_surveillance	-20.352410423836602	improved vaccine and surveillance
2013-07-01	status_quo_vs_improved_vaccine_and_surveillance	-26.694282758866365	improved vaccine and surveillance
2013-10-01	status_quo_vs_improved_vaccine_and_surveillance	38.03571261695747	improved vaccine and surveillance
2014-01-01	status_quo_vs_improved_vaccine_and_surveillance	-44.91201626676241	improved vaccine and surveillance
2014-04-01	status_quo_vs_improved_vaccine_and_surveillance	11.557446480161545	improved vaccine and surveillance
2014-07-01	status_quo_vs_improved_vaccine_and_surveillance	-36.32164653508751	improved vaccine and surveillance
2014-10-01	status_quo_vs_improved_vaccine_and_surveillance	-31.859683060231305	improved vaccine and surveillance
2015-01-01	status_quo_vs_improved_vaccine_and_surveillance	143.70312396941446	improved vaccine and surveillance
2015-04-01	status_quo_vs_improved_vaccine_and_surveillance	107.78351594248349	improved vaccine and surveillance
2015-07-01	status_quo_vs_improved_vaccine_and_surveillance	207.29831728391522	improved vaccine and surveillance
2015-10-01	status_quo_vs_improved_vaccine_and_surveillance	288.78417541454445	improved vaccine and surveillance
2016-01-01	status_quo_vs_improved_vaccine_and_surveillance	113.11616172988307	improved vaccine and surveillance
2016-04-01	status_quo_vs_improved_vaccine_and_surveillance	-33.17122498389361	improved vaccine and surveillance
2016-07-01	status_quo_vs_improved_vaccine_and_surveillance	-10.706911591342873	improved vaccine and surveillance
2016-10-01	status_quo_vs_improved_vaccine_and_surveillance	94.3673996903536	improved vaccine and surveillance
2017-01-01	status_quo_vs_improved_vaccine_and_surveillance	24.573204915454994	improved vaccine and surveillance
2017-04-01	status_quo_vs_improved_vaccine_and_surveillance	-169.30257907485685	improved vaccine and surveillance
2017-07-01	status_quo_vs_improved_vaccine_and_surveillance	-74.61906222559065	improved vaccine and surveillance
2017-10-01	status_quo_vs_improved_vaccine_and_surveillance	28.911129152242808	improved vaccine and surveillance
2018-01-01	status_quo_vs_improved_vaccine_and_surveillance	142.46044920516053	improved vaccine and surveillance
2018-04-01	status_quo_vs_improved_vaccine_and_surveillance	106.25196315808554	improved vaccine and surveillance
2018-07-01	status_quo_vs_improved_vaccine_and_surveillance	153.12471174241188	improved vaccine and surveillance
2018-10-01	status_quo_vs_improved_vaccine_and_surveillance	-71.12836646284646	improved vaccine and surveillance
2019-01-01	status_quo_vs_improved_vaccine_and_surveillance	-201.72782583948828	improved vaccine and surveillance
2019-04-01	status_quo_vs_improved_vaccine_and_surveillance	-22.374983143584046	improved vaccine and surveillance
2019-07-01	status_quo_vs_improved_vaccine_and_surveillance	141.47899187594905	improved vaccine and surveillance
2019-10-01	status_quo_vs_improved_vaccine_and_surveillance	262.82792567057174	improved vaccine and surveillance
