# Supplementary material for: Timely vaccine strain selection and genomic surveillance improve evolutionary forecast accuracy of seasonal influenza A/H3N2
Source: eLife. 2025 Dec 4;14:RP104282. doi: 10.7554/eLife.104282 (PMC12677901; doi:10.7554/eLife.104282)
Supplement: Figure 5—source code 1. [file elife-104282-fig5-code1.zip]

Archive with 1 entries (1 files):
- eLife-VOR-RA-2024-104282/plotforecastcladefrequencyerrorsbydelaytypeandhorizonforpopulation(2).py.ipynb
