# Supplementary material for: Timely vaccine strain selection and genomic surveillance improve evolutionary forecast accuracy of seasonal influenza A/H3N2
Source: eLife. 2025 Dec 4;14:RP104282. doi: 10.7554/eLife.104282 (PMC12677901; doi:10.7554/eLife.104282)
Supplement: Figure 5—figure supplement 2—source data 1. [file elife-104282-fig5-figsupp2-data1.zip › simulated_effects_of_realistic_interventions.csv]

future_timepoint	intervention	difference_in_total_absolute_forecast_error	intervention_name
2017-10-01	status_quo_vs_improved_vaccine	153.38546558810538	improved vaccine
2018-01-01	status_quo_vs_improved_vaccine	-26.908563116174378	improved vaccine
2018-04-01	status_quo_vs_improved_vaccine	-0.8992047985701959	improved vaccine
2018-07-01	status_quo_vs_improved_vaccine	1.0525615579927035	improved vaccine
2018-10-01	status_quo_vs_improved_vaccine	36.03836845461245	improved vaccine
2019-01-01	status_quo_vs_improved_vaccine	-7.612189807582496	improved vaccine
2019-04-01	status_quo_vs_improved_vaccine	76.18546807986093	improved vaccine
2019-07-01	status_quo_vs_improved_vaccine	-35.82171930579085	improved vaccine
2019-10-01	status_quo_vs_improved_vaccine	-45.45334115248477	improved vaccine
2020-01-01	status_quo_vs_improved_vaccine	189.49635263979306	improved vaccine
2020-04-01	status_quo_vs_improved_vaccine	255.90888916548263	improved vaccine
2020-07-01	status_quo_vs_improved_vaccine	-178.27862683678853	improved vaccine
2020-10-01	status_quo_vs_improved_vaccine	-58.1435952736323	improved vaccine
2021-01-01	status_quo_vs_improved_vaccine	127.0121035500254	improved vaccine
2021-04-01	status_quo_vs_improved_vaccine	-30.78688131371389	improved vaccine
2021-07-01	status_quo_vs_improved_vaccine	-23.795144595235428	improved vaccine
2021-10-01	status_quo_vs_improved_vaccine	-38.02954587193673	improved vaccine
2022-01-01	status_quo_vs_improved_vaccine	70.40995939980024	improved vaccine
2022-04-01	status_quo_vs_improved_vaccine	-36.40111721519341	improved vaccine
2022-07-01	status_quo_vs_improved_vaccine	65.48611883604241	improved vaccine
2022-10-01	status_quo_vs_improved_vaccine	65.9169188007792	improved vaccine
2023-01-01	status_quo_vs_improved_vaccine	144.16502837845874	improved vaccine
2023-04-01	status_quo_vs_improved_vaccine	186.6583759109454	improved vaccine
2023-07-01	status_quo_vs_improved_vaccine	70.80236723516785	improved vaccine
2023-10-01	status_quo_vs_improved_vaccine	152.4047355055606	improved vaccine
2024-01-01	status_quo_vs_improved_vaccine	-41.76443996416461	improved vaccine
2024-04-01	status_quo_vs_improved_vaccine	-192.54893831975377	improved vaccine
2024-07-01	status_quo_vs_improved_vaccine	39.71859611902758	improved vaccine
2024-10-01	status_quo_vs_improved_vaccine	212.48134616794601	improved vaccine
2025-01-01	status_quo_vs_improved_vaccine	150.23772622970722	improved vaccine
2025-04-01	status_quo_vs_improved_vaccine	73.42592385956607	improved vaccine
2025-07-01	status_quo_vs_improved_vaccine	21.87440426994405	improved vaccine
2025-10-01	status_quo_vs_improved_vaccine	-94.87176347534952	improved vaccine
2026-01-01	status_quo_vs_improved_vaccine	-144.1522759016591	improved vaccine
2026-04-01	status_quo_vs_improved_vaccine	156.37709664375103	improved vaccine
2026-07-01	status_quo_vs_improved_vaccine	326.7107961395158	improved vaccine
2026-10-01	status_quo_vs_improved_vaccine	48.875512998134916	improved vaccine
2027-01-01	status_quo_vs_improved_vaccine	-126.74527073031433	improved vaccine
2027-04-01	status_quo_vs_improved_vaccine	-159.62742003566734	improved vaccine
2027-07-01	status_quo_vs_improved_vaccine	-91.34362719566292	improved vaccine
2027-10-01	status_quo_vs_improved_vaccine	59.600761850255026	improved vaccine
2028-01-01	status_quo_vs_improved_vaccine	215.88238722681	improved vaccine
2028-04-01	status_quo_vs_improved_vaccine	258.84694242123976	improved vaccine
2028-07-01	status_quo_vs_improved_vaccine	-62.473624458628024	improved vaccine
2028-10-01	status_quo_vs_improved_vaccine	18.37690597506827	improved vaccine
2029-01-01	status_quo_vs_improved_vaccine	31.446230637530334	improved vaccine
2029-04-01	status_quo_vs_improved_vaccine	41.183016493692605	improved vaccine
2029-07-01	status_quo_vs_improved_vaccine	9.029824062665739	improved vaccine
2029-10-01	status_quo_vs_improved_vaccine	12.036864997752588	improved vaccine
2030-01-01	status_quo_vs_improved_vaccine	-43.39611363674186	improved vaccine
2030-04-01	status_quo_vs_improved_vaccine	26.05739295655232	improved vaccine
2030-07-01	status_quo_vs_improved_vaccine	67.48417124093515	improved vaccine
2030-10-01	status_quo_vs_improved_vaccine	90.81917639777998	improved vaccine
2031-01-01	status_quo_vs_improved_vaccine	27.307599764931524	improved vaccine
2031-04-01	status_quo_vs_improved_vaccine	-229.05219032879666	improved vaccine
2031-07-01	status_quo_vs_improved_vaccine	-41.706185391917444	improved vaccine
2031-10-01	status_quo_vs_improved_vaccine	249.60210286739206	improved vaccine
2032-01-01	status_quo_vs_improved_vaccine	148.08196634345427	improved vaccine
2032-04-01	status_quo_vs_improved_vaccine	200.47978568706162	improved vaccine
2032-07-01	status_quo_vs_improved_vaccine	-49.99511119171212	improved vaccine
2032-10-01	status_quo_vs_improved_vaccine	-31.908946745556854	improved vaccine
2033-01-01	status_quo_vs_improved_vaccine	-36.59201908523939	improved vaccine
2033-04-01	status_quo_vs_improved_vaccine	-130.50880485779703	improved vaccine
2033-07-01	status_quo_vs_improved_vaccine	46.352481344104405	improved vaccine
2033-10-01	status_quo_vs_improved_vaccine	315.3724740035508	improved vaccine
2034-01-01	status_quo_vs_improved_vaccine	20.905349967021834	improved vaccine
2034-04-01	status_quo_vs_improved_vaccine	20.905886424392207	improved vaccine
2034-07-01	status_quo_vs_improved_vaccine	-22.653035002058715	improved vaccine
2034-10-01	status_quo_vs_improved_vaccine	-155.54999569411854	improved vaccine
2035-01-01	status_quo_vs_improved_vaccine	164.59165225379087	improved vaccine
2035-04-01	status_quo_vs_improved_vaccine	251.47623349421667	improved vaccine
2035-07-01	status_quo_vs_improved_vaccine	-34.84210190694866	improved vaccine
2035-10-01	status_quo_vs_improved_vaccine	-94.85876376045549	improved vaccine
2036-01-01	status_quo_vs_improved_vaccine	-2.650165973030518	improved vaccine
2036-04-01	status_quo_vs_improved_vaccine	-0.6798670537925204	improved vaccine
2036-07-01	status_quo_vs_improved_vaccine	-129.9264928939601	improved vaccine
2036-10-01	status_quo_vs_improved_vaccine	-2.508584831230067	improved vaccine
2037-01-01	status_quo_vs_improved_vaccine	-80.93612989391114	improved vaccine
2037-04-01	status_quo_vs_improved_vaccine	-109.97114488786954	improved vaccine
2037-07-01	status_quo_vs_improved_vaccine	266.3434392745368	improved vaccine
2037-10-01	status_quo_vs_improved_vaccine	270.5537993702992	improved vaccine
2038-01-01	status_quo_vs_improved_vaccine	-29.616802631017528	improved vaccine
2038-04-01	status_quo_vs_improved_vaccine	-19.847239266879157	improved vaccine
2038-07-01	status_quo_vs_improved_vaccine	24.817859639124343	improved vaccine
2038-10-01	status_quo_vs_improved_vaccine	1.3176716496331622	improved vaccine
2039-01-01	status_quo_vs_improved_vaccine	-39.252930314612804	improved vaccine
2039-04-01	status_quo_vs_improved_vaccine	5.251658105203106	improved vaccine
2039-07-01	status_quo_vs_improved_vaccine	54.465059227199745	improved vaccine
2039-10-01	status_quo_vs_improved_vaccine	28.69993476179701	improved vaccine
2040-01-01	status_quo_vs_improved_vaccine	-179.03106361359508	improved vaccine
2040-04-01	status_quo_vs_improved_vaccine	-135.28100418274823	improved vaccine
2040-07-01	status_quo_vs_improved_vaccine	251.87236367096935	improved vaccine
2040-10-01	status_quo_vs_improved_vaccine	380.8842457920553	improved vaccine
2017-10-01	status_quo_vs_improved_surveillance	62.18913126857959	improved surveillance
2018-01-01	status_quo_vs_improved_surveillance	51.28735627115362	improved surveillance
2018-04-01	status_quo_vs_improved_surveillance	10.515749735236483	improved surveillance
2018-07-01	status_quo_vs_improved_surveillance	-3.489730895114974	improved surveillance
2018-10-01	status_quo_vs_improved_surveillance	26.588249018165982	improved surveillance
2019-01-01	status_quo_vs_improved_surveillance	-9.55578795113945	improved surveillance
2019-04-01	status_quo_vs_improved_surveillance	-16.40430641284877	improved surveillance
2019-07-01	status_quo_vs_improved_surveillance	63.55533646724173	improved surveillance
2019-10-01	status_quo_vs_improved_surveillance	-10.65657657353205	improved surveillance
2020-01-01	status_quo_vs_improved_surveillance	-34.995294766656	improved surveillance
2020-04-01	status_quo_vs_improved_surveillance	12.900830498893413	improved surveillance
2020-07-01	status_quo_vs_improved_surveillance	-2.5271322186277203	improved surveillance
2020-10-01	status_quo_vs_improved_surveillance	-17.88871666084729	improved surveillance
2021-01-01	status_quo_vs_improved_surveillance	174.43413693188893	improved surveillance
2021-04-01	status_quo_vs_improved_surveillance	-0.6701715515672362	improved surveillance
2021-07-01	status_quo_vs_improved_surveillance	54.44126745425564	improved surveillance
2021-10-01	status_quo_vs_improved_surveillance	33.394246828018254	improved surveillance
2022-01-01	status_quo_vs_improved_surveillance	114.90910816290193	improved surveillance
2022-04-01	status_quo_vs_improved_surveillance	-8.011774732009428	improved surveillance
2022-07-01	status_quo_vs_improved_surveillance	4.734987835825507	improved surveillance
2022-10-01	status_quo_vs_improved_surveillance	40.564887466046	improved surveillance
2023-01-01	status_quo_vs_improved_surveillance	33.05354692584183	improved surveillance
2023-04-01	status_quo_vs_improved_surveillance	89.1046880672892	improved surveillance
2023-07-01	status_quo_vs_improved_surveillance	40.40494583046657	improved surveillance
2023-10-01	status_quo_vs_improved_surveillance	27.68800415630136	improved surveillance
2024-01-01	status_quo_vs_improved_surveillance	-84.19260894819956	improved surveillance
2024-04-01	status_quo_vs_improved_surveillance	-5.762964142533477	improved surveillance
2024-07-01	status_quo_vs_improved_surveillance	-189.8939905922081	improved surveillance
2024-10-01	status_quo_vs_improved_surveillance	26.285454471432956	improved surveillance
2025-01-01	status_quo_vs_improved_surveillance	-226.81578639470234	improved surveillance
2025-04-01	status_quo_vs_improved_surveillance	23.97287410004148	improved surveillance
2025-07-01	status_quo_vs_improved_surveillance	20.509373286237263	improved surveillance
2025-10-01	status_quo_vs_improved_surveillance	-14.878403813745265	improved surveillance
2026-01-01	status_quo_vs_improved_surveillance	1.8643849427393206	improved surveillance
2026-04-01	status_quo_vs_improved_surveillance	-2.263341235590701	improved surveillance
2026-07-01	status_quo_vs_improved_surveillance	1.3990267975970028	improved surveillance
2026-10-01	status_quo_vs_improved_surveillance	40.82980997805879	improved surveillance
2027-01-01	status_quo_vs_improved_surveillance	27.95215944057496	improved surveillance
2027-04-01	status_quo_vs_improved_surveillance	-46.21234369990137	improved surveillance
2027-07-01	status_quo_vs_improved_surveillance	-65.62902752718779	improved surveillance
2027-10-01	status_quo_vs_improved_surveillance	152.84690890666815	improved surveillance
2028-01-01	status_quo_vs_improved_surveillance	-23.468594428833057	improved surveillance
2028-04-01	status_quo_vs_improved_surveillance	226.83818944109743	improved surveillance
2028-07-01	status_quo_vs_improved_surveillance	-65.34311551110372	improved surveillance
2028-10-01	status_quo_vs_improved_surveillance	3.0258299284070915	improved surveillance
2029-01-01	status_quo_vs_improved_surveillance	30.328725210271244	improved surveillance
2029-04-01	status_quo_vs_improved_surveillance	53.70094315725986	improved surveillance
2029-07-01	status_quo_vs_improved_surveillance	2.5833964738390023	improved surveillance
2029-10-01	status_quo_vs_improved_surveillance	18.497565597426302	improved surveillance
2030-01-01	status_quo_vs_improved_surveillance	-33.7122396445896	improved surveillance
2030-04-01	status_quo_vs_improved_surveillance	-37.67967864989231	improved surveillance
2030-07-01	status_quo_vs_improved_surveillance	-96.37861272486884	improved surveillance
2030-10-01	status_quo_vs_improved_surveillance	105.41312330139131	improved surveillance
2031-01-01	status_quo_vs_improved_surveillance	-19.467584314172996	improved surveillance
2031-04-01	status_quo_vs_improved_surveillance	-25.473799392671765	improved surveillance
2031-07-01	status_quo_vs_improved_surveillance	32.44356560273435	improved surveillance
2031-10-01	status_quo_vs_improved_surveillance	145.57005723376494	improved surveillance
2032-01-01	status_quo_vs_improved_surveillance	16.96657272219923	improved surveillance
2032-04-01	status_quo_vs_improved_surveillance	182.52642246337726	improved surveillance
2032-07-01	status_quo_vs_improved_surveillance	1.2633732762793493	improved surveillance
2032-10-01	status_quo_vs_improved_surveillance	-8.232448898209846	improved surveillance
2033-01-01	status_quo_vs_improved_surveillance	10.177904387310619	improved surveillance
2033-04-01	status_quo_vs_improved_surveillance	2.0483513076095505	improved surveillance
2033-07-01	status_quo_vs_improved_surveillance	8.057500298696539	improved surveillance
2033-10-01	status_quo_vs_improved_surveillance	6.157909713305912	improved surveillance
2034-01-01	status_quo_vs_improved_surveillance	40.940454354634284	improved surveillance
2034-04-01	status_quo_vs_improved_surveillance	-45.82914469597972	improved surveillance
2034-07-01	status_quo_vs_improved_surveillance	5.443747832347725	improved surveillance
2034-10-01	status_quo_vs_improved_surveillance	-58.919208991697204	improved surveillance
2035-01-01	status_quo_vs_improved_surveillance	2.0631350335270895	improved surveillance
2035-04-01	status_quo_vs_improved_surveillance	254.00701870901153	improved surveillance
2035-07-01	status_quo_vs_improved_surveillance	-14.156001986502282	improved surveillance
2035-10-01	status_quo_vs_improved_surveillance	16.224269240737208	improved surveillance
2036-01-01	status_quo_vs_improved_surveillance	1.5522481477443506	improved surveillance
2036-04-01	status_quo_vs_improved_surveillance	22.389387045358163	improved surveillance
2036-07-01	status_quo_vs_improved_surveillance	-56.865200636819026	improved surveillance
2036-10-01	status_quo_vs_improved_surveillance	-5.905818938501568	improved surveillance
2037-01-01	status_quo_vs_improved_surveillance	-20.47424210424856	improved surveillance
2037-04-01	status_quo_vs_improved_surveillance	-105.8128086352495	improved surveillance
2037-07-01	status_quo_vs_improved_surveillance	-43.51533718518414	improved surveillance
2037-10-01	status_quo_vs_improved_surveillance	-56.193810400040434	improved surveillance
2038-01-01	status_quo_vs_improved_surveillance	5.688416071974331	improved surveillance
2038-04-01	status_quo_vs_improved_surveillance	-7.976873645608919	improved surveillance
2038-07-01	status_quo_vs_improved_surveillance	-1.8221987581353432	improved surveillance
2038-10-01	status_quo_vs_improved_surveillance	-91.75507757808579	improved surveillance
2039-01-01	status_quo_vs_improved_surveillance	-1.0791940118930015	improved surveillance
2039-04-01	status_quo_vs_improved_surveillance	5.7401781162891155	improved surveillance
2039-07-01	status_quo_vs_improved_surveillance	42.4066903427599	improved surveillance
2039-10-01	status_quo_vs_improved_surveillance	0.29410609464224535	improved surveillance
2040-01-01	status_quo_vs_improved_surveillance	-141.07851103649787	improved surveillance
2040-04-01	status_quo_vs_improved_surveillance	-111.93595742511206	improved surveillance
2040-07-01	status_quo_vs_improved_surveillance	-13.247095090079881	improved surveillance
2040-10-01	status_quo_vs_improved_surveillance	62.995169706974366	improved surveillance
2017-10-01	status_quo_vs_improved_vaccine_and_surveillance	106.82977959952174	improved vaccine and surveillance
2018-01-01	status_quo_vs_improved_vaccine_and_surveillance	-9.847909065902371	improved vaccine and surveillance
2018-04-01	status_quo_vs_improved_vaccine_and_surveillance	17.429816930785336	improved vaccine and surveillance
2018-07-01	status_quo_vs_improved_vaccine_and_surveillance	26.580068352608222	improved vaccine and surveillance
2018-10-01	status_quo_vs_improved_vaccine_and_surveillance	44.48670268859806	improved vaccine and surveillance
2019-01-01	status_quo_vs_improved_vaccine_and_surveillance	-26.725827461222764	improved vaccine and surveillance
2019-04-01	status_quo_vs_improved_vaccine_and_surveillance	87.68581576328225	improved vaccine and surveillance
2019-07-01	status_quo_vs_improved_vaccine_and_surveillance	-53.58998762906535	improved vaccine and surveillance
2019-10-01	status_quo_vs_improved_vaccine_and_surveillance	6.264773459105868	improved vaccine and surveillance
2020-01-01	status_quo_vs_improved_vaccine_and_surveillance	199.5705771827678	improved vaccine and surveillance
2020-04-01	status_quo_vs_improved_vaccine_and_surveillance	265.09818130689297	improved vaccine and surveillance
2020-07-01	status_quo_vs_improved_vaccine_and_surveillance	-80.37034650574641	improved vaccine and surveillance
2020-10-01	status_quo_vs_improved_vaccine_and_surveillance	-37.74556906636718	improved vaccine and surveillance
2021-01-01	status_quo_vs_improved_vaccine_and_surveillance	126.04135738057629	improved vaccine and surveillance
2021-04-01	status_quo_vs_improved_vaccine_and_surveillance	4.60783779000684	improved vaccine and surveillance
2021-07-01	status_quo_vs_improved_vaccine_and_surveillance	49.33018903832739	improved vaccine and surveillance
2021-10-01	status_quo_vs_improved_vaccine_and_surveillance	-6.8196368507529	improved vaccine and surveillance
2022-01-01	status_quo_vs_improved_vaccine_and_surveillance	79.12682406096357	improved vaccine and surveillance
2022-04-01	status_quo_vs_improved_vaccine_and_surveillance	-4.5139834607282125	improved vaccine and surveillance
2022-07-01	status_quo_vs_improved_vaccine_and_surveillance	94.21231677923701	improved vaccine and surveillance
2022-10-01	status_quo_vs_improved_vaccine_and_surveillance	155.06079013213545	improved vaccine and surveillance
2023-01-01	status_quo_vs_improved_vaccine_and_surveillance	143.17804227716948	improved vaccine and surveillance
2023-04-01	status_quo_vs_improved_vaccine_and_surveillance	208.09368820518824	improved vaccine and surveillance
2023-07-01	status_quo_vs_improved_vaccine_and_surveillance	25.02224999403046	improved vaccine and surveillance
2023-10-01	status_quo_vs_improved_vaccine_and_surveillance	128.3573246908635	improved vaccine and surveillance
2024-01-01	status_quo_vs_improved_vaccine_and_surveillance	-120.20207408376749	improved vaccine and surveillance
2024-04-01	status_quo_vs_improved_vaccine_and_surveillance	-179.49032408253535	improved vaccine and surveillance
2024-07-01	status_quo_vs_improved_vaccine_and_surveillance	-59.435085919386864	improved vaccine and surveillance
2024-10-01	status_quo_vs_improved_vaccine_and_surveillance	236.59948923288727	improved vaccine and surveillance
2025-01-01	status_quo_vs_improved_vaccine_and_surveillance	154.68225747382897	improved vaccine and surveillance
2025-04-01	status_quo_vs_improved_vaccine_and_surveillance	77.66465872982252	improved vaccine and surveillance
2025-07-01	status_quo_vs_improved_vaccine_and_surveillance	32.95920167354575	improved vaccine and surveillance
2025-10-01	status_quo_vs_improved_vaccine_and_surveillance	-115.31441219829796	improved vaccine and surveillance
2026-01-01	status_quo_vs_improved_vaccine_and_surveillance	-118.26094881056815	improved vaccine and surveillance
2026-04-01	status_quo_vs_improved_vaccine_and_surveillance	172.78461699079546	improved vaccine and surveillance
2026-07-01	status_quo_vs_improved_vaccine_and_surveillance	344.7369041276778	improved vaccine and surveillance
2026-10-01	status_quo_vs_improved_vaccine_and_surveillance	6.410746855862541	improved vaccine and surveillance
2027-01-01	status_quo_vs_improved_vaccine_and_surveillance	-151.05947702482058	improved vaccine and surveillance
2027-04-01	status_quo_vs_improved_vaccine_and_surveillance	0.05083978913222609	improved vaccine and surveillance
2027-07-01	status_quo_vs_improved_vaccine_and_surveillance	-113.7531033190674	improved vaccine and surveillance
2027-10-01	status_quo_vs_improved_vaccine_and_surveillance	121.33409506688648	improved vaccine and surveillance
2028-01-01	status_quo_vs_improved_vaccine_and_surveillance	216.4355501700959	improved vaccine and surveillance
2028-04-01	status_quo_vs_improved_vaccine_and_surveillance	272.6936951746538	improved vaccine and surveillance
2028-07-01	status_quo_vs_improved_vaccine_and_surveillance	-38.965243135955674	improved vaccine and surveillance
2028-10-01	status_quo_vs_improved_vaccine_and_surveillance	70.66997304787876	improved vaccine and surveillance
2029-01-01	status_quo_vs_improved_vaccine_and_surveillance	20.044549092847063	improved vaccine and surveillance
2029-04-01	status_quo_vs_improved_vaccine_and_surveillance	70.59026182808688	improved vaccine and surveillance
2029-07-01	status_quo_vs_improved_vaccine_and_surveillance	-25.787199705620367	improved vaccine and surveillance
2029-10-01	status_quo_vs_improved_vaccine_and_surveillance	-2.3586337524332066	improved vaccine and surveillance
2030-01-01	status_quo_vs_improved_vaccine_and_surveillance	-57.05573256452925	improved vaccine and surveillance
2030-04-01	status_quo_vs_improved_vaccine_and_surveillance	93.94907338467273	improved vaccine and surveillance
2030-07-01	status_quo_vs_improved_vaccine_and_surveillance	75.54736290465084	improved vaccine and surveillance
2030-10-01	status_quo_vs_improved_vaccine_and_surveillance	83.5328976850341	improved vaccine and surveillance
2031-01-01	status_quo_vs_improved_vaccine_and_surveillance	29.973062967825058	improved vaccine and surveillance
2031-04-01	status_quo_vs_improved_vaccine_and_surveillance	-150.459190998635	improved vaccine and surveillance
2031-07-01	status_quo_vs_improved_vaccine_and_surveillance	3.5636121020679923	improved vaccine and surveillance
2031-10-01	status_quo_vs_improved_vaccine_and_surveillance	329.0661648231127	improved vaccine and surveillance
2032-01-01	status_quo_vs_improved_vaccine_and_surveillance	142.80451092818163	improved vaccine and surveillance
2032-04-01	status_quo_vs_improved_vaccine_and_surveillance	213.45753760992588	improved vaccine and surveillance
2032-07-01	status_quo_vs_improved_vaccine_and_surveillance	-47.7917972384735	improved vaccine and surveillance
2032-10-01	status_quo_vs_improved_vaccine_and_surveillance	-11.293343436280104	improved vaccine and surveillance
2033-01-01	status_quo_vs_improved_vaccine_and_surveillance	-23.05768761039186	improved vaccine and surveillance
2033-04-01	status_quo_vs_improved_vaccine_and_surveillance	-119.37003784056587	improved vaccine and surveillance
2033-07-01	status_quo_vs_improved_vaccine_and_surveillance	109.37032340844652	improved vaccine and surveillance
2033-10-01	status_quo_vs_improved_vaccine_and_surveillance	275.33731616865236	improved vaccine and surveillance
2034-01-01	status_quo_vs_improved_vaccine_and_surveillance	49.67883674436378	improved vaccine and surveillance
2034-04-01	status_quo_vs_improved_vaccine_and_surveillance	9.408104514601462	improved vaccine and surveillance
2034-07-01	status_quo_vs_improved_vaccine_and_surveillance	-16.508802928960847	improved vaccine and surveillance
2034-10-01	status_quo_vs_improved_vaccine_and_surveillance	-41.15051703641056	improved vaccine and surveillance
2035-01-01	status_quo_vs_improved_vaccine_and_surveillance	163.7431456814732	improved vaccine and surveillance
2035-04-01	status_quo_vs_improved_vaccine_and_surveillance	253.47896548850258	improved vaccine and surveillance
2035-07-01	status_quo_vs_improved_vaccine_and_surveillance	-30.96575131654344	improved vaccine and surveillance
2035-10-01	status_quo_vs_improved_vaccine_and_surveillance	-56.13217084588783	improved vaccine and surveillance
2036-01-01	status_quo_vs_improved_vaccine_and_surveillance	-32.687338698825585	improved vaccine and surveillance
2036-04-01	status_quo_vs_improved_vaccine_and_surveillance	1.061023007277356	improved vaccine and surveillance
2036-07-01	status_quo_vs_improved_vaccine_and_surveillance	-89.32359573153141	improved vaccine and surveillance
2036-10-01	status_quo_vs_improved_vaccine_and_surveillance	-52.23125611813212	improved vaccine and surveillance
2037-01-01	status_quo_vs_improved_vaccine_and_surveillance	-30.703876963118077	improved vaccine and surveillance
2037-04-01	status_quo_vs_improved_vaccine_and_surveillance	-148.08712323877967	improved vaccine and surveillance
2037-07-01	status_quo_vs_improved_vaccine_and_surveillance	290.57620265699774	improved vaccine and surveillance
2037-10-01	status_quo_vs_improved_vaccine_and_surveillance	267.5006485946422	improved vaccine and surveillance
2038-01-01	status_quo_vs_improved_vaccine_and_surveillance	-32.1102087393463	improved vaccine and surveillance
2038-04-01	status_quo_vs_improved_vaccine_and_surveillance	-114.387560439743	improved vaccine and surveillance
2038-07-01	status_quo_vs_improved_vaccine_and_surveillance	26.798533019673656	improved vaccine and surveillance
2038-10-01	status_quo_vs_improved_vaccine_and_surveillance	7.207536298987449	improved vaccine and surveillance
2039-01-01	status_quo_vs_improved_vaccine_and_surveillance	-20.87791486004069	improved vaccine and surveillance
2039-04-01	status_quo_vs_improved_vaccine_and_surveillance	-1.0686076220844711	improved vaccine and surveillance
2039-07-01	status_quo_vs_improved_vaccine_and_surveillance	46.087678175995805	improved vaccine and surveillance
2039-10-01	status_quo_vs_improved_vaccine_and_surveillance	-14.423483901641532	improved vaccine and surveillance
2040-01-01	status_quo_vs_improved_vaccine_and_surveillance	-187.2134414369664	improved vaccine and surveillance
2040-04-01	status_quo_vs_improved_vaccine_and_surveillance	-8.900207913757072	improved vaccine and surveillance
2040-07-01	status_quo_vs_improved_vaccine_and_surveillance	270.1053272926547	improved vaccine and surveillance
2040-10-01	status_quo_vs_improved_vaccine_and_surveillance	376.67367604078663	improved vaccine and surveillance
