# Supplementary material for: Timely vaccine strain selection and genomic surveillance improve evolutionary forecast accuracy of seasonal influenza A/H3N2
Source: eLife. 2025 Dec 4;14:RP104282. doi: 10.7554/eLife.104282 (PMC12677901; doi:10.7554/eLife.104282)
Supplement: Figure 5—figure supplement 4—source data 1. [file elife-104282-fig5-figsupp4-data1.zip › h3n2_effects_of_realistic_interventions_on_distances_to_the_future.csv]

future_timepoint	intervention	difference_in_distance	intervention_name
2012-04-01	status_quo_vs_improved_vaccine	5.086794853210447	improved vaccine
2012-07-01	status_quo_vs_improved_vaccine	6.994277715682983	improved vaccine
2012-10-01	status_quo_vs_improved_vaccine	0.9876770973205566	improved vaccine
2013-01-01	status_quo_vs_improved_vaccine	-0.8154854774475098	improved vaccine
2013-04-01	status_quo_vs_improved_vaccine	0.7021703720092773	improved vaccine
2013-07-01	status_quo_vs_improved_vaccine	1.3867483139038081	improved vaccine
2013-10-01	status_quo_vs_improved_vaccine	1.89192533493042	improved vaccine
2014-01-01	status_quo_vs_improved_vaccine	0.8405067920684806	improved vaccine
2014-04-01	status_quo_vs_improved_vaccine	-0.03298497200012207	improved vaccine
2014-07-01	status_quo_vs_improved_vaccine	0.07369041442871094	improved vaccine
2014-10-01	status_quo_vs_improved_vaccine	1.7263205051422124	improved vaccine
2015-01-01	status_quo_vs_improved_vaccine	4.5504560470581055	improved vaccine
2015-04-01	status_quo_vs_improved_vaccine	0.9415364265441895	improved vaccine
2015-07-01	status_quo_vs_improved_vaccine	3.0577611923217773	improved vaccine
2015-10-01	status_quo_vs_improved_vaccine	5.825073719024658	improved vaccine
2016-01-01	status_quo_vs_improved_vaccine	2.284276247024536	improved vaccine
2016-04-01	status_quo_vs_improved_vaccine	-0.10570478439331055	improved vaccine
2016-07-01	status_quo_vs_improved_vaccine	0.20644807815551758	improved vaccine
2016-10-01	status_quo_vs_improved_vaccine	2.5209150314331055	improved vaccine
2017-01-01	status_quo_vs_improved_vaccine	2.455812454223633	improved vaccine
2017-04-01	status_quo_vs_improved_vaccine	-0.7548313140869141	improved vaccine
2017-07-01	status_quo_vs_improved_vaccine	-0.08106088638305664	improved vaccine
2017-10-01	status_quo_vs_improved_vaccine	1.3079414367675781	improved vaccine
2018-01-01	status_quo_vs_improved_vaccine	1.023836612701416	improved vaccine
2018-04-01	status_quo_vs_improved_vaccine	2.6085710525512695	improved vaccine
2018-07-01	status_quo_vs_improved_vaccine	3.4859981536865234	improved vaccine
2018-10-01	status_quo_vs_improved_vaccine	1.1414384841918945	improved vaccine
2019-01-01	status_quo_vs_improved_vaccine	-3.616520881652832	improved vaccine
2019-04-01	status_quo_vs_improved_vaccine	-0.13945770263671875	improved vaccine
2019-07-01	status_quo_vs_improved_vaccine	5.421506404876709	improved vaccine
2019-10-01	status_quo_vs_improved_vaccine	8.934505462646484	improved vaccine
2012-04-01	status_quo_vs_improved_surveillance	0.08741664886474254	improved surveillance
2012-07-01	status_quo_vs_improved_surveillance	1.5183138847351074	improved surveillance
2012-10-01	status_quo_vs_improved_surveillance	0.06534147262573242	improved surveillance
2013-01-01	status_quo_vs_improved_surveillance	-0.9976663589477539	improved surveillance
2013-04-01	status_quo_vs_improved_surveillance	0.33003950119018555	improved surveillance
2013-07-01	status_quo_vs_improved_surveillance	-0.48621463775634766	improved surveillance
2013-10-01	status_quo_vs_improved_surveillance	0.016633987426757812	improved surveillance
2014-01-01	status_quo_vs_improved_surveillance	0.021502017974853516	improved surveillance
2014-04-01	status_quo_vs_improved_surveillance	0.3846724033355713	improved surveillance
2014-07-01	status_quo_vs_improved_surveillance	-0.782569408416748	improved surveillance
2014-10-01	status_quo_vs_improved_surveillance	0.02222299575805664	improved surveillance
2015-01-01	status_quo_vs_improved_surveillance	0.03562641143798828	improved surveillance
2015-04-01	status_quo_vs_improved_surveillance	-0.35161304473876953	improved surveillance
2015-07-01	status_quo_vs_improved_surveillance	-0.5201482772827166	improved surveillance
2015-10-01	status_quo_vs_improved_surveillance	0.9043006896972656	improved surveillance
2016-01-01	status_quo_vs_improved_surveillance	2.569084882736206	improved surveillance
2016-04-01	status_quo_vs_improved_surveillance	-0.39728641510009766	improved surveillance
2016-07-01	status_quo_vs_improved_surveillance	0.07797622680664062	improved surveillance
2016-10-01	status_quo_vs_improved_surveillance	0.25615835189819336	improved surveillance
2017-01-01	status_quo_vs_improved_surveillance	1.6769967079162598	improved surveillance
2017-04-01	status_quo_vs_improved_surveillance	-0.9415178298950195	improved surveillance
2017-07-01	status_quo_vs_improved_surveillance	-0.2387371063232422	improved surveillance
2017-10-01	status_quo_vs_improved_surveillance	-2.514148712158203	improved surveillance
2018-01-01	status_quo_vs_improved_surveillance	0.7169885635375977	improved surveillance
2018-04-01	status_quo_vs_improved_surveillance	-0.43180370330810547	improved surveillance
2018-07-01	status_quo_vs_improved_surveillance	1.7070903778076172	improved surveillance
2018-10-01	status_quo_vs_improved_surveillance	1.0120368003845215	improved surveillance
2019-01-01	status_quo_vs_improved_surveillance	-0.12661218643188477	improved surveillance
2019-04-01	status_quo_vs_improved_surveillance	-3.0402488708496094	improved surveillance
2019-07-01	status_quo_vs_improved_surveillance	-0.3778963088989258	improved surveillance
2019-10-01	status_quo_vs_improved_surveillance	0.002574920654296875	improved surveillance
2012-04-01	status_quo_vs_improved_vaccine_and_surveillance	5.523111343383787	improved vaccine and surveillance
2012-07-01	status_quo_vs_improved_vaccine_and_surveillance	6.501993894577026	improved vaccine and surveillance
2012-10-01	status_quo_vs_improved_vaccine_and_surveillance	1.4887256622314453	improved vaccine and surveillance
2013-01-01	status_quo_vs_improved_vaccine_and_surveillance	-0.942223072052002	improved vaccine and surveillance
2013-04-01	status_quo_vs_improved_vaccine_and_surveillance	0.5503458976745605	improved vaccine and surveillance
2013-07-01	status_quo_vs_improved_vaccine_and_surveillance	1.3221778869628906	improved vaccine and surveillance
2013-10-01	status_quo_vs_improved_vaccine_and_surveillance	1.9882287979125977	improved vaccine and surveillance
2014-01-01	status_quo_vs_improved_vaccine_and_surveillance	0.6162686347961426	improved vaccine and surveillance
2014-04-01	status_quo_vs_improved_vaccine_and_surveillance	0.20847129821777344	improved vaccine and surveillance
2014-07-01	status_quo_vs_improved_vaccine_and_surveillance	0.28763771057128906	improved vaccine and surveillance
2014-10-01	status_quo_vs_improved_vaccine_and_surveillance	2.0783746242523193	improved vaccine and surveillance
2015-01-01	status_quo_vs_improved_vaccine_and_surveillance	4.300073146820068	improved vaccine and surveillance
2015-04-01	status_quo_vs_improved_vaccine_and_surveillance	1.7783050537109375	improved vaccine and surveillance
2015-07-01	status_quo_vs_improved_vaccine_and_surveillance	4.845775842666626	improved vaccine and surveillance
2015-10-01	status_quo_vs_improved_vaccine_and_surveillance	6.594893455505371	improved vaccine and surveillance
2016-01-01	status_quo_vs_improved_vaccine_and_surveillance	2.331547498703003	improved vaccine and surveillance
2016-04-01	status_quo_vs_improved_vaccine_and_surveillance	0.03856039047241211	improved vaccine and surveillance
2016-07-01	status_quo_vs_improved_vaccine_and_surveillance	1.2080044746398926	improved vaccine and surveillance
2016-10-01	status_quo_vs_improved_vaccine_and_surveillance	3.0710332393646236	improved vaccine and surveillance
2017-01-01	status_quo_vs_improved_vaccine_and_surveillance	2.336512565612793	improved vaccine and surveillance
2017-04-01	status_quo_vs_improved_vaccine_and_surveillance	-1.4482059478759775	improved vaccine and surveillance
2017-07-01	status_quo_vs_improved_vaccine_and_surveillance	0.3404717445373535	improved vaccine and surveillance
2017-10-01	status_quo_vs_improved_vaccine_and_surveillance	1.200113296508789	improved vaccine and surveillance
2018-01-01	status_quo_vs_improved_vaccine_and_surveillance	2.5558075904846183	improved vaccine and surveillance
2018-04-01	status_quo_vs_improved_vaccine_and_surveillance	3.042806625366211	improved vaccine and surveillance
2018-07-01	status_quo_vs_improved_vaccine_and_surveillance	3.6455278396606445	improved vaccine and surveillance
2018-10-01	status_quo_vs_improved_vaccine_and_surveillance	-0.011544227600097656	improved vaccine and surveillance
2019-01-01	status_quo_vs_improved_vaccine_and_surveillance	-3.7535901069641113	improved vaccine and surveillance
2019-04-01	status_quo_vs_improved_vaccine_and_surveillance	-0.13350200653076172	improved vaccine and surveillance
2019-07-01	status_quo_vs_improved_vaccine_and_surveillance	6.683289527893066	improved vaccine and surveillance
2019-10-01	status_quo_vs_improved_vaccine_and_surveillance	9.598488330841064	improved vaccine and surveillance
