# Supplementary material for: Timely vaccine strain selection and genomic surveillance improve evolutionary forecast accuracy of seasonal influenza A/H3N2
Source: eLife. 2025 Dec 4;14:RP104282. doi: 10.7554/eLife.104282 (PMC12677901; doi:10.7554/eLife.104282)
Supplement: Figure 5—figure supplement 5—source data 1. [file elife-104282-fig5-figsupp5-data1.zip › simulated_effects_of_realistic_interventions_on_distances_to_the_future.csv]

future_timepoint	intervention	difference_in_distance	intervention_name
2017-10-01	status_quo_vs_improved_vaccine	2.9841527938842773	improved vaccine
2018-01-01	status_quo_vs_improved_vaccine	0.2627410888671866	improved vaccine
2018-04-01	status_quo_vs_improved_vaccine	0.08549118041992188	improved vaccine
2018-07-01	status_quo_vs_improved_vaccine	0.4801182746887207	improved vaccine
2018-10-01	status_quo_vs_improved_vaccine	1.015230655670166	improved vaccine
2019-01-01	status_quo_vs_improved_vaccine	0.4190487861633301	improved vaccine
2019-04-01	status_quo_vs_improved_vaccine	0.5055785179138184	improved vaccine
2019-07-01	status_quo_vs_improved_vaccine	1.2906394004821777	improved vaccine
2019-10-01	status_quo_vs_improved_vaccine	-0.4961977005004883	improved vaccine
2020-01-01	status_quo_vs_improved_vaccine	1.7100286483764648	improved vaccine
2020-04-01	status_quo_vs_improved_vaccine	3.76910400390625	improved vaccine
2020-07-01	status_quo_vs_improved_vaccine	-0.5332870483398438	improved vaccine
2020-10-01	status_quo_vs_improved_vaccine	1.7902798652648926	improved vaccine
2021-01-01	status_quo_vs_improved_vaccine	2.555598735809326	improved vaccine
2021-04-01	status_quo_vs_improved_vaccine	0.8206582069396973	improved vaccine
2021-07-01	status_quo_vs_improved_vaccine	0.8992099761962891	improved vaccine
2021-10-01	status_quo_vs_improved_vaccine	-0.0133819580078125	improved vaccine
2022-01-01	status_quo_vs_improved_vaccine	1.5684356689453116	improved vaccine
2022-04-01	status_quo_vs_improved_vaccine	0.8123760223388681	improved vaccine
2022-07-01	status_quo_vs_improved_vaccine	1.2681450843811035	improved vaccine
2022-10-01	status_quo_vs_improved_vaccine	0.9705395698547363	improved vaccine
2023-01-01	status_quo_vs_improved_vaccine	1.6566901206970215	improved vaccine
2023-04-01	status_quo_vs_improved_vaccine	2.2041263580322266	improved vaccine
2023-07-01	status_quo_vs_improved_vaccine	1.4548583030700684	improved vaccine
2023-10-01	status_quo_vs_improved_vaccine	2.7703237533569336	improved vaccine
2024-01-01	status_quo_vs_improved_vaccine	1.541597843170166	improved vaccine
2024-04-01	status_quo_vs_improved_vaccine	0.2647714614868164	improved vaccine
2024-07-01	status_quo_vs_improved_vaccine	1.7707815170288086	improved vaccine
2024-10-01	status_quo_vs_improved_vaccine	2.6970720291137695	improved vaccine
2025-01-01	status_quo_vs_improved_vaccine	2.5329465866088867	improved vaccine
2025-04-01	status_quo_vs_improved_vaccine	2.000082015991211	improved vaccine
2025-07-01	status_quo_vs_improved_vaccine	0.5592989921569824	improved vaccine
2025-10-01	status_quo_vs_improved_vaccine	0.35216617584228516	improved vaccine
2026-01-01	status_quo_vs_improved_vaccine	0.3316974639892578	improved vaccine
2026-04-01	status_quo_vs_improved_vaccine	5.826340198516846	improved vaccine
2026-07-01	status_quo_vs_improved_vaccine	7.113945007324219	improved vaccine
2026-10-01	status_quo_vs_improved_vaccine	0.9414119720458984	improved vaccine
2027-01-01	status_quo_vs_improved_vaccine	-0.1531524658203125	improved vaccine
2027-04-01	status_quo_vs_improved_vaccine	0.2608633041381836	improved vaccine
2027-07-01	status_quo_vs_improved_vaccine	-0.7637853622436523	improved vaccine
2027-10-01	status_quo_vs_improved_vaccine	0.060721397399902344	improved vaccine
2028-01-01	status_quo_vs_improved_vaccine	4.155534744262695	improved vaccine
2028-04-01	status_quo_vs_improved_vaccine	5.957734584808347	improved vaccine
2028-07-01	status_quo_vs_improved_vaccine	0.3031473159790039	improved vaccine
2028-10-01	status_quo_vs_improved_vaccine	1.830336570739746	improved vaccine
2029-01-01	status_quo_vs_improved_vaccine	2.698124408721922	improved vaccine
2029-04-01	status_quo_vs_improved_vaccine	2.7656302452087402	improved vaccine
2029-07-01	status_quo_vs_improved_vaccine	1.3575048446655273	improved vaccine
2029-10-01	status_quo_vs_improved_vaccine	0.7197613716125488	improved vaccine
2030-01-01	status_quo_vs_improved_vaccine	1.4443559646606445	improved vaccine
2030-04-01	status_quo_vs_improved_vaccine	0.6734929084777832	improved vaccine
2030-07-01	status_quo_vs_improved_vaccine	1.6026968955993652	improved vaccine
2030-10-01	status_quo_vs_improved_vaccine	2.65185546875	improved vaccine
2031-01-01	status_quo_vs_improved_vaccine	1.1837248802185059	improved vaccine
2031-04-01	status_quo_vs_improved_vaccine	-1.0646042823791504	improved vaccine
2031-07-01	status_quo_vs_improved_vaccine	1.8822503089904785	improved vaccine
2031-10-01	status_quo_vs_improved_vaccine	1.8298158645629883	improved vaccine
2032-01-01	status_quo_vs_improved_vaccine	4.3163580894470215	improved vaccine
2032-04-01	status_quo_vs_improved_vaccine	7.21416711807251	improved vaccine
2032-07-01	status_quo_vs_improved_vaccine	0.8619613647460938	improved vaccine
2032-10-01	status_quo_vs_improved_vaccine	0.9035420417785645	improved vaccine
2033-01-01	status_quo_vs_improved_vaccine	0.6408424377441406	improved vaccine
2033-04-01	status_quo_vs_improved_vaccine	0.6863899230957031	improved vaccine
2033-07-01	status_quo_vs_improved_vaccine	1.5259618759155273	improved vaccine
2033-10-01	status_quo_vs_improved_vaccine	3.820003032684326	improved vaccine
2034-01-01	status_quo_vs_improved_vaccine	1.0990657806396484	improved vaccine
2034-04-01	status_quo_vs_improved_vaccine	2.0355758666992188	improved vaccine
2034-07-01	status_quo_vs_improved_vaccine	0.7354016304016113	improved vaccine
2034-10-01	status_quo_vs_improved_vaccine	-1.943033218383789	improved vaccine
2035-01-01	status_quo_vs_improved_vaccine	3.3841400146484375	improved vaccine
2035-04-01	status_quo_vs_improved_vaccine	4.891535758972168	improved vaccine
2035-07-01	status_quo_vs_improved_vaccine	0.6496138572692871	improved vaccine
2035-10-01	status_quo_vs_improved_vaccine	0.31571245193481445	improved vaccine
2036-01-01	status_quo_vs_improved_vaccine	1.166642665863037	improved vaccine
2036-04-01	status_quo_vs_improved_vaccine	1.474928855895996	improved vaccine
2036-07-01	status_quo_vs_improved_vaccine	-0.23414039611816406	improved vaccine
2036-10-01	status_quo_vs_improved_vaccine	0.12057924270629883	improved vaccine
2037-01-01	status_quo_vs_improved_vaccine	-0.4647674560546875	improved vaccine
2037-04-01	status_quo_vs_improved_vaccine	-0.0596318244934082	improved vaccine
2037-07-01	status_quo_vs_improved_vaccine	3.916396379470825	improved vaccine
2037-10-01	status_quo_vs_improved_vaccine	3.7458808422088623	improved vaccine
2038-01-01	status_quo_vs_improved_vaccine	0.09749507904052734	improved vaccine
2038-04-01	status_quo_vs_improved_vaccine	0.1405625343322754	improved vaccine
2038-07-01	status_quo_vs_improved_vaccine	1.8824162483215332	improved vaccine
2038-10-01	status_quo_vs_improved_vaccine	2.121908187866211	improved vaccine
2039-01-01	status_quo_vs_improved_vaccine	0.635977029800415	improved vaccine
2039-04-01	status_quo_vs_improved_vaccine	0.48317766189575195	improved vaccine
2039-07-01	status_quo_vs_improved_vaccine	1.2666106224060059	improved vaccine
2039-10-01	status_quo_vs_improved_vaccine	0.5546612739562988	improved vaccine
2040-01-01	status_quo_vs_improved_vaccine	-1.3234062194824219	improved vaccine
2040-04-01	status_quo_vs_improved_vaccine	0.16492557525634766	improved vaccine
2040-07-01	status_quo_vs_improved_vaccine	4.922709941864014	improved vaccine
2040-10-01	status_quo_vs_improved_vaccine	5.6518659591674805	improved vaccine
2017-10-01	status_quo_vs_improved_surveillance	0.9045162200927734	improved surveillance
2018-01-01	status_quo_vs_improved_surveillance	0.45665454864501864	improved surveillance
2018-04-01	status_quo_vs_improved_surveillance	0.02347707748413086	improved surveillance
2018-07-01	status_quo_vs_improved_surveillance	-0.05607128143310547	improved surveillance
2018-10-01	status_quo_vs_improved_surveillance	0.31812238693237305	improved surveillance
2019-01-01	status_quo_vs_improved_surveillance	0.10752201080322266	improved surveillance
2019-04-01	status_quo_vs_improved_surveillance	-0.11077690124511719	improved surveillance
2019-07-01	status_quo_vs_improved_surveillance	0.8396458625793457	improved surveillance
2019-10-01	status_quo_vs_improved_surveillance	0.0985708236694336	improved surveillance
2020-01-01	status_quo_vs_improved_surveillance	-0.35377025604248047	improved surveillance
2020-04-01	status_quo_vs_improved_surveillance	0.3302431106567383	improved surveillance
2020-07-01	status_quo_vs_improved_surveillance	-0.07874155044555664	improved surveillance
2020-10-01	status_quo_vs_improved_surveillance	-0.05183744430541992	improved surveillance
2021-01-01	status_quo_vs_improved_surveillance	2.4723119735717773	improved surveillance
2021-04-01	status_quo_vs_improved_surveillance	0.27136945724487305	improved surveillance
2021-07-01	status_quo_vs_improved_surveillance	0.9899110794067383	improved surveillance
2021-10-01	status_quo_vs_improved_surveillance	0.21947050094604492	improved surveillance
2022-01-01	status_quo_vs_improved_surveillance	1.4028897285461426	improved surveillance
2022-04-01	status_quo_vs_improved_surveillance	0.38119173049926847	improved surveillance
2022-07-01	status_quo_vs_improved_surveillance	-0.1643357276916504	improved surveillance
2022-10-01	status_quo_vs_improved_surveillance	0.6483359336853027	improved surveillance
2023-01-01	status_quo_vs_improved_surveillance	0.4573354721069336	improved surveillance
2023-04-01	status_quo_vs_improved_surveillance	0.9087991714477539	improved surveillance
2023-07-01	status_quo_vs_improved_surveillance	0.6514892578125	improved surveillance
2023-10-01	status_quo_vs_improved_surveillance	0.4050779342651367	improved surveillance
2024-01-01	status_quo_vs_improved_surveillance	-0.5366926193237305	improved surveillance
2024-04-01	status_quo_vs_improved_surveillance	0.3210721015930176	improved surveillance
2024-07-01	status_quo_vs_improved_surveillance	-0.11006927490234375	improved surveillance
2024-10-01	status_quo_vs_improved_surveillance	0.11638689041137695	improved surveillance
2025-01-01	status_quo_vs_improved_surveillance	-1.6482343673706055	improved surveillance
2025-04-01	status_quo_vs_improved_surveillance	0.5097875595092773	improved surveillance
2025-07-01	status_quo_vs_improved_surveillance	-0.06590461730956942	improved surveillance
2025-10-01	status_quo_vs_improved_surveillance	-0.06410598754882812	improved surveillance
2026-01-01	status_quo_vs_improved_surveillance	0.38153743743896484	improved surveillance
2026-04-01	status_quo_vs_improved_surveillance	-0.10429573059082209	improved surveillance
2026-07-01	status_quo_vs_improved_surveillance	0.09080219268798828	improved surveillance
2026-10-01	status_quo_vs_improved_surveillance	0.4074568748474121	improved surveillance
2027-01-01	status_quo_vs_improved_surveillance	0.3961029052734375	improved surveillance
2027-04-01	status_quo_vs_improved_surveillance	0.41277122497558594	improved surveillance
2027-07-01	status_quo_vs_improved_surveillance	-0.8451776504516602	improved surveillance
2027-10-01	status_quo_vs_improved_surveillance	2.336338520050049	improved surveillance
2028-01-01	status_quo_vs_improved_surveillance	-0.37935543060302734	improved surveillance
2028-04-01	status_quo_vs_improved_surveillance	4.211427688598631	improved surveillance
2028-07-01	status_quo_vs_improved_surveillance	-0.10281229019165039	improved surveillance
2028-10-01	status_quo_vs_improved_surveillance	0.047565460205078125	improved surveillance
2029-01-01	status_quo_vs_improved_surveillance	0.5707998275756818	improved surveillance
2029-04-01	status_quo_vs_improved_surveillance	0.9183864593505859	improved surveillance
2029-07-01	status_quo_vs_improved_surveillance	-0.0451202392578125	improved surveillance
2029-10-01	status_quo_vs_improved_surveillance	0.06732225418090731	improved surveillance
2030-01-01	status_quo_vs_improved_surveillance	-0.19279766082763583	improved surveillance
2030-04-01	status_quo_vs_improved_surveillance	-0.554112434387207	improved surveillance
2030-07-01	status_quo_vs_improved_surveillance	-0.8121294975280762	improved surveillance
2030-10-01	status_quo_vs_improved_surveillance	1.2864165306091309	improved surveillance
2031-01-01	status_quo_vs_improved_surveillance	-0.027883529663085938	improved surveillance
2031-04-01	status_quo_vs_improved_surveillance	-0.2567405700683594	improved surveillance
2031-07-01	status_quo_vs_improved_surveillance	1.386080265045166	improved surveillance
2031-10-01	status_quo_vs_improved_surveillance	0.9725198745727539	improved surveillance
2032-01-01	status_quo_vs_improved_surveillance	-0.2706441879272461	improved surveillance
2032-04-01	status_quo_vs_improved_surveillance	4.4408464431762695	improved surveillance
2032-07-01	status_quo_vs_improved_surveillance	0.2941575050354004	improved surveillance
2032-10-01	status_quo_vs_improved_surveillance	1.0351920127868652	improved surveillance
2033-01-01	status_quo_vs_improved_surveillance	0.027265548706054688	improved surveillance
2033-04-01	status_quo_vs_improved_surveillance	0.7329769134521484	improved surveillance
2033-07-01	status_quo_vs_improved_surveillance	0.2037363052368164	improved surveillance
2033-10-01	status_quo_vs_improved_surveillance	0.17969131469726562	improved surveillance
2034-01-01	status_quo_vs_improved_surveillance	0.48561477661132724	improved surveillance
2034-04-01	status_quo_vs_improved_surveillance	-0.32338953018188477	improved surveillance
2034-07-01	status_quo_vs_improved_surveillance	-0.21951055526733398	improved surveillance
2034-10-01	status_quo_vs_improved_surveillance	-0.8496708869934082	improved surveillance
2035-01-01	status_quo_vs_improved_surveillance	0.026355743408203125	improved surveillance
2035-04-01	status_quo_vs_improved_surveillance	4.497848510742187	improved surveillance
2035-07-01	status_quo_vs_improved_surveillance	0.4642009735107422	improved surveillance
2035-10-01	status_quo_vs_improved_surveillance	0.11956930160522461	improved surveillance
2036-01-01	status_quo_vs_improved_surveillance	-0.2631525993347168	improved surveillance
2036-04-01	status_quo_vs_improved_surveillance	0.5928773880004883	improved surveillance
2036-07-01	status_quo_vs_improved_surveillance	0.5047039985656738	improved surveillance
2036-10-01	status_quo_vs_improved_surveillance	0.028056621551513672	improved surveillance
2037-01-01	status_quo_vs_improved_surveillance	-0.15096330642700195	improved surveillance
2037-04-01	status_quo_vs_improved_surveillance	-0.2811450958251953	improved surveillance
2037-07-01	status_quo_vs_improved_surveillance	0.23563194274902344	improved surveillance
2037-10-01	status_quo_vs_improved_surveillance	-0.4896068572998047	improved surveillance
2038-01-01	status_quo_vs_improved_surveillance	0.5726804733276367	improved surveillance
2038-04-01	status_quo_vs_improved_surveillance	0.1284770965576172	improved surveillance
2038-07-01	status_quo_vs_improved_surveillance	0.367584228515625	improved surveillance
2038-10-01	status_quo_vs_improved_surveillance	0.040814876556395596	improved surveillance
2039-01-01	status_quo_vs_improved_surveillance	0.37862491607666016	improved surveillance
2039-04-01	status_quo_vs_improved_surveillance	0.36552143096923917	improved surveillance
2039-07-01	status_quo_vs_improved_surveillance	0.6213293075561523	improved surveillance
2039-10-01	status_quo_vs_improved_surveillance	0.25394678115844727	improved surveillance
2040-01-01	status_quo_vs_improved_surveillance	-0.3746957778930664	improved surveillance
2040-04-01	status_quo_vs_improved_surveillance	-0.05134296417236328	improved surveillance
2040-07-01	status_quo_vs_improved_surveillance	-0.1580362319946289	improved surveillance
2040-10-01	status_quo_vs_improved_surveillance	0.7275876998901367	improved surveillance
2017-10-01	status_quo_vs_improved_vaccine_and_surveillance	3.0986366271972656	improved vaccine and surveillance
2018-01-01	status_quo_vs_improved_vaccine_and_surveillance	0.4232816696166992	improved vaccine and surveillance
2018-04-01	status_quo_vs_improved_vaccine_and_surveillance	0.22359895706176758	improved vaccine and surveillance
2018-07-01	status_quo_vs_improved_vaccine_and_surveillance	0.9977524280548096	improved vaccine and surveillance
2018-10-01	status_quo_vs_improved_vaccine_and_surveillance	1.450711727142334	improved vaccine and surveillance
2019-01-01	status_quo_vs_improved_vaccine_and_surveillance	0.7539215087890625	improved vaccine and surveillance
2019-04-01	status_quo_vs_improved_vaccine_and_surveillance	1.0981440544128418	improved vaccine and surveillance
2019-07-01	status_quo_vs_improved_vaccine_and_surveillance	1.0699143409728995	improved vaccine and surveillance
2019-10-01	status_quo_vs_improved_vaccine_and_surveillance	0.3017587661743164	improved vaccine and surveillance
2020-01-01	status_quo_vs_improved_vaccine_and_surveillance	1.9779319763183594	improved vaccine and surveillance
2020-04-01	status_quo_vs_improved_vaccine_and_surveillance	4.259396553039551	improved vaccine and surveillance
2020-07-01	status_quo_vs_improved_vaccine_and_surveillance	1.4033756256103516	improved vaccine and surveillance
2020-10-01	status_quo_vs_improved_vaccine_and_surveillance	2.2745609283447266	improved vaccine and surveillance
2021-01-01	status_quo_vs_improved_vaccine_and_surveillance	2.83756160736084	improved vaccine and surveillance
2021-04-01	status_quo_vs_improved_vaccine_and_surveillance	1.3789310455322266	improved vaccine and surveillance
2021-07-01	status_quo_vs_improved_vaccine_and_surveillance	1.9816513061523438	improved vaccine and surveillance
2021-10-01	status_quo_vs_improved_vaccine_and_surveillance	0.8088335990905753	improved vaccine and surveillance
2022-01-01	status_quo_vs_improved_vaccine_and_surveillance	1.875537395477295	improved vaccine and surveillance
2022-04-01	status_quo_vs_improved_vaccine_and_surveillance	1.7286391258239755	improved vaccine and surveillance
2022-07-01	status_quo_vs_improved_vaccine_and_surveillance	2.3797450065612793	improved vaccine and surveillance
2022-10-01	status_quo_vs_improved_vaccine_and_surveillance	1.9276480674743652	improved vaccine and surveillance
2023-01-01	status_quo_vs_improved_vaccine_and_surveillance	1.8244247436523438	improved vaccine and surveillance
2023-04-01	status_quo_vs_improved_vaccine_and_surveillance	2.7114171981811523	improved vaccine and surveillance
2023-07-01	status_quo_vs_improved_vaccine_and_surveillance	0.6468658447265625	improved vaccine and surveillance
2023-10-01	status_quo_vs_improved_vaccine_and_surveillance	3.6879653930664062	improved vaccine and surveillance
2024-01-01	status_quo_vs_improved_vaccine_and_surveillance	1.9743494987487793	improved vaccine and surveillance
2024-04-01	status_quo_vs_improved_vaccine_and_surveillance	0.1884779930114746	improved vaccine and surveillance
2024-07-01	status_quo_vs_improved_vaccine_and_surveillance	1.273911476135254	improved vaccine and surveillance
2024-10-01	status_quo_vs_improved_vaccine_and_surveillance	3.117645263671875	improved vaccine and surveillance
2025-01-01	status_quo_vs_improved_vaccine_and_surveillance	2.9281325340270996	improved vaccine and surveillance
2025-04-01	status_quo_vs_improved_vaccine_and_surveillance	2.1098461151123047	improved vaccine and surveillance
2025-07-01	status_quo_vs_improved_vaccine_and_surveillance	0.9296445846557608	improved vaccine and surveillance
2025-10-01	status_quo_vs_improved_vaccine_and_surveillance	0.18066692352294922	improved vaccine and surveillance
2026-01-01	status_quo_vs_improved_vaccine_and_surveillance	1.2552471160888672	improved vaccine and surveillance
2026-04-01	status_quo_vs_improved_vaccine_and_surveillance	6.069917678833008	improved vaccine and surveillance
2026-07-01	status_quo_vs_improved_vaccine_and_surveillance	7.479875802993774	improved vaccine and surveillance
2026-10-01	status_quo_vs_improved_vaccine_and_surveillance	1.4993805885314941	improved vaccine and surveillance
2027-01-01	status_quo_vs_improved_vaccine_and_surveillance	-0.16629981994628906	improved vaccine and surveillance
2027-04-01	status_quo_vs_improved_vaccine_and_surveillance	3.235731601715088	improved vaccine and surveillance
2027-07-01	status_quo_vs_improved_vaccine_and_surveillance	-0.4937558174133292	improved vaccine and surveillance
2027-10-01	status_quo_vs_improved_vaccine_and_surveillance	2.2321643829345703	improved vaccine and surveillance
2028-01-01	status_quo_vs_improved_vaccine_and_surveillance	5.03588342666626	improved vaccine and surveillance
2028-04-01	status_quo_vs_improved_vaccine_and_surveillance	6.157119750976561	improved vaccine and surveillance
2028-07-01	status_quo_vs_improved_vaccine_and_surveillance	0.6450767517089844	improved vaccine and surveillance
2028-10-01	status_quo_vs_improved_vaccine_and_surveillance	2.7835726737976074	improved vaccine and surveillance
2029-01-01	status_quo_vs_improved_vaccine_and_surveillance	2.75610303878784	improved vaccine and surveillance
2029-04-01	status_quo_vs_improved_vaccine_and_surveillance	3.3330202102661133	improved vaccine and surveillance
2029-07-01	status_quo_vs_improved_vaccine_and_surveillance	1.3594012260437012	improved vaccine and surveillance
2029-10-01	status_quo_vs_improved_vaccine_and_surveillance	0.7416620254516602	improved vaccine and surveillance
2030-01-01	status_quo_vs_improved_vaccine_and_surveillance	2.0078072547912598	improved vaccine and surveillance
2030-04-01	status_quo_vs_improved_vaccine_and_surveillance	1.7576231956481934	improved vaccine and surveillance
2030-07-01	status_quo_vs_improved_vaccine_and_surveillance	1.9302573204040527	improved vaccine and surveillance
2030-10-01	status_quo_vs_improved_vaccine_and_surveillance	2.3484339714050293	improved vaccine and surveillance
2031-01-01	status_quo_vs_improved_vaccine_and_surveillance	2.044156551361084	improved vaccine and surveillance
2031-04-01	status_quo_vs_improved_vaccine_and_surveillance	0.007320880889892578	improved vaccine and surveillance
2031-07-01	status_quo_vs_improved_vaccine_and_surveillance	2.2597060203552246	improved vaccine and surveillance
2031-10-01	status_quo_vs_improved_vaccine_and_surveillance	4.295663356781006	improved vaccine and surveillance
2032-01-01	status_quo_vs_improved_vaccine_and_surveillance	4.638113021850586	improved vaccine and surveillance
2032-04-01	status_quo_vs_improved_vaccine_and_surveillance	8.180177688598633	improved vaccine and surveillance
2032-07-01	status_quo_vs_improved_vaccine_and_surveillance	0.8322277069091797	improved vaccine and surveillance
2032-10-01	status_quo_vs_improved_vaccine_and_surveillance	2.15981388092041	improved vaccine and surveillance
2033-01-01	status_quo_vs_improved_vaccine_and_surveillance	1.091158390045166	improved vaccine and surveillance
2033-04-01	status_quo_vs_improved_vaccine_and_surveillance	0.971562385559082	improved vaccine and surveillance
2033-07-01	status_quo_vs_improved_vaccine_and_surveillance	2.3586254119873047	improved vaccine and surveillance
2033-10-01	status_quo_vs_improved_vaccine_and_surveillance	3.9059219360351562	improved vaccine and surveillance
2034-01-01	status_quo_vs_improved_vaccine_and_surveillance	1.3590025901794434	improved vaccine and surveillance
2034-04-01	status_quo_vs_improved_vaccine_and_surveillance	1.8647494316101074	improved vaccine and surveillance
2034-07-01	status_quo_vs_improved_vaccine_and_surveillance	0.8930740356445312	improved vaccine and surveillance
2034-10-01	status_quo_vs_improved_vaccine_and_surveillance	0.9849681854248047	improved vaccine and surveillance
2035-01-01	status_quo_vs_improved_vaccine_and_surveillance	4.046270847320557	improved vaccine and surveillance
2035-04-01	status_quo_vs_improved_vaccine_and_surveillance	4.998194694519043	improved vaccine and surveillance
2035-07-01	status_quo_vs_improved_vaccine_and_surveillance	1.0224099159240723	improved vaccine and surveillance
2035-10-01	status_quo_vs_improved_vaccine_and_surveillance	0.9584388732910156	improved vaccine and surveillance
2036-01-01	status_quo_vs_improved_vaccine_and_surveillance	1.0129585266113281	improved vaccine and surveillance
2036-04-01	status_quo_vs_improved_vaccine_and_surveillance	1.9199557304382315	improved vaccine and surveillance
2036-07-01	status_quo_vs_improved_vaccine_and_surveillance	0.5670933723449707	improved vaccine and surveillance
2036-10-01	status_quo_vs_improved_vaccine_and_surveillance	-0.07315969467163086	improved vaccine and surveillance
2037-01-01	status_quo_vs_improved_vaccine_and_surveillance	0.38271522521972656	improved vaccine and surveillance
2037-04-01	status_quo_vs_improved_vaccine_and_surveillance	-0.6918292045593262	improved vaccine and surveillance
2037-07-01	status_quo_vs_improved_vaccine_and_surveillance	4.6576759815216064	improved vaccine and surveillance
2037-10-01	status_quo_vs_improved_vaccine_and_surveillance	4.091720819473267	improved vaccine and surveillance
2038-01-01	status_quo_vs_improved_vaccine_and_surveillance	0.3241891860961914	improved vaccine and surveillance
2038-04-01	status_quo_vs_improved_vaccine_and_surveillance	0.13252687454223633	improved vaccine and surveillance
2038-07-01	status_quo_vs_improved_vaccine_and_surveillance	2.5010879039764404	improved vaccine and surveillance
2038-10-01	status_quo_vs_improved_vaccine_and_surveillance	2.4917807579040527	improved vaccine and surveillance
2039-01-01	status_quo_vs_improved_vaccine_and_surveillance	0.9607419967651367	improved vaccine and surveillance
2039-04-01	status_quo_vs_improved_vaccine_and_surveillance	0.5703744888305673	improved vaccine and surveillance
2039-07-01	status_quo_vs_improved_vaccine_and_surveillance	1.4098467826843262	improved vaccine and surveillance
2039-10-01	status_quo_vs_improved_vaccine_and_surveillance	0.7599544525146484	improved vaccine and surveillance
2040-01-01	status_quo_vs_improved_vaccine_and_surveillance	-1.540867805480957	improved vaccine and surveillance
2040-04-01	status_quo_vs_improved_vaccine_and_surveillance	2.1733603477478027	improved vaccine and surveillance
2040-07-01	status_quo_vs_improved_vaccine_and_surveillance	5.4986958503723145	improved vaccine and surveillance
2040-10-01	status_quo_vs_improved_vaccine_and_surveillance	5.899815320968628	improved vaccine and surveillance
