# Supplementary material for: Timely vaccine strain selection and genomic surveillance improve evolutionary forecast accuracy of seasonal influenza A/H3N2
Source: eLife. 2025 Dec 4;14:RP104282. doi: 10.7554/eLife.104282 (PMC12677901; doi:10.7554/eLife.104282)
Supplement: Figure 6—source data 1. [file elife-104282-fig6-data1.zip › h3n2_optimal_effects_of_realistic_interventions_on_distances_to_the_future.csv]

future_timepoint	intervention	difference_in_optimal_distance	intervention_name
2012-04-01	status_quo_vs_improved_vaccine	2.209005236625672	improved vaccine
2012-07-01	status_quo_vs_improved_vaccine	1.388257384300232	improved vaccine
2012-10-01	status_quo_vs_improved_vaccine	0.21242904663085938	improved vaccine
2013-01-01	status_quo_vs_improved_vaccine	0.7407917976379395	improved vaccine
2013-04-01	status_quo_vs_improved_vaccine	1.5094548463821411	improved vaccine
2013-07-01	status_quo_vs_improved_vaccine	1.630657434463501	improved vaccine
2013-10-01	status_quo_vs_improved_vaccine	0.6456698179244995	improved vaccine
2014-01-01	status_quo_vs_improved_vaccine	0.10907816886901833	improved vaccine
2014-04-01	status_quo_vs_improved_vaccine	0.6782866716384888	improved vaccine
2014-07-01	status_quo_vs_improved_vaccine	0.6432013511657715	improved vaccine
2014-10-01	status_quo_vs_improved_vaccine	2.6027936935424805	improved vaccine
2015-01-01	status_quo_vs_improved_vaccine	2.4004727602005005	improved vaccine
2015-04-01	status_quo_vs_improved_vaccine	0.44122815132141113	improved vaccine
2015-07-01	status_quo_vs_improved_vaccine	0.5495873689651489	improved vaccine
2015-10-01	status_quo_vs_improved_vaccine	0.5363273620605469	improved vaccine
2016-01-01	status_quo_vs_improved_vaccine	0.30206775665283203	improved vaccine
2016-04-01	status_quo_vs_improved_vaccine	0.8148125410079956	improved vaccine
2016-07-01	status_quo_vs_improved_vaccine	1.2027120590209956	improved vaccine
2016-10-01	status_quo_vs_improved_vaccine	0.8107920885086057	improved vaccine
2017-01-01	status_quo_vs_improved_vaccine	1.225127100944519	improved vaccine
2017-04-01	status_quo_vs_improved_vaccine	1.4991029500961304	improved vaccine
2017-07-01	status_quo_vs_improved_vaccine	0.8644137382507329	improved vaccine
2017-10-01	status_quo_vs_improved_vaccine	1.1787083148956299	improved vaccine
2018-01-01	status_quo_vs_improved_vaccine	1.297239899635315	improved vaccine
2018-04-01	status_quo_vs_improved_vaccine	0.7746816873550417	improved vaccine
2018-07-01	status_quo_vs_improved_vaccine	0.39520740509033203	improved vaccine
2018-10-01	status_quo_vs_improved_vaccine	0.42073595523834273	improved vaccine
2019-01-01	status_quo_vs_improved_vaccine	0.654831528663635	improved vaccine
2019-04-01	status_quo_vs_improved_vaccine	1.447079062461853	improved vaccine
2019-07-01	status_quo_vs_improved_vaccine	1.7432689666748047	improved vaccine
2019-10-01	status_quo_vs_improved_vaccine	2.0181860923767094	improved vaccine
2012-04-01	status_quo_vs_improved_surveillance	0.7878355979919438	improved surveillance
2012-07-01	status_quo_vs_improved_surveillance	0.5072410106658927	improved surveillance
2012-10-01	status_quo_vs_improved_surveillance	0.13399386405944802	improved surveillance
2013-01-01	status_quo_vs_improved_surveillance	0.22326540946960494	improved surveillance
2013-04-01	status_quo_vs_improved_surveillance	0.07488846778869673	improved surveillance
2013-07-01	status_quo_vs_improved_surveillance	0.0555422306060791	improved surveillance
2013-10-01	status_quo_vs_improved_surveillance	0.2616335153579712	improved surveillance
2014-01-01	status_quo_vs_improved_surveillance	0.001277923583984153	improved surveillance
2014-04-01	status_quo_vs_improved_surveillance	0.10598993301391602	improved surveillance
2014-07-01	status_quo_vs_improved_surveillance	0.314453125	improved surveillance
2014-10-01	status_quo_vs_improved_surveillance	0.7607927322387695	improved surveillance
2015-01-01	status_quo_vs_improved_surveillance	1.7245974540710445	improved surveillance
2015-04-01	status_quo_vs_improved_surveillance	0.07896292209625244	improved surveillance
2015-07-01	status_quo_vs_improved_surveillance	0.19264185428619385	improved surveillance
2015-10-01	status_quo_vs_improved_surveillance	0.1065225601196289	improved surveillance
2016-01-01	status_quo_vs_improved_surveillance	0.06479763984680154	improved surveillance
2016-04-01	status_quo_vs_improved_surveillance	0.17925369739532515	improved surveillance
2016-07-01	status_quo_vs_improved_surveillance	0.07383680343627885	improved surveillance
2016-10-01	status_quo_vs_improved_surveillance	0.32385969161987305	improved surveillance
2017-01-01	status_quo_vs_improved_surveillance	0.3703186511993408	improved surveillance
2017-04-01	status_quo_vs_improved_surveillance	0.0801703929901123	improved surveillance
2017-07-01	status_quo_vs_improved_surveillance	0.20365595817565962	improved surveillance
2017-10-01	status_quo_vs_improved_surveillance	0.19763302803039462	improved surveillance
2018-01-01	status_quo_vs_improved_surveillance	0.19025039672851562	improved surveillance
2018-04-01	status_quo_vs_improved_surveillance	0.04843544960021995	improved surveillance
2018-07-01	status_quo_vs_improved_surveillance	0.23419690132141113	improved surveillance
2018-10-01	status_quo_vs_improved_surveillance	0.041628599166871005	improved surveillance
2019-01-01	status_quo_vs_improved_surveillance	0.010433435440063477	improved surveillance
2019-04-01	status_quo_vs_improved_surveillance	0.4525954723358159	improved surveillance
2019-07-01	status_quo_vs_improved_surveillance	0.4864802360534668	improved surveillance
2019-10-01	status_quo_vs_improved_surveillance	0.13951683044433638	improved surveillance
2012-04-01	status_quo_vs_improved_vaccine_and_surveillance	2.2902736663818364	improved vaccine and surveillance
2012-07-01	status_quo_vs_improved_vaccine_and_surveillance	1.4788745641708374	improved vaccine and surveillance
2012-10-01	status_quo_vs_improved_vaccine_and_surveillance	0.3016163110733028	improved vaccine and surveillance
2013-01-01	status_quo_vs_improved_vaccine_and_surveillance	0.8316934108734131	improved vaccine and surveillance
2013-04-01	status_quo_vs_improved_vaccine_and_surveillance	1.7334498167037964	improved vaccine and surveillance
2013-07-01	status_quo_vs_improved_vaccine_and_surveillance	1.6323913931846619	improved vaccine and surveillance
2013-10-01	status_quo_vs_improved_vaccine_and_surveillance	0.7098997831344604	improved vaccine and surveillance
2014-01-01	status_quo_vs_improved_vaccine_and_surveillance	0.35858237743377663	improved vaccine and surveillance
2014-04-01	status_quo_vs_improved_vaccine_and_surveillance	0.9659543037414551	improved vaccine and surveillance
2014-07-01	status_quo_vs_improved_vaccine_and_surveillance	2.1250250339508057	improved vaccine and surveillance
2014-10-01	status_quo_vs_improved_vaccine_and_surveillance	2.7194931507110596	improved vaccine and surveillance
2015-01-01	status_quo_vs_improved_vaccine_and_surveillance	2.4570131301879883	improved vaccine and surveillance
2015-04-01	status_quo_vs_improved_vaccine_and_surveillance	0.4935338497161865	improved vaccine and surveillance
2015-07-01	status_quo_vs_improved_vaccine_and_surveillance	0.6625494360923767	improved vaccine and surveillance
2015-10-01	status_quo_vs_improved_vaccine_and_surveillance	0.6452556848526002	improved vaccine and surveillance
2016-01-01	status_quo_vs_improved_vaccine_and_surveillance	0.4201016426086426	improved vaccine and surveillance
2016-04-01	status_quo_vs_improved_vaccine_and_surveillance	1.0924605131149292	improved vaccine and surveillance
2016-07-01	status_quo_vs_improved_vaccine_and_surveillance	1.3539154529571529	improved vaccine and surveillance
2016-10-01	status_quo_vs_improved_vaccine_and_surveillance	0.9345333576202393	improved vaccine and surveillance
2017-01-01	status_quo_vs_improved_vaccine_and_surveillance	1.6004555225372314	improved vaccine and surveillance
2017-04-01	status_quo_vs_improved_vaccine_and_surveillance	1.5544927120208742	improved vaccine and surveillance
2017-07-01	status_quo_vs_improved_vaccine_and_surveillance	0.9994351863861088	improved vaccine and surveillance
2017-10-01	status_quo_vs_improved_vaccine_and_surveillance	1.2182410955429077	improved vaccine and surveillance
2018-01-01	status_quo_vs_improved_vaccine_and_surveillance	1.4347776770591736	improved vaccine and surveillance
2018-04-01	status_quo_vs_improved_vaccine_and_surveillance	0.8351863622665409	improved vaccine and surveillance
2018-07-01	status_quo_vs_improved_vaccine_and_surveillance	0.5005618333816528	improved vaccine and surveillance
2018-10-01	status_quo_vs_improved_vaccine_and_surveillance	0.7379993200302128	improved vaccine and surveillance
2019-01-01	status_quo_vs_improved_vaccine_and_surveillance	1.096385717391968	improved vaccine and surveillance
2019-04-01	status_quo_vs_improved_vaccine_and_surveillance	1.5123623609542847	improved vaccine and surveillance
2019-07-01	status_quo_vs_improved_vaccine_and_surveillance	2.8174240589141846	improved vaccine and surveillance
2019-10-01	status_quo_vs_improved_vaccine_and_surveillance	2.315038561820984	improved vaccine and surveillance
