# Supplementary material for: Timely vaccine strain selection and genomic surveillance improve evolutionary forecast accuracy of seasonal influenza A/H3N2
Source: eLife. 2025 Dec 4;14:RP104282. doi: 10.7554/eLife.104282 (PMC12677901; doi:10.7554/eLife.104282)
Supplement: Figure 6—figure supplement 1—source data 1. [file elife-104282-fig6-figsupp1-data1.zip › simulated_optimal_effects_of_realistic_interventions_on_distances_to_the_future.csv]

future_timepoint	intervention	difference_in_optimal_distance	intervention_name
2017-10-01	status_quo_vs_improved_vaccine	1.4263148307800293	improved vaccine
2018-01-01	status_quo_vs_improved_vaccine	1.3156299591064453	improved vaccine
2018-04-01	status_quo_vs_improved_vaccine	0.9755043983459468	improved vaccine
2018-07-01	status_quo_vs_improved_vaccine	0.5980236530303955	improved vaccine
2018-10-01	status_quo_vs_improved_vaccine	1.0624690055847177	improved vaccine
2019-01-01	status_quo_vs_improved_vaccine	1.3228747844696045	improved vaccine
2019-04-01	status_quo_vs_improved_vaccine	1.2927966117858887	improved vaccine
2019-07-01	status_quo_vs_improved_vaccine	1.032692432403565	improved vaccine
2019-10-01	status_quo_vs_improved_vaccine	2.043938159942627	improved vaccine
2020-01-01	status_quo_vs_improved_vaccine	0.5115203857421875	improved vaccine
2020-04-01	status_quo_vs_improved_vaccine	1.5350556373596191	improved vaccine
2020-07-01	status_quo_vs_improved_vaccine	2.3426196575164795	improved vaccine
2020-10-01	status_quo_vs_improved_vaccine	2.703510284423828	improved vaccine
2021-01-01	status_quo_vs_improved_vaccine	1.3860654830932626	improved vaccine
2021-04-01	status_quo_vs_improved_vaccine	0.9573423862457275	improved vaccine
2021-07-01	status_quo_vs_improved_vaccine	1.768251657485962	improved vaccine
2021-10-01	status_quo_vs_improved_vaccine	1.420581340789795	improved vaccine
2022-01-01	status_quo_vs_improved_vaccine	1.4203147888183594	improved vaccine
2022-04-01	status_quo_vs_improved_vaccine	0.9815809726715088	improved vaccine
2022-07-01	status_quo_vs_improved_vaccine	1.2707788944244376	improved vaccine
2022-10-01	status_quo_vs_improved_vaccine	1.4146192073822021	improved vaccine
2023-01-01	status_quo_vs_improved_vaccine	1.625741720199585	improved vaccine
2023-04-01	status_quo_vs_improved_vaccine	1.4906885623931885	improved vaccine
2023-07-01	status_quo_vs_improved_vaccine	1.6383626461029053	improved vaccine
2023-10-01	status_quo_vs_improved_vaccine	2.86870527267456	improved vaccine
2024-01-01	status_quo_vs_improved_vaccine	2.0152068138122563	improved vaccine
2024-04-01	status_quo_vs_improved_vaccine	1.2241883277893066	improved vaccine
2024-07-01	status_quo_vs_improved_vaccine	1.9315211772918701	improved vaccine
2024-10-01	status_quo_vs_improved_vaccine	2.651048183441162	improved vaccine
2025-01-01	status_quo_vs_improved_vaccine	2.1503183841705322	improved vaccine
2025-04-01	status_quo_vs_improved_vaccine	1.3560140132904053	improved vaccine
2025-07-01	status_quo_vs_improved_vaccine	1.748277187347412	improved vaccine
2025-10-01	status_quo_vs_improved_vaccine	1.9913744926452637	improved vaccine
2026-01-01	status_quo_vs_improved_vaccine	1.9582977294921875	improved vaccine
2026-04-01	status_quo_vs_improved_vaccine	3.4150376319885254	improved vaccine
2026-07-01	status_quo_vs_improved_vaccine	2.8213768005371094	improved vaccine
2026-10-01	status_quo_vs_improved_vaccine	0.6719770431518555	improved vaccine
2027-01-01	status_quo_vs_improved_vaccine	2.3468008041381836	improved vaccine
2027-04-01	status_quo_vs_improved_vaccine	3.311979532241821	improved vaccine
2027-07-01	status_quo_vs_improved_vaccine	2.0015885829925537	improved vaccine
2027-10-01	status_quo_vs_improved_vaccine	1.181189775466919	improved vaccine
2028-01-01	status_quo_vs_improved_vaccine	1.3306605815887451	improved vaccine
2028-04-01	status_quo_vs_improved_vaccine	2.148775577545166	improved vaccine
2028-07-01	status_quo_vs_improved_vaccine	1.0235137939453125	improved vaccine
2028-10-01	status_quo_vs_improved_vaccine	2.972965955734253	improved vaccine
2029-01-01	status_quo_vs_improved_vaccine	4.397525787353515	improved vaccine
2029-04-01	status_quo_vs_improved_vaccine	2.209283351898193	improved vaccine
2029-07-01	status_quo_vs_improved_vaccine	1.4679145812988281	improved vaccine
2029-10-01	status_quo_vs_improved_vaccine	1.779939889907837	improved vaccine
2030-01-01	status_quo_vs_improved_vaccine	1.7969212532043457	improved vaccine
2030-04-01	status_quo_vs_improved_vaccine	1.0500826835632324	improved vaccine
2030-07-01	status_quo_vs_improved_vaccine	1.7781398296356201	improved vaccine
2030-10-01	status_quo_vs_improved_vaccine	1.866685152053833	improved vaccine
2031-01-01	status_quo_vs_improved_vaccine	0.872124433517456	improved vaccine
2031-04-01	status_quo_vs_improved_vaccine	1.2835030555725098	improved vaccine
2031-07-01	status_quo_vs_improved_vaccine	2.780254602432251	improved vaccine
2031-10-01	status_quo_vs_improved_vaccine	2.051523208618164	improved vaccine
2032-01-01	status_quo_vs_improved_vaccine	3.7062900066375732	improved vaccine
2032-04-01	status_quo_vs_improved_vaccine	3.223442554473877	improved vaccine
2032-07-01	status_quo_vs_improved_vaccine	1.366795301437378	improved vaccine
2032-10-01	status_quo_vs_improved_vaccine	1.4646649360656734	improved vaccine
2033-01-01	status_quo_vs_improved_vaccine	1.5008633136749268	improved vaccine
2033-04-01	status_quo_vs_improved_vaccine	1.5478858947753915	improved vaccine
2033-07-01	status_quo_vs_improved_vaccine	1.4331519603729248	improved vaccine
2033-10-01	status_quo_vs_improved_vaccine	1.4136831760406494	improved vaccine
2034-01-01	status_quo_vs_improved_vaccine	0.937302827835083	improved vaccine
2034-04-01	status_quo_vs_improved_vaccine	1.9946682453155522	improved vaccine
2034-07-01	status_quo_vs_improved_vaccine	2.466846227645874	improved vaccine
2034-10-01	status_quo_vs_improved_vaccine	0.2523965835571289	improved vaccine
2035-01-01	status_quo_vs_improved_vaccine	1.7884092330932617	improved vaccine
2035-04-01	status_quo_vs_improved_vaccine	2.8973004817962646	improved vaccine
2035-07-01	status_quo_vs_improved_vaccine	1.6917622089385986	improved vaccine
2035-10-01	status_quo_vs_improved_vaccine	0.9745280742645268	improved vaccine
2036-01-01	status_quo_vs_improved_vaccine	1.4855258464813232	improved vaccine
2036-04-01	status_quo_vs_improved_vaccine	2.1706159114837646	improved vaccine
2036-07-01	status_quo_vs_improved_vaccine	1.117056131362915	improved vaccine
2036-10-01	status_quo_vs_improved_vaccine	0.732957124710083	improved vaccine
2037-01-01	status_quo_vs_improved_vaccine	0.7938599586486821	improved vaccine
2037-04-01	status_quo_vs_improved_vaccine	0.15716934204101562	improved vaccine
2037-07-01	status_quo_vs_improved_vaccine	1.6609048843383794	improved vaccine
2037-10-01	status_quo_vs_improved_vaccine	2.5075364112854004	improved vaccine
2038-01-01	status_quo_vs_improved_vaccine	1.2789621353149414	improved vaccine
2038-04-01	status_quo_vs_improved_vaccine	0.4102001190185547	improved vaccine
2038-07-01	status_quo_vs_improved_vaccine	1.4906423091888428	improved vaccine
2038-10-01	status_quo_vs_improved_vaccine	2.0088887214660645	improved vaccine
2039-01-01	status_quo_vs_improved_vaccine	1.1922314167022705	improved vaccine
2039-04-01	status_quo_vs_improved_vaccine	1.2319688796997075	improved vaccine
2039-07-01	status_quo_vs_improved_vaccine	0.6492002010345459	improved vaccine
2039-10-01	status_quo_vs_improved_vaccine	0.40675067901611417	improved vaccine
2040-01-01	status_quo_vs_improved_vaccine	2.4577763080596924	improved vaccine
2040-04-01	status_quo_vs_improved_vaccine	3.2275283336639404	improved vaccine
2040-07-01	status_quo_vs_improved_vaccine	1.909684658050537	improved vaccine
2040-10-01	status_quo_vs_improved_vaccine	1.4650311470031738	improved vaccine
2017-10-01	status_quo_vs_improved_surveillance	0.041731834411621094	improved surveillance
2018-01-01	status_quo_vs_improved_surveillance	0.0835733413696289	improved surveillance
2018-04-01	status_quo_vs_improved_surveillance	0.10268807411193803	improved surveillance
2018-07-01	status_quo_vs_improved_surveillance	0.05395340919494629	improved surveillance
2018-10-01	status_quo_vs_improved_surveillance	0.2422485351562509	improved surveillance
2019-01-01	status_quo_vs_improved_surveillance	0.3561286926269531	improved surveillance
2019-04-01	status_quo_vs_improved_surveillance	0.4542818069458008	improved surveillance
2019-07-01	status_quo_vs_improved_surveillance	0.47756385803222656	improved surveillance
2019-10-01	status_quo_vs_improved_surveillance	0.44747352600097656	improved surveillance
2020-01-01	status_quo_vs_improved_surveillance	0.340329647064209	improved surveillance
2020-04-01	status_quo_vs_improved_surveillance	0.00534820556640625	improved surveillance
2020-07-01	status_quo_vs_improved_surveillance	0.3023414611816406	improved surveillance
2020-10-01	status_quo_vs_improved_surveillance	0.06317329406738281	improved surveillance
2021-01-01	status_quo_vs_improved_surveillance	0.8818426132202157	improved surveillance
2021-04-01	status_quo_vs_improved_surveillance	0.11389398574829102	improved surveillance
2021-07-01	status_quo_vs_improved_surveillance	0.7962815761566162	improved surveillance
2021-10-01	status_quo_vs_improved_surveillance	0.44072175025939897	improved surveillance
2022-01-01	status_quo_vs_improved_surveillance	0.5101051330566406	improved surveillance
2022-04-01	status_quo_vs_improved_surveillance	0.30802249908447266	improved surveillance
2022-07-01	status_quo_vs_improved_surveillance	0.05397796630859375	improved surveillance
2022-10-01	status_quo_vs_improved_surveillance	0.6662571430206299	improved surveillance
2023-01-01	status_quo_vs_improved_surveillance	0.21596002578735352	improved surveillance
2023-04-01	status_quo_vs_improved_surveillance	0.65618896484375	improved surveillance
2023-07-01	status_quo_vs_improved_surveillance	0.023761749267578125	improved surveillance
2023-10-01	status_quo_vs_improved_surveillance	0.44178104400634766	improved surveillance
2024-01-01	status_quo_vs_improved_surveillance	0.009463787078857422	improved surveillance
2024-04-01	status_quo_vs_improved_surveillance	0.010605812072753906	improved surveillance
2024-07-01	status_quo_vs_improved_surveillance	0.005459308624267578	improved surveillance
2024-10-01	status_quo_vs_improved_surveillance	0.03543901443481445	improved surveillance
2025-01-01	status_quo_vs_improved_surveillance	0.02942371368408292	improved surveillance
2025-04-01	status_quo_vs_improved_surveillance	0.047600746154785156	improved surveillance
2025-07-01	status_quo_vs_improved_surveillance	0.16957378387451083	improved surveillance
2025-10-01	status_quo_vs_improved_surveillance	0.006611824035644531	improved surveillance
2026-01-01	status_quo_vs_improved_surveillance	0.008544921875	improved surveillance
2026-04-01	status_quo_vs_improved_surveillance	0.00926065444946289	improved surveillance
2026-07-01	status_quo_vs_improved_surveillance	0.017278194427490234	improved surveillance
2026-10-01	status_quo_vs_improved_surveillance	0.006707668304443359	improved surveillance
2027-01-01	status_quo_vs_improved_surveillance	0.2828965187072754	improved surveillance
2027-04-01	status_quo_vs_improved_surveillance	1.0201969146728516	improved surveillance
2027-07-01	status_quo_vs_improved_surveillance	0.2186107635498047	improved surveillance
2027-10-01	status_quo_vs_improved_surveillance	0.9146003723144527	improved surveillance
2028-01-01	status_quo_vs_improved_surveillance	0.004799365997314453	improved surveillance
2028-04-01	status_quo_vs_improved_surveillance	0.9880361557006836	improved surveillance
2028-07-01	status_quo_vs_improved_surveillance	0.13081741333007812	improved surveillance
2028-10-01	status_quo_vs_improved_surveillance	0.13249492645263672	improved surveillance
2029-01-01	status_quo_vs_improved_surveillance	1.438520908355712	improved surveillance
2029-04-01	status_quo_vs_improved_surveillance	0.19886207580566406	improved surveillance
2029-07-01	status_quo_vs_improved_surveillance	0.18057966232299805	improved surveillance
2029-10-01	status_quo_vs_improved_surveillance	0.07990407943725586	improved surveillance
2030-01-01	status_quo_vs_improved_surveillance	0.042360782623291016	improved surveillance
2030-04-01	status_quo_vs_improved_surveillance	0.1730499267578125	improved surveillance
2030-07-01	status_quo_vs_improved_surveillance	0.07361364364624023	improved surveillance
2030-10-01	status_quo_vs_improved_surveillance	0.40283632278442383	improved surveillance
2031-01-01	status_quo_vs_improved_surveillance	0.1925816535949707	improved surveillance
2031-04-01	status_quo_vs_improved_surveillance	0.038197994232177734	improved surveillance
2031-07-01	status_quo_vs_improved_surveillance	1.0838117599487305	improved surveillance
2031-10-01	status_quo_vs_improved_surveillance	0.43116331100463867	improved surveillance
2032-01-01	status_quo_vs_improved_surveillance	0.8829126358032227	improved surveillance
2032-04-01	status_quo_vs_improved_surveillance	0.9841756820678711	improved surveillance
2032-07-01	status_quo_vs_improved_surveillance	0.01303243637084961	improved surveillance
2032-10-01	status_quo_vs_improved_surveillance	0.5535664558410645	improved surveillance
2033-01-01	status_quo_vs_improved_surveillance	0.007800102233886719	improved surveillance
2033-04-01	status_quo_vs_improved_surveillance	0.843226671218873	improved surveillance
2033-07-01	status_quo_vs_improved_surveillance	0.543921947479248	improved surveillance
2033-10-01	status_quo_vs_improved_surveillance	0.0018510818481445312	improved surveillance
2034-01-01	status_quo_vs_improved_surveillance	0.020986557006835938	improved surveillance
2034-04-01	status_quo_vs_improved_surveillance	0.3208341598510742	improved surveillance
2034-07-01	status_quo_vs_improved_surveillance	0.1465773582458496	improved surveillance
2034-10-01	status_quo_vs_improved_surveillance	0.004878044128417969	improved surveillance
2035-01-01	status_quo_vs_improved_surveillance	0.032466888427734375	improved surveillance
2035-04-01	status_quo_vs_improved_surveillance	1.8380980491638184	improved surveillance
2035-07-01	status_quo_vs_improved_surveillance	0.6273083686828613	improved surveillance
2035-10-01	status_quo_vs_improved_surveillance	0.1466808319091797	improved surveillance
2036-01-01	status_quo_vs_improved_surveillance	0.3067183494567871	improved surveillance
2036-04-01	status_quo_vs_improved_surveillance	0.40456104278564453	improved surveillance
2036-07-01	status_quo_vs_improved_surveillance	0.21480607986450195	improved surveillance
2036-10-01	status_quo_vs_improved_surveillance	0.06097412109375	improved surveillance
2037-01-01	status_quo_vs_improved_surveillance	0.2928071022033696	improved surveillance
2037-04-01	status_quo_vs_improved_surveillance	0.09708738327026367	improved surveillance
2037-07-01	status_quo_vs_improved_surveillance	0.020528793334961826	improved surveillance
2037-10-01	status_quo_vs_improved_surveillance	0.04441499710083008	improved surveillance
2038-01-01	status_quo_vs_improved_surveillance	0.8128554821014404	improved surveillance
2038-04-01	status_quo_vs_improved_surveillance	0.2128000259399414	improved surveillance
2038-07-01	status_quo_vs_improved_surveillance	0.1257939338684082	improved surveillance
2038-10-01	status_quo_vs_improved_surveillance	0.10930442810058594	improved surveillance
2039-01-01	status_quo_vs_improved_surveillance	0.2513086795806885	improved surveillance
2039-04-01	status_quo_vs_improved_surveillance	0.5020880699157719	improved surveillance
2039-07-01	status_quo_vs_improved_surveillance	0.07509565353393555	improved surveillance
2039-10-01	status_quo_vs_improved_surveillance	-0.0001063346862784087	improved surveillance
2040-01-01	status_quo_vs_improved_surveillance	0.018186569213867188	improved surveillance
2040-04-01	status_quo_vs_improved_surveillance	2.1970696449279785	improved surveillance
2040-07-01	status_quo_vs_improved_surveillance	0.004480838775634766	improved surveillance
2040-10-01	status_quo_vs_improved_surveillance	0.014133453369140625	improved surveillance
2017-10-01	status_quo_vs_improved_vaccine_and_surveillance	1.6782128810882568	improved vaccine and surveillance
2018-01-01	status_quo_vs_improved_vaccine_and_surveillance	1.4032957553863525	improved vaccine and surveillance
2018-04-01	status_quo_vs_improved_vaccine_and_surveillance	1.184330701828003	improved vaccine and surveillance
2018-07-01	status_quo_vs_improved_vaccine_and_surveillance	1.085325002670288	improved vaccine and surveillance
2018-10-01	status_quo_vs_improved_vaccine_and_surveillance	1.5438311100006112	improved vaccine and surveillance
2019-01-01	status_quo_vs_improved_vaccine_and_surveillance	1.6931753158569336	improved vaccine and surveillance
2019-04-01	status_quo_vs_improved_vaccine_and_surveillance	1.8947780132293701	improved vaccine and surveillance
2019-07-01	status_quo_vs_improved_vaccine_and_surveillance	1.7934086322784424	improved vaccine and surveillance
2019-10-01	status_quo_vs_improved_vaccine_and_surveillance	2.112178325653076	improved vaccine and surveillance
2020-01-01	status_quo_vs_improved_vaccine_and_surveillance	2.0320796966552734	improved vaccine and surveillance
2020-04-01	status_quo_vs_improved_vaccine_and_surveillance	1.7683653831481934	improved vaccine and surveillance
2020-07-01	status_quo_vs_improved_vaccine_and_surveillance	3.065417289733887	improved vaccine and surveillance
2020-10-01	status_quo_vs_improved_vaccine_and_surveillance	2.9743995666503906	improved vaccine and surveillance
2021-01-01	status_quo_vs_improved_vaccine_and_surveillance	2.077329635620118	improved vaccine and surveillance
2021-04-01	status_quo_vs_improved_vaccine_and_surveillance	1.5913991928100586	improved vaccine and surveillance
2021-07-01	status_quo_vs_improved_vaccine_and_surveillance	2.2028651237487793	improved vaccine and surveillance
2021-10-01	status_quo_vs_improved_vaccine_and_surveillance	1.83815336227417	improved vaccine and surveillance
2022-01-01	status_quo_vs_improved_vaccine_and_surveillance	1.6267836093902588	improved vaccine and surveillance
2022-04-01	status_quo_vs_improved_vaccine_and_surveillance	1.664269208908081	improved vaccine and surveillance
2022-07-01	status_quo_vs_improved_vaccine_and_surveillance	1.7950096130371094	improved vaccine and surveillance
2022-10-01	status_quo_vs_improved_vaccine_and_surveillance	1.8553886413574219	improved vaccine and surveillance
2023-01-01	status_quo_vs_improved_vaccine_and_surveillance	1.7850773334503174	improved vaccine and surveillance
2023-04-01	status_quo_vs_improved_vaccine_and_surveillance	1.767632007598877	improved vaccine and surveillance
2023-07-01	status_quo_vs_improved_vaccine_and_surveillance	1.812068223953247	improved vaccine and surveillance
2023-10-01	status_quo_vs_improved_vaccine_and_surveillance	2.9086503982543945	improved vaccine and surveillance
2024-01-01	status_quo_vs_improved_vaccine_and_surveillance	2.225833892822265	improved vaccine and surveillance
2024-04-01	status_quo_vs_improved_vaccine_and_surveillance	1.2637357711791992	improved vaccine and surveillance
2024-07-01	status_quo_vs_improved_vaccine_and_surveillance	2.0031163692474365	improved vaccine and surveillance
2024-10-01	status_quo_vs_improved_vaccine_and_surveillance	2.7818219661712646	improved vaccine and surveillance
2025-01-01	status_quo_vs_improved_vaccine_and_surveillance	2.538524389266968	improved vaccine and surveillance
2025-04-01	status_quo_vs_improved_vaccine_and_surveillance	1.450552225112915	improved vaccine and surveillance
2025-07-01	status_quo_vs_improved_vaccine_and_surveillance	2.2967851161956783	improved vaccine and surveillance
2025-10-01	status_quo_vs_improved_vaccine_and_surveillance	2.074981212615966	improved vaccine and surveillance
2026-01-01	status_quo_vs_improved_vaccine_and_surveillance	2.023487091064453	improved vaccine and surveillance
2026-04-01	status_quo_vs_improved_vaccine_and_surveillance	3.5409028530120854	improved vaccine and surveillance
2026-07-01	status_quo_vs_improved_vaccine_and_surveillance	3.194482326507569	improved vaccine and surveillance
2026-10-01	status_quo_vs_improved_vaccine_and_surveillance	1.7199444770812988	improved vaccine and surveillance
2027-01-01	status_quo_vs_improved_vaccine_and_surveillance	3.0089616775512695	improved vaccine and surveillance
2027-04-01	status_quo_vs_improved_vaccine_and_surveillance	3.846858024597168	improved vaccine and surveillance
2027-07-01	status_quo_vs_improved_vaccine_and_surveillance	2.090193510055542	improved vaccine and surveillance
2027-10-01	status_quo_vs_improved_vaccine_and_surveillance	1.9817602634429932	improved vaccine and surveillance
2028-01-01	status_quo_vs_improved_vaccine_and_surveillance	1.6990597248077393	improved vaccine and surveillance
2028-04-01	status_quo_vs_improved_vaccine_and_surveillance	2.4440383911132812	improved vaccine and surveillance
2028-07-01	status_quo_vs_improved_vaccine_and_surveillance	1.9185688495635986	improved vaccine and surveillance
2028-10-01	status_quo_vs_improved_vaccine_and_surveillance	3.415333271026611	improved vaccine and surveillance
2029-01-01	status_quo_vs_improved_vaccine_and_surveillance	4.777129888534545	improved vaccine and surveillance
2029-04-01	status_quo_vs_improved_vaccine_and_surveillance	2.461177110671997	improved vaccine and surveillance
2029-07-01	status_quo_vs_improved_vaccine_and_surveillance	1.6840407848358154	improved vaccine and surveillance
2029-10-01	status_quo_vs_improved_vaccine_and_surveillance	2.2900805473327637	improved vaccine and surveillance
2030-01-01	status_quo_vs_improved_vaccine_and_surveillance	1.9949641227722168	improved vaccine and surveillance
2030-04-01	status_quo_vs_improved_vaccine_and_surveillance	1.368959665298462	improved vaccine and surveillance
2030-07-01	status_quo_vs_improved_vaccine_and_surveillance	2.078566074371338	improved vaccine and surveillance
2030-10-01	status_quo_vs_improved_vaccine_and_surveillance	2.007392406463623	improved vaccine and surveillance
2031-01-01	status_quo_vs_improved_vaccine_and_surveillance	1.6341023445129395	improved vaccine and surveillance
2031-04-01	status_quo_vs_improved_vaccine_and_surveillance	2.057015895843506	improved vaccine and surveillance
2031-07-01	status_quo_vs_improved_vaccine_and_surveillance	3.2871856689453125	improved vaccine and surveillance
2031-10-01	status_quo_vs_improved_vaccine_and_surveillance	2.791802406311035	improved vaccine and surveillance
2032-01-01	status_quo_vs_improved_vaccine_and_surveillance	3.802447557449341	improved vaccine and surveillance
2032-04-01	status_quo_vs_improved_vaccine_and_surveillance	3.6436336040496826	improved vaccine and surveillance
2032-07-01	status_quo_vs_improved_vaccine_and_surveillance	1.4429876804351807	improved vaccine and surveillance
2032-10-01	status_quo_vs_improved_vaccine_and_surveillance	2.358553171157837	improved vaccine and surveillance
2033-01-01	status_quo_vs_improved_vaccine_and_surveillance	1.9070639610290527	improved vaccine and surveillance
2033-04-01	status_quo_vs_improved_vaccine_and_surveillance	1.5701529979705824	improved vaccine and surveillance
2033-07-01	status_quo_vs_improved_vaccine_and_surveillance	1.6277916431427002	improved vaccine and surveillance
2033-10-01	status_quo_vs_improved_vaccine_and_surveillance	1.7099220752716064	improved vaccine and surveillance
2034-01-01	status_quo_vs_improved_vaccine_and_surveillance	1.1544291973114005	improved vaccine and surveillance
2034-04-01	status_quo_vs_improved_vaccine_and_surveillance	2.079281806945801	improved vaccine and surveillance
2034-07-01	status_quo_vs_improved_vaccine_and_surveillance	2.567936420440674	improved vaccine and surveillance
2034-10-01	status_quo_vs_improved_vaccine_and_surveillance	1.6707687377929688	improved vaccine and surveillance
2035-01-01	status_quo_vs_improved_vaccine_and_surveillance	2.407034397125244	improved vaccine and surveillance
2035-04-01	status_quo_vs_improved_vaccine_and_surveillance	3.097609043121338	improved vaccine and surveillance
2035-07-01	status_quo_vs_improved_vaccine_and_surveillance	2.1231586933135986	improved vaccine and surveillance
2035-10-01	status_quo_vs_improved_vaccine_and_surveillance	1.5311915874481197	improved vaccine and surveillance
2036-01-01	status_quo_vs_improved_vaccine_and_surveillance	1.7235944271087646	improved vaccine and surveillance
2036-04-01	status_quo_vs_improved_vaccine_and_surveillance	2.5354838371276855	improved vaccine and surveillance
2036-07-01	status_quo_vs_improved_vaccine_and_surveillance	1.7428839206695557	improved vaccine and surveillance
2036-10-01	status_quo_vs_improved_vaccine_and_surveillance	1.0470595359802246	improved vaccine and surveillance
2037-01-01	status_quo_vs_improved_vaccine_and_surveillance	1.068271636962891	improved vaccine and surveillance
2037-04-01	status_quo_vs_improved_vaccine_and_surveillance	0.24248981475830078	improved vaccine and surveillance
2037-07-01	status_quo_vs_improved_vaccine_and_surveillance	2.2450649738311776	improved vaccine and surveillance
2037-10-01	status_quo_vs_improved_vaccine_and_surveillance	2.893634796142578	improved vaccine and surveillance
2038-01-01	status_quo_vs_improved_vaccine_and_surveillance	1.4562695026397705	improved vaccine and surveillance
2038-04-01	status_quo_vs_improved_vaccine_and_surveillance	0.4938583374023433	improved vaccine and surveillance
2038-07-01	status_quo_vs_improved_vaccine_and_surveillance	1.8416719436645508	improved vaccine and surveillance
2038-10-01	status_quo_vs_improved_vaccine_and_surveillance	2.399998188018799	improved vaccine and surveillance
2039-01-01	status_quo_vs_improved_vaccine_and_surveillance	1.3622448444366455	improved vaccine and surveillance
2039-04-01	status_quo_vs_improved_vaccine_and_surveillance	1.2395792007446294	improved vaccine and surveillance
2039-07-01	status_quo_vs_improved_vaccine_and_surveillance	0.9257884025573735	improved vaccine and surveillance
2039-10-01	status_quo_vs_improved_vaccine_and_surveillance	1.9803535938262948	improved vaccine and surveillance
2040-01-01	status_quo_vs_improved_vaccine_and_surveillance	2.4747359752655034	improved vaccine and surveillance
2040-04-01	status_quo_vs_improved_vaccine_and_surveillance	3.2517733573913574	improved vaccine and surveillance
2040-07-01	status_quo_vs_improved_vaccine_and_surveillance	2.309396266937256	improved vaccine and surveillance
2040-10-01	status_quo_vs_improved_vaccine_and_surveillance	2.0113024711608887	improved vaccine and surveillance
