# Supplementary material for: Timely vaccine strain selection and genomic surveillance improve evolutionary forecast accuracy of seasonal influenza A/H3N2
Source: eLife. 2025 Dec 4;14:RP104282. doi: 10.7554/eLife.104282 (PMC12677901; doi:10.7554/eLife.104282)
Supplement: Figure 6—figure supplement 2—source data 1. [file elife-104282-fig6-figsupp2-data1.zip › h3n2_high_density_optimal_effects_of_realistic_interventions_on_distances_to_the_future.csv]

future_timepoint	intervention	difference_in_optimal_distance	intervention_name
2012-04-01	status_quo_vs_improved_vaccine	0.44577252864837646	improved vaccine
2012-07-01	status_quo_vs_improved_vaccine	0.8099052906036373	improved vaccine
2012-10-01	status_quo_vs_improved_vaccine	0.5487884283065796	improved vaccine
2013-01-01	status_quo_vs_improved_vaccine	1.2255928516387935	improved vaccine
2013-04-01	status_quo_vs_improved_vaccine	0.23878061771392822	improved vaccine
2013-07-01	status_quo_vs_improved_vaccine	0.6768563389778137	improved vaccine
2013-10-01	status_quo_vs_improved_vaccine	0.6556156873703003	improved vaccine
2014-01-01	status_quo_vs_improved_vaccine	0.2716478109359741	improved vaccine
2014-04-01	status_quo_vs_improved_vaccine	0.6845220327377322	improved vaccine
2014-07-01	status_quo_vs_improved_vaccine	0.8377957344055171	improved vaccine
2014-10-01	status_quo_vs_improved_vaccine	2.6774109601974487	improved vaccine
2015-01-01	status_quo_vs_improved_vaccine	2.2945810556411743	improved vaccine
2015-04-01	status_quo_vs_improved_vaccine	0.4124605655670166	improved vaccine
2015-07-01	status_quo_vs_improved_vaccine	0.49738889932632435	improved vaccine
2015-10-01	status_quo_vs_improved_vaccine	0.41597414016723644	improved vaccine
2016-01-01	status_quo_vs_improved_vaccine	0.32512855529785156	improved vaccine
2016-04-01	status_quo_vs_improved_vaccine	0.9777886867523196	improved vaccine
2016-07-01	status_quo_vs_improved_vaccine	1.1096767187118526	improved vaccine
2016-10-01	status_quo_vs_improved_vaccine	0.8921914100646977	improved vaccine
2017-01-01	status_quo_vs_improved_vaccine	1.0728902816772465	improved vaccine
2017-04-01	status_quo_vs_improved_vaccine	1.215367317199707	improved vaccine
2017-07-01	status_quo_vs_improved_vaccine	0.3114202022552486	improved vaccine
2017-10-01	status_quo_vs_improved_vaccine	1.3725433349609375	improved vaccine
2018-01-01	status_quo_vs_improved_vaccine	1.509823739528656	improved vaccine
2018-04-01	status_quo_vs_improved_vaccine	0.4652714729309082	improved vaccine
2018-07-01	status_quo_vs_improved_vaccine	0.37471377849578835	improved vaccine
2018-10-01	status_quo_vs_improved_vaccine	0.6332063674926758	improved vaccine
2019-01-01	status_quo_vs_improved_vaccine	0.3760567903518677	improved vaccine
2019-04-01	status_quo_vs_improved_vaccine	1.1548506021499634	improved vaccine
2019-07-01	status_quo_vs_improved_vaccine	2.0665574073791504	improved vaccine
2019-10-01	status_quo_vs_improved_vaccine	2.3278414011001587	improved vaccine
2012-04-01	status_quo_vs_improved_surveillance	0.10180723667144775	improved surveillance
2012-07-01	status_quo_vs_improved_surveillance	0.06070041656494096	improved surveillance
2012-10-01	status_quo_vs_improved_surveillance	0.07217955589294434	improved surveillance
2013-01-01	status_quo_vs_improved_surveillance	0.18400120735168368	improved surveillance
2013-04-01	status_quo_vs_improved_surveillance	0.17654240131378174	improved surveillance
2013-07-01	status_quo_vs_improved_surveillance	0.035257816314697266	improved surveillance
2013-10-01	status_quo_vs_improved_surveillance	0.22827446460723877	improved surveillance
2014-01-01	status_quo_vs_improved_surveillance	0.03840601444244385	improved surveillance
2014-04-01	status_quo_vs_improved_surveillance	0.2605280876159668	improved surveillance
2014-07-01	status_quo_vs_improved_surveillance	0.24202871322631792	improved surveillance
2014-10-01	status_quo_vs_improved_surveillance	0.8185772895812988	improved surveillance
2015-01-01	status_quo_vs_improved_surveillance	1.6260545253753662	improved surveillance
2015-04-01	status_quo_vs_improved_surveillance	0.07519674301147461	improved surveillance
2015-07-01	status_quo_vs_improved_surveillance	0.1506766080856321	improved surveillance
2015-10-01	status_quo_vs_improved_surveillance	0.07281172275543257	improved surveillance
2016-01-01	status_quo_vs_improved_surveillance	0.04257941246032715	improved surveillance
2016-04-01	status_quo_vs_improved_surveillance	0.13881099224090576	improved surveillance
2016-07-01	status_quo_vs_improved_surveillance	0.029215574264525923	improved surveillance
2016-10-01	status_quo_vs_improved_surveillance	0.026614665985107866	improved surveillance
2017-01-01	status_quo_vs_improved_surveillance	0.10280513763427779	improved surveillance
2017-04-01	status_quo_vs_improved_surveillance	0.637376070022583	improved surveillance
2017-07-01	status_quo_vs_improved_surveillance	0.018912076950073242	improved surveillance
2017-10-01	status_quo_vs_improved_surveillance	-0.033972740173339844	improved surveillance
2018-01-01	status_quo_vs_improved_surveillance	0.17522239685058594	improved surveillance
2018-04-01	status_quo_vs_improved_surveillance	0.025560975074768066	improved surveillance
2018-07-01	status_quo_vs_improved_surveillance	0.18864142894744895	improved surveillance
2018-10-01	status_quo_vs_improved_surveillance	0.23804402351379395	improved surveillance
2019-01-01	status_quo_vs_improved_surveillance	0.010730266571044922	improved surveillance
2019-04-01	status_quo_vs_improved_surveillance	0.0814659595489502	improved surveillance
2019-07-01	status_quo_vs_improved_surveillance	0.6331143379211426	improved surveillance
2019-10-01	status_quo_vs_improved_surveillance	0.136236190795898	improved surveillance
2012-04-01	status_quo_vs_improved_vaccine_and_surveillance	0.5058252811431885	improved vaccine and surveillance
2012-07-01	status_quo_vs_improved_vaccine_and_surveillance	0.9205367565155025	improved vaccine and surveillance
2012-10-01	status_quo_vs_improved_vaccine_and_surveillance	0.8465439081192017	improved vaccine and surveillance
2013-01-01	status_quo_vs_improved_vaccine_and_surveillance	1.3359202146530147	improved vaccine and surveillance
2013-04-01	status_quo_vs_improved_vaccine_and_surveillance	0.43648338317871094	improved vaccine and surveillance
2013-07-01	status_quo_vs_improved_vaccine_and_surveillance	0.7008031606674194	improved vaccine and surveillance
2013-10-01	status_quo_vs_improved_vaccine_and_surveillance	0.738471269607544	improved vaccine and surveillance
2014-01-01	status_quo_vs_improved_vaccine_and_surveillance	0.4820467233657837	improved vaccine and surveillance
2014-04-01	status_quo_vs_improved_vaccine_and_surveillance	0.9990438222885132	improved vaccine and surveillance
2014-07-01	status_quo_vs_improved_vaccine_and_surveillance	2.139212489128113	improved vaccine and surveillance
2014-10-01	status_quo_vs_improved_vaccine_and_surveillance	2.7905911803245544	improved vaccine and surveillance
2015-01-01	status_quo_vs_improved_vaccine_and_surveillance	2.356157064437866	improved vaccine and surveillance
2015-04-01	status_quo_vs_improved_vaccine_and_surveillance	0.4875707626342771	improved vaccine and surveillance
2015-07-01	status_quo_vs_improved_vaccine_and_surveillance	0.542542278766632	improved vaccine and surveillance
2015-10-01	status_quo_vs_improved_vaccine_and_surveillance	0.5106156468391421	improved vaccine and surveillance
2016-01-01	status_quo_vs_improved_vaccine_and_surveillance	0.4224345684051516	improved vaccine and surveillance
2016-04-01	status_quo_vs_improved_vaccine_and_surveillance	0.9865505695343018	improved vaccine and surveillance
2016-07-01	status_quo_vs_improved_vaccine_and_surveillance	1.4933805465698238	improved vaccine and surveillance
2016-10-01	status_quo_vs_improved_vaccine_and_surveillance	1.2785593271255498	improved vaccine and surveillance
2017-01-01	status_quo_vs_improved_vaccine_and_surveillance	1.1293194293975835	improved vaccine and surveillance
2017-04-01	status_quo_vs_improved_vaccine_and_surveillance	1.2140595912933352	improved vaccine and surveillance
2017-07-01	status_quo_vs_improved_vaccine_and_surveillance	0.4497261047363281	improved vaccine and surveillance
2017-10-01	status_quo_vs_improved_vaccine_and_surveillance	1.4161349534988403	improved vaccine and surveillance
2018-01-01	status_quo_vs_improved_vaccine_and_surveillance	1.5759248733520508	improved vaccine and surveillance
2018-04-01	status_quo_vs_improved_vaccine_and_surveillance	0.6323412656784058	improved vaccine and surveillance
2018-07-01	status_quo_vs_improved_vaccine_and_surveillance	0.4815860986709595	improved vaccine and surveillance
2018-10-01	status_quo_vs_improved_vaccine_and_surveillance	0.8341988325119019	improved vaccine and surveillance
2019-01-01	status_quo_vs_improved_vaccine_and_surveillance	0.8876665830612185	improved vaccine and surveillance
2019-04-01	status_quo_vs_improved_vaccine_and_surveillance	1.2346394062042236	improved vaccine and surveillance
2019-07-01	status_quo_vs_improved_vaccine_and_surveillance	2.8390907049179077	improved vaccine and surveillance
2019-10-01	status_quo_vs_improved_vaccine_and_surveillance	2.616998791694641	improved vaccine and surveillance
