# Supplementary material for: Timely vaccine strain selection and genomic surveillance improve evolutionary forecast accuracy of seasonal influenza A/H3N2
Source: eLife. 2025 Dec 4;14:RP104282. doi: 10.7554/eLife.104282 (PMC12677901; doi:10.7554/eLife.104282)
Supplement: Figure 6—figure supplement 3—source data 1. [file elife-104282-fig6-figsupp3-data1.zip]

Archive with 1 entries (1 files):
- h3n2_optimal_effects_of_realistic_interventions_on_distances_to_the_future_by_future_clade_entropy.csv
