# Supplementary material for: Timely vaccine strain selection and genomic surveillance improve evolutionary forecast accuracy of seasonal influenza A/H3N2
Source: eLife. 2025 Dec 4;14:RP104282. doi: 10.7554/eLife.104282 (PMC12677901; doi:10.7554/eLife.104282)
Supplement: Figure 6—figure supplement 3—source data 1. [file elife-104282-fig6-figsupp3-data1.zip › h3n2_optimal_effects_of_realistic_interventions_on_distances_to_the_future_by_future_clade_entropy.csv]

intervention_name_with_r	future_timepoint	difference_in_optimal_distance	entropy
improved surveillance (r=0.24)	2012-04-01	0.7878355979919438	1.9629711675006807
improved surveillance (r=0.24)	2012-07-01	0.5072410106658927	2.0893194299298563
improved surveillance (r=0.24)	2012-10-01	0.133993864059448	1.896795937307432
improved surveillance (r=0.24)	2013-01-01	0.2232654094696049	1.6708220746714868
improved surveillance (r=0.24)	2013-04-01	0.0748884677886967	1.4780276584788763
improved surveillance (r=0.24)	2013-07-01	0.0555422306060791	1.6421042042234189
improved surveillance (r=0.24)	2013-10-01	0.2616335153579712	1.7658876145522584
improved surveillance (r=0.24)	2014-01-01	0.0012779235839841	1.800810036957011
improved surveillance (r=0.24)	2014-04-01	0.105989933013916	1.876125818100989
improved surveillance (r=0.24)	2014-07-01	0.314453125	1.8535477743596998
improved surveillance (r=0.24)	2014-10-01	0.7607927322387695	1.943230853816827
improved surveillance (r=0.24)	2015-01-01	1.7245974540710445	2.10230848778948
improved surveillance (r=0.24)	2015-04-01	0.0789629220962524	1.9999772722052567
improved surveillance (r=0.24)	2015-07-01	0.1926418542861938	1.8464720590495478
improved surveillance (r=0.24)	2015-10-01	0.1065225601196289	1.7278052905581391
improved surveillance (r=0.24)	2016-01-01	0.0647976398468015	1.9335686251183595
improved surveillance (r=0.24)	2016-04-01	0.1792536973953251	1.6588656699014788
improved surveillance (r=0.24)	2016-07-01	0.0738368034362788	1.6778479684510734
improved surveillance (r=0.24)	2016-10-01	0.323859691619873	1.652309202463559
improved surveillance (r=0.24)	2017-01-01	0.3703186511993408	1.3225150959572738
improved surveillance (r=0.24)	2017-04-01	0.0801703929901123	1.8499350701336978
improved surveillance (r=0.24)	2017-07-01	0.2036559581756596	1.942381665526915
improved surveillance (r=0.24)	2017-10-01	0.1976330280303946	2.0690784308941685
improved surveillance (r=0.24)	2018-01-01	0.1902503967285156	2.0007374676743246
improved surveillance (r=0.24)	2018-04-01	0.0484354496002199	2.0764467918321867
improved surveillance (r=0.24)	2018-07-01	0.2341969013214111	2.0639571696286674
improved surveillance (r=0.24)	2018-10-01	0.041628599166871	2.002996463530957
improved surveillance (r=0.24)	2019-01-01	0.0104334354400634	2.040689826607917
improved surveillance (r=0.24)	2019-04-01	0.4525954723358159	2.032234428054983
improved surveillance (r=0.24)	2019-07-01	0.4864802360534668	1.7967508207922205
improved surveillance (r=0.24)	2019-10-01	0.1395168304443363	1.9192965227745682
improved vaccine (r=0.04)	2012-04-01	2.209005236625672	1.9629711675006807
improved vaccine (r=0.04)	2012-07-01	1.388257384300232	2.0893194299298563
improved vaccine (r=0.04)	2012-10-01	0.2124290466308593	1.896795937307432
improved vaccine (r=0.04)	2013-01-01	0.7407917976379395	1.6708220746714868
improved vaccine (r=0.04)	2013-04-01	1.5094548463821411	1.4780276584788763
improved vaccine (r=0.04)	2013-07-01	1.630657434463501	1.6421042042234189
improved vaccine (r=0.04)	2013-10-01	0.6456698179244995	1.7658876145522584
improved vaccine (r=0.04)	2014-01-01	0.1090781688690183	1.800810036957011
improved vaccine (r=0.04)	2014-04-01	0.6782866716384888	1.876125818100989
improved vaccine (r=0.04)	2014-07-01	0.6432013511657715	1.8535477743596998
improved vaccine (r=0.04)	2014-10-01	2.6027936935424805	1.943230853816827
improved vaccine (r=0.04)	2015-01-01	2.4004727602005005	2.10230848778948
improved vaccine (r=0.04)	2015-04-01	0.4412281513214111	1.9999772722052567
improved vaccine (r=0.04)	2015-07-01	0.5495873689651489	1.8464720590495478
improved vaccine (r=0.04)	2015-10-01	0.5363273620605469	1.7278052905581391
improved vaccine (r=0.04)	2016-01-01	0.302067756652832	1.9335686251183595
improved vaccine (r=0.04)	2016-04-01	0.8148125410079956	1.6588656699014788
improved vaccine (r=0.04)	2016-07-01	1.2027120590209956	1.6778479684510734
improved vaccine (r=0.04)	2016-10-01	0.8107920885086057	1.652309202463559
improved vaccine (r=0.04)	2017-01-01	1.225127100944519	1.3225150959572738
improved vaccine (r=0.04)	2017-04-01	1.4991029500961304	1.8499350701336978
improved vaccine (r=0.04)	2017-07-01	0.8644137382507329	1.942381665526915
improved vaccine (r=0.04)	2017-10-01	1.17870831489563	2.0690784308941685
improved vaccine (r=0.04)	2018-01-01	1.297239899635315	2.0007374676743246
improved vaccine (r=0.04)	2018-04-01	0.7746816873550417	2.0764467918321867
improved vaccine (r=0.04)	2018-07-01	0.395207405090332	2.0639571696286674
improved vaccine (r=0.04)	2018-10-01	0.4207359552383427	2.002996463530957
improved vaccine (r=0.04)	2019-01-01	0.654831528663635	2.040689826607917
improved vaccine (r=0.04)	2019-04-01	1.447079062461853	2.032234428054983
improved vaccine (r=0.04)	2019-07-01	1.743268966674805	1.7967508207922205
improved vaccine (r=0.04)	2019-10-01	2.018186092376709	1.9192965227745682
improved vaccine and surveillance (r=-0.02)	2012-04-01	2.2902736663818364	1.9629711675006807
improved vaccine and surveillance (r=-0.02)	2012-07-01	1.4788745641708374	2.0893194299298563
improved vaccine and surveillance (r=-0.02)	2012-10-01	0.3016163110733028	1.896795937307432
improved vaccine and surveillance (r=-0.02)	2013-01-01	0.8316934108734131	1.6708220746714868
improved vaccine and surveillance (r=-0.02)	2013-04-01	1.7334498167037964	1.4780276584788763
improved vaccine and surveillance (r=-0.02)	2013-07-01	1.632391393184662	1.6421042042234189
improved vaccine and surveillance (r=-0.02)	2013-10-01	0.7098997831344604	1.7658876145522584
improved vaccine and surveillance (r=-0.02)	2014-01-01	0.3585823774337766	1.800810036957011
improved vaccine and surveillance (r=-0.02)	2014-04-01	0.9659543037414552	1.876125818100989
improved vaccine and surveillance (r=-0.02)	2014-07-01	2.1250250339508057	1.8535477743596998
improved vaccine and surveillance (r=-0.02)	2014-10-01	2.71949315071106	1.943230853816827
improved vaccine and surveillance (r=-0.02)	2015-01-01	2.4570131301879883	2.10230848778948
improved vaccine and surveillance (r=-0.02)	2015-04-01	0.4935338497161865	1.9999772722052567
improved vaccine and surveillance (r=-0.02)	2015-07-01	0.6625494360923767	1.8464720590495478
improved vaccine and surveillance (r=-0.02)	2015-10-01	0.6452556848526002	1.7278052905581391
improved vaccine and surveillance (r=-0.02)	2016-01-01	0.4201016426086426	1.9335686251183595
improved vaccine and surveillance (r=-0.02)	2016-04-01	1.0924605131149292	1.6588656699014788
improved vaccine and surveillance (r=-0.02)	2016-07-01	1.3539154529571529	1.6778479684510734
improved vaccine and surveillance (r=-0.02)	2016-10-01	0.9345333576202391	1.652309202463559
improved vaccine and surveillance (r=-0.02)	2017-01-01	1.6004555225372314	1.3225150959572738
improved vaccine and surveillance (r=-0.02)	2017-04-01	1.5544927120208742	1.8499350701336978
improved vaccine and surveillance (r=-0.02)	2017-07-01	0.9994351863861088	1.942381665526915
improved vaccine and surveillance (r=-0.02)	2017-10-01	1.2182410955429075	2.0690784308941685
improved vaccine and surveillance (r=-0.02)	2018-01-01	1.4347776770591736	2.0007374676743246
improved vaccine and surveillance (r=-0.02)	2018-04-01	0.8351863622665409	2.0764467918321867
improved vaccine and surveillance (r=-0.02)	2018-07-01	0.5005618333816528	2.0639571696286674
improved vaccine and surveillance (r=-0.02)	2018-10-01	0.7379993200302128	2.002996463530957
improved vaccine and surveillance (r=-0.02)	2019-01-01	1.096385717391968	2.040689826607917
improved vaccine and surveillance (r=-0.02)	2019-04-01	1.512362360954285	2.032234428054983
improved vaccine and surveillance (r=-0.02)	2019-07-01	2.817424058914185	1.7967508207922205
improved vaccine and surveillance (r=-0.02)	2019-10-01	2.315038561820984	1.9192965227745682
