# Supplementary material for: Timely vaccine strain selection and genomic surveillance improve evolutionary forecast accuracy of seasonal influenza A/H3N2
Source: eLife. 2025 Dec 4;14:RP104282. doi: 10.7554/eLife.104282 (PMC12677901; doi:10.7554/eLife.104282)
Supplement: Supplementary file 1. [file elife-104282-supp1.zip › gisaid_accessions.csv]

strain	accession	originating_lab	submitting_lab
A/Parana/490/2017	EPI1183700	laboratório_central_do_estado_do_paraná___lacen/pr	who_collaborating_centre_for_reference_and_research_on_influenza
A/Brazil/491/2017	EPI1048989	instituto_oswaldo_cruz_fiocruz___laboratory_of_respiratory_viruses_and_measles_(lvrs)	centers_for_disease_control_and_prevention
A/Argentina/2169/2017	EPI1058141	instituto_nacional_de_enfermedades_infecciosas	centers_for_disease_control_and_prevention
A/Bolivia/1679/2017	EPI1088156	instituto_nacional_de_laboratoriosde_salud_(inlasa)	centers_for_disease_control_and_prevention
A/Argentina/367/2017	EPI1048037	instituto_nacional_de_enfermedades_infecciosas	centers_for_disease_control_and_prevention
A/Bolivia/1729/2017	EPI1088140	instituto_nacional_de_laboratoriosde_salud_(inlasa)	centers_for_disease_control_and_prevention
A/Calama/56093/2017	EPI1049340	instituto_de_salud_publica_de_chile_	centers_for_disease_control_and_prevention
A/Bolivia/1628/2017	EPI1088148	instituto_nacional_de_laboratoriosde_salud_(inlasa)	centers_for_disease_control_and_prevention
A/Argentina/747/2017	EPI1047997	instituto_nacional_de_enfermedades_infecciosas	centers_for_disease_control_and_prevention
A/Brazil/492/2017	EPI1049003	instituto_oswaldo_cruz_fiocruz___laboratory_of_respiratory_viruses_and_measles_(lvrs)	centers_for_disease_control_and_prevention
A/Argentina/746/2017	EPI1048005	instituto_nacional_de_enfermedades_infecciosas	centers_for_disease_control_and_prevention
A/Colombia/5131/2017	EPI1058285	instituto_nacional_de_salud_de_columbia	centers_for_disease_control_and_prevention
A/Uruguay/375/2017	EPI1048867	departamento_de_laboratorio_de_salud_pública_(dlsp)	centers_for_disease_control_and_prevention
A/Colombia/5133/2017	EPI1058293	instituto_nacional_de_salud_de_columbia	centers_for_disease_control_and_prevention
A/Brazil/9114/2017	EPI1047862	instituto_adolfo_lutz	centers_for_disease_control_and_prevention
A/Argentina/13010/2017	EPI1106885	cemic_university_hospital	centers_for_disease_control_and_prevention
A/Argentina/2170/2017	EPI1059890	instituto_nacional_de_enfermedades_infecciosas	centers_for_disease_control_and_prevention
A/Argentina/558/2017	EPI1048045	instituto_nacional_de_enfermedades_infecciosas	centers_for_disease_control_and_prevention
A/Peru/817/2017	EPI1039073	us_namru_6	centers_for_disease_control_and_prevention
A/Peru/1617/2017	EPI1039081	us_namru_6	centers_for_disease_control_and_prevention
A/Peru/6917/2017	EPI1039057	us_namru_6	centers_for_disease_control_and_prevention
A/Peru/8317/2017	EPI1039025	us_namru_6	centers_for_disease_control_and_prevention
A/Peru/8817/2017	EPI1039049	us_namru_6	centers_for_disease_control_and_prevention
A/Uruguay/165/2017	EPI1047703	departamento_de_laboratorio_de_salud_pública_(dlsp)	centers_for_disease_control_and_prevention
A/Uruguay/163/2017	EPI1035641	departamento_de_laboratorio_de_salud_publica	centers_for_disease_control_and_prevention
A/Bolivia/795/2017	EPI1035183	cenetrop	centers_for_disease_control_and_prevention
A/MinasGerais/625/2017	EPI1045693	funed_mg	instituto_oswaldo_cruz_fiocruz___laboratory_of_respiratory_viruses_and_measles_(lvrs)
A/BuenosAires/R730/2017	EPI1059710	malbran,_instituto_nacional_de_enfermedades_infecciosas_anlis_c.g.	instituto_nacional_enfermedades_infecciosas_c.g.malbran
A/Neuquen/26224/2017	EPI1059722	malbran,_instituto_nacional_de_enfermedades_infecciosas_anlis_c.g.	instituto_nacional_enfermedades_infecciosas_c.g.malbran
A/SantaCatarina/453/2017	EPI1045709	lacen_sc	instituto_oswaldo_cruz_fiocruz___laboratory_of_respiratory_viruses_and_measles_(lvrs)
A/Guyane/529/2018	EPI1274172	national_influenza_center_french_guiana_and_french_indies	centers_for_disease_control_and_prevention
A/Brazil/6029/2018	EPI1262535	instituto_adolfo_lutz	centers_for_disease_control_and_prevention
A/Paraguay/9159/2018	EPI1277226	central_laboratory_of_public_health	centers_for_disease_control_and_prevention
A/Iquique/24507/2018	EPI1439933	instituto_de_salud_publica_de_chile	instituto_de_salud_publica_de_chile
A/Parana/158/2018	EPI1279491	laboratório_central_do_estado_do_paraná___lacen/pr	instituto_oswaldo_cruz_fiocruz___laboratory_of_respiratory_viruses_and_measles_(lvrs)
A/RiodeJaneiro/176/2018	EPI1279505	laboratório_central_de_saúde_pública_(lacen_rj)	instituto_oswaldo_cruz_fiocruz___laboratory_of_respiratory_viruses_and_measles_(lvrs)
A/Antofagasta/27188/2018	EPI1255873	instituto_de_salud_publica_de_chile_	instituto_de_salud_publica_de_chile
A/Iquique/27192/2018	EPI1255875	instituto_de_salud_publica_de_chile_	instituto_de_salud_publica_de_chile
A/Concepcion/32374/2018	EPI1439957	instituto_de_salud_publica_de_chile	instituto_de_salud_publica_de_chile
A/Goias/898260/2018	EPI1267587	instituto_adolfo_lutz	instituto_adolfo_lutz
A/Brazil/8260/2018	EPI1266181	instituto_adolfo_lutz	centers_for_disease_control_and_prevention
A/Concepcion/22807/2018	EPI1255869	instituto_de_salud_publica_de_chile_	instituto_de_salud_publica_de_chile
A/PuntaArenas/23392/2018	EPI1255871	instituto_de_salud_publica_de_chile_	instituto_de_salud_publica_de_chile
A/Para/151723-IEC/2018	EPI1305030	evandro_chagas_institute	evandro_chagas_institute
A/AltoHospicio/32464/2018	EPI1281249	instituto_de_salud_publica_de_chile_	instituto_de_salud_publica_de_chile
A/Coyhaique/36501/2018	EPI1271563	instituto_de_salud_publica_de_chile_	centers_for_disease_control_and_prevention
A/SaoPaulo/736829/2018	EPI1267584	instituto_adolfo_lutz	instituto_adolfo_lutz
A/Para/151642-IEC/2018	EPI1305028	evandro_chagas_institute	evandro_chagas_institute
A/Parana/327/2018	EPI1279495	laboratório_central_do_estado_do_paraná___lacen/pr	instituto_oswaldo_cruz_fiocruz___laboratory_of_respiratory_viruses_and_measles_(lvrs)
A/Concepcion/32372/2018	EPI1439949	instituto_de_salud_publica_de_chile	instituto_de_salud_publica_de_chile
A/SaoPaulo/733190/2018	EPI1241333	instituto_adolfo_lutz	instituto_adolfo_lutz
A/SaoPaulo/734612/2018	EPI1241335	instituto_adolfo_lutz	instituto_adolfo_lutz
A/Iquique/24508/2018	EPI1439941	instituto_de_salud_publica_de_chile	instituto_de_salud_publica_de_chile
A/Iquique/24506/2018	EPI1439925	instituto_de_salud_publica_de_chile	instituto_de_salud_publica_de_chile
A/Amazonas/152018-IEC/2018	EPI1305014	evandro_chagas_institute	evandro_chagas_institute
A/SantaCatarina/162/2018	EPI1279523	lacen_sc	instituto_oswaldo_cruz_fiocruz___laboratory_of_respiratory_viruses_and_measles_(lvrs)
A/MinasGerais/135/2018	EPI1279461	funed_mg	instituto_oswaldo_cruz_fiocruz___laboratory_of_respiratory_viruses_and_measles_(lvrs)
A/Paraiba/151837-IEC/2018	EPI1305004	evandro_chagas_institute	evandro_chagas_institute
A/Boston/YGA_01159/2013	EPI522146	?	other_database_import
A/Chicago/YGA_04200/2013	EPI524248	?	other_database_import
A/Wyoming/1/2013	EPI418247	wyoming_public_health_laboratory	centers_for_disease_control_and_prevention
A/Quebec/19/2013	EPI487282	?	other_database_import
A/SantaClara/YGA_03023/2013	EPI523136	?	other_database_import
A/Boston/YGA_01132/2013	EPI521844	?	other_database_import
A/Boston/DOA2-239/2013	EPI475263	?	other_database_import
A/Boston/DOA2-159/2013	EPI474734	?	other_database_import
A/Ontario/9/2013	EPI493791	?	other_database_import
A/Nebraska/3198/2013	EPI451418	?	other_database_import
A/Boston/YGA_00035/2013	EPI520789	?	other_database_import
A/Louisiana/1/2013	EPI438378	louisiana_department_of_health_and_hospitals	centers_for_disease_control_and_prevention
A/Wisconsin/327/2017	EPI1085812	wisconsin_state_laboratory_of_hygiene	centers_for_disease_control_and_prevention
A/California/83/2017	EPI1093719	california_department_of_health_services	centers_for_disease_control_and_prevention
A/Saskatchewan/RV2340/2017	EPI1105075	national_microbiology_laboratory,_health_canada	centers_for_disease_control_and_prevention
A/Washington/303/2017	EPI1094574	washington_state_public_health_laboratory	centers_for_disease_control_and_prevention
A/Alberta/RV2280/2017	EPI1104989	provincial_laboratory_of_public_health_for_southern_alberta	centers_for_disease_control_and_prevention
A/Ontario/RV2291/2017	EPI1104997	national_microbiology_laboratory,_health_canada	centers_for_disease_control_and_prevention
A/Alberta/RV2370/2017	EPI1105091	provincial_laboratory_of_public_health_for_southern_alberta	centers_for_disease_control_and_prevention
A/Ontario/RV2301/2017	EPI1105013	national_microbiology_laboratory,_health_canada	centers_for_disease_control_and_prevention
A/Arizona/52/2017	EPI1093639	arizona_department_of_health_services	centers_for_disease_control_and_prevention
A/California/84/2017	EPI1093727	california_department_of_health_services	centers_for_disease_control_and_prevention
A/Ontario/RV2374/2017	EPI1105114	national_microbiology_laboratory,_health_canada	centers_for_disease_control_and_prevention
A/Missouri/29/2017	EPI1085884	missouri_department._of_health_&_senior_services	centers_for_disease_control_and_prevention
A/Guizhou-Xinyi/1799/2014	EPI551092	who_chinese_national_influenza_center	who_chinese_national_influenza_center
A/Liaoning-Heping/1430/2014	EPI554928	who_chinese_national_influenza_center	who_chinese_national_influenza_center
A/HuaianQingpu/11595/2014	EPI750243	?	other_database_import
A/Shaanxi-Hanbin/1472/2014	EPI554937	who_chinese_national_influenza_center	who_chinese_national_influenza_center
A/HuaianQingpu/11522/2014	EPI750235	?	other_database_import
A/Hangzhou/A826/2014	EPI622695	hangzhou_center_for_disease_control_and_prevention	hangzhou_center_for_disease_control_and_prevention
A/Hangzhou/A827/2014	EPI622696	hangzhou_center_for_disease_control_and_prevention	hangzhou_center_for_disease_control_and_prevention
A/Beijing/59100/2014	EPI598847	?	other_database_import
A/HuaianQingpu/160/2014	EPI750240	?	other_database_import
A/Beijing/59482/2014	EPI598851	?	other_database_import
A/Shandong-Zhifu/1499/2014	EPI1067817	?	other_database_import
A/HuaianQingpu/11441/2014	EPI750236	?	other_database_import
A/Shandong-Zhifu/1498/2014	EPI1067813	?	other_database_import
A/Alberta/60/2012	EPI417929	?	other_database_import
A/Boston/YGA_00006/2012	EPI520608	?	other_database_import
A/Connecticut/Flu075/2012	EPI674090	?	other_database_import
A/Maryland/3128/2012	EPI424291	?	other_database_import
A/NewYork/3089/2012	EPI424252	?	other_database_import
A/SouthCarolina/3099/2012	EPI424262	?	other_database_import
A/Houston/JMM_78/2012	EPI613658	?	other_database_import
A/Boston/YGA_02004/2012	EPI522640	?	other_database_import
A/California/NHRC382595/2012	EPI499815	?	other_database_import
A/SouthCarolina/3239/2012	EPI446590	?	other_database_import
A/Wisconsin/V130302/2012	EPI608888	?	other_database_import
A/Tennessee/18/2012	EPI412150	tennessee_department_of_health_laboratory_nashville	centers_for_disease_control_and_prevention
A/Uppsala/3/2011	EPI316888	?	swedish_institute_for_infectious_disease_control
A/Stockholm/15/2011	EPI318289	national_institute_for_medical_research	swedish_institute_for_infectious_disease_control
A/HauteNormandie/199/2011	EPI535583	?	institut_pasteur
A/Netherlands/691/2011	EPI1627275	erasmus_medical_center	erasmus_medical_center
A/Serbia/71/2011	EPI326115	institute_of_immunology_and_virology_torlak	national_institute_for_medical_research
A/Norway/209/2011	EPI302551	who_national_influenza_centre	norwegian_institute_of_public_health
A/Moldova/176/2011	EPI319288	national_centre_for_preventive_medicine	national_institute_for_medical_research
A/Norway/299/2011	EPI302552	who_national_influenza_centre	norwegian_institute_of_public_health
A/Slovenia/507/2011	EPI331081	laboratory_for_virology,_national_institute_of_public_health	national_institute_for_medical_research
A/Athens/108/2011	EPI309691	hellenic_pasteur_institute	national_institute_for_medical_research
A/Hunan-beihu/1313/2009	EPI230149	?	national_institute_of_infectious_diseases_(niid)
A/HongKong/2210/2009	EPI214948	government_virus_unit	national_institute_for_medical_research
A/Taiwan/F1787/2009	EPI259469	?	other_database_import
A/Taiwan/F571/2009	EPI259500	?	other_database_import
A/Taiwan/F247/2009	EPI259486	?	other_database_import
A/Taiwan/F1215/2009	EPI259454	?	other_database_import
A/Guangdong/472/2009	EPI326355	?	other_database_import
A/Taiwan/F246/2009	EPI259485	?	other_database_import
A/Taiwan/F1711/2009	EPI259466	?	other_database_import
A/Taiwan/F555/2009	EPI259497	?	other_database_import
A/HongKong/H090-755-V3/2009	EPI326516	?	other_database_import
A/Taiwan/F741/2009	EPI259503	?	other_database_import
A/Taiwan/F1987/2009	EPI259480	?	other_database_import
A/Kansas/14/2017	EPI1504535	kansas_department_of_health_and_environment	who_chinese_national_influenza_center
A/DistrictOfColumbia/7/2017	EPI1277218	dc_public_health_lab	centers_for_disease_control_and_prevention
A/TurksAndCaicos/74/2017	EPI1240177	caribbean_epidemiology_center	centers_for_disease_control_and_prevention
A/Illinois/42/2017	EPI1131330	indiana_state_department_of_health_laboratories	centers_for_disease_control_and_prevention
A/WestVirginia/27/2017	EPI1131601	west_virginia_office_of_laboratory_services	centers_for_disease_control_and_prevention
A/Wisconsin/340/2017	EPI1131394	wisconsin_state_laboratory_of_hygiene	centers_for_disease_control_and_prevention
A/Florida/103/2017	EPI1174463	florida_department_of_health_tampa	centers_for_disease_control_and_prevention
A/California/158/2017	EPI1142092	california_department_of_health_services	centers_for_disease_control_and_prevention
A/Nebraska/20/2017	EPI1146465	nebraska_public_health_lab	centers_for_disease_control_and_prevention
A/Pennsylvania/269/2017	EPI1131250	pennsylvania_department_of_health	centers_for_disease_control_and_prevention
A/Minnesota/50/2017	EPI1146361	minnesota_department_of_health	centers_for_disease_control_and_prevention
A/Texas/325/2017	EPI1146680	dallas_county_health_and_human_services	centers_for_disease_control_and_prevention
A/Georgia/658/2019	EPI1506535	national_centre_for_disease_control_and_public_health	crick_worldwide_influenza_centre
A/California/121/2019	EPI1432845	california_department_of_health_services	centers_for_disease_control_and_prevention
A/Kansas/24/2019	EPI1438273	kansas_department_of_health_and_environment	centers_for_disease_control_and_prevention
A/Utah/25/2019	EPI1429607	utah_department_of_health	centers_for_disease_control_and_prevention
A/Arkansas/22/2019	EPI1421602	arkansas_department_of_health	centers_for_disease_control_and_prevention
A/California/103/2019	EPI1421313	california_department_of_health_services	centers_for_disease_control_and_prevention
A/NorthCarolina/22/2019	EPI1439686	north_carolina_state_laboratory_of_public_health	centers_for_disease_control_and_prevention
A/Minnesota/17/2019	EPI1422373	minnesota_department_of_health	centers_for_disease_control_and_prevention
A/California/104/2019	EPI1422162	california_department_of_health_services	centers_for_disease_control_and_prevention
A/Florida/36/2019	EPI1439390	florida_department_of_health_tampa	centers_for_disease_control_and_prevention
A/Delaware/18/2019	EPI1432701	delaware_public_health_lab	centers_for_disease_control_and_prevention
A/Washington/171/2019	EPI1432797	washington_state_public_health_laboratory	centers_for_disease_control_and_prevention
A/SriLanka/26/2019	EPI1670052	medical_research_institute	who_collaborating_centre_for_reference_and_research_on_influenza
A/SriLanka/34/2019	EPI1584554	medical_research_institute	who_collaborating_centre_for_reference_and_research_on_influenza
A/SriLanka/35/2019	EPI1584556	medical_research_institute	who_collaborating_centre_for_reference_and_research_on_influenza
A/SriLanka/37/2019	EPI1670046	medical_research_institute	who_collaborating_centre_for_reference_and_research_on_influenza
A/Bangladesh/36/2019	EPI1627898	icddr,b_international_centre_for_diarrhoeal_disease_research,_bangladesh	centers_for_disease_control_and_prevention
A/Bangladesh/1190704015/2019	EPI1609143	icddr,b_international_centre_for_diarrhoeal_disease_research,_bangladesh	centers_for_disease_control_and_prevention
A/Bangladesh/1190714021/2019	EPI1628097	icddr,b_international_centre_for_diarrhoeal_disease_research,_bangladesh	centers_for_disease_control_and_prevention
A/Bangladesh/1190704021/2019	EPI1609455	icddr,b_international_centre_for_diarrhoeal_disease_research,_bangladesh	centers_for_disease_control_and_prevention
A/Bangladesh/4001/2019	EPI1609286	icddr,b_international_centre_for_diarrhoeal_disease_research,_bangladesh	centers_for_disease_control_and_prevention
A/Bangladesh/3190710003/2019	EPI1609661	icddr,b_international_centre_for_diarrhoeal_disease_research,_bangladesh	centers_for_disease_control_and_prevention
A/Bangladesh/2024/2019	EPI1609630	icddr,b_international_centre_for_diarrhoeal_disease_research,_bangladesh	centers_for_disease_control_and_prevention
A/Bangladesh/2036/2019	EPI1628025	icddr,b_international_centre_for_diarrhoeal_disease_research,_bangladesh	centers_for_disease_control_and_prevention
A/Bangladesh/1018/2019	EPI1627993	icddr,b_international_centre_for_diarrhoeal_disease_research,_bangladesh	centers_for_disease_control_and_prevention
A/India/Pun-NIV1921473/2019	EPI1881231	icmr_national_institute_of_virology	icmr_national_institute_of_virology
A/Bangladesh/1190714002/2019	EPI1609175	icddr,b_international_centre_for_diarrhoeal_disease_research,_bangladesh	centers_for_disease_control_and_prevention
A/Pennsylvania/9/2015	EPI1506415	upmc_clb_dept_of_microbiology	centers_for_disease_control_and_prevention
A/Oregon/2/2015	EPI571915	oregon_public_health_laboratory	centers_for_disease_control_and_prevention
A/Bethesda/P0040/2015	EPI963088	?	other_database_import
A/NewYork/WC-LVD-15-048/2015	EPI845156	?	other_database_import
A/NewYork/4685/2015	EPI663209	?	other_database_import
A/NorthCarolina/10/2015	EPI579734	north_carolina_state_laboratory_of_public_health	centers_for_disease_control_and_prevention
A/NewYork/WC-LVD-15-005/2015	EPI844755	?	other_database_import
A/Florida/6/2015	EPI565528	florida_department_of_health_jacksonville	centers_for_disease_control_and_prevention
A/BritishColumbia/21/2015	EPI737139	?	other_database_import
A/Oklahoma/4465/2015	EPI662989	?	other_database_import
A/Washington/4726/2015	EPI663250	?	other_database_import
A/California/4613/2015	EPI663137	?	other_database_import
A/Wisconsin/20/2015	EPI579796	centers_for_disease_control_and_prevention	centers_for_disease_control_and_prevention
A/Alaska/3/2015	EPI629574	alaska_state_virology_lab	centers_for_disease_control_and_prevention
A/NewYork/WC-LVD-15-027/2015	EPI844972	?	other_database_import
A/NewYork/WC-LVD-15-032/2015	EPI845004	?	other_database_import
A/Montana/4770/2015	EPI671895	?	other_database_import
A/Texas/16/2015	EPI579492	baylor_college_of_medicine	centers_for_disease_control_and_prevention
A/Hawaii/22/2015	EPI629567	state_of_hawaii_department_of_health	centers_for_disease_control_and_prevention
A/Connecticut/4740/2015	EPI671865	?	other_database_import
A/Wisconsin/23/2015	EPI588636	marshfield_clinic_research_foundation	centers_for_disease_control_and_prevention
A/Texas/39/2015	EPI588628	baylor_college_of_medicine	centers_for_disease_control_and_prevention
A/Michigan/27/2015	EPI631842	michigan_department_of_community_health	centers_for_disease_control_and_prevention
A/Washington/4821/2015	EPI671946	?	other_database_import
A/Bremen/12/2019	EPI1436461	robert_koch_institute_nationales_referenzzentrum_für_influenza	crick_worldwide_influenza_centre
A/Latvia/2-033614/2019	EPI1436494	state_agency,_infectology_center_of_latvia	crick_worldwide_influenza_centre
A/Slovenia/1213/2019	EPI1483906	laboratory_for_virology,_national_institute_of_public_health	crick_worldwide_influenza_centre
A/Latvia/2-073821/2019	EPI1436496	state_agency,_infectology_center_of_latvia	crick_worldwide_influenza_centre
A/Torino/544/2019	EPI1582693	istituto_superiore_di_sanità_	crick_worldwide_influenza_centre
A/Eskilstuna/6/2019	EPI1377556	unilabs_mikrobiologi/laboratoriemedicin,_mälarsjukhuset_	public_health_agency_of_sweden
A/England/eWlsYW9mYWxlaQ/2019	EPI1583829	microbiology_services_colindale,_public_health_england	crick_worldwide_influenza_centre
A/England/185/2019	EPI1491663	microbiology_services_colindale,_public_health_england	microbiology_services_colindale,_public_health_england
A/Parma/353/2019	EPI1582679	istituto_superiore_di_sanità_	crick_worldwide_influenza_centre
A/Hessen/34/2019	EPI1436485	robert_koch_institute_nationales_referenzzentrum_für_influenza	crick_worldwide_influenza_centre
A/Washington/106/2016	EPI1090847	washington_state_public_health_laboratory	other_database_import
A/California/213/2016	EPI895874	california_department_of_health_services	centers_for_disease_control_and_prevention
A/Washington/111/2016	EPI895666	washington_state_public_health_laboratory	centers_for_disease_control_and_prevention
A/Virginia/69/2016	EPI895945	virginia_division_of_consolidated_laboratories	centers_for_disease_control_and_prevention
A/CostaRica/1836/2016	EPI918207	laboratorio_nacional_de_influenza	centers_for_disease_control_and_prevention
A/Indiana/47/2016	EPI887123	indiana_state_department_of_health_laboratories	centers_for_disease_control_and_prevention
A/Hawaii/105/2016	EPI895993	state_of_hawaii_department_of_health	centers_for_disease_control_and_prevention
A/California/214/2016	EPI948136	california_department_of_health_services	other_database_import
A/Illinois/63/2016	EPI887192	illinois_department_of_public_health_chicago	centers_for_disease_control_and_prevention
A/California/195/2016	EPI887208	california_department_of_health_services	centers_for_disease_control_and_prevention
A/Texas/191/2016	EPI937915	texas_department_of_state_health_services_laboratory_services	other_database_import
A/WestVirginia/12/2016	EPI947800	west_virginia_office_of_laboratory_services	other_database_import
A/Nebraska/11/2019	EPI1548131	nebraska_public_health_lab	centers_for_disease_control_and_prevention
A/Ontario/RV2393/2019	EPI1583331	ontario_agency_for_health_protection_and_promotion_(oahpp)	public_health_agency_of_canada_(phac)
A/Michigan/433/2019	EPI1586357	michigan_department_of_community_health	centers_for_disease_control_and_prevention
A/Mexico/2392/2019	EPI1606443	laboratorio_de_virus_respiratorio	centers_for_disease_control_and_prevention
A/Montana/39/2019	EPI1573710	montana_laboratory_services_bureau	centers_for_disease_control_and_prevention
A/Alberta/RV2430/2019	EPI1590355	provincial_laboratory_of_public_health_for_southern_alberta	public_health_agency_of_canada_(phac)
A/Alberta/RV2431/2019	EPI1590357	provincial_laboratory_of_public_health_for_southern_alberta	public_health_agency_of_canada_(phac)
A/California/162/2019	EPI1573727	california_department_of_health_services	centers_for_disease_control_and_prevention
A/Maine/25/2019	EPI1545326	maine_health_and_environmental_testing_laboratory	centers_for_disease_control_and_prevention
A/Maryland/30/2019	EPI1586412	maryland_department_of_health_and_mental_hygiene	centers_for_disease_control_and_prevention
A/Ohio/26/2019	EPI1586381	ohio_department_of_health_laboratories	centers_for_disease_control_and_prevention
A/Wisconsin/558/2019	EPI1548511	wisconsin_state_laboratory_of_hygiene	centers_for_disease_control_and_prevention
A/Victoria/2038/2018	EPI1315816	alfred_hospital	who_collaborating_centre_for_reference_and_research_on_influenza
A/Newcastle/21/2018	EPI1309989	john_hunter_hospital	who_collaborating_centre_for_reference_and_research_on_influenza
A/Newcastle/48/2018	EPI1283115	john_hunter_hospital	who_collaborating_centre_for_reference_and_research_on_influenza
A/Sydney/1020/2018	EPI1315807	institute_of_medical_and_veterinary_science_(imvs)	who_collaborating_centre_for_reference_and_research_on_influenza
A/Townsville/1002/2018	EPI1315804	institute_of_medical_and_veterinary_science_(imvs)	who_collaborating_centre_for_reference_and_research_on_influenza
A/Christchurch/504/2018	EPI1283283	canterbury_health_services	who_collaborating_centre_for_reference_and_research_on_influenza
A/Newcastle/44/2018	EPI1281541	john_hunter_hospital	who_collaborating_centre_for_reference_and_research_on_influenza
A/Victoria/2036/2018	EPI1283280	alfred_hospital	who_collaborating_centre_for_reference_and_research_on_influenza
A/Sydney/1017/2018	EPI1322570	institute_of_medical_and_veterinary_science_(imvs)	who_collaborating_centre_for_reference_and_research_on_influenza
A/Victoria/2042/2018	EPI1322546	alfred_hospital	who_collaborating_centre_for_reference_and_research_on_influenza
A/Townsville/24/2018	EPI1358961	queensland_health_scientific_services	who_collaborating_centre_for_reference_and_research_on_influenza
A/SouthAustralia/26/2018	EPI1283307	institute_of_medical_and_veterinary_science_(imvs)	who_collaborating_centre_for_reference_and_research_on_influenza
A/SouthAustralia/28/2018	EPI1315798	institute_of_medical_and_veterinary_science_(imvs)	who_collaborating_centre_for_reference_and_research_on_influenza
A/Victoria/718/2018	EPI1322555	monash_medical_centre	who_collaborating_centre_for_reference_and_research_on_influenza
A/Christchurch/505/2018	EPI1315819	canterbury_health_services	who_collaborating_centre_for_reference_and_research_on_influenza
A/Sydney/121/2018	EPI1322543	clinical_virology_unit,_cdim	who_collaborating_centre_for_reference_and_research_on_influenza
A/Victoria/901/2018	EPI1315810	royal_chidrens_hospital	who_collaborating_centre_for_reference_and_research_on_influenza
A/NorthCarolina/38/2018	EPI1245044	north_carolina_state_laboratory_of_public_health	centers_for_disease_control_and_prevention
A/Iowa/54/2018	EPI1245466	iowa_state_hygienic_laboratory	centers_for_disease_control_and_prevention
A/Alaska/37/2018	EPI1245308	alaska_state_virology_lab	centers_for_disease_control_and_prevention
A/Pennsylvania/79/2018	EPI1245474	pennsylvania_department_of_health	centers_for_disease_control_and_prevention
A/Idaho/17/2018	EPI1245604	state_of_idaho_bureau_of_laboratories	centers_for_disease_control_and_prevention
A/Idaho/13/2018	EPI1245228	state_of_idaho_bureau_of_laboratories	centers_for_disease_control_and_prevention
A/Pennsylvania/78/2018	EPI1245372	pennsylvania_department_of_health	centers_for_disease_control_and_prevention
A/Iowa/53/2018	EPI1245450	iowa_state_hygienic_laboratory	centers_for_disease_control_and_prevention
A/Virginia/50/2018	EPI1245108	virginia_division_of_consolidated_laboratories	centers_for_disease_control_and_prevention
A/NorthDakota/26/2018	EPI1245419	minnesota_department_of_health	centers_for_disease_control_and_prevention
A/Michigan/78/2018	EPI1249142	michigan_department_of_community_health	centers_for_disease_control_and_prevention
A/Michigan/77/2018	EPI1256367	michigan_department_of_community_health	centers_for_disease_control_and_prevention
A/Stockholm/6/2014	EPI515296	national_institute_for_medical_research	swedish_institute_for_infectious_disease_control
A/Norway/466/2014	EPI543540	stavanger_universitetssykehus,_avd._for_medisinsk_mikrobiologi	centers_for_disease_control_and_prevention
A/Norway/850/2014	EPI532838	oslo_university_hospital,_ulleval_hospital,_dept._of_microbiology	national_institute_for_medical_research
A/Belgium/14S0070/2014	EPI532808	scientific_institute_of_public_health	national_institute_for_medical_research
A/Finland/405/2014	EPI536320	national_institute_for_health_and_welfare	national_institute_for_medical_research
A/Stockholm/14/2014	EPI520348	swedish_institute_for_infectious_disease_control	swedish_institute_for_infectious_disease_control
A/England/256/2014	EPI536316	health_protection_agency	national_institute_for_medical_research
A/Nis/1059/2014	EPI539621	institute_of_immunology_and_virology_torlak	national_institute_for_medical_research
A/Sabac/1334/2014	EPI539631	institute_of_immunology_and_virology_torlak	national_institute_for_medical_research
A/Bratislava/111/2014	EPI536309	national_public_health_institute_of_slovakia	national_institute_for_medical_research
A/Colombia/3977/2019	EPI1486149	instituto_nacional_de_salud_de_columbia	centers_for_disease_control_and_prevention
A/Colombia/3962/2019	EPI1479020	instituto_nacional_de_salud_de_columbia	centers_for_disease_control_and_prevention
A/Suriname/607/2019	EPI1508119	central_laboratory,_bureau_of_public_health	centers_for_disease_control_and_prevention
A/Colombia/3900/2019	EPI1480530	instituto_nacional_de_salud_de_columbia	centers_for_disease_control_and_prevention
A/Colombia/4015/2019	EPI1480506	instituto_nacional_de_salud_de_columbia	centers_for_disease_control_and_prevention
A/Colombia/4010/2019	EPI1479137	instituto_nacional_de_salud_de_columbia	centers_for_disease_control_and_prevention
A/Colombia/4016/2019	EPI1486157	instituto_nacional_de_salud_de_columbia	centers_for_disease_control_and_prevention
A/Suriname/601/2019	EPI1508071	central_laboratory,_bureau_of_public_health	centers_for_disease_control_and_prevention
A/Colombia/2329/2019	EPI1486189	instituto_nacional_de_salud_de_columbia	centers_for_disease_control_and_prevention
A/Suriname/606/2019	EPI1508245	central_laboratory,_bureau_of_public_health	centers_for_disease_control_and_prevention
A/Bolivia/865/2019	EPI1607607	instituto_nacional_de_laboratoriosde_salud_(inlasa)	centers_for_disease_control_and_prevention
A/Palmas/19019981-IAL/2019	EPI1652005	instituto_adolfo_lutz	centers_for_disease_control_and_prevention
A/SantaCatarina/219/2019	EPI1584370	lacen/sc	instituto_oswaldo_cruz_fiocruz
A/Colombia/4167/2019	EPI1486133	instituto_nacional_de_salud_de_columbia	centers_for_disease_control_and_prevention
A/SaoPaulo/1138678-IAL/2019	EPI1602126	instituto_adolfo_lutz	centers_for_disease_control_and_prevention
A/RioGrandedoSul/296/2019	EPI1584383	lacen/rs___laboratório_central_de_saúde_pública_do_rio_grande_do_sul	instituto_oswaldo_cruz_fiocruz
A/EspiritoSanto/190/2019	EPI1548691	instituto_oswaldo_cruz_fiocruz___laboratory_of_respiratory_viruses_and_measles_(lvrs)	centers_for_disease_control_and_prevention
A/RioGrandedoSul/259/2019	EPI1584378	lacen/rs___laboratório_central_de_saúde_pública_do_rio_grande_do_sul	instituto_oswaldo_cruz_fiocruz
A/SantaCatarina/230/2019	EPI1584373	lacen/sc	instituto_oswaldo_cruz_fiocruz
A/Goianesia/497545-IAL/2019	EPI1597203	instituto_adolfo_lutz	centers_for_disease_control_and_prevention
A/Iquique/41387/2019	EPI1505428	instituto_de_salud_publica_de_chile	instituto_de_salud_publica_de_chile
A/CampoGrande/2010891-IAL/2019	EPI1597079	instituto_adolfo_lutz	centers_for_disease_control_and_prevention
A/Colombia/4140/2019	EPI1486141	instituto_nacional_de_salud_de_columbia	centers_for_disease_control_and_prevention
A/Colombia/2338/2019	EPI1486181	instituto_nacional_de_salud_de_columbia	centers_for_disease_control_and_prevention
A/Paraguay/7603/2019	EPI1548456	central_laboratory_of_public_health	centers_for_disease_control_and_prevention
A/Peru/2419/2019	EPI1602238	laboratorio_de_referencia_nacional_virus_respiratorios,_instituto_nacional_de_salud	centers_for_disease_control_and_prevention
A/Argentina/58/2019	EPI1487409	instituto_nacional_de_enfermedades_infecciosas	centers_for_disease_control_and_prevention
A/Argentina/59/2019	EPI1487402	instituto_nacional_de_enfermedades_infecciosas	centers_for_disease_control_and_prevention
A/EspiritoSanto/372/2019	EPI1548668	instituto_oswaldo_cruz_fiocruz___laboratory_of_respiratory_viruses_and_measles_(lvrs)	centers_for_disease_control_and_prevention
A/Peru/5419/2019	EPI1602230	laboratorio_de_referencia_nacional_virus_respiratorios,_instituto_nacional_de_salud	centers_for_disease_control_and_prevention
A/Perth/109/2016	EPI836648	pathwest_qe_ii_medical_centre	who_collaborating_centre_for_reference_and_research_on_influenza
A/NewZealand/835/2016	EPI841072	institute_of_environmental_science_&_research	centers_for_disease_control_and_prevention
A/NewZealand/577/2016	EPI841008	institute_of_environmental_science_&_research	centers_for_disease_control_and_prevention
A/NewZealand/831/2016	EPI841064	institute_of_environmental_science_&_research	centers_for_disease_control_and_prevention
A/NewZealand/574/2016	EPI841000	institute_of_environmental_science_&_research	centers_for_disease_control_and_prevention
A/NewZealand/1933/2016	EPI841048	institute_of_environmental_science_&_research	centers_for_disease_control_and_prevention
A/NewZealand/836/2016	EPI841078	institute_of_environmental_science_&_research	centers_for_disease_control_and_prevention
A/NewZealand/1929/2016	EPI841040	institute_of_environmental_science_&_research	centers_for_disease_control_and_prevention
A/NewZealand/678/2016	EPI841032	institute_of_environmental_science_&_research	centers_for_disease_control_and_prevention
A/NewZealand/890/2016	EPI841282	institute_of_environmental_science_&_research	centers_for_disease_control_and_prevention
A/NewZealand/829/2016	EPI841056	institute_of_environmental_science_&_research	centers_for_disease_control_and_prevention
A/NewZealand/581/2016	EPI841016	institute_of_environmental_science_&_research	centers_for_disease_control_and_prevention
A/NewZealand/635/2016	EPI841024	institute_of_environmental_science_&_research	centers_for_disease_control_and_prevention
A/Newcastle/116/2016	EPI836978	john_hunter_hospital	who_collaborating_centre_for_reference_and_research_on_influenza
A/SouthAuckland/52/2016	EPI893065	institute_of_environmental_science_&_research	who_collaborating_centre_for_reference_and_research_on_influenza
A/Victoria/68/2016	EPI836681	victorian_infectious_diseases_reference_laboratory_	who_collaborating_centre_for_reference_and_research_on_influenza
A/Victoria/2077/2016	EPI836930	alfred_hospital	who_collaborating_centre_for_reference_and_research_on_influenza
A/Fiji/108/2016	EPI1131779	national_centre_for_scientific_services_for_virology__and_vector_borne_diseases	who_collaborating_centre_for_reference_and_research_on_influenza
A/Victoria/2083/2016	EPI836933	alfred_hospital	who_collaborating_centre_for_reference_and_research_on_influenza
A/Christchurch/31/2016	EPI893191	institute_of_environmental_science_&_research	who_collaborating_centre_for_reference_and_research_on_influenza
A/Tasmania/21/2016	EPI837136	royal_hobart_hospital	who_collaborating_centre_for_reference_and_research_on_influenza
A/Brisbane/158/2016	EPI836945	queensland_health_scientific_services	who_collaborating_centre_for_reference_and_research_on_influenza
A/Sydney/1032/2016	EPI859972	institute_of_medical_and_veterinary_science_(imvs)	who_collaborating_centre_for_reference_and_research_on_influenza
A/NewMexico/14/2018	EPI1205544	new_mexico_department_of_health	centers_for_disease_control_and_prevention
A/Indiana/8/2018	EPI1197165	indiana_state_department_of_health_laboratories	centers_for_disease_control_and_prevention
A/SaintLucia/638/2018	EPI1240153	caribbean_epidemiology_center	centers_for_disease_control_and_prevention
A/Newfoundland/RV1805/2018	EPI1200722	?	public_health_agency_of_canada_(phac)
A/Mexico/983/2018	EPI1245068	laboratorio_de_virus_respiratorio	centers_for_disease_control_and_prevention
A/Newfoundland/RV1812/2018	EPI1248803	national_microbiology_laboratory,_health_canada	centers_for_disease_control_and_prevention
A/DistrictOfColumbia/21/2018	EPI1277147	dc_public_health_lab	centers_for_disease_control_and_prevention
A/Ontario/RV2327/2018	EPI1261097	ontario_agency_for_health_protection_and_promotion_(oahpp)	centers_for_disease_control_and_prevention
A/Jamaica/3797/2018	EPI1259322	university_of_the_west_indies	centers_for_disease_control_and_prevention
A/Bahamas/329/2018	EPI1240113	caribbean_epidemiology_center	centers_for_disease_control_and_prevention
A/Bahamas/332/2018	EPI1240073	caribbean_epidemiology_center	centers_for_disease_control_and_prevention
A/Mexico/1168/2018	EPI1249049	laboratorio_de_virus_respiratorio	centers_for_disease_control_and_prevention
A/Zaporizhia/46/2017	EPI1016970	institute_of_epidemiology_and_infectious_diseases_ams_of_ukraine	centers_for_disease_control_and_prevention
A/Zaporizhia/158/2017	EPI1017073	institute_of_epidemiology_and_infectious_diseases_ams_of_ukraine	centers_for_disease_control_and_prevention
A/Khmelnitsky/136/2017	EPI1017017	institute_of_epidemiology_and_infectious_diseases_ams_of_ukraine	centers_for_disease_control_and_prevention
A/Zaporizhia/156/2017	EPI1017065	institute_of_epidemiology_and_infectious_diseases_ams_of_ukraine	centers_for_disease_control_and_prevention
A/Kyiv/37/2017	EPI1016962	institute_of_epidemiology_and_infectious_diseases_ams_of_ukraine	centers_for_disease_control_and_prevention
A/Khmelnitsky/139/2017	EPI1017025	institute_of_epidemiology_and_infectious_diseases_ams_of_ukraine	centers_for_disease_control_and_prevention
A/Kyiv/30/2017	EPI1016954	institute_of_epidemiology_and_infectious_diseases_ams_of_ukraine	centers_for_disease_control_and_prevention
A/Zaporizhia/159/2017	EPI1017081	institute_of_epidemiology_and_infectious_diseases_ams_of_ukraine	centers_for_disease_control_and_prevention
A/Greece/4/2017	EPI967219	aristotelian_university_of_thessaloniki	crick_worldwide_influenza_centre
A/Macedonia/51/2017	EPI989446	institute_of_public_health_(macedonia)	centers_for_disease_control_and_prevention
A/Ceuta/586/2017	EPI944211	servicio_de_microbiología_hospital_universitario_de_ceuta	instituto_de_salud_carlos_iii
A/Berlin/31/2017	EPI975629	?	robert_koch_institute
A/Luxembourg/17008058/2017	EPI995700	laboratoire_national_de_santé_	laboratoire_national_de_sant?
A/England/70580334/2017	EPI1029309	microbiology_services_colindale,_public_health_england	microbiology_services_colindale,_public_health_england
A/NordPasDeCalais/977/2017	EPI944336	?	institut_pasteur
A/Sachsen/124/2017	EPI1013023	?	robert_koch_institute
A/Iceland/23/2017	EPI1036055	landspitali___university_hospital_	crick_worldwide_influenza_centre
A/Romania/207809/2017	EPI919631	cantacuzino_institute	cantacuzino_institute
A/Basel/USB0028774/2017	EPI1569220	?	import_from_public_domain
A/Finland/747/2017	EPI1000852	national_institute_for_health_and_welfare	national_institute_for_health_and_welfare
A/Managua/554301/2010	EPI285394	?	other_database_import
A/Nicaragua/4413/2010	EPI274477	laboratorio_de_virologia,_direccion_de_microbiologia	centers_for_disease_control_and_prevention
A/Managua/90502/2010	EPI285266	?	other_database_import
A/Managua/164503/2010	EPI333257	?	other_database_import
A/Managua/400902/2010	EPI285250	?	other_database_import
A/Managua/371502/2010	EPI285346	?	other_database_import
A/Nicaragua/2145/2010	EPI274474	laboratorio_de_virologia,_direccion_de_microbiologia	centers_for_disease_control_and_prevention
A/Managua/343302/2010	EPI285370	?	other_database_import
A/Nicaragua/5907_02/2010	EPI1067563	?	other_database_import
A/Managua/362202/2010	EPI315756	?	other_database_import
A/NewYork/20343/2010	EPI281823	?	other_database_import
A/Managua/587002/2010	EPI315820	?	other_database_import
A/Yamagata/206/2005	EPI226880	?	other_database_import
A/Niigata/965/2005	EPI226780	?	other_database_import
A/Sendai/79/2005	EPI226802	?	other_database_import
A/Incheon/541/2005	EPI254219	?	other_database_import
A/Jeonbuk/445/2005	EPI254264	?	other_database_import
A/Incheon/540/2005	EPI254218	?	other_database_import
A/Ehime/55/2005	EPI145474	?	other_database_import
A/Gwangju/484/2005	EPI254170	?	other_database_import
A/Jeju/629/2005	EPI226739	?	other_database_import
A/Incheon/459/2005	EPI254217	?	other_database_import
A/Jeonbuk/570/2005	EPI254265	?	other_database_import
A/Hokkaido/79/2005	EPI145497	?	other_database_import
A/Jeju/571/2005	EPI254240	?	other_database_import
A/Texas/68/2017	EPI1026750	dallas_county_health_and_human_services	centers_for_disease_control_and_prevention
A/Guatemala/20/2017	EPI1049315	laboratorio_nacional_de_salud_guatemala	centers_for_disease_control_and_prevention
A/Bermuda/362/2017	EPI1038700	caribbean_epidemiology_center	centers_for_disease_control_and_prevention
A/Bermuda/361/2017	EPI1038692	caribbean_epidemiology_center	centers_for_disease_control_and_prevention
A/Bermuda/364/2017	EPI1038716	caribbean_epidemiology_center	centers_for_disease_control_and_prevention
A/Bermuda/363/2017	EPI1038708	caribbean_epidemiology_center	centers_for_disease_control_and_prevention
A/Trinidad/448/2017	EPI1038724	caribbean_epidemiology_center	centers_for_disease_control_and_prevention
A/Barbados/1005/2017	EPI1038684	caribbean_epidemiology_center	centers_for_disease_control_and_prevention
A/NewHampshire/7/2017	EPI925425	new_hampshire_public_health_laboratories	centers_for_disease_control_and_prevention
A/Texas/35/2017	EPI925401	texas_department_of_state_health_services_laboratory_services	centers_for_disease_control_and_prevention
A/Colorado/6/2017	EPI941626	colorado_department_of_health_lab	centers_for_disease_control_and_prevention
A/Delaware/11/2017	EPI970162	delaware_public_health_lab	centers_for_disease_control_and_prevention
A/Georgia/44/2018	EPI1368157	georgia_public_health_laboratory	centers_for_disease_control_and_prevention
A/Massachusetts/37/2018	EPI1407881	massachusetts_department_of_public_health	centers_for_disease_control_and_prevention
A/Washington/225/2018	EPI1372713	washington_state_public_health_laboratory	centers_for_disease_control_and_prevention
A/Georgia/42/2018	EPI1368173	georgia_public_health_laboratory	centers_for_disease_control_and_prevention
A/Georgia/43/2018	EPI1368165	georgia_public_health_laboratory	centers_for_disease_control_and_prevention
A/Georgia/41/2018	EPI1407897	georgia_public_health_laboratory	centers_for_disease_control_and_prevention
A/SouthDakota/60/2018	EPI1342848	south_dakota_public_health_lab	centers_for_disease_control_and_prevention
A/Pennsylvania/524/2018	EPI1362195	pennsylvania_department_of_health	centers_for_disease_control_and_prevention
A/Florida/127/2018	EPI1363109	florida_department_of_health_jacksonville	centers_for_disease_control_and_prevention
A/DistrictOfColumbia/35/2018	EPI1362338	dc_public_health_lab	centers_for_disease_control_and_prevention
A/CostaRica/2917/2018	EPI1356392	laboratorio_nacional_de_influenza	centers_for_disease_control_and_prevention
A/Georgia/33/2018	EPI1362141	georgia_public_health_laboratory	centers_for_disease_control_and_prevention
A/Anhui/77/2003	EPI360310	?	other_database_import
A/Jilin/9/2003	EPI360301	?	other_database_import
A/Taiwan/12/2003	EPI444673	?	other_database_import
A/Taiwan/24/2003	EPI444677	?	other_database_import
A/Liaoning/32/2003	EPI360363	?	other_database_import
A/Taiwan/22/2003	EPI444675	?	other_database_import
A/Taiwan/3/2003	EPI1447586	center_for_disease_control	who_collaborating_centre_for_reference_and_research_on_influenza
A/Taiwan/2/2003	EPI444671	?	other_database_import
A/Liaoning/10/2003	EPI360357	?	other_database_import
A/Montana/5/2011	EPI316123	montana_public_health_laboratory	centers_for_disease_control_and_prevention
A/NorthCarolina/1/2011	EPI309584	north_carolina_state_laboratory_of_public_health	centers_for_disease_control_and_prevention
A/Quebec/24/2011	EPI361001	?	other_database_import
A/Alaska/10/2011	EPI309619	alaska_state_virology_lab	centers_for_disease_control_and_prevention
A/Kansas/4/2011	EPI319702	kansas_department_of_health_and_environment	centers_for_disease_control_and_prevention
A/Wisconsin/12/2011	EPI334616	wisconsin_state_laboratory_of_hygiene	centers_for_disease_control_and_prevention
A/Alberta/13/2011	EPI367727	?	other_database_import
A/DistrictofColumbia/3/2011	EPI316040	dc_public_health_lab	centers_for_disease_control_and_prevention
A/Quebec/27/2011	EPI359290	?	other_database_import
A/Missouri/5/2011	EPI319751	missouri_department._of_health_&_senior_services	centers_for_disease_control_and_prevention
A/Tennessee/F2065/2011	EPI511655	?	other_database_import
A/Wyoming/7/2011	EPI316248	wyoming_public_health_laboratory	centers_for_disease_control_and_prevention
A/Zhejiang/88/2004	EPI360805	?	other_database_import
A/Sichuan/57/2004	EPI360784	?	other_database_import
A/Gansu/44/2004	EPI360752	?	other_database_import
A/Zhejiang/48/2004	EPI360804	?	other_database_import
A/HongKong/HKU115/2004	EPI341234	?	other_database_import
A/HongKong/HKU114/2004	EPI341242	?	other_database_import
A/Guangxi/62/2004	EPI360765	?	other_database_import
A/Macau/76/2004	EPI1938772	laboratorio_de_saude_publico	who_collaborating_centre_for_reference_and_research_on_influenza
A/Shanghai/236/2004	EPI360782	?	other_database_import
A/Sichuan/56/2004	EPI360783	?	other_database_import
A/Wuhan/29/2004	EPI360794	?	other_database_import
A/Hunan/204/2004	EPI157784	?	centers_for_disease_control_and_prevention
A/Taiwan/612/2004	EPI444700	?	other_database_import
A/Zhejiang/19/2004	EPI360803	?	other_database_import
A/Shanghai/140/2004	EPI360781	?	other_database_import
A/Bangladesh/909002/2015	EPI746683	institute_of_epidemiology_disease_control_and_research_(iedcr)_&_bangladesh_national_influenza_centre_(nic)	centers_for_disease_control_and_prevention
A/Bangladesh/5006/2015	EPI701745	institute_of_epidemiology_disease_control_and_research_(iedcr)_&_bangladesh_national_influenza_centre_(nic)	centers_for_disease_control_and_prevention
A/Bangladesh/910006/2015	EPI746707	institute_of_epidemiology_disease_control_and_research_(iedcr)_&_bangladesh_national_influenza_centre_(nic)	centers_for_disease_control_and_prevention
A/Bangladesh/913003/2015	EPI746736	institute_of_epidemiology_disease_control_and_research_(iedcr)_&_bangladesh_national_influenza_centre_(nic)	centers_for_disease_control_and_prevention
A/Bangladesh/905015/2015	EPI746760	institute_of_epidemiology_disease_control_and_research_(iedcr)_&_bangladesh_national_influenza_centre_(nic)	centers_for_disease_control_and_prevention
A/Bangladesh/914004/2015	EPI746744	institute_of_epidemiology_disease_control_and_research_(iedcr)_&_bangladesh_national_influenza_centre_(nic)	centers_for_disease_control_and_prevention
A/Bangladesh/905004/2015	EPI701689	institute_of_epidemiology_disease_control_and_research_(iedcr)_&_bangladesh_national_influenza_centre_(nic)	centers_for_disease_control_and_prevention
A/Bangladesh/5012/2015	EPI768568	institute_of_epidemiology_disease_control_and_research_(iedcr)_&_bangladesh_national_influenza_centre_(nic)	centers_for_disease_control_and_prevention
A/Bangladesh/5009/2015	EPI701665	institute_of_epidemiology_disease_control_and_research_(iedcr)_&_bangladesh_national_influenza_centre_(nic)	centers_for_disease_control_and_prevention
A/Bangladesh/4/2015	EPI768552	institute_of_epidemiology_disease_control_and_research_(iedcr)_&_bangladesh_national_influenza_centre_(nic)	centers_for_disease_control_and_prevention
A/Bangladesh/908004/2015	EPI752081	institute_of_epidemiology_disease_control_and_research_(iedcr)_&_bangladesh_national_influenza_centre_(nic)	centers_for_disease_control_and_prevention
A/Bangladesh/5007/2015	EPI701705	institute_of_epidemiology_disease_control_and_research_(iedcr)_&_bangladesh_national_influenza_centre_(nic)	centers_for_disease_control_and_prevention
A/Bangladesh/914006/2015	EPI746752	institute_of_epidemiology_disease_control_and_research_(iedcr)_&_bangladesh_national_influenza_centre_(nic)	centers_for_disease_control_and_prevention
A/Bangladesh/2743/2015	EPI715178	institute_of_epidemiology_disease_control_and_research_(iedcr)_&_bangladesh_national_influenza_centre_(nic)	centers_for_disease_control_and_prevention
A/Bangladesh/908007/2015	EPI746667	institute_of_epidemiology_disease_control_and_research_(iedcr)_&_bangladesh_national_influenza_centre_(nic)	centers_for_disease_control_and_prevention
A/NewYork/39/2012	EPI404927	centers_for_disease_control_and_prevention	centers_for_disease_control_and_prevention
A/Hawaii/29/2012	EPI404920	state_of_hawaii_department_of_health	centers_for_disease_control_and_prevention
A/Maryland/32/2012	EPI401767	maryland_department_of_health_and_mental_hygiene	centers_for_disease_control_and_prevention
A/Hawaii/30/2012	EPI404923	state_of_hawaii_department_of_health	centers_for_disease_control_and_prevention
A/California/42/2012	EPI406045	california_department_of_health_services	centers_for_disease_control_and_prevention
A/Nicaragua/AGA2-97/2012	EPI619427	?	other_database_import
A/Wyoming/18/2012	EPI399636	wyoming_public_health_laboratory	centers_for_disease_control_and_prevention
A/NewYork/37/2012	EPI401735	new_york_state_department_of_health	centers_for_disease_control_and_prevention
A/Idaho/23/2012	EPI404997	state_of_idaho_bureau_of_laboratories	centers_for_disease_control_and_prevention
A/Nicaragua/AGA2-17/2012	EPI619915	?	other_database_import
A/Alaska/22/2012	EPI402255	alaska_state_virology_lab	centers_for_disease_control_and_prevention
A/Nicaragua/AGA2-100/2012	EPI619434	?	other_database_import
A/Victoria/519/2007	EPI1445956	monash_medical_centre	who_collaborating_centre_for_reference_and_research_on_influenza
A/SouthAustralia/316/2007	EPI1445552	institute_of_medical_and_veterinary_science_(imvs)	who_collaborating_centre_for_reference_and_research_on_influenza
A/Victoria/521/2007	EPI1445600	monash_medical_centre	who_collaborating_centre_for_reference_and_research_on_influenza
A/Darwin/18/2007	EPI1445471	royal_darwin_hospital	who_collaborating_centre_for_reference_and_research_on_influenza
A/Victoria/380/2007	EPI1445594	victorian_infectious_diseases_reference_laboratory_	who_collaborating_centre_for_reference_and_research_on_influenza
A/SouthAustralia/355/2007	EPI153065	institute_of_medical_and_veterinary_science_(imvs)	other_database_import
A/Brisbane/602/2007	EPI153053	queensland_health_forensic_and_scientific_services_	other_database_import
A/Victoria/518/2007	EPI1445599	monash_medical_centre	who_collaborating_centre_for_reference_and_research_on_influenza
A/Victoria/559/2007	EPI1445601	monash_medical_centre	who_collaborating_centre_for_reference_and_research_on_influenza
A/Brisbane/604/2007	EPI1445456	queensland_health_scientific_services	who_collaborating_centre_for_reference_and_research_on_influenza
A/Canberra/1/2007	EPI1445465	canberra_hospital	who_collaborating_centre_for_reference_and_research_on_influenza
A/Newcastle/9/2007	EPI1445512	john_hunter_hospital	who_collaborating_centre_for_reference_and_research_on_influenza
A/Sydney/63/2007	EPI1445576	clinical_virology_unit,_cdim	who_collaborating_centre_for_reference_and_research_on_influenza
A/Sydney/1185/2017	EPI1248424	institute_of_medical_and_veterinary_science_(imvs)	who_collaborating_centre_for_reference_and_research_on_influenza
A/SouthAustralia/1082/2017	EPI1179425	institute_of_medical_and_veterinary_science_(imvs)	who_collaborating_centre_for_reference_and_research_on_influenza
A/Sydney/1193/2017	EPI1248433	institute_of_medical_and_veterinary_science_(imvs)	who_collaborating_centre_for_reference_and_research_on_influenza
A/SouthAustralia/1071/2017	EPI1248430	institute_of_medical_and_veterinary_science_(imvs)	who_collaborating_centre_for_reference_and_research_on_influenza
A/Victoria/870/2017	EPI1140435	austin_health	who_collaborating_centre_for_reference_and_research_on_influenza
A/Victoria/217/2017	EPI1140537	victorian_infectious_diseases_reference_laboratory_	who_collaborating_centre_for_reference_and_research_on_influenza
A/Victoria/212/2017	EPI1152945	victorian_infectious_diseases_reference_laboratory_	who_collaborating_centre_for_reference_and_research_on_influenza
A/Victoria/205/2017	EPI1152939	victorian_infectious_diseases_reference_laboratory_	who_collaborating_centre_for_reference_and_research_on_influenza
A/Victoria/853/2017	EPI1140447	austin_health	who_collaborating_centre_for_reference_and_research_on_influenza
A/Victoria/883/2017	EPI1140492	austin_health	who_collaborating_centre_for_reference_and_research_on_influenza
A/Victoria/855/2017	EPI1140453	austin_health	who_collaborating_centre_for_reference_and_research_on_influenza
A/Perth/207/2017	EPI1248397	pathwest_qe_ii_medical_centre	who_collaborating_centre_for_reference_and_research_on_influenza
A/Victoria/200/2017	EPI1140409	victorian_infectious_diseases_reference_laboratory_	who_collaborating_centre_for_reference_and_research_on_influenza
A/Victoria/222/2017	EPI1152966	victorian_infectious_diseases_reference_laboratory_	who_collaborating_centre_for_reference_and_research_on_influenza
A/Victoria/738/2017	EPI1132192	monash_medical_centre	who_collaborating_centre_for_reference_and_research_on_influenza
A/Victoria/843/2017	EPI1140415	austin_health	who_collaborating_centre_for_reference_and_research_on_influenza
A/Victoria/218/2017	EPI1140534	victorian_infectious_diseases_reference_laboratory_	who_collaborating_centre_for_reference_and_research_on_influenza
A/Victoria/842/2017	EPI1140412	austin_health	who_collaborating_centre_for_reference_and_research_on_influenza
A/Victoria/745/2017	EPI1132177	monash_medical_centre	who_collaborating_centre_for_reference_and_research_on_influenza
A/Victoria/206/2017	EPI1152942	victorian_infectious_diseases_reference_laboratory_	who_collaborating_centre_for_reference_and_research_on_influenza
A/Victoria/850/2017	EPI1140421	austin_health	who_collaborating_centre_for_reference_and_research_on_influenza
A/Victoria/852/2017	EPI1140424	austin_health	who_collaborating_centre_for_reference_and_research_on_influenza
A/Tasmania/61/2017	EPI1140483	hobart_pathology	who_collaborating_centre_for_reference_and_research_on_influenza
A/Newcastle/78/2017	EPI1045315	john_hunter_hospital	who_collaborating_centre_for_reference_and_research_on_influenza
A/Christchurch/504/2017	EPI1057200	canterbury_health_services	who_collaborating_centre_for_reference_and_research_on_influenza
A/Newcastle/87/2017	EPI1045384	john_hunter_hospital	who_collaborating_centre_for_reference_and_research_on_influenza
A/SouthAustralia/137/2017	EPI1045576	institute_of_medical_and_veterinary_science_(imvs)	who_collaborating_centre_for_reference_and_research_on_influenza
A/SouthAustralia/134/2017	EPI1031650	institute_of_medical_and_veterinary_science_(imvs)	who_collaborating_centre_for_reference_and_research_on_influenza
A/Newcastle/82/2017	EPI1045381	john_hunter_hospital	who_collaborating_centre_for_reference_and_research_on_influenza
A/Newcastle/66/2017	EPI1045309	john_hunter_hospital	who_collaborating_centre_for_reference_and_research_on_influenza
A/Sydney/149/2017	EPI1057227	clinical_virology_unit,_cdim	who_collaborating_centre_for_reference_and_research_on_influenza
A/Christchurch/505/2017	EPI1045396	canterbury_health_services	who_collaborating_centre_for_reference_and_research_on_influenza
A/Sydney/1012/2017	EPI1045402	institute_of_medical_and_veterinary_science_(imvs)	who_collaborating_centre_for_reference_and_research_on_influenza
A/Christchurch/503/2017	EPI1045498	canterbury_health_services	who_collaborating_centre_for_reference_and_research_on_influenza
A/Victoria/10/2017	EPI1031656	victorian_infectious_diseases_reference_laboratory_	who_collaborating_centre_for_reference_and_research_on_influenza
A/SouthAustralia/126/2017	EPI1031629	institute_of_medical_and_veterinary_science_(imvs)	who_collaborating_centre_for_reference_and_research_on_influenza
A/SouthAustralia/136/2017	EPI1045573	institute_of_medical_and_veterinary_science_(imvs)	who_collaborating_centre_for_reference_and_research_on_influenza
A/Victoria/11/2017	EPI1045579	victorian_infectious_diseases_reference_laboratory_	who_collaborating_centre_for_reference_and_research_on_influenza
A/Christchurch/502/2017	EPI1057197	canterbury_health_services	who_collaborating_centre_for_reference_and_research_on_influenza
A/Victoria/512/2017	EPI1045318	monash_medical_centre	who_collaborating_centre_for_reference_and_research_on_influenza
A/SouthAustralia/140/2017	EPI1082781	institute_of_medical_and_veterinary_science_(imvs)	who_collaborating_centre_for_reference_and_research_on_influenza
A/SouthAustralia/125/2017	EPI1031626	institute_of_medical_and_veterinary_science_(imvs)	who_collaborating_centre_for_reference_and_research_on_influenza
A/SouthAustralia/1005/2017	EPI1045405	institute_of_medical_and_veterinary_science_(imvs)	who_collaborating_centre_for_reference_and_research_on_influenza
A/Christchurch/501/2017	EPI1045393	canterbury_health_services	who_collaborating_centre_for_reference_and_research_on_influenza
A/Sydney/139/2017	EPI1045408	clinical_virology_unit,_cdim	who_collaborating_centre_for_reference_and_research_on_influenza
A/Victoria/13/2017	EPI1045585	victorian_infectious_diseases_reference_laboratory_	who_collaborating_centre_for_reference_and_research_on_influenza
A/Bolivia/1770/2016	EPI862005	cenetrop	centers_for_disease_control_and_prevention
A/Vina/50464/2016	EPI838927	instituto_de_salud_publica_de_chile_	centers_for_disease_control_and_prevention
A/Santiago/49503/2016	EPI823739	instituto_de_salud_publica_de_chile_	instituto_de_salud_publica_de_chile
A/Peru/1416/2016	EPI868214	us_namru_6	centers_for_disease_control_and_prevention
A/Temuco/50233/2016	EPI827198	instituto_de_salud_publica_de_chile_	centers_for_disease_control_and_prevention
A/Valparaiso/50516/2016	EPI827206	instituto_de_salud_publica_de_chile_	centers_for_disease_control_and_prevention
A/Valparaiso/51089/2016	EPI827221	instituto_de_salud_publica_de_chile_	centers_for_disease_control_and_prevention
A/AltoHospicio/50992/2016	EPI827213	instituto_de_salud_publica_de_chile_	centers_for_disease_control_and_prevention
A/Valparaiso/48134/2016	EPI823737	instituto_de_salud_publica_de_chile_	instituto_de_salud_publica_de_chile
A/Colombia/9773/2016	EPI836467	instituto_nacional_de_salud_de_columbia	centers_for_disease_control_and_prevention
A/Peru/81016/2016	EPI827190	us_namru_6	centers_for_disease_control_and_prevention
A/Mauritania/8-2019/2019	EPI1506573	inrsp_institut_national_de_recherches_en_sante_publique	crick_worldwide_influenza_centre
A/Mauritania/10-2019/2019	EPI1483849	inrsp_institut_national_de_recherches_en_sante_publique	crick_worldwide_influenza_centre
A/Rabat/352/2019	EPI1436536	institut_national_d'hygi&egrave;ne	crick_worldwide_influenza_centre
A/Mauritania/15-2019/2019	EPI1483851	inrsp_institut_national_de_recherches_en_sante_publique	crick_worldwide_influenza_centre
A/Tanger/672/2019	EPI1506603	institut_national_d'hygi&egrave;ne	crick_worldwide_influenza_centre
A/Tetouan/671/2019	EPI1436551	institut_national_d'hygi&egrave;ne	crick_worldwide_influenza_centre
A/Mauritania/9-2019/2019	EPI1483847	inrsp_institut_national_de_recherches_en_sante_publique	crick_worldwide_influenza_centre
A/Congo/2/2019	EPI1421172	inrb_service_de_virologie	centers_for_disease_control_and_prevention
A/BurkinaFaso/1449/2019	EPI1442575	irss	centers_for_disease_control_and_prevention
A/HongKong/1550/2002	EPI606600	centers_for_disease_control_and_prevention	other_database_import
A/Hubei/62/2002	EPI360284	?	other_database_import
A/Beijing/20/2002	EPI608409	?	other_database_import
A/Shenzhen/37/2002	EPI360271	?	other_database_import
A/Henan/7/2002	EPI360262	?	other_database_import
A/Fujian/28/2002	EPI360227	?	other_database_import
A/Hebei/22/2002	EPI609676	?	other_database_import
A/Wuhan/9/2002	EPI360276	?	other_database_import
A/Wuhan/16/2002	EPI607568	?	other_database_import
A/Hubei/56/2002	EPI360285	?	other_database_import
A/Henan/1/2002	EPI360258	?	other_database_import
A/Guangzhou/77/2002	EPI360233	?	other_database_import
A/Henan/8/2002	EPI360263	?	other_database_import
A/Beijing/44/2002	EPI360225	?	other_database_import
A/Hubei/48/2002	EPI360286	?	other_database_import
A/Beijing/35/2002	EPI360224	?	other_database_import
A/Zhejiang/9/2002	EPI360282	?	other_database_import
A/Tianjin/13/2002	EPI609024	?	other_database_import
A/Wuhan/12/2002	EPI607012	?	other_database_import
A/Zhejiang/5/2002	EPI360281	?	other_database_import
A/Shenzhen/14/2002	EPI360270	?	other_database_import
A/Sichuan/8/2002	EPI360288	?	other_database_import
A/Hubei/61/2002	EPI606076	?	other_database_import
A/Sichuan/7/2002	EPI360279	?	other_database_import
A/Guangzhou/1/2002	EPI360255	?	other_database_import
A/Washington/16/2017	EPI1047574	washington_state_public_health_laboratory	centers_for_disease_control_and_prevention
A/SouthCarolina/4/2017	EPI1094351	south_carolina_department_of_health	centers_for_disease_control_and_prevention
A/Maine/1/2017	EPI1369095	maine_health_and_environmental_testing_laboratory	centers_for_disease_control_and_prevention
A/NewHampshire/2/2017	EPI895698	new_hampshire_public_health_laboratories	centers_for_disease_control_and_prevention
A/Kentucky/1/2017	EPI895628	kentucky_division_of_laboratory_services	centers_for_disease_control_and_prevention
A/WestVirginia/1/2017	EPI896598	west_virginia_office_of_laboratory_services	centers_for_disease_control_and_prevention
A/Oregon/1/2017	EPI895762	oregon_public_health_laboratory	centers_for_disease_control_and_prevention
A/Virginia/1/2017	EPI895969	virginia_division_of_consolidated_laboratories	centers_for_disease_control_and_prevention
A/Wyoming/1/2017	EPI895794	wyoming_public_health_laboratory	centers_for_disease_control_and_prevention
A/Virginia/5/2017	EPI910911	virginia_division_of_consolidated_laboratories	centers_for_disease_control_and_prevention
A/Maryland/1/2017	EPI895842	maryland_department_of_health_and_mental_hygiene	centers_for_disease_control_and_prevention
A/Wyoming/2/2017	EPI948048	wyoming_public_health_laboratory	other_database_import
A/SouthAfrica/R3328/2016	EPI824088	sandringham,_national_institute_for_communicable_d	crick_worldwide_influenza_centre
A/Uganda/5535/2016	EPI841306	uganda_virus_research_institute_(uvri),_national_influenza_center	centers_for_disease_control_and_prevention
A/Congo/947/2016	EPI841253	inrb_service_de_virologie	centers_for_disease_control_and_prevention
A/SouthAfrica/R3620/2016	EPI824092	sandringham,_national_institute_for_communicable_d	crick_worldwide_influenza_centre
A/SouthAfrica/VW0036/2016	EPI824100	sandringham,_national_institute_for_communicable_d	crick_worldwide_influenza_centre
A/Ghana/DARI-16-0119/2016	EPI858957	university_of_ghana	crick_worldwide_influenza_centre
A/Cameroon/16V-4959/2016	EPI1074850	?	other_database_import
A/SouthAfrica/3437/2016	EPI813897	national_institute_for_communicable_disease	centers_for_disease_control_and_prevention
A/SouthAfrica/4146/2016	EPI827253	national_institute_for_communicable_disease	centers_for_disease_control_and_prevention
A/Iceland/34/2015	EPI672331	landspitali___university_hospital_	crick_worldwide_influenza_centre
A/Iceland/37/2015	EPI672337	landspitali___university_hospital_	crick_worldwide_influenza_centre
A/Iceland/32/2015	EPI672323	landspitali___university_hospital_	crick_worldwide_influenza_centre
A/Iceland/41/2015	EPI672355	landspitali___university_hospital_	crick_worldwide_influenza_centre
A/Hungary/438/2015	EPI672397	central_veterinary_institute_budapest	crick_worldwide_influenza_centre
A/Iceland/38/2015	EPI672349	landspitali___university_hospital_	crick_worldwide_influenza_centre
A/Hungary/423/2015	EPI672395	central_veterinary_institute_budapest	crick_worldwide_influenza_centre
A/Stockholm/18/2015	EPI624619	swedish_institute_for_infectious_disease_control	crick_worldwide_influenza_centre
A/Iceland/35/2015	EPI672335	landspitali___university_hospital_	crick_worldwide_influenza_centre
A/Hungary/436/2015	EPI672399	central_veterinary_institute_budapest	crick_worldwide_influenza_centre
A/Dunedin/15/2019	EPI1590987	institute_of_environmental_science_and_research	who_collaborating_centre_for_reference_and_research_on_influenza
A/Christchurch/516/2019	EPI1484453	canterbury_health_services	who_collaborating_centre_for_reference_and_research_on_influenza
A/Victoria/703/2019	EPI1430441	monash_medical_centre	who_collaborating_centre_for_reference_and_research_on_influenza
A/Darwin/279/2019	EPI1670007	influenza_surveillance_centre_for_disease_control	who_collaborating_centre_for_reference_and_research_on_influenza
A/Sydney/189/2019	EPI1667143	clinical_virology_unit,_cdim	who_collaborating_centre_for_reference_and_research_on_influenza
A/Canberra/108/2019	EPI1484389	canberra_hospital	who_collaborating_centre_for_reference_and_research_on_influenza
A/SouthAustralia/301/2019	EPI1484470	institute_of_medical_and_veterinary_science_(imvs)	who_collaborating_centre_for_reference_and_research_on_influenza
A/Canberra/99/2019	EPI1484392	canberra_hospital	who_collaborating_centre_for_reference_and_research_on_influenza
A/Tasmania/12/2019	EPI1548956	royal_hobart_hospital	who_collaborating_centre_for_reference_and_research_on_influenza
A/Darwin/158/2019	EPI1484465	influenza_surveillance_centre_for_disease_control	who_collaborating_centre_for_reference_and_research_on_influenza
A/Tasmania/16/2019	EPI1548962	royal_hobart_hospital	who_collaborating_centre_for_reference_and_research_on_influenza
A/Darwin/136/2019	EPI1484476	influenza_surveillance_centre_for_disease_control	who_collaborating_centre_for_reference_and_research_on_influenza
A/SouthAustralia/305/2019	EPI1484472	institute_of_medical_and_veterinary_science_(imvs)	who_collaborating_centre_for_reference_and_research_on_influenza
A/Victoria/1006/2019	EPI1549061	institute_of_medical_and_veterinary_science_(imvs)	who_collaborating_centre_for_reference_and_research_on_influenza
A/Darwin/130/2019	EPI1484456	influenza_surveillance_centre_for_disease_control	who_collaborating_centre_for_reference_and_research_on_influenza
A/Darwin/246/2019	EPI1593933	influenza_surveillance_centre_for_disease_control	who_collaborating_centre_for_reference_and_research_on_influenza
A/Darwin/131/2019	EPI1484475	influenza_surveillance_centre_for_disease_control	who_collaborating_centre_for_reference_and_research_on_influenza
A/Tasmania/9/2019	EPI1548974	royal_hobart_hospital	who_collaborating_centre_for_reference_and_research_on_influenza
A/Christchurch/512/2019	EPI1484451	canterbury_health_services	who_collaborating_centre_for_reference_and_research_on_influenza
A/Tasmania/29/2019	EPI1550209	royal_hobart_hospital	who_collaborating_centre_for_reference_and_research_on_influenza
A/Darwin/134/2019	EPI1484458	influenza_surveillance_centre_for_disease_control	who_collaborating_centre_for_reference_and_research_on_influenza
A/Tasmania/8/2019	EPI1548953	royal_hobart_hospital	who_collaborating_centre_for_reference_and_research_on_influenza
A/SouthAustralia/308/2019	EPI1484426	institute_of_medical_and_veterinary_science_(imvs)	who_collaborating_centre_for_reference_and_research_on_influenza
A/Peru/PER273/2011	EPI496764	?	other_database_import
A/Peru/PER238/2011	EPI496519	?	other_database_import
A/Santiago/18456/2011	EPI340939	instituto_de_salud_publica_de_chile_	centers_for_disease_control_and_prevention
A/Peru/PER227/2011	EPI496440	?	other_database_import
A/Peru/PER006/2011	EPI494264	?	other_database_import
A/Peru/PER244/2011	EPI496558	?	other_database_import
A/Peru/PER043/2011	EPI494523	?	other_database_import
A/Peru/PER281/2011	EPI496800	?	other_database_import
A/Peru/PER027/2011	EPI494411	?	other_database_import
A/Peru/PER041/2011	EPI494509	?	other_database_import
A/Peru/PER166/2011	EPI495370	?	other_database_import
A/Peru/PER086/2011	EPI494824	?	other_database_import
A/Peru/PER337/2011	EPI497214	?	other_database_import
A/Argentina/676/2011	EPI335861	instituto_nacional_de_enfermedades_infecciosas	centers_for_disease_control_and_prevention
A/Peru/PER122/2011	EPI495069	?	other_database_import
A/Peru/PER028/2011	EPI494418	?	other_database_import
A/Paraguay/210/2011	EPI335931	central_laboratory_of_public_health	centers_for_disease_control_and_prevention
A/Parana/1358/2011	EPI646431	oswaldo_cruz_institute___fiocruz___laboratory_of_respiratory_viruses_and_measles_(lvrs)	oswaldo_cruz_institute___fiocruz___laboratory_of_respiratory_viruses_and_measles_(lvrs)
A/Peru/PER036/2011	EPI494474	?	other_database_import
A/Peru/PER199/2011	EPI495830	?	other_database_import
A/Peru/PER137/2011	EPI495167	?	other_database_import
A/Peru/PER247/2011	EPI496579	?	other_database_import
A/Santiago/18454/2011	EPI335948	instituto_de_salud_publica_de_chile_	centers_for_disease_control_and_prevention
A/Peru/PER056/2011	EPI494614	?	other_database_import
A/Bolivia/805/2011	EPI341594	cenetrop	centers_for_disease_control_and_prevention
A/Peru/PER290/2011	EPI496862	?	other_database_import
A/Peru/PER243/2011	EPI496547	?	other_database_import
A/Peru/PER014/2011	EPI494320	?	other_database_import
A/Guatemala/137/2017	EPI1049105	laboratorio_nacional_de_salud_guatemala	centers_for_disease_control_and_prevention
A/Guatemala/184/2017	EPI1049059	laboratorio_nacional_de_salud_guatemala	centers_for_disease_control_and_prevention
A/Panama/322548/2017	EPI1048656	instituto_conmemorativo_gorgas_de_estudios_de_la_salud	centers_for_disease_control_and_prevention
A/NuevaSegovia/278/2017	EPI1049449	laboratorio_de_virologia,_direccion_de_microbiologia	centers_for_disease_control_and_prevention
A/PuertoRico/13/2017	EPI1042599	puerto_rico_department_of_health	centers_for_disease_control_and_prevention
A/Honduras/202/2017	EPI1035374	laboratorio_nacional_de_virologia	centers_for_disease_control_and_prevention
A/Honduras/187/2017	EPI1026926	laboratorio_nacional_de_virologia	centers_for_disease_control_and_prevention
A/Honduras/195/2017	EPI1026942	laboratorio_nacional_de_virologia	centers_for_disease_control_and_prevention
A/Michigan/263/2017	EPI1026774	michigan_department_of_community_health	centers_for_disease_control_and_prevention
A/Honduras/188/2017	EPI1026934	laboratorio_nacional_de_virologia	centers_for_disease_control_and_prevention
A/Washington/292/2017	EPI1026878	washington_state_public_health_laboratory	centers_for_disease_control_and_prevention
A/California/58/2017	EPI1016335	california_department_of_health_services	centers_for_disease_control_and_prevention
A/England/222/2019	EPI1491831	microbiology_services_colindale,_public_health_england	microbiology_services_colindale,_public_health_england
A/Wisconsin/27/2019	EPI1372532	wisconsin_state_laboratory_of_hygiene	centers_for_disease_control_and_prevention
A/Colorado/10/2019	EPI1372332	colorado_department_of_health_lab	centers_for_disease_control_and_prevention
A/Vermont/11/2019	EPI1448045	vermont_department_of_health_laboratory	centers_for_disease_control_and_prevention
A/Vermont/14/2019	EPI1448091	vermont_department_of_health_laboratory	centers_for_disease_control_and_prevention
A/Oregon/5/2019	EPI1372348	oregon_public_health_laboratory	centers_for_disease_control_and_prevention
A/Pennsylvania/528/2019	EPI1381689	pennsylvania_department_of_health	centers_for_disease_control_and_prevention
A/Mississippi/10/2019	EPI1382166	mississippi_public_health_laboratory	centers_for_disease_control_and_prevention
A/WestVirginia/12/2019	EPI1421014	west_virginia_office_of_laboratory_services	centers_for_disease_control_and_prevention
A/Florida/15/2019	EPI1387086	florida_department_of_health_tampa	centers_for_disease_control_and_prevention
A/Vermont/9/2019	EPI1387201	vermont_department_of_health_laboratory	centers_for_disease_control_and_prevention
A/NewHampshire/13/2019	EPI1387181	new_hampshire_public_health_laboratories	centers_for_disease_control_and_prevention
A/Shenzhen/114/2005	EPI363129	?	other_database_import
A/Shenzhen/116/2005	EPI360884	?	other_database_import
A/Yunnan/1116/2005	EPI360881	?	other_database_import
A/Shenzhen/126/2005	EPI360899	?	other_database_import
A/Tianjin/459/2005	EPI158254	?	centers_for_disease_control_and_prevention
A/Sichuan/1000/2005	EPI360875	?	other_database_import
A/Shenzhen/118/2005	EPI360893	?	other_database_import
A/Tianjin/454/2005	EPI158253	?	centers_for_disease_control_and_prevention
A/Shenzhen/129/2005	EPI360891	?	other_database_import
A/Yunnan/1107/2005	EPI360890	?	other_database_import
A/Shenzhen/134/2005	EPI360880	?	other_database_import
A/Minnesota/1/2018	EPI1163968	minnesota_department_of_health	centers_for_disease_control_and_prevention
A/Maryland/7/2018	EPI1181211	maryland_department_of_health_and_mental_hygiene	centers_for_disease_control_and_prevention
A/Maine/2/2018	EPI1163921	maine_health_and_environmental_testing_laboratory	centers_for_disease_control_and_prevention
A/Newfoundland/RV1529/2018	EPI1249065	national_microbiology_laboratory,_health_canada	centers_for_disease_control_and_prevention
A/Kentucky/1/2018	EPI1161735	kentucky_division_of_laboratory_services	centers_for_disease_control_and_prevention
A/RhodeIsland/2/2018	EPI1166815	rhode_island_department_of_health	centers_for_disease_control_and_prevention
A/RhodeIsland/1/2018	EPI1166807	rhode_island_department_of_health	centers_for_disease_control_and_prevention
A/Mexico/220/2018	EPI1245172	laboratorio_de_virus_respiratorio	centers_for_disease_control_and_prevention
A/Newfoundland/RV2272/2018	EPI1248899	national_microbiology_laboratory,_health_canada	centers_for_disease_control_and_prevention
A/StVincentAndTheGrenadines/205/2018	EPI1240121	caribbean_epidemiology_center	centers_for_disease_control_and_prevention
A/Bermuda/743/2018	EPI1256676	caribbean_epidemiology_center	centers_for_disease_control_and_prevention
A/Mexico/527/2018	EPI1245188	laboratorio_de_virus_respiratorio	centers_for_disease_control_and_prevention
A/Tennessee/63/2019	EPI1439312	tennessee_department_of_health_laboratory_nashville	centers_for_disease_control_and_prevention
A/Michigan/284/2019	EPI1448179	michigan_department_of_community_health	centers_for_disease_control_and_prevention
A/Arkansas/26/2019	EPI1428395	arkansas_department_of_health	centers_for_disease_control_and_prevention
A/Texas/122/2019	EPI1442064	texas_department_of_state_health_services_laboratory_services	centers_for_disease_control_and_prevention
A/Alaska/24/2019	EPI1442449	alaska_state_virology_lab	centers_for_disease_control_and_prevention
A/Wisconsin/396/2019	EPI1438202	wisconsin_state_laboratory_of_hygiene	centers_for_disease_control_and_prevention
A/Connecticut/31/2019	EPI1486110	connecticut_department._of_public_health	centers_for_disease_control_and_prevention
A/Idaho/23/2019	EPI1432909	state_of_idaho_bureau_of_laboratories	centers_for_disease_control_and_prevention
A/Wyoming/24/2019	EPI1442377	wyoming_public_health_laboratory	centers_for_disease_control_and_prevention
A/NewYork/38/2019	EPI1486841	new_york_state_department_of_health	centers_for_disease_control_and_prevention
A/Alaska/23/2019	EPI1442441	alaska_state_virology_lab	centers_for_disease_control_and_prevention
A/Minnesota/25/2019	EPI1438533	minnesota_department_of_health	centers_for_disease_control_and_prevention
A/Alaska/232/2015	EPI772786	alaska_state_virology_lab	centers_for_disease_control_and_prevention
A/Alaska/210/2015	EPI676774	alaska_state_virology_lab	centers_for_disease_control_and_prevention
A/Michigan/52/2015	EPI668311	michigan_department_of_community_health	centers_for_disease_control_and_prevention
A/Alaska/243/2015	EPI677234	alaska_state_virology_lab	centers_for_disease_control_and_prevention
A/NewMexico/26/2015	EPI680257	new_mexico_department_of_health	centers_for_disease_control_and_prevention
A/Alberta/RV2372/2015	EPI676574	national_microbiology_laboratory,_health_canada	centers_for_disease_control_and_prevention
A/Montana/18/2015	EPI668184	montana_public_health_laboratory	centers_for_disease_control_and_prevention
A/Alaska/215/2015	EPI676812	alaska_state_virology_lab	centers_for_disease_control_and_prevention
A/Alaska/200/2015	EPI688468	alaska_state_virology_lab	centers_for_disease_control_and_prevention
A/Minnesota/42/2015	EPI671214	minnesota_department_of_health	centers_for_disease_control_and_prevention
A/Honduras/6549/2015	EPI688172	laboratorio_nacional_de_virologia	centers_for_disease_control_and_prevention
A/Alaska/233/2015	EPI695942	alaska_state_virology_lab	centers_for_disease_control_and_prevention
A/Stockholm/12-00974/2012	EPI359017	swedish_institute_for_infectious_disease_control	national_institute_for_medical_research
A/Latvia/1-39879p/2012	EPI358997	state_agency,_infectology_center_of_latvia	national_institute_for_medical_research
A/Berlin/3/2012	EPI354164	robert_koch_institute	national_institute_for_medical_research
A/Stockholm/12-00752/2012	EPI359009	swedish_institute_for_infectious_disease_control	national_institute_for_medical_research
A/Norway/114/2012	EPI359001	who_national_influenza_centre	national_institute_for_medical_research
A/Switzerland/5834715/2012	EPI354154	hopital_cantonal_universitaire_de_geneves	national_institute_for_medical_research
A/Braila/89501/2012	EPI358915	cantacuzino_institute	national_institute_for_medical_research
A/Hamburg/1/2012	EPI358939	robert_koch_institute	national_institute_for_medical_research
A/BadenWurttemberg/1/2012	EPI352799	robert_koch_institute	national_institute_for_medical_research
A/VilaReal/SU5/2012	EPI352767	instituto_nacional_de_saude	national_institute_for_medical_research
A/Goroka/5/2012	EPI379508	papua_new_guinea_institute_of_medical_research	who_collaborating_centre_for_reference_and_research_on_influenza
A/Brisbane/29/2012	EPI379462	queensland_health_scientific_services	who_collaborating_centre_for_reference_and_research_on_influenza
A/Southauckland/1/2012	EPI394155	institute_of_environmental_science_and_research	who_collaborating_centre_for_reference_and_research_on_influenza
A/Brisbane/27/2012	EPI393551	queensland_health_scientific_services	who_collaborating_centre_for_reference_and_research_on_influenza
A/Brisbane/21/2012	EPI566484	queensland_health_scientific_services	who_collaborating_centre_for_reference_and_research_on_influenza
A/Townsville/4/2012	EPI566478	queensland_health_scientific_services	who_collaborating_centre_for_reference_and_research_on_influenza
A/Townsville/3/2012	EPI379382	queensland_health_scientific_services	who_collaborating_centre_for_reference_and_research_on_influenza
A/Newcaledonia/1/2012	EPI394124	institut_pasteur_new_caledonia	who_collaborating_centre_for_reference_and_research_on_influenza
A/Goroka/1/2012	EPI2120322	papua_new_guinea_institute_of_medical_research	who_collaborating_centre_for_reference_and_research_on_influenza
A/Tasmania/2/2012	EPI376856	royal_hobart_hospital	who_collaborating_centre_for_reference_and_research_on_influenza
A/Brisbane/26/2012	EPI379388	queensland_health_scientific_services	who_collaborating_centre_for_reference_and_research_on_influenza
A/Sydney/4/2012	EPI379394	westmead_hospital	who_collaborating_centre_for_reference_and_research_on_influenza
A/Guangxi-Qinnan/1590/2019	EPI1503544	who_chinese_national_influenza_center	who_chinese_national_influenza_center
A/Guangxi-Fangcheng/54/2019	EPI1503562	who_chinese_national_influenza_center	who_chinese_national_influenza_center
A/Guangxi-Xinbin/1398/2019	EPI1503526	who_chinese_national_influenza_center	who_chinese_national_influenza_center
A/Guangdong-Duanzhou/1375/2019	EPI1504757	who_chinese_national_influenza_center	who_chinese_national_influenza_center
A/Guangxi-Huanjiangmaonanzuzizhi/51/2019	EPI1503529	who_chinese_national_influenza_center	who_chinese_national_influenza_center
A/Liaoning-Shenhe/31/2019	EPI1503568	who_chinese_national_influenza_center	who_chinese_national_influenza_center
A/Hainan-Meilan/1356/2019	EPI1542636	who_chinese_national_influenza_center	who_chinese_national_influenza_center
A/Guangxi-Babu/1384/2019	EPI1503532	who_chinese_national_influenza_center	who_chinese_national_influenza_center
A/Guangdong-Huicheng/324/2019	EPI1504763	who_chinese_national_influenza_center	who_chinese_national_influenza_center
A/Guangdong-Xuwen/312/2019	EPI1504514	who_chinese_national_influenza_center	who_chinese_national_influenza_center
A/Jiangxi-Zhanggong/1392/2019	EPI1504811	who_chinese_national_influenza_center	who_chinese_national_influenza_center
A/Guangxi-Wanxiu/589/2019	EPI1504844	who_chinese_national_influenza_center	who_chinese_national_influenza_center
A/Gansu-Xifeng/1303/2019	EPI1504829	who_chinese_national_influenza_center	who_chinese_national_influenza_center
A/Sweden/8/2018	EPI1192501	public_health_agency_of_sweden	public_health_agency_of_sweden
A/Bulgaria/243/2018	EPI1243182	national_centre_of_infectious_and_	crick_worldwide_influenza_centre
A/Malta/32736/2018	EPI1183802	mater_dei_hospital	crick_worldwide_influenza_centre
A/Bulgaria/249/2018	EPI1243184	national_centre_of_infectious_and_	crick_worldwide_influenza_centre
A/Sweden/11/2018	EPI1192549	public_health_agency_of_sweden	public_health_agency_of_sweden
A/Iceland/3/2018	EPI1169799	landspitali___university_hospital_	crick_worldwide_influenza_centre
A/Iceland/8/2018	EPI1169801	landspitali___university_hospital_	crick_worldwide_influenza_centre
A/Kyiv/7/2018	EPI1181219	institute_of_epidemiology_and_infectious_diseases_ams_of_ukraine	centers_for_disease_control_and_prevention
A/Navarra/1077/2018	EPI1200426	servicio_de_microbiología_complejo_hospitalario_de_navarra	instituto_de_salud_carlos_iii
A/England/80420415/2018	EPI1199334	microbiology_services_colindale,_public_health_england	microbiology_services_colindale,_public_health_england
A/Nagano-C/21/2016	EPI861638	nagano_city_health_center	centers_for_disease_control_and_prevention
A/Saitama/58/2016	EPI774032	saitama_institute_of_public_health	national_institute_of_infectious_diseases_(niid)
A/Fukuoka-C/26/2016	EPI809633	fukuoka_city_institute_for_hygiene_and_the_environment	national_institute_of_infectious_diseases_(niid)
A/Oita/7/2016	EPI743773	oita_prefectural_institute_of_health_and_environment	national_institute_of_infectious_diseases_(niid)
A/Osaka-C/2007/2016	EPI809679	osaka_city_institute_of_public_health_and_environmental_sciences	national_institute_of_infectious_diseases_(niid)
A/Wakayama-C/56/2016	EPI809661	wakayama_city_institute_of_public_health	national_institute_of_infectious_diseases_(niid)
A/Hyogo/1200/2016	EPI824386	hyogo_prefectural_institute_of_public_health_and_consumer_sciences	national_institute_of_infectious_diseases_(niid)
A/Sapporo/31/2016	EPI809665	sapporo_city_institute_of_public_health	national_institute_of_infectious_diseases_(niid)
A/Nara/23/2016	EPI764993	nara_prefectural_institute_for_hygiene_and_environment	national_institute_of_infectious_diseases_(niid)
A/Kanagawa/104/2016	EPI809641	kanagawa_prefectural_institute_of_public_health	national_institute_of_infectious_diseases_(niid)
A/Sapporo/44/2016	EPI809667	sapporo_city_institute_of_public_health	national_institute_of_infectious_diseases_(niid)
A/Niigata-C/39/2016	EPI774016	niigata_city_institute_of_public_health_and_environment	national_institute_of_infectious_diseases_(niid)
A/Kanagawa/147/2016	EPI809643	kanagawa_prefectural_institute_of_public_health	national_institute_of_infectious_diseases_(niid)
A/Miyagi/35/2016	EPI774104	miyagi_prefectural_institute_of_public_health_and_environment	national_institute_of_infectious_diseases_(niid)
A/Yamaguchi/30/2016	EPI773976	yamaguchi_prefectural_institute_of_public_health_and_environment	national_institute_of_infectious_diseases_(niid)
A/Tokyo/15716/2016	EPI809655	tokyo_metropolitan_institute_of_public_health	national_institute_of_infectious_diseases_(niid)
A/Ibaraki/29/2016	EPI809651	ibaraki_prefectural_institute_of_public_health	national_institute_of_infectious_diseases_(niid)
A/Sapporo/69/2016	EPI809671	sapporo_city_institute_of_public_health	national_institute_of_infectious_diseases_(niid)
A/Paris/105/2019	EPI1351714	institut_pasteur	institut_pasteur
A/Lyon/CHU/R190377/2019	EPI1436507	cnr_influenza_france_sud	crick_worldwide_influenza_centre
A/HauteNormandie/85/2019	EPI1351706	institut_pasteur	institut_pasteur
A/NordPasDeCalais/54/2019	EPI1357881	institut_pasteur	crick_worldwide_influenza_centre
A/Macedonia/723/2019	EPI1371684	institute_of_public_health_(macedonia)	crick_worldwide_influenza_centre
A/Centre/13/2019	EPI1351629	institut_pasteur	institut_pasteur
A/Lyon/EHPAD/108/2019	EPI1436508	cnr_influenza_france_sud	crick_worldwide_influenza_centre
A/Iasi/239836/2019	EPI1392940	cantacuzino_institute	crick_worldwide_influenza_centre
A/Luxembourg/341/2019	EPI1371497	laboratoire_national_de_sante	crick_worldwide_influenza_centre
A/Luxembourg/1177/2019	EPI1371483	laboratoire_national_de_sante	crick_worldwide_influenza_centre
A/England/538/2018	EPI1242149	microbiology_services_colindale,_public_health_england	microbiology_services_colindale,_public_health_england
A/Sweden/37/2018	EPI1232525	public_health_agency_of_sweden	public_health_agency_of_sweden
A/BasseNormandie/1144/2018	EPI1208523	institut_pasteur	institut_pasteur
A/Netherlands/10260/2018	EPI1192969	national_institute_for_public_health_and_the_environment_(rivm)	national_institute_for_public_health_and_the_environment_(rivm)
A/Aragon/1703/2018	EPI1213331	servicio_de_microbiología_hospital_miguel_servet	instituto_de_salud_carlos_iii
A/Austria/1043739/2018	EPI1214151	department_of_virology,_medical_university_vienna	medical_university_vienna
A/England/80720504/2018	EPI1200014	microbiology_services_colindale,_public_health_england	microbiology_services_colindale,_public_health_england
A/NordrheinWestfalen/36/2018	EPI1243209	robert_koch_institute_nationales_referenzzentrum_für_influenza	crick_worldwide_influenza_centre
A/Aragon/1724/2018	EPI1213332	servicio_de_microbiología_hospital_miguel_servet	instituto_de_salud_carlos_iii
A/Navarra/2066/2018	EPI1259082	servicio_de_microbiología_complejo_hospitalario_de_navarra	crick_worldwide_influenza_centre
A/SaoPaulo/3-36687/2015	EPI674311	instituto_adolfo_lutz	instituto_adolfo_lutz
A/PuertoMontt/61723/2015	EPI679041	instituto_de_salud_publica_de_chile_	instituto_de_salud_publica_de_chile
A/SaoPaulo/2-18547/2015	EPI673539	instituto_adolfo_lutz	instituto_adolfo_lutz
A/Argentina/261/2015	EPI643816	instituto_nacional_de_enfermedades_infecciosas	centers_for_disease_control_and_prevention
A/Brazil/515/2015	EPI688219	oswaldo_cruz_institute___fiocruz___laboratory_of_respiratory_viruses_and_measles_(lvrs)	centers_for_disease_control_and_prevention
A/Uruguay/122/2015	EPI662474	departamento_de_laboratorio_de_salud_publica	centers_for_disease_control_and_prevention
A/Paraguay/9467/2015	EPI701892	central_laboratory_of_public_health	centers_for_disease_control_and_prevention
A/Bolivia/502/2015	EPI684259	instituto_nacional_de_laboratoriosde_salud_(inlasa)	centers_for_disease_control_and_prevention
A/Ecuador/1673/2015	EPI639136	inspi	centers_for_disease_control_and_prevention
A/Brazil/507/2015	EPI688211	oswaldo_cruz_institute___fiocruz___laboratory_of_respiratory_viruses_and_measles_(lvrs)	centers_for_disease_control_and_prevention
A/Uruguay/86/2015	EPI662369	departamento_de_laboratorio_de_salud_publica	centers_for_disease_control_and_prevention
A/Argentina/251/2015	EPI643753	instituto_nacional_de_enfermedades_infecciosas	centers_for_disease_control_and_prevention
A/Argentina/11659/2015	EPI683790	cemic_university_hospital	centers_for_disease_control_and_prevention
A/Argentina/11640/2015	EPI683742	cemic_university_hospital	centers_for_disease_control_and_prevention
A/Argentina/255/2015	EPI643788	instituto_nacional_de_enfermedades_infecciosas	centers_for_disease_control_and_prevention
A/Paraguay/6991/2015	EPI648012	central_laboratory_of_public_health	centers_for_disease_control_and_prevention
A/Argentina/11639/2015	EPI683729	cemic_university_hospital	centers_for_disease_control_and_prevention
A/Argentina/11652/2015	EPI683758	cemic_university_hospital	centers_for_disease_control_and_prevention
A/Brazil/523/2015	EPI688203	oswaldo_cruz_institute___fiocruz___laboratory_of_respiratory_viruses_and_measles_(lvrs)	centers_for_disease_control_and_prevention
A/CambaradoSul/LACENRS-2049/2015	EPI996357	?	other_database_import
A/Argentina/250/2015	EPI643769	instituto_nacional_de_enfermedades_infecciosas	centers_for_disease_control_and_prevention
A/Peru/6915/2015	EPI675118	us_namru_6	centers_for_disease_control_and_prevention
A/Santiago/54030/2015	EPI679037	instituto_de_salud_publica_de_chile_	instituto_de_salud_publica_de_chile
A/Bolivia/499/2015	EPI684251	instituto_nacional_de_laboratoriosde_salud_(inlasa)	centers_for_disease_control_and_prevention
A/Paraguay/8804/2015	EPI701879	central_laboratory_of_public_health	centers_for_disease_control_and_prevention
A/MatoGrossodoSul/70736/2015	EPI674309	instituto_adolfo_lutz	instituto_adolfo_lutz
A/Paraguay/6248/2015	EPI647996	central_laboratory_of_public_health	centers_for_disease_control_and_prevention
A/Santiago/53068/2015	EPI679036	instituto_de_salud_publica_de_chile_	instituto_de_salud_publica_de_chile
A/Argentina/11656/2015	EPI683782	cemic_university_hospital	centers_for_disease_control_and_prevention
A/Brazil/23262/2015	EPI711250	instituto_adolfo_lutz	centers_for_disease_control_and_prevention
A/Georgia/699/2014	EPI530613	national_centre_for_disease_control_and_public_health	national_institute_for_medical_research
A/Georgia/495/2014	EPI530609	national_centre_for_disease_control_and_public_health	national_institute_for_medical_research
A/Georgia/584/2014	EPI530611	national_centre_for_disease_control_and_public_health	national_institute_for_medical_research
A/Nebraska/4/2014	EPI520356	nebraska_public_health_lab	centers_for_disease_control_and_prevention
A/Connecticut/11/2014	EPI537909	connecticut_department._of_public_health	centers_for_disease_control_and_prevention
A/California/12/2014	EPI526047	california_department_of_health_services	centers_for_disease_control_and_prevention
A/Colorado/9/2014	EPI520399	colorado_department_of_health_lab	centers_for_disease_control_and_prevention
A/SouthCarolina/2/2014	EPI520407	south_carolina_department_of_health	centers_for_disease_control_and_prevention
A/Alaska/5/2014	EPI531744	alaska_state_virology_lab	centers_for_disease_control_and_prevention
A/NewMexico/7/2014	EPI526020	new_mexico_department_of_health	centers_for_disease_control_and_prevention
A/Utah/6/2014	EPI531708	utah_department_of_health	centers_for_disease_control_and_prevention
A/Hawaii/8/2014	EPI534047	state_of_hawaii_department_of_health	centers_for_disease_control_and_prevention
A/Bahrain/797/2016	EPI955687	ministry_of_health_bahrain	centers_for_disease_control_and_prevention
A/Bahrain/801/2016	EPI955695	ministry_of_health_bahrain	centers_for_disease_control_and_prevention
A/SaudiArabia/192342/2016	EPI867208	ministry_of_health_riyadh	crick_worldwide_influenza_centre
A/SaudiArabia/192343/2016	EPI867210	ministry_of_health_riyadh	crick_worldwide_influenza_centre
A/SaudiArabia/192743/2016	EPI867232	ministry_of_health_riyadh	crick_worldwide_influenza_centre
A/SaudiArabia/192920/2016	EPI867248	ministry_of_health_riyadh	crick_worldwide_influenza_centre
A/SaudiArabia/193327/2016	EPI867272	ministry_of_health_riyadh	crick_worldwide_influenza_centre
A/SaudiArabia/192078/2016	EPI867190	ministry_of_health_riyadh	crick_worldwide_influenza_centre
A/SaudiArabia/192591/2016	EPI867224	ministry_of_health_riyadh	crick_worldwide_influenza_centre
A/SaudiArabia/190976/2016	EPI867158	ministry_of_health_riyadh	crick_worldwide_influenza_centre
A/SaudiArabia/193416/2016	EPI867278	ministry_of_health_riyadh	crick_worldwide_influenza_centre
A/SaudiArabia/191955/2016	EPI867182	ministry_of_health_riyadh	crick_worldwide_influenza_centre
A/SaudiArabia/191934/2016	EPI867180	ministry_of_health_riyadh	crick_worldwide_influenza_centre
A/Izmir/5087/2016	EPI1013129	refik_saydam_national_public_health_agency	crick_worldwide_influenza_centre
A/SaudiArabia/191972/2016	EPI867184	ministry_of_health_riyadh	crick_worldwide_influenza_centre
A/SaudiArabia/192679/2016	EPI867228	ministry_of_health_riyadh	crick_worldwide_influenza_centre
A/SaudiArabia/192890/2016	EPI867244	ministry_of_health_riyadh	crick_worldwide_influenza_centre
A/SaudiArabia/191705/2016	EPI867170	ministry_of_health_riyadh	crick_worldwide_influenza_centre
A/SaudiArabia/192868/2016	EPI867242	ministry_of_health_riyadh	crick_worldwide_influenza_centre
A/SaudiArabia/192516/2016	EPI868839	ministry_of_health_riyadh	crick_worldwide_influenza_centre
A/SaudiArabia/193181/2016	EPI867250	ministry_of_health_riyadh	crick_worldwide_influenza_centre
A/SaudiArabia/192866/2016	EPI867284	ministry_of_health_riyadh	crick_worldwide_influenza_centre
A/SaudiArabia/193426/2016	EPI867282	ministry_of_health_riyadh	crick_worldwide_influenza_centre
A/SaudiArabia/192281/2016	EPI867204	ministry_of_health_riyadh	crick_worldwide_influenza_centre
A/SaudiArabia/190288/2016	EPI867148	ministry_of_health_riyadh	crick_worldwide_influenza_centre
A/SaudiArabia/193425/2016	EPI867280	ministry_of_health_riyadh	crick_worldwide_influenza_centre
A/Oman/6411/2016	EPI978706	central_public_health_laboratory,_ministry_of_health	crick_worldwide_influenza_centre
A/SaudiArabia/192461/2016	EPI867216	ministry_of_health_riyadh	crick_worldwide_influenza_centre
A/SaudiArabia/193221/2016	EPI867254	ministry_of_health_riyadh	crick_worldwide_influenza_centre
A/SaudiArabia/193356/2016	EPI867276	ministry_of_health_riyadh	crick_worldwide_influenza_centre
A/SaudiArabia/192848/2016	EPI868841	ministry_of_health_riyadh	crick_worldwide_influenza_centre
A/SaudiArabia/192150/2016	EPI867194	ministry_of_health_riyadh	crick_worldwide_influenza_centre
A/SaudiArabia/192191/2016	EPI868833	ministry_of_health_riyadh	crick_worldwide_influenza_centre
A/SaudiArabia/192779/2016	EPI867236	ministry_of_health_riyadh	crick_worldwide_influenza_centre
A/SaudiArabia/192770/2016	EPI867234	ministry_of_health_riyadh	crick_worldwide_influenza_centre
A/SaudiArabia/192308/2016	EPI867206	ministry_of_health_riyadh	crick_worldwide_influenza_centre
A/SaudiArabia/192500/2016	EPI867220	ministry_of_health_riyadh	crick_worldwide_influenza_centre
A/SaudiArabia/192137/2016	EPI867192	ministry_of_health_riyadh	crick_worldwide_influenza_centre
A/SaudiArabia/193199/2016	EPI867252	ministry_of_health_riyadh	crick_worldwide_influenza_centre
A/SaudiArabia/192195/2016	EPI867202	ministry_of_health_riyadh	crick_worldwide_influenza_centre
A/SaudiArabia/190948/2016	EPI867156	ministry_of_health_riyadh	crick_worldwide_influenza_centre
A/SaudiArabia/192413/2016	EPI867214	ministry_of_health_riyadh	crick_worldwide_influenza_centre
A/SaudiArabia/193229/2016	EPI867258	ministry_of_health_riyadh	crick_worldwide_influenza_centre
A/SaudiArabia/190864/2016	EPI867154	ministry_of_health_riyadh	crick_worldwide_influenza_centre
A/SaudiArabia/191018/2016	EPI867162	ministry_of_health_riyadh	crick_worldwide_influenza_centre
A/SaudiArabia/190511/2016	EPI867150	ministry_of_health_riyadh	crick_worldwide_influenza_centre
A/SaudiArabia/192245/2016	EPI868835	ministry_of_health_riyadh	crick_worldwide_influenza_centre
A/SaudiArabia/192152/2016	EPI867196	ministry_of_health_riyadh	crick_worldwide_influenza_centre
A/SaudiArabia/191923/2016	EPI867178	ministry_of_health_riyadh	crick_worldwide_influenza_centre
A/SaudiArabia/192838/2016	EPI867238	ministry_of_health_riyadh	crick_worldwide_influenza_centre
A/SaudiArabia/193226/2016	EPI867256	ministry_of_health_riyadh	crick_worldwide_influenza_centre
A/SaudiArabia/193264/2016	EPI867270	ministry_of_health_riyadh	crick_worldwide_influenza_centre
A/SaudiArabia/192894/2016	EPI867246	ministry_of_health_riyadh	crick_worldwide_influenza_centre
A/SaudiArabia/190761/2016	EPI867152	ministry_of_health_riyadh	crick_worldwide_influenza_centre
A/SaudiArabia/192158/2016	EPI867198	ministry_of_health_riyadh	crick_worldwide_influenza_centre
A/SaudiArabia/191017/2016	EPI867160	ministry_of_health_riyadh	crick_worldwide_influenza_centre
A/SaudiArabia/191123/2016	EPI867164	ministry_of_health_riyadh	crick_worldwide_influenza_centre
A/SaudiArabia/193329/2016	EPI867274	ministry_of_health_riyadh	crick_worldwide_influenza_centre
A/SaudiArabia/192387/2016	EPI867212	ministry_of_health_riyadh	crick_worldwide_influenza_centre
A/SaudiArabia/192485/2016	EPI867218	ministry_of_health_riyadh	crick_worldwide_influenza_centre
A/SaudiArabia/192161/2016	EPI867200	ministry_of_health_riyadh	crick_worldwide_influenza_centre
A/SaudiArabia/191777/2016	EPI867174	ministry_of_health_riyadh	crick_worldwide_influenza_centre
A/SaudiArabia/191979/2016	EPI867186	ministry_of_health_riyadh	crick_worldwide_influenza_centre
A/SaudiArabia/191917/2016	EPI867176	ministry_of_health_riyadh	crick_worldwide_influenza_centre
A/SaudiArabia/192692/2016	EPI867230	ministry_of_health_riyadh	crick_worldwide_influenza_centre
A/SaudiArabia/191237/2016	EPI867166	ministry_of_health_riyadh	crick_worldwide_influenza_centre
A/SaudiArabia/191755/2016	EPI867172	ministry_of_health_riyadh	crick_worldwide_influenza_centre
A/SaudiArabia/191983/2016	EPI867188	ministry_of_health_riyadh	crick_worldwide_influenza_centre
A/SaudiArabia/192631/2016	EPI867226	ministry_of_health_riyadh	crick_worldwide_influenza_centre
A/SaudiArabia/192254/2016	EPI868837	ministry_of_health_riyadh	crick_worldwide_influenza_centre
A/SaudiArabia/193825/2016	EPI867260	ministry_of_health_riyadh	crick_worldwide_influenza_centre
A/SaudiArabia/191664/2016	EPI867168	ministry_of_health_riyadh	crick_worldwide_influenza_centre
A/SaudiArabia/192554/2016	EPI867222	ministry_of_health_riyadh	crick_worldwide_influenza_centre
A/Khmelnitsky/2488/2016	EPI910744	institute_of_epidemiology_and_infectious_diseases_ams_of_ukraine	centers_for_disease_control_and_prevention
A/Khmelnitsky/2480/2016	EPI910736	institute_of_epidemiology_and_infectious_diseases_ams_of_ukraine	centers_for_disease_control_and_prevention
A/Kyiv/944/2016	EPI896288	institute_of_epidemiology_and_infectious_diseases_ams_of_ukraine	centers_for_disease_control_and_prevention
A/Khmelnitsky/2059/2016	EPI910696	institute_of_epidemiology_and_infectious_diseases_ams_of_ukraine	centers_for_disease_control_and_prevention
A/Khmelnitsky/2467/2016	EPI910720	institute_of_epidemiology_and_infectious_diseases_ams_of_ukraine	centers_for_disease_control_and_prevention
A/Kyiv/927/2016	EPI896264	institute_of_epidemiology_and_infectious_diseases_ams_of_ukraine	centers_for_disease_control_and_prevention
A/Kyiv/947/2016	EPI896296	institute_of_epidemiology_and_infectious_diseases_ams_of_ukraine	centers_for_disease_control_and_prevention
A/Khmelnitsky/2235/2016	EPI910704	institute_of_epidemiology_and_infectious_diseases_ams_of_ukraine	centers_for_disease_control_and_prevention
A/Kyiv/954/2016	EPI896320	institute_of_epidemiology_and_infectious_diseases_ams_of_ukraine	centers_for_disease_control_and_prevention
A/Khmelnitsky/2242/2016	EPI910712	institute_of_epidemiology_and_infectious_diseases_ams_of_ukraine	centers_for_disease_control_and_prevention
A/Alsace/1571/2015	EPI646037	institut_pasteur	crick_worldwide_influenza_centre
A/Bretagne/1564/2015	EPI646041	institut_pasteur	crick_worldwide_influenza_centre
A/Bretagne/1661/2015	EPI646045	institut_pasteur	crick_worldwide_influenza_centre
A/Dijon/1484/2015	EPI646049	institut_pasteur	crick_worldwide_influenza_centre
A/Lorraine/1641/2015	EPI646057	institut_pasteur	crick_worldwide_influenza_centre
A/Iceland/45/2015	EPI672407	landspitali___university_hospital_	crick_worldwide_influenza_centre
A/Iceland/43/2015	EPI672357	landspitali___university_hospital_	crick_worldwide_influenza_centre
A/Sweden/16/2015	EPI582146	swedish_institute_for_infectious_disease_control	swedish_institute_for_infectious_disease_control
A/Slovenia/1411/2015	EPI630751	laboratory_for_virology,_national_institute_of_public_health	crick_worldwide_influenza_centre
A/Norway/1656/2015	EPI621785	who_national_influenza_centre	crick_worldwide_influenza_centre
A/Serbia/361/2015	EPI672428	institute_of_immunology_and_virology_torlak	crick_worldwide_influenza_centre
A/MecklenburgVorpommern/1/2015	EPI558068	robert_koch_institute	national_institute_for_medical_research
A/Greece/261/2015	EPI589709	hellenic_pasteur_institute	crick_worldwide_influenza_centre
A/Slovenia/438/2015	EPI630767	laboratory_for_virology,_national_institute_of_public_health	crick_worldwide_influenza_centre
A/Partizanske/131/2015	EPI624609	national_public_health_institute_of_slovakia	crick_worldwide_influenza_centre
A/Navarra/618/2015	EPI598529	instituto_de_salud_carlos_iii	crick_worldwide_influenza_centre
A/England/13/2015	EPI574565	microbiology_services_colindale,_public_health_england	national_institute_for_medical_research
A/CastillaLaMancha/7/2015	EPI558034	instituto_de_salud_carlos_iii	national_institute_for_medical_research
A/England/32/2015	EPI574573	health_protection_agency	national_institute_for_medical_research
A/Milan/191/2015	EPI598521	istituto_superiore_di_sanità	crick_worldwide_influenza_centre
A/Mauritius/I-906/2018	EPI1328869	central_health_laboratory	crick_worldwide_influenza_centre
A/Mauritius/I-925/2018	EPI1328871	central_health_laboratory	crick_worldwide_influenza_centre
A/Mauritius/I-967/2018	EPI1328873	central_health_laboratory	crick_worldwide_influenza_centre
A/Mauritius/I-974/2018	EPI1436519	central_health_laboratory	crick_worldwide_influenza_centre
A/Ghana/758/2018	EPI1392934	university_of_ghana	crick_worldwide_influenza_centre
A/Cameroon/8607/2018	EPI1449539	centre_pasteur_du_cameroun	crick_worldwide_influenza_centre
A/Cameroon/9199/2018	EPI1449545	centre_pasteur_du_cameroun	crick_worldwide_influenza_centre
A/Cameroon/8600/2018	EPI1449537	centre_pasteur_du_cameroun	crick_worldwide_influenza_centre
A/Cameroon/9008/2018	EPI1449543	centre_pasteur_du_cameroun	crick_worldwide_influenza_centre
A/Brisbane/117/2018	EPI1281499	queensland_health_scientific_services	who_collaborating_centre_for_reference_and_research_on_influenza
A/Brisbane/94/2018	EPI1275698	queensland_health_scientific_services	who_collaborating_centre_for_reference_and_research_on_influenza
A/SouthAustralia/19/2018	EPI1275686	institute_of_medical_and_veterinary_science_(imvs)	who_collaborating_centre_for_reference_and_research_on_influenza
A/Perth/1008/2018	EPI1279587	institute_of_medical_and_veterinary_science_(imvs)	who_collaborating_centre_for_reference_and_research_on_influenza
A/Sydney/67/2018	EPI1274885	clinical_virology_unit,_cdim	who_collaborating_centre_for_reference_and_research_on_influenza
A/Tauranga/7/2018	EPI1310001	institute_of_environmental_science_and_research	who_collaborating_centre_for_reference_and_research_on_influenza
A/Brisbane/112/2018	EPI1281484	queensland_health_scientific_services	who_collaborating_centre_for_reference_and_research_on_influenza
A/Sydney/83/2018	EPI1281544	clinical_virology_unit,_cdim	who_collaborating_centre_for_reference_and_research_on_influenza
A/SouthAustralia/1007/2018	EPI1279605	institute_of_medical_and_veterinary_science_(imvs)	who_collaborating_centre_for_reference_and_research_on_influenza
A/SouthAustralia/1009/2018	EPI1279607	institute_of_medical_and_veterinary_science_(imvs)	who_collaborating_centre_for_reference_and_research_on_influenza
A/Townsville/23/2018	EPI1281526	queensland_health_scientific_services	who_collaborating_centre_for_reference_and_research_on_influenza
A/Brisbane/88/2018	EPI1274897	queensland_health_scientific_services	who_collaborating_centre_for_reference_and_research_on_influenza
A/Brisbane/101/2018	EPI1281487	queensland_health_scientific_services	who_collaborating_centre_for_reference_and_research_on_influenza
A/SouthAustralia/1006/2018	EPI1279603	institute_of_medical_and_veterinary_science_(imvs)	who_collaborating_centre_for_reference_and_research_on_influenza
A/Perth/43/2018	EPI1283121	pathwest_qe_ii_medical_centre	who_collaborating_centre_for_reference_and_research_on_influenza
A/Brisbane/104/2018	EPI1281490	queensland_health_scientific_services	who_collaborating_centre_for_reference_and_research_on_influenza
A/Brisbane/120/2018	EPI1281523	queensland_health_scientific_services	who_collaborating_centre_for_reference_and_research_on_influenza
A/Brisbane/1002/2018	EPI1279595	institute_of_medical_and_veterinary_science_(imvs)	who_collaborating_centre_for_reference_and_research_on_influenza
A/SouthAustralia/1004/2018	EPI1274894	institute_of_medical_and_veterinary_science_(imvs)	who_collaborating_centre_for_reference_and_research_on_influenza
A/Brisbane/115/2018	EPI1281496	queensland_health_scientific_services	who_collaborating_centre_for_reference_and_research_on_influenza
A/Newcastle/39/2018	EPI1309991	john_hunter_hospital	who_collaborating_centre_for_reference_and_research_on_influenza
A/Brisbane/106/2018	EPI1281493	queensland_health_scientific_services	who_collaborating_centre_for_reference_and_research_on_influenza
A/Sydney/68/2018	EPI1274888	clinical_virology_unit,_cdim	who_collaborating_centre_for_reference_and_research_on_influenza
A/Estonia/66234/2012	EPI377311	health_protection_inspectorate	national_institute_for_medical_research
A/Denmark/36/2012	EPI379764	statens_serum_institute	national_institute_for_medical_research
A/Galicia/RR9908/2012	EPI426055	instituto_de_salud_carlos_iii	national_institute_for_medical_research
A/Perugia/44/2012	EPI392313	istituto_superiore_di_sanità	national_institute_for_medical_research
A/Montenegro/283/2012	EPI392296	institute_of_public_health	national_institute_for_medical_research
A/Finland/263/2012	EPI376422	national_institute_for_health_and_welfare	national_institute_for_health_and_welfare
A/Cuprija/1214/2012	EPI392221	institute_of_immunology_and_virology_torlak	national_institute_for_medical_research
A/Montenegro/158/2012	EPI379813	institute_of_public_health	national_institute_for_medical_research
A/Ukraine/5342/2012	EPI377428	ministry_of_health_of_ukraine	national_institute_for_medical_research
A/Centre/1066/2012	EPI392218	crr_virus_influenza_region_sud	national_institute_for_medical_research
A/Delaware/15/2012	EPI406067	delaware_public_health_lab	centers_for_disease_control_and_prevention
A/SouthCarolina/16/2012	EPI404974	south_carolina_department_of_health	centers_for_disease_control_and_prevention
A/Washington/3117/2012	EPI424280	?	other_database_import
A/BritishColumbia/20/2012	EPI417870	?	other_database_import
A/Nicaragua/AGA2-104/2012	EPI619374	?	other_database_import
A/Delaware/3119/2012	EPI424282	?	other_database_import
A/Texas/JMM_38/2012	EPI426601	?	other_database_import
A/RhodeIsland/8/2012	EPI404947	rhode_island_department_of_health	centers_for_disease_control_and_prevention
A/Tennessee/10/2012	EPI407106	tennessee_department_of_health_laboratory_nashville	centers_for_disease_control_and_prevention
A/Boston/DOA2-106/2012	EPI474330	?	other_database_import
A/Texas/JMM_11/2012	EPI426254	?	other_database_import
A/Florida/3152/2012	EPI424322	?	other_database_import
A/Netherlands/525/2014	EPI574644	national_institute_for_public_health_and_the_environment_(rivm)	national_institute_for_medical_research
A/Paris/2304/2014	EPI556991	institut_pasteur	institut_pasteur
A/Lyon/2429/2014	EPI557308	crr_virus_influenza_region_sud	national_institute_for_medical_research
A/Belgium/G678/2014	EPI2050449	scientific_institute_of_public_health	crick_worldwide_influenza_centre
A/Paris/2337/2014	EPI557025	institut_pasteur	institut_pasteur
A/Caen/2354/2014	EPI557043	institut_pasteur	institut_pasteur
A/Burgos/262/2014	EPI574523	universidad_de_valladolid	national_institute_for_medical_research
A/Madrid/SO13031/2014	EPI556072	instituto_de_salud_carlos_iii	instituto_de_salud_carlos_iii
A/NordPasDeCalais/2301/2014	EPI556090	institut_pasteur	institut_pasteur
A/Austria/830719/2014	EPI558018	department_of_virology,_medical_university_vienna	national_institute_for_medical_research
A/Taiwan/921/2016	EPI924776	adimmune_corporation	centers_for_disease_control_and_prevention
A/Taiwan/820/2016	EPI912896	adimmune_corporation	centers_for_disease_control_and_prevention
A/Taiwan/848/2016	EPI912912	adimmune_corporation	centers_for_disease_control_and_prevention
A/Taiwan/914/2016	EPI924816	adimmune_corporation	centers_for_disease_control_and_prevention
A/Taiwan/826/2016	EPI912904	adimmune_corporation	centers_for_disease_control_and_prevention
A/Taiwan/834/2016	EPI901624	center_for_disease_control	national_institute_of_infectious_diseases_(niid)
A/Sichuan-Wuhou/2202/2016	EPI885807	who_chinese_national_influenza_center	who_chinese_national_influenza_center
A/HongKong/10251519/2016	EPI1655743	shanghai_international_travel_healthcare_center	shanghai_international_travel_healthcare_center
A/Guizhou-Honghuagang/1840/2016	EPI885858	who_chinese_national_influenza_center	who_chinese_national_influenza_center
A/Taiwan/885/2016	EPI901646	center_for_disease_control	national_institute_of_infectious_diseases_(niid)
A/Guangdong-Zhongshan/1956/2016	EPI885828	who_chinese_national_influenza_center	who_chinese_national_influenza_center
A/Yunnan-Wenshan/1869/2016	EPI885648	who_chinese_national_influenza_center	who_chinese_national_influenza_center
A/Jiangxi-Donghu/11758/2016	EPI885810	who_chinese_national_influenza_center	who_chinese_national_influenza_center
A/Chennai/87868/2008	EPI606898	?	other_database_import
A/India/V083884/2008	EPI375296	?	other_database_import
A/India/C087868/2008	EPI374790	?	other_database_import
A/India/C087866/2008	EPI374789	?	other_database_import
A/India/C087867/2008	EPI375328	?	other_database_import
A/Vellore/83883/2008	EPI606023	?	other_database_import
A/India/C087864/2008	EPI375327	?	other_database_import
A/India/V083883/2008	EPI374846	?	other_database_import
A/Chennai/87867/2008	EPI605965	?	other_database_import
A/India/P083571/2008	EPI374840	?	other_database_import
A/Pune/83571/2008	EPI609540	?	other_database_import
A/Brisbane/43/2018	EPI1254998	queensland_health_scientific_services	who_collaborating_centre_for_reference_and_research_on_influenza
A/Brisbane/40/2018	EPI1251119	queensland_health_scientific_services	who_collaborating_centre_for_reference_and_research_on_influenza
A/Brisbane/44/2018	EPI1255001	queensland_health_scientific_services	who_collaborating_centre_for_reference_and_research_on_influenza
A/Newcastle/16/2018	EPI1269257	john_hunter_hospital	who_collaborating_centre_for_reference_and_research_on_influenza
A/Brisbane/58/2018	EPI1269247	queensland_health_scientific_services	who_collaborating_centre_for_reference_and_research_on_influenza
A/Sydney/34/2018	EPI1274900	clinical_virology_unit,_cdim	who_collaborating_centre_for_reference_and_research_on_influenza
A/Brisbane/55/2018	EPI1251874	queensland_health_scientific_services	who_collaborating_centre_for_reference_and_research_on_influenza
A/Brisbane/45/2018	EPI1255004	queensland_health_scientific_services	who_collaborating_centre_for_reference_and_research_on_influenza
A/Brisbane/54/2018	EPI1251877	queensland_health_scientific_services	who_collaborating_centre_for_reference_and_research_on_influenza
A/SouthAustralia/10/2018	EPI1251122	institute_of_medical_and_veterinary_science_(imvs)	who_collaborating_centre_for_reference_and_research_on_influenza
A/Canberra/1/2018	EPI1251149	canberra_hospital	who_collaborating_centre_for_reference_and_research_on_influenza
A/Sydney/521/2018	EPI1309999	prince_of_wales_hospital	who_collaborating_centre_for_reference_and_research_on_influenza
A/SouthAustralia/11/2018	EPI1251143	institute_of_medical_and_veterinary_science_(imvs)	who_collaborating_centre_for_reference_and_research_on_influenza
A/Wellington/1/2018	EPI1269270	institute_of_environmental_science_&_research	who_collaborating_centre_for_reference_and_research_on_influenza
A/Brisbane/1001/2018	EPI1269302	institute_of_medical_and_veterinary_science_(imvs)	who_collaborating_centre_for_reference_and_research_on_influenza
A/Fiji/33/2018	EPI1269252	national_centre_for_scientific_services_for_virology__and_vector_borne_diseases	who_collaborating_centre_for_reference_and_research_on_influenza
A/Sydney/515/2018	EPI1279601	prince_of_wales_hospital	who_collaborating_centre_for_reference_and_research_on_influenza
A/Canterbury/5/2018	EPI1279340	institute_of_environmental_science_and_research	who_collaborating_centre_for_reference_and_research_on_influenza
A/Fiji/38/2018	EPI1269261	national_centre_for_scientific_services_for_virology__and_vector_borne_diseases	who_collaborating_centre_for_reference_and_research_on_influenza
A/Fiji/45/2018	EPI1269253	national_centre_for_scientific_services_for_virology__and_vector_borne_diseases	who_collaborating_centre_for_reference_and_research_on_influenza
A/Fiji/48/2018	EPI1269262	national_centre_for_scientific_services_for_virology__and_vector_borne_diseases	who_collaborating_centre_for_reference_and_research_on_influenza
A/Fiji/49/2018	EPI1269249	national_centre_for_scientific_services_for_virology__and_vector_borne_diseases	who_collaborating_centre_for_reference_and_research_on_influenza
A/Newcastle/15/2018	EPI1269267	john_hunter_hospital	who_collaborating_centre_for_reference_and_research_on_influenza
A/Kanagawa/IC1618/2017	EPI917439	national_institute_of_infectious_diseases_(niid)	national_institute_of_infectious_diseases_(niid)
A/SouthKorea/5852/2017	EPI1075572	?	other_database_import
A/Yokohama/2/2017	EPI972328	yokohama_city_institute_of_public_health.	national_institute_of_infectious_diseases_(niid)
A/Shizuoka-C/3/2017	EPI990914	shizuoka_city_institute_of_environmental_sciences_and_public_health_	national_institute_of_infectious_diseases_(niid)
A/Japan/5884/2017	EPI1075494	?	other_database_import
A/Tokyo/16695/2017	EPI990892	tokyo_metropolitan_institute_of_public_health	national_institute_of_infectious_diseases_(niid)
A/Kanagawa/AC1626/2017	EPI943166	national_institute_of_infectious_diseases_(niid)	national_institute_of_infectious_diseases_(niid)
A/Yokohama/31/2017	EPI972330	yokohama_city_institute_of_public_health.	national_institute_of_infectious_diseases_(niid)
A/Kanagawa/AC1621/2017	EPI909614	national_institute_of_infectious_diseases_(niid)	national_institute_of_infectious_diseases_(niid)
A/Kumamoto-C/6/2017	EPI997183	kumamoto_city_environmental__research_center	national_institute_of_infectious_diseases_(niid)
A/Tokyo/EH1605/2017	EPI909574	national_institute_of_infectious_diseases_(niid)	national_institute_of_infectious_diseases_(niid)
A/Fukushima/19/2017	EPI990900	fukushima_prefectural_institute_of_public_health	national_institute_of_infectious_diseases_(niid)
A/Kanagawa/IC1609/2017	EPI1077113	national_institute_of_infectious_diseases_(niid)	national_institute_of_infectious_diseases_(niid)
A/Kanagawa/IC1624/2017	EPI943174	national_institute_of_infectious_diseases_(niid)	national_institute_of_infectious_diseases_(niid)
A/Tokyo/16589/2017	EPI979660	tokyo_metropolitan_institute_of_public_health	national_institute_of_infectious_diseases_(niid)
A/Kanagawa/IC1608/2017	EPI904166	national_institute_of_infectious_diseases_(niid)	national_institute_of_infectious_diseases_(niid)
A/Yokohama/1/2017	EPI972326	yokohama_city_institute_of_public_health.	national_institute_of_infectious_diseases_(niid)
A/Japan/NHRC_FDX70127/2017	EPI1030641	?	other_database_import
A/Florida/62/2015	EPI643052	florida_department_of_health_tampa	centers_for_disease_control_and_prevention
A/Alaska/160/2015	EPI667996	alaska_state_virology_lab	centers_for_disease_control_and_prevention
A/PuertoRico/9/2015	EPI667902	puerto_rico_department_of_health	centers_for_disease_control_and_prevention
A/Alaska/166/2015	EPI679920	alaska_state_virology_lab	centers_for_disease_control_and_prevention
A/Michigan/44/2015	EPI653171	michigan_department_of_community_health	centers_for_disease_control_and_prevention
A/Alaska/156/2015	EPI683435	alaska_state_virology_lab	centers_for_disease_control_and_prevention
A/Washington/41/2015	EPI671158	washington_state_public_health_laboratory	centers_for_disease_control_and_prevention
A/Alaska/173/2015	EPI688433	alaska_state_virology_lab	centers_for_disease_control_and_prevention
A/NewJersey/51/2015	EPI633972	new_jersey_department_of_health_&_senior_services	centers_for_disease_control_and_prevention
A/Alaska/144/2015	EPI643579	alaska_state_virology_lab	centers_for_disease_control_and_prevention
A/Indiana/17/2015	EPI683822	indiana_state_department_of_health_laboratories	centers_for_disease_control_and_prevention
A/NewYork/65/2015	EPI668121	new_york_state_department_of_health	centers_for_disease_control_and_prevention
A/Auckland/121/2008	EPI172349	auckland_hospital	who_collaborating_centre_for_reference_and_research_on_influenza
A/Christchurch/19/2008	EPI172428	?	centers_for_disease_control_and_prevention
A/Sydney/42/2008	EPI2041026	clinical_virology_unit,_cdim	who_collaborating_centre_for_reference_and_research_on_influenza
A/Sydney/28/2008	EPI2041019	clinical_virology_unit,_cdim	who_collaborating_centre_for_reference_and_research_on_influenza
A/Sydney/29/2008	EPI2041020	clinical_virology_unit,_cdim	who_collaborating_centre_for_reference_and_research_on_influenza
A/Darwin/1/2008	EPI163712	royal_darwin_hospital	who_collaborating_centre_for_reference_and_research_on_influenza
A/Christchurch/5/2008	EPI172426	?	centers_for_disease_control_and_prevention
A/Auckland/130/2008	EPI2041792	auckland_healthcare	who_collaborating_centre_for_reference_and_research_on_influenza
A/Guyane/1749/2015	EPI646053	institut_pasteur	crick_worldwide_influenza_centre
A/Guyane/1750/2015	EPI646055	institut_pasteur	crick_worldwide_influenza_centre
A/SaoPaulo/20448/2015	EPI579997	instituto_adolfo_lutz	instituto_adolfo_lutz
A/SaoPaulo/6-6304/2015	EPI579959	instituto_adolfo_lutz	instituto_adolfo_lutz
A/Brazil/9517/2015	EPI631765	instituto_adolfo_lutz	centers_for_disease_control_and_prevention
A/Rondonia/18925/2015	EPI579961	instituto_adolfo_lutz	instituto_adolfo_lutz
A/SaoPaulo/21804/2015	EPI580029	instituto_adolfo_lutz	instituto_adolfo_lutz
A/Brazil/4996/2015	EPI667628	instituto_adolfo_lutz	centers_for_disease_control_and_prevention
A/SaoPaulo/21685/2015	EPI580028	instituto_adolfo_lutz	instituto_adolfo_lutz
A/MatogrossodoSul/29492/2015	EPI585074	instituto_adolfo_lutz	instituto_adolfo_lutz
A/Para/134324-IEC/2015	EPI667809	national_influenza_center	centers_for_disease_control_and_prevention
A/Brazil/8925/2015	EPI667620	instituto_adolfo_lutz	centers_for_disease_control_and_prevention
A/Brazil/56/2015	EPI643927	oswaldo_cruz_institute___fiocruz___laboratory_of_respiratory_viruses_and_measles_(lvrs)	centers_for_disease_control_and_prevention
A/Brazil/9850/2015	EPI667588	instituto_adolfo_lutz	centers_for_disease_control_and_prevention
A/SaoPaulo/19850/2015	EPI579964	instituto_adolfo_lutz	instituto_adolfo_lutz
A/SaoPaulo/24295/2015	EPI585075	instituto_adolfo_lutz	instituto_adolfo_lutz
A/Brazil/9492/2015	EPI631749	instituto_adolfo_lutz	centers_for_disease_control_and_prevention
A/SaoPaulo/20768/2015	EPI580027	instituto_adolfo_lutz	instituto_adolfo_lutz
A/Brazil/1804/2015	EPI667596	instituto_adolfo_lutz	centers_for_disease_control_and_prevention
A/SaoPaulo/28596/2015	EPI585076	instituto_adolfo_lutz	instituto_adolfo_lutz
A/Acre/134221-IEC/2015	EPI667793	national_influenza_center	centers_for_disease_control_and_prevention
A/FrenchGuiana/6101/2015	EPI670627	national_influenza_center_french_guiana_and_french_indies	centers_for_disease_control_and_prevention
A/SaoPaulo/3-18529/2015	EPI586264	instituto_adolfo_lutz	instituto_adolfo_lutz
A/Para/134473-IEC/2015	EPI667817	national_influenza_center	centers_for_disease_control_and_prevention
A/Goias/32286/2015	EPI586266	instituto_adolfo_lutz	instituto_adolfo_lutz
A/RioGrandeDoNorte/134592-IEC/2015	EPI667833	national_influenza_center	centers_for_disease_control_and_prevention
A/Tocantins/24996/2015	EPI585073	instituto_adolfo_lutz	instituto_adolfo_lutz
A/Para/134244-IEC/2015	EPI667801	national_influenza_center	centers_for_disease_control_and_prevention
A/Tocantins/37342/2015	EPI590424	instituto_adolfo_lutz	instituto_adolfo_lutz
A/Brazil/8438/2015	EPI631741	instituto_adolfo_lutz	centers_for_disease_control_and_prevention
A/Guangdong-Rongcheng/1394/2019	EPI1504658	who_chinese_national_influenza_center	who_chinese_national_influenza_center
A/Hunan-Beihu/1948/2019	EPI1504559	who_chinese_national_influenza_center	who_chinese_national_influenza_center
A/Hainan-Xiuying/1448/2019	EPI1542603	who_chinese_national_influenza_center	who_chinese_national_influenza_center
A/Hainan-Wenchang/1358/2019	EPI1504616	who_chinese_national_influenza_center	who_chinese_national_influenza_center
A/Guangdong-Chancheng/1381/2019	EPI1504661	who_chinese_national_influenza_center	who_chinese_national_influenza_center
A/Guangdong-Huiyang/33/2019	EPI1811560	who_chinese_national_influenza_center	who_chinese_national_influenza_center
A/Guangxi-Haicheng/1682/2019	EPI1504523	who_chinese_national_influenza_center	who_chinese_national_influenza_center
A/Guangdong-Rongcheng/1408/2019	EPI1504589	who_chinese_national_influenza_center	who_chinese_national_influenza_center
A/Fujian-Changting/31/2019	EPI1542645	who_chinese_national_influenza_center	who_chinese_national_influenza_center
A/Jiangxi-Ruijin/335/2019	EPI1504865	who_chinese_national_influenza_center	who_chinese_national_influenza_center
A/Guangxi-Jiangzhou/1405/2019	EPI1542687	who_chinese_national_influenza_center	who_chinese_national_influenza_center
A/Sichuan-Lizhou/1396/2019	EPI1542669	who_chinese_national_influenza_center	who_chinese_national_influenza_center
A/Hunan-Wuling/13302/2019	EPI1504859	who_chinese_national_influenza_center	who_chinese_national_influenza_center
A/StPetersburg/29/2012	EPI377411	who_national_influenza_centre_russian_federation	national_institute_for_medical_research
A/StPetersburg/28/2012	EPI377409	who_national_influenza_centre_russian_federation	national_institute_for_medical_research
A/Kaliningrad/4/2012	EPI377346	who_national_influenza_centre_russian_federation	national_institute_for_medical_research
A/RostovOnDon/1/2012	EPI377384	who_national_influenza_centre_russian_federation	national_institute_for_medical_research
A/Ekaterinburg/2/2012	EPI377289	who_national_influenza_centre_russian_federation	national_institute_for_medical_research
A/Novosibirsk/26/2012	EPI377369	who_national_influenza_centre_russian_federation	national_institute_for_medical_research
A/StPetersburg/16/2012	EPI377407	who_national_influenza_centre_russian_federation	national_institute_for_medical_research
A/StPetersburg/20/2012	EPI377408	who_national_influenza_centre_russian_federation	national_institute_for_medical_research
A/Ekaterinburg/4/2012	EPI377291	who_national_influenza_centre_russian_federation	national_institute_for_medical_research
A/StPetersburg/RII51/2012	EPI423942	?	other_database_import
A/Voronezh/2/2012	EPI378222	russian_academy_of_medical_sciences	centers_for_disease_control_and_prevention
A/StPetersburg/RII63/2012	EPI401238	?	other_database_import
A/StPetersburg/RII60/2012	EPI401235	?	other_database_import
A/Kaliningrad/RII15/2012	EPI423937	?	other_database_import
A/Ekaterinburg/RII13/2012	EPI423945	?	other_database_import
A/StPetersburg/RII50/2012	EPI401232	?	other_database_import
A/Irkutsk/RII04/2012	EPI423951	?	other_database_import
A/StPetersburg/RII53/2012	EPI423934	?	other_database_import
A/Kaliningrad/RII10/2012	EPI423938	?	other_database_import
A/Tbilisi/GNCDC0577/2012	EPI369852	?	other_database_import
A/StPetersburg/RII47/2012	EPI401226	?	other_database_import
A/NordrheinWestfalen/130/2017	EPI1095708	?	robert_koch_institute
A/Stockholm/36/2017	EPI1086488	?	public_health_agency_of_sweden
A/England/74100567/2017	EPI1112802	microbiology_services_colindale,_public_health_england	microbiology_services_colindale,_public_health_england
A/England/73880604/2017	EPI1112484	microbiology_services_colindale,_public_health_england	microbiology_services_colindale,_public_health_england
A/Paris/1379/2017	EPI1081957	?	institut_pasteur
A/Finland/790/2017	EPI1076349	national_institute_for_health_and_welfare	national_institute_for_health_and_welfare
A/Finland/793/2017	EPI1076414	national_institute_for_health_and_welfare	national_institute_for_health_and_welfare
A/Netherlands/3512/2017	EPI1148975	national_institute_for_public_health_and_the_environment_(rivm)	national_institute_for_public_health_and_the_environment_(rivm)
A/Stockholm/29/2017	EPI1076125	?	public_health_agency_of_sweden
A/England/74000497/2017	EPI1112500	microbiology_services_colindale,_public_health_england	microbiology_services_colindale,_public_health_england
A/Chiangrai/337/2013	EPI529568	who_national_influenza_centre,_national_institute_of_medical_research_(nimr)	who_collaborating_centre_for_reference_and_research_on_influenza
A/Malaysia/10/2013	EPI529546	institut_penyelidikan_perubatan	who_collaborating_centre_for_reference_and_research_on_influenza
A/Nonthaburi/3027/2013	EPI529571	who_national_influenza_centre,_national_institute_of_medical_research_(nimr)	who_collaborating_centre_for_reference_and_research_on_influenza
A/Songkhla/3076/2013	EPI529587	who_national_influenza_centre,_national_institute_of_medical_research_(nimr)	who_collaborating_centre_for_reference_and_research_on_influenza
A/Hanam/EL13255_171S02/2013	EPI1921284	national_institute_of_hygiene_and_epidemiology	who_collaborating_centre_for_reference_and_research_on_influenza
A/Hanoi/ELI13255/2013	EPI2186648	national_institute_of_hygiene_and_epidemiology	who_collaborating_centre_for_reference_and_research_on_influenza
A/Lao/I1126/2013	EPI541923	ministry_of_health_laos	national_institute_of_infectious_diseases_(niid)
A/Singapore/H2013901/2013	EPI704644	?	other_database_import
A/Lao/I1099/2013	EPI541921	ministry_of_health_laos	national_institute_of_infectious_diseases_(niid)
A/Lao/SA437/2013	EPI541933	ministry_of_health_laos	national_institute_of_infectious_diseases_(niid)
A/Lao/I1072/2013	EPI541919	ministry_of_health_laos	national_institute_of_infectious_diseases_(niid)
A/Thailand/CU-B8736/2013	EPI684822	?	other_database_import
A/Thailand/CU-B8745/2013	EPI684823	?	other_database_import
A/Phuket/342/2013	EPI553204	thai_national_influenza_center	thai_national_influenza_center
A/Lao/I1142/2013	EPI541925	ministry_of_health_laos	national_institute_of_infectious_diseases_(niid)
A/ChiangRai/337/2013	EPI584729	thai_national_influenza_center	thai_national_influenza_center
A/Gyeongbuk/1039/2018	EPI1277106	korea_national_institute_of_health,_korea_cdc	crick_worldwide_influenza_centre
A/Kanagawa/IC1737/2018	EPI1217851	national_institute_of_infectious_diseases_(niid)	national_institute_of_infectious_diseases_(niid)
A/Gyeongnam/1135/2018	EPI1272718	national_institute_of_health	national_institute_of_infectious_diseases_(niid)
A/Wakayama-C/49/2018	EPI1253028	wakayama_city_institute_of_public_health	national_institute_of_infectious_diseases_(niid)
A/Kitakyushu/2/2018	EPI1252972	kitakyusyu_city_institute_of_enviromental_sciences	national_institute_of_infectious_diseases_(niid)
A/Nagano/2101/2018	EPI1272702	nagano_environmental_conservation_research_institute	national_institute_of_infectious_diseases_(niid)
A/Miyagi/10/2018	EPI1252956	miyagi_prefectural_institute_of_public_health_and_environment	national_institute_of_infectious_diseases_(niid)
A/Asaka/1/2018	EPI1251554	saitama_medical_university	saitama_medical_university
A/Chiba-C/43/2018	EPI1252948	chiba_city_institute_of_health_and_environment	national_institute_of_infectious_diseases_(niid)
A/Kanagawa/AC1729/2018	EPI1241705	national_institute_of_infectious_diseases_(niid)	national_institute_of_infectious_diseases_(niid)
A/Hiroshima/35/2018	EPI1257981	center_for_public_health_and_environment,_hiroshima_prefectural_technology_research_institute	national_institute_of_infectious_diseases_(niid)
A/Asaka/5/2018	EPI1251587	saitama_medical_university	saitama_medical_university
A/Osaka/73/2018	EPI1257973	osaka_prefectural_institute_of_public_health	national_institute_of_infectious_diseases_(niid)
A/Aomori/31/2018	EPI1253052	aomori_prefectural_institute_of_public_health_and_environment	national_institute_of_infectious_diseases_(niid)
A/Gifu-C/2/2018	EPI1322931	gifu_municipal_institute_of_public_health	national_institute_of_infectious_diseases_(niid)
A/Kanagawa/AC1731/2018	EPI1241753	national_institute_of_infectious_diseases_(niid)	national_institute_of_infectious_diseases_(niid)
A/Niigata/185/2018	EPI1231381	niigata_prefectural_institute_of_public_health_and_environmental_sciences	national_institute_of_infectious_diseases_(niid)
A/Wakayama/62/2018	EPI1253004	wakayama_prefectural_research_center_of_environment_and_public_health	national_institute_of_infectious_diseases_(niid)
A/Oklahoma/4201/2014	EPI638254	?	other_database_import
A/Montana/27/2014	EPI558461	montana_laboratory_services_bureau	centers_for_disease_control_and_prevention
A/Oklahoma/4323/2014	EPI662847	?	other_database_import
A/Quebec/112/2014	EPI573992	?	other_database_import
A/Mississippi/4667/2014	EPI663191	?	other_database_import
A/Canada/4A/2014	EPI1080270	?	other_database_import
A/Kansas/4280/2014	EPI662804	?	other_database_import
A/NewYork/38/2014	EPI566159	new_york_city_department_of_health	centers_for_disease_control_and_prevention
A/Florida/4254/2014	EPI662778	?	other_database_import
A/Pennsylvania/58/2014	EPI562071	upmc_clb_dept_of_microbiology	centers_for_disease_control_and_prevention
A/Florida/85/2014	EPI565478	florida_department_of_health_tampa	centers_for_disease_control_and_prevention
A/Quebec/119/2014	EPI573997	?	other_database_import
A/Jordan/30076/2019	EPI1582645	laboratory_directorate	crick_worldwide_influenza_centre
A/Makhachkala/RII-1/2019	EPI1491908	who_national_influenza_centre_russian_federation	crick_worldwide_influenza_centre
A/StPetersburg/RII-242/2019	EPI1491916	who_national_influenza_centre_russian_federation	crick_worldwide_influenza_centre
A/Moscow/127/2019	EPI1582647	ivanovsky_research_institute_of_virology_rams	crick_worldwide_influenza_centre
A/NorthKazakhstan/363/2019	EPI1506587	national_reference_laboratory	crick_worldwide_influenza_centre
A/WestKazakhstan/461/2019	EPI1506607	national_reference_laboratory	crick_worldwide_influenza_centre
A/WestKazakhstan/462/2019	EPI1506609	national_reference_laboratory	crick_worldwide_influenza_centre
A/StPetersburg/RII-239/2019	EPI1491914	who_national_influenza_centre_russian_federation	crick_worldwide_influenza_centre
A/Makhachkala/RII-5/2019	EPI1490121	center_of_hygiene_and_epidemiology_in_republic of dagestan	who_national_influenza_centre_russian_federation
A/Grozny/RII-3/2019	EPI1491880	who_national_influenza_centre_russian_federation	crick_worldwide_influenza_centre
A/Oman/2163/2019	EPI1438871	central_public_health_laboratory,_ministry_of_health	centers_for_disease_control_and_prevention
A/Lebanon/233/2019	EPI1408929	rafic_hariri_university_hospital_4th_floor_dna/research_lab	centers_for_disease_control_and_prevention
A/Makhachkala/RII-02/2019	EPI1448363	russian_academy_of_medical_sciences	centers_for_disease_control_and_prevention
A/Oman/939/2019	EPI1448737	central_public_health_laboratory,_ministry_of_health	centers_for_disease_control_and_prevention
A/Oman/898/2019	EPI1448743	central_public_health_laboratory,_ministry_of_health	centers_for_disease_control_and_prevention
A/Grozny/RII-08/2019	EPI1448323	russian_academy_of_medical_sciences	centers_for_disease_control_and_prevention
A/Oman/1405/2019	EPI1438916	central_public_health_laboratory,_ministry_of_health	centers_for_disease_control_and_prevention
A/Oman/951/2019	EPI1448751	central_public_health_laboratory,_ministry_of_health	centers_for_disease_control_and_prevention
A/Oman/896/2019	EPI1448729	central_public_health_laboratory,_ministry_of_health	centers_for_disease_control_and_prevention
A/Moscow/125/2019	EPI1548011	ivanovsky_research_institute_of_virology_rams	centers_for_disease_control_and_prevention
A/Oman/995/2019	EPI1448713	central_public_health_laboratory,_ministry_of_health	centers_for_disease_control_and_prevention
A/StPetersburg/RII-2330S/2019	EPI1489867	research_institute_of_influenza,_ministry_of_healthcare_of_the_russian_federation	who_national_influenza_centre_russian_federation
A/StPetersburg/RII-2448S/2019	EPI1383425	research_institute_of_influenza,_ministry_of_healthcare_of_the_russian_federation	who_national_influenza_centre_russian_federation
A/Jordan/30058/2019	EPI1574989	laboratory_directorate	crick_worldwide_influenza_centre
A/Lebanon/307/2019	EPI1619441	rafic_hariri_university_hospital_4th_floor_dna/research_lab	crick_worldwide_influenza_centre
A/Iran/167623/2019	EPI1478470	national_influenza_center_of_iran,_virology_department,_school_of_public_health,_tehran_university_of_medical_sciences	crick_worldwide_influenza_centre
A/Cherkessk/CRIE/324/2019	EPI1493850	_center_of_hygiene_and_epidemiology_in_the_karachay_cherkess_republic	central_research_institute_of_epidemiology
A/Kaluga/CRIE/330/2019	EPI1493851	center_of_hygiene_and_epidemiology_in_kaluga_region	central_research_institute_of_epidemiology
A/StPetersburg/RII-2668S/2019	EPI1383430	research_institute_of_influenza,_ministry_of_healthcare_of_the_russian_federation	who_national_influenza_centre_russian_federation
A/Kaliningrad/57/2019	EPI1420068	center_of_hygiene_and_epidemiology_in_kaliningrad_region	who_national_influenza_centre_russian_federation
A/StPetersburg/RII-2226S/2019	EPI1383421	research_institute_of_influenza,_ministry_of_healthcare_of_the_russian_federation	who_national_influenza_centre_russian_federation
A/Pakistan/78/2019	EPI1591392	national_institute_of_health	centers_for_disease_control_and_prevention
A/Smolensk/RII-4180S/2019	EPI1490033	center_of_hygiene_and_epidemiology_in_smolensk_oblast	who_national_influenza_centre_russian_federation
A/Lebanon/207/2019	EPI1410302	rafic_hariri_university_hospital_4th_floor_dna/research_lab	centers_for_disease_control_and_prevention
A/Armenia/509/2019	EPI1582569	centre_for_diseases_control_and_prevention	crick_worldwide_influenza_centre
A/Ufa/RII-3113S/2019	EPI1414594	center_of_hygiene_and_epidemiology_in_republic_of_bashkortostan	who_national_influenza_centre_russian_federation
A/Shuberskoye/RII-2201S/2019	EPI1414103	center_of_hygiene_and_epidemiology_in_voronezh_region_	who_national_influenza_centre_russian_federation
A/Ulyanovsk/CRIE/214/2019	EPI1414921	center_of_hygiene_and_epidemiology_in_ulyanosvk_oblast	central_research_institute_of_epidemiology
A/Novosibirsk/RII-5016S/2019	EPI1489821	research_institute_of_experimental_and_clinical_medicine	who_national_influenza_centre_russian_federation
A/StPetersburg/RII-2324S/2019	EPI1383422	research_institute_of_influenza,_ministry_of_healthcare_of_the_russian_federation	who_national_influenza_centre_russian_federation
A/Armenia/501/2019	EPI1582565	centre_for_diseases_control_and_prevention	crick_worldwide_influenza_centre
A/Armenia/535/2019	EPI1582575	centre_for_diseases_control_and_prevention	crick_worldwide_influenza_centre
A/Oman/2260/2019	EPI1438829	central_public_health_laboratory,_ministry_of_health	centers_for_disease_control_and_prevention
A/Grozny/RII-16/2019	EPI1491879	who_national_influenza_centre_russian_federation	crick_worldwide_influenza_centre
A/Noyabrsk/RII-2488S/2019	EPI1414125	center_of_hygiene_and_epidemiology_in_yamalo_nenets_autonomous_okrug	who_national_influenza_centre_russian_federation
A/Armenia/499/2019	EPI1582563	centre_for_diseases_control_and_prevention	crick_worldwide_influenza_centre
A/StPetersburg/RII-2126S/2019	EPI1414743	research_institute_of_influenza,_ministry_of_healthcare_of_the_russian_federation	who_national_influenza_centre_russian_federation
A/Novosibirsk/RII-5010S/2019	EPI1489805	research_institute_of_experimental_and_clinical_medicine	who_national_influenza_centre_russian_federation
A/Tambov/CRIE/217/2019	EPI1414920	center_of_hygiene_and_epidemiology_in_tambov_oblast	central_research_institute_of_epidemiology
A/Moscow/CRIE/292/2019	EPI1493844	center_of_hygiene_and_epidemiology_in_moscow	central_research_institute_of_epidemiology
A/Lebanon/299/2019	EPI1548598	rafic_hariri_university_hospital_4th_floor_dna/research_lab	centers_for_disease_control_and_prevention
A/Samara/RII-3184S/2019	EPI1414602	fbuz_gygiene_and_epidemiology_centre_samara_oblast	who_national_influenza_centre_russian_federation
A/Armenia/511/2019	EPI1582571	centre_for_diseases_control_and_prevention	crick_worldwide_influenza_centre
A/StPetersburg/RII-2362S/2019	EPI1383423	research_institute_of_influenza,_ministry_of_healthcare_of_the_russian_federation	who_national_influenza_centre_russian_federation
A/Makhachkala/RII-2583S/2019	EPI1414181	center_of_hygiene_and_epidemiology_in_republic of dagestan	who_national_influenza_centre_russian_federation
A/Armenia/530/2019	EPI1582573	centre_for_diseases_control_and_prevention	crick_worldwide_influenza_centre
A/StPetersburg/RII-223/2019	EPI1438372	russian_academy_of_medical_sciences	centers_for_disease_control_and_prevention
A/Armenia/15/2019	EPI1646696	centre_for_diseases_control_and_prevention	crick_worldwide_influenza_centre
A/Kursk/CRIE/379/2019	EPI1493857	_center_of_hygiene_and_epidemiology_in_kursk_oblast	central_research_institute_of_epidemiology
A/Moscow/CHE-12/2019	EPI1490129	center_of_hygiene_and_epidemiology_in_moscow	who_national_influenza_centre_russian_federation
A/Pakistan/1065/2019	EPI1439272	national_institute_of_health	centers_for_disease_control_and_prevention
A/Pakistan/984/2019	EPI1439280	national_institute_of_health	centers_for_disease_control_and_prevention
A/Lebanon/252/2019	EPI1438709	rafic_hariri_university_hospital_4th_floor_dna/research_lab	centers_for_disease_control_and_prevention
A/Novosibirsk/RII-4997S/2019	EPI1489781	research_institute_of_experimental_and_clinical_medicine	who_national_influenza_centre_russian_federation
A/StPetersburg/RII-2281S/2019	EPI1691021	research_institute_of_influenza,_ministry_of_healthcare_of_the_russian_federation	who_national_influenza_centre_russian_federation
A/Novosibirsk/RII-5054S/2019	EPI1691220	research_institute_of_experimental_and_clinical_medicine	who_national_influenza_centre_russian_federation
A/StPetersburg/RII-2101S/2019	EPI1383420	research_institute_of_influenza,_ministry_of_healthcare_of_the_russian_federation	who_national_influenza_centre_russian_federation
A/Kaliningrad/56/2019	EPI1420129	center_of_hygiene_and_epidemiology_in_kaliningrad_region	who_national_influenza_centre_russian_federation
A/Pakistan/1213/2019	EPI1438234	national_institute_of_health	centers_for_disease_control_and_prevention
A/Pakistan/111/2019	EPI1591434	national_institute_of_health	centers_for_disease_control_and_prevention
A/Armenia/477/2019	EPI1582561	centre_for_diseases_control_and_prevention	crick_worldwide_influenza_centre
A/Oman/1002/2019	EPI1448705	central_public_health_laboratory,_ministry_of_health	centers_for_disease_control_and_prevention
A/Iraq/266/2019	EPI1574977	ministry_of_health,_national_influenza_center	crick_worldwide_influenza_centre
A/Kazakhstan/6/2019	EPI1495886	national_reference_laboratory	centers_for_disease_control_and_prevention
A/Lebanon/241/2019	EPI1604620	rafic_hariri_university_hospital_4th_floor_dna/research_lab	crick_worldwide_influenza_centre
A/Pakistan/83/2019	EPI1591400	national_institute_of_health	centers_for_disease_control_and_prevention
A/Noyabrsk/RII-2490S/2019	EPI1414141	center_of_hygiene_and_epidemiology_in_yamalo_nenets_autonomous_okrug	who_national_influenza_centre_russian_federation
A/Vologda/RII-3059S/2019	EPI1414653	center_of_hygiene_and_epidemiology_in_vologda_oblast	who_national_influenza_centre_russian_federation
A/StPetersburg/RII-2630S/2019	EPI1383429	research_institute_of_influenza,_ministry_of_healthcare_of_the_russian_federation	who_national_influenza_centre_russian_federation
A/Noyabrsk/RII-2489S/2019	EPI1414133	center_of_hygiene_and_epidemiology_in_yamalo_nenets_autonomous_okrug	who_national_influenza_centre_russian_federation
A/Arkhangelsk/27/2019	EPI1420028	center_of_hygiene_and_epidemiology_in_arkhangelsk_region	who_national_influenza_centre_russian_federation
A/Novosibirsk/50/2019	EPI1420137	center_of_hygiene_and_epidemiology_in_novosibirsk_region	who_national_influenza_centre_russian_federation
A/Oman/967/2019	EPI1448721	central_public_health_laboratory,_ministry_of_health	centers_for_disease_control_and_prevention
A/Tehran/167307/2019	EPI1388627	national_influenza_center_of_iran,_virology_department,_school_of_public_health,_tehran_university_of_medical_sciences	tehran_university_of_medical_sciences
A/Arkhangelsk/23/2019	EPI1490179	russian_academy_of_medical_sciences	who_national_influenza_centre_russian_federation
A/Petrozavodsk/RII-3429S/2019	EPI1414892	center_of_hygiene_and_epidemiology_in_republic_of_karelia_	who_national_influenza_centre_russian_federation
A/Saratov/CRIE/190/2019	EPI1414926	center_of_hygiene_and_epidemiology_in_saratov_oblast	central_research_institute_of_epidemiology
A/Armenia/467/2019	EPI1582559	centre_for_diseases_control_and_prevention	crick_worldwide_influenza_centre
A/StPetersburg/RII-2370S/2019	EPI1383424	research_institute_of_influenza,_ministry_of_healthcare_of_the_russian_federation	who_national_influenza_centre_russian_federation
A/Arkhangelsk/17/2019	EPI1414880	center_of_hygiene_and_epidemiology_in_arkhangelsk_region	who_national_influenza_centre_russian_federation
A/Hawaii/47/2014	EPI1736440	state_of_hawaii_department_of_health	centers_for_disease_control_and_prevention
A/Florida/24/2014	EPI540798	florida_department_of_health_tampa	centers_for_disease_control_and_prevention
A/Utah/15/2014	EPI540035	utah_department_of_health	centers_for_disease_control_and_prevention
A/Florida/26/2014	EPI540820	florida_department_of_health_jacksonville	centers_for_disease_control_and_prevention
A/CostaRica/2303/2014	EPI547806	laboratorio_nacional_de_influenza	centers_for_disease_control_and_prevention
A/Florida/25/2014	EPI540819	florida_department_of_health_jacksonville	centers_for_disease_control_and_prevention
A/SantaFe/85912/2014	EPI543146	instituto_nacional_de_enfermedades_infecciosas	national_institute_for_medical_research
A/Minnesota/18/2014	EPI540817	minnesota_department_of_health	centers_for_disease_control_and_prevention
A/Michigan/5/2014	EPI540039	michigan_department_of_community_health	centers_for_disease_control_and_prevention
A/Florida/27/2014	EPI540821	florida_department_of_health_jacksonville	centers_for_disease_control_and_prevention
A/Wisconsin/18/2014	EPI539998	wisconsin_state_laboratory_of_hygiene	centers_for_disease_control_and_prevention
A/Minnesota/16/2014	EPI540809	minnesota_department_of_health	centers_for_disease_control_and_prevention
A/ChongqingBanan/1286/2010	EPI295098	who_chinese_national_influenza_center	centers_for_disease_control_and_prevention
A/HongKong/2097/2010	EPI279879	government_virus_unit	national_institute_for_medical_research
A/Sydney/60/2015	EPI652637	westmead_hospital	who_collaborating_centre_for_reference_and_research_on_influenza
A/Brisbane/119/2015	EPI652388	queensland_health_scientific_services	who_collaborating_centre_for_reference_and_research_on_influenza
A/Canberra/24/2015	EPI652400	canberra_hospital	who_collaborating_centre_for_reference_and_research_on_influenza
A/Townsville/16/2015	EPI652553	queensland_health_scientific_services	who_collaborating_centre_for_reference_and_research_on_influenza
A/Brisbane/134/2015	EPI652556	queensland_health_scientific_services	who_collaborating_centre_for_reference_and_research_on_influenza
A/Victoria/517/2015	EPI652454	monash_medical_centre	who_collaborating_centre_for_reference_and_research_on_influenza
A/Christchurch/500/2015	EPI636095	canterbury_health_services	who_collaborating_centre_for_reference_and_research_on_influenza
A/Canberra/29/2015	EPI652430	canberra_hospital	who_collaborating_centre_for_reference_and_research_on_influenza
A/Brisbane/132/2015	EPI652550	queensland_health_scientific_services	who_collaborating_centre_for_reference_and_research_on_influenza
A/Victoria/523/2015	EPI652466	monash_medical_centre	who_collaborating_centre_for_reference_and_research_on_influenza
A/Brisbane/123/2015	EPI652391	queensland_health_scientific_services	who_collaborating_centre_for_reference_and_research_on_influenza
A/Newcastle/1001/2015	EPI652421	institute_of_medical_and_veterinary_science_(imvs)	who_collaborating_centre_for_reference_and_research_on_influenza
A/Tasmania/1005/2015	EPI648865	institute_of_medical_and_veterinary_science_(imvs)	who_collaborating_centre_for_reference_and_research_on_influenza
A/Canberra/28/2015	EPI652751	canberra_hospital	who_collaborating_centre_for_reference_and_research_on_influenza
A/Perth/48/2015	EPI675553	pathwest_qe_ii_medical_centre	who_collaborating_centre_for_reference_and_research_on_influenza
A/Victoria/520/2015	EPI652460	monash_medical_centre	who_collaborating_centre_for_reference_and_research_on_influenza
A/Newcastle/1002/2015	EPI652745	institute_of_medical_and_veterinary_science_(imvs)	who_collaborating_centre_for_reference_and_research_on_influenza
A/Christchurch/502/2015	EPI636098	canterbury_health_services	who_collaborating_centre_for_reference_and_research_on_influenza
A/Canberra/33/2015	EPI652757	canberra_hospital	who_collaborating_centre_for_reference_and_research_on_influenza
A/Brisbane/118/2015	EPI2186960	queensland_health_forensic_and_scientific_services_	who_collaborating_centre_for_reference_and_research_on_influenza
A/Victoria/528/2015	EPI652478	monash_medical_centre	who_collaborating_centre_for_reference_and_research_on_influenza
A/Tasmania/1002/2015	EPI652418	institute_of_medical_and_veterinary_science_(imvs)	who_collaborating_centre_for_reference_and_research_on_influenza
A/Victoria/515/2015	EPI652433	monash_medical_centre	who_collaborating_centre_for_reference_and_research_on_influenza
A/Niigata/31/2012	EPI364685	niigata_prefectural_institute_of_public_health_and_environmental_sciences	national_institute_of_infectious_diseases_(niid)
A/Japan/AF2817/2012	EPI365418	?	other_database_import
A/Ishikawa/7-2-94/2012	EPI691488	?	other_database_import
A/Tokyo/17-337v/2012	EPI691481	?	other_database_import
A/Korea/AF2784/2012	EPI365385	?	other_database_import
A/Chiba/22-210/2012	EPI691487	?	other_database_import
A/Chiba/33-178v/2012	EPI691475	?	other_database_import
A/Sagamihara/1/2012	EPI364687	sagamihara_city_laboratory_of_public_health	national_institute_of_infectious_diseases_(niid)
A/Kanagawa/8-112/2012	EPI691490	?	other_database_import
A/Saitama/3-40/2012	EPI691489	?	other_database_import
A/Niigata-C/14/2012	EPI375492	niigata_city_institute_of_public_health_and_environment	national_institute_of_infectious_diseases_(niid)
A/Miyazaki/4/2012	EPI375476	miyazaki_prefectural_institute_for_public_health_and_environment	national_institute_of_infectious_diseases_(niid)
A/Hyogo/11-331/2012	EPI691474	?	other_database_import
A/Japan/AF2801/2012	EPI365402	?	other_database_import
A/Ishikawa/18-349/2012	EPI691452	?	other_database_import
A/Japan/AF2820/2012	EPI365421	?	other_database_import
A/Korea/AF2783/2012	EPI365384	?	other_database_import
A/Japan/AF2777/2012	EPI365378	?	other_database_import
A/HongKong/3571/2017	EPI1048661	government_virus_unit	centers_for_disease_control_and_prevention
A/HongKong/3549/2017	EPI1048505	government_virus_unit	centers_for_disease_control_and_prevention
A/HongKong/3572/2017	EPI1048675	government_virus_unit	centers_for_disease_control_and_prevention
A/HongKong/3566/2017	EPI1048599	government_virus_unit	centers_for_disease_control_and_prevention
A/HongKong/3550/2017	EPI1048521	government_virus_unit	centers_for_disease_control_and_prevention
A/HongKong/3570/2017	EPI1048642	government_virus_unit	centers_for_disease_control_and_prevention
A/HongKong/3556/2017	EPI1048439	government_virus_unit	centers_for_disease_control_and_prevention
A/HongKong/3512/2017	EPI1048567	government_virus_unit	centers_for_disease_control_and_prevention
A/HongKong/3596/2017	EPI1048723	government_virus_unit	centers_for_disease_control_and_prevention
A/HongKong/4085/2017	EPI1073864	government_virus_unit	crick_worldwide_influenza_centre
A/HongKong/3595/2017	EPI1048708	government_virus_unit	centers_for_disease_control_and_prevention
A/HongKong/3555/2017	EPI1048420	government_virus_unit	centers_for_disease_control_and_prevention
A/HongKong/4119/2017	EPI1073876	government_virus_unit	crick_worldwide_influenza_centre
A/Victoria/2768/2019	EPI1670076	royal_chidrens_hospital	who_collaborating_centre_for_reference_and_research_on_influenza
A/Victoria/223/2019	EPI1584570	victorian_infectious_diseases_reference_laboratory_	who_collaborating_centre_for_reference_and_research_on_influenza
A/Victoria/213/2019	EPI1589964	victorian_infectious_diseases_reference_laboratory_	who_collaborating_centre_for_reference_and_research_on_influenza
A/Sydney/533/2019	EPI1671470	prince_of_wales_hospital	who_collaborating_centre_for_reference_and_research_on_influenza
A/Victoria/225/2019	EPI1584560	victorian_infectious_diseases_reference_laboratory_	who_collaborating_centre_for_reference_and_research_on_influenza
A/Brisbane/96/2019	EPI1671540	queensland_health_forensic_and_scientific_services_	who_collaborating_centre_for_reference_and_research_on_influenza
A/Brisbane/97/2019	EPI1671537	queensland_health_forensic_and_scientific_services_	who_collaborating_centre_for_reference_and_research_on_influenza
A/Sydney/399/2019	EPI1670079	clinical_virology_unit,_cdim	who_collaborating_centre_for_reference_and_research_on_influenza
A/Townsville/52/2019	EPI1746151	queensland_health_forensic_and_scientific_services_	who_collaborating_centre_for_reference_and_research_on_influenza
A/Newcastle/67/2019	EPI1671474	john_hunter_hospital	who_collaborating_centre_for_reference_and_research_on_influenza
A/Sydney/538/2019	EPI1671468	prince_of_wales_hospital	who_collaborating_centre_for_reference_and_research_on_influenza
A/Sydney/398/2019	EPI1670207	clinical_virology_unit,_cdim	who_collaborating_centre_for_reference_and_research_on_influenza
A/Brisbane/103/2019	EPI1671522	queensland_health_forensic_and_scientific_services_	who_collaborating_centre_for_reference_and_research_on_influenza
A/Brisbane/100/2019	EPI1671525	queensland_health_forensic_and_scientific_services_	who_collaborating_centre_for_reference_and_research_on_influenza
A/Brisbane/1073/2019	EPI1671498	institute_of_medical_and_veterinary_science_(imvs)	who_collaborating_centre_for_reference_and_research_on_influenza
A/Brisbane/104/2019	EPI1671519	queensland_health_forensic_and_scientific_services_	who_collaborating_centre_for_reference_and_research_on_influenza
A/Sydney/391/2019	EPI1671450	clinical_virology_unit,_cdim	who_collaborating_centre_for_reference_and_research_on_influenza
A/Sydney/404/2019	EPI1597835	clinical_virology_unit,_cdim	who_collaborating_centre_for_reference_and_research_on_influenza
A/Tasmania/76/2019	EPI1658779	royal_hobart_hospital	who_collaborating_centre_for_reference_and_research_on_influenza
A/Victoria/2776/2019	EPI1589612	royal_chidrens_hospital	who_collaborating_centre_for_reference_and_research_on_influenza
A/Brisbane/99/2019	EPI1671528	queensland_health_forensic_and_scientific_services_	who_collaborating_centre_for_reference_and_research_on_influenza
A/Newcastle/66/2019	EPI1671476	john_hunter_hospital	who_collaborating_centre_for_reference_and_research_on_influenza
A/Canterbury/33/2019	EPI1671513	institute_of_environmental_science_and_research	who_collaborating_centre_for_reference_and_research_on_influenza
A/Paris/1751/2009	EPI215130	institut_pasteur	national_institute_for_medical_research
A/Latvia/2-1192/2009	EPI215116	state_agency,_infectology_center_of_latvia	national_institute_for_medical_research
A/Stockholm/26/2009	EPI244763	swedish_institute_for_infectious_disease_control	swedish_institute_for_infectious_disease_control
A/Paris/1753/2009	EPI215132	institut_pasteur	national_institute_for_medical_research
A/BadenWurttemberg/362/2009	EPI657995	landesgesundheitsamt_baden_württemberg	robert_koch_institute
A/RheinlandPfalz/27/2009	EPI552725	?	robert_koch_institute
A/Latvia/2-1047/2009	EPI215114	state_agency,_infectology_center_of_latvia	national_institute_for_medical_research
A/SchleswigHolstein/8/2009	EPI576199	?	robert_koch_institute
A/RheinlandPfalz/32/2009	EPI552727	?	robert_koch_institute
A/Umea/2/2009	EPI244754	?	swedish_institute_for_infectious_disease_control
A/Texas/71/2017	EPI1049544	san_antonio_metropolitan_health	centers_for_disease_control_and_prevention
A/Florida/23/2017	EPI1026758	florida_department_of_health_jacksonville	centers_for_disease_control_and_prevention
A/Belize/843/2017	EPI1038669	caribbean_epidemiology_center	centers_for_disease_control_and_prevention
A/Connecticut/15/2017	EPI979294	connecticut_department._of_public_health	centers_for_disease_control_and_prevention
A/Michigan/40/2017	EPI992022	michigan_department_of_community_health	other_database_import
A/Louisiana/23/2017	EPI984149	louisiana_department_of_health_and_hospitals	centers_for_disease_control_and_prevention
A/Connecticut/19/2017	EPI1000768	connecticut_department._of_public_health	other_database_import
A/Oklahoma/14/2017	EPI982477	oklahoma_state_department_of_health	other_database_import
A/Delaware/22/2017	EPI979420	delaware_public_health_lab	centers_for_disease_control_and_prevention
A/Oklahoma/20/2017	EPI977299	oklahoma_state_department_of_health	centers_for_disease_control_and_prevention
A/Oklahoma/19/2017	EPI977291	oklahoma_state_department_of_health	centers_for_disease_control_and_prevention
A/Arkansas/18/2017	EPI977260	arkansas_department_of_health	centers_for_disease_control_and_prevention
A/Iceland/4/2019	EPI1592021	landspitali___university_hospital_	centers_for_disease_control_and_prevention
A/Macedonia/1402/2019	EPI1479097	institute_of_public_health_(macedonia)	centers_for_disease_control_and_prevention
A/Macedonia/1283/2019	EPI1479073	institute_of_public_health_(macedonia)	centers_for_disease_control_and_prevention
A/Galanta/473/2019	EPI1543088	national_public_health_institute_of_slovakia	crick_worldwide_influenza_centre
A/NordrheinWestfalen/97/2019	EPI1449575	robert_koch_institute_nationales_referenzzentrum_für_influenza	crick_worldwide_influenza_centre
A/NordPasDeCalais/1803/2019	EPI1431250	institut_pasteur	institut_pasteur
A/Macedonia/1350/2019	EPI1479113	institute_of_public_health_(macedonia)	centers_for_disease_control_and_prevention
A/Parma/361/2019	EPI1582681	istituto_superiore_di_sanità_	crick_worldwide_influenza_centre
A/Parma/379/2019	EPI1582687	istituto_superiore_di_sanità_	crick_worldwide_influenza_centre
A/Centre/1846/2019	EPI1431292	institut_pasteur	institut_pasteur
A/Bangladesh/1054/2019	EPI1627628	institute_of_epidemiology_disease_control_and_research_(iedcr)_&_bangladesh_national_influenza_centre_(nic)	centers_for_disease_control_and_prevention
A/Bangladesh/2025/2019	EPI1587198	icddr,b_international_centre_for_diarrhoeal_disease_research,_bangladesh	centers_for_disease_control_and_prevention
A/Bangladesh/1022/2019	EPI1591762	icddr,b_international_centre_for_diarrhoeal_disease_research,_bangladesh	centers_for_disease_control_and_prevention
A/Bangladesh/3190603003/2019	EPI1586699	icddr,b_international_centre_for_diarrhoeal_disease_research,_bangladesh	centers_for_disease_control_and_prevention
A/Bangladesh/16/2019	EPI1587550	icddr,b_international_centre_for_diarrhoeal_disease_research,_bangladesh	centers_for_disease_control_and_prevention
A/Bangladesh/1190609019/2019	EPI1586581	icddr,b_international_centre_for_diarrhoeal_disease_research,_bangladesh	centers_for_disease_control_and_prevention
A/Bangladesh/3190608010/2019	EPI1591704	icddr,b_international_centre_for_diarrhoeal_disease_research,_bangladesh	centers_for_disease_control_and_prevention
A/Bangladesh/3190610004/2019	EPI1586629	icddr,b_international_centre_for_diarrhoeal_disease_research,_bangladesh	centers_for_disease_control_and_prevention
A/Bangladesh/2026/2019	EPI1593284	icddr,b_international_centre_for_diarrhoeal_disease_research,_bangladesh	centers_for_disease_control_and_prevention
A/Bangladesh/1003/2019	EPI1587464	icddr,b_international_centre_for_diarrhoeal_disease_research,_bangladesh	centers_for_disease_control_and_prevention
A/Bangladesh/1190613044/2019	EPI1591849	icddr,b_international_centre_for_diarrhoeal_disease_research,_bangladesh	centers_for_disease_control_and_prevention
A/Bangladesh/3190611013/2019	EPI1591727	icddr,b_international_centre_for_diarrhoeal_disease_research,_bangladesh	centers_for_disease_control_and_prevention
A/Bangladesh/3190610011/2019	EPI1587354	icddr,b_international_centre_for_diarrhoeal_disease_research,_bangladesh	centers_for_disease_control_and_prevention
A/Bangladesh/1731/2019	EPI1631136	institute_of_epidemiology_disease_control_and_research_(iedcr)_&_bangladesh_national_influenza_centre_(nic)	centers_for_disease_control_and_prevention
A/Bangladesh/1190603044/2019	EPI1587291	icddr,b_international_centre_for_diarrhoeal_disease_research,_bangladesh	centers_for_disease_control_and_prevention
A/Trang/416/2019	EPI1683358	who_national_influenza_centre,_national_institute_of_medical_research_(nimr)	centers_for_disease_control_and_prevention
A/Philippines/15/2019	EPI1740084	research_institute_of_tropical_medicine	who_collaborating_centre_for_reference_and_research_on_influenza
A/Singapore/MOH0134/2019	EPI1630383	ministry_of_health,_singapore	ministry_of_health,_singapore
A/Singapore/TT0682/2019	EPI1638725	ministry_of_health,_singapore	ministry_of_health,_singapore
A/Yasothon/384/2019	EPI1683374	who_national_influenza_centre,_national_institute_of_medical_research_(nimr)	centers_for_disease_control_and_prevention
A/Myanmar/19M147/2019	EPI1800278	niigata_university_(dph)	niigata_university
A/Singapore/GP1657/2019	EPI1630415	ministry_of_health,_singapore	ministry_of_health,_singapore
A/Lao/2423/2019	EPI1662060	national_center_for_laboratory_and_epidemiology	centers_for_disease_control_and_prevention
A/Myanmar/19M119/2019	EPI1800432	niigata_university_(dph)	niigata_university
A/Chanthaburi/385/2019	EPI1740076	who_national_influenza_centre,_national_institute_of_medical_research_(nimr)	who_collaborating_centre_for_reference_and_research_on_influenza
A/Singapore/NUH0026/2019	EPI1638654	ministry_of_health,_singapore	ministry_of_health,_singapore
A/Indonesia/NIHRDSB194949/2019	EPI1795449	ministry_of_health,_nihrd	who_collaborating_centre_for_reference_and_research_on_influenza
A/Myanmar/1258/2019	EPI1669803	national_health_laboratory	national_institute_of_infectious_diseases_(niid)
A/Myanmar/1296/2019	EPI1669805	national_health_laboratory	national_institute_of_infectious_diseases_(niid)
A/Lao/2329/2019	EPI1668976	national_center_for_laboratory_and_epidemiology	centers_for_disease_control_and_prevention
A/Lao/2362/2019	EPI1669128	national_center_for_laboratory_and_epidemiology	centers_for_disease_control_and_prevention
A/Myanmar/19M150/2019	EPI1800280	niigata_university_(dph)	niigata_university
A/Yasothon/383/2019	EPI1740068	who_national_influenza_centre,_national_institute_of_medical_research_(nimr)	who_collaborating_centre_for_reference_and_research_on_influenza
A/Singapore/NUH0029/2019	EPI1638646	ministry_of_health,_singapore	ministry_of_health,_singapore
A/Singapore/TT0710/2019	EPI1638638	ministry_of_health,_singapore	ministry_of_health,_singapore
A/Singapore/TT0679/2019	EPI1638733	ministry_of_health,_singapore	ministry_of_health,_singapore
A/Singapore/MOH0133/2019	EPI1630375	ministry_of_health,_singapore	ministry_of_health,_singapore
A/Singapore/TT0714/2019	EPI1638741	ministry_of_health,_singapore	ministry_of_health,_singapore
A/Mahasarakham/395/2019	EPI1671950	who_national_influenza_centre,_national_institute_of_medical_research_(nimr)	who_collaborating_centre_for_reference_and_research_on_influenza
A/Singapore/GP1619/2019	EPI1638606	ministry_of_health,_singapore	ministry_of_health,_singapore
A/Lao/2373/2019	EPI1662054	national_center_for_laboratory_and_epidemiology	centers_for_disease_control_and_prevention
A/Ayutthaya/392/2019	EPI1740060	who_national_influenza_centre,_national_institute_of_medical_research_(nimr)	who_collaborating_centre_for_reference_and_research_on_influenza
A/Singapore/GP1613/2019	EPI1630407	ministry_of_health,_singapore	ministry_of_health,_singapore
A/Myanmar/19M139/2019	EPI1800455	niigata_university_(dph)	niigata_university
A/Chanthaburi/393/2019	EPI1683382	who_national_influenza_centre,_national_institute_of_medical_research_(nimr)	centers_for_disease_control_and_prevention
A/Nakhonphanom/378/2019	EPI1683414	who_national_influenza_centre,_national_institute_of_medical_research_(nimr)	centers_for_disease_control_and_prevention
A/Singapore/TT0692/2019	EPI1638717	ministry_of_health,_singapore	ministry_of_health,_singapore
A/Singapore/GP1559/2019	EPI1638598	ministry_of_health,_singapore	ministry_of_health,_singapore
A/Brazil/4388/2015	EPI670745	instituto_adolfo_lutz	centers_for_disease_control_and_prevention
A/SaoPaulo/49056/2015	EPI610991	instituto_adolfo_lutz	instituto_adolfo_lutz
A/RioGrandeDoNorte/135497-IEC/2015	EPI670603	national_influenza_center	centers_for_disease_control_and_prevention
A/SaoPaulo/10-19619/2015	EPI621071	instituto_adolfo_lutz	instituto_adolfo_lutz
A/Brazil/7588/2015	EPI670785	instituto_adolfo_lutz	centers_for_disease_control_and_prevention
A/Ecuador/2404/2015	EPI667652	inspi	centers_for_disease_control_and_prevention
A/MatoGrosso/52531/2015	EPI626972	instituto_adolfo_lutz	instituto_adolfo_lutz
A/Brazil/4390/2015	EPI675161	instituto_adolfo_lutz	centers_for_disease_control_and_prevention
A/Santiago/33417/2015	EPI631536	instituto_de_salud_publica_de_chile_	centers_for_disease_control_and_prevention
A/Brazil/2002/2015	EPI675184	instituto_adolfo_lutz	centers_for_disease_control_and_prevention
A/Brazil/1416/2015	EPI675110	instituto_adolfo_lutz	centers_for_disease_control_and_prevention
A/Paraguay/3371/2015	EPI648004	central_laboratory_of_public_health	centers_for_disease_control_and_prevention
A/SaoPaulo/47588/2015	EPI630189	instituto_adolfo_lutz	instituto_adolfo_lutz
A/MatoGrossodoSul/51672/2015	EPI611180	instituto_adolfo_lutz	instituto_adolfo_lutz
A/Ecuador/1661/2015	EPI670451	inspi	centers_for_disease_control_and_prevention
A/DistritoFederal/58900/2015	EPI628837	instituto_adolfo_lutz	instituto_adolfo_lutz
A/Pernambuco/135596-IEC/2015	EPI679557	national_influenza_center	centers_for_disease_control_and_prevention
A/Brazil/237/2015	EPI634138	oswaldo_cruz_institute___fiocruz___laboratory_of_respiratory_viruses_and_measles_(lvrs)	centers_for_disease_control_and_prevention
A/Paraguay/3585/2015	EPI647988	central_laboratory_of_public_health	centers_for_disease_control_and_prevention
A/Ecuador/572/2015	EPI667660	inspi	centers_for_disease_control_and_prevention
A/Brazil/9056/2015	EPI631544	instituto_adolfo_lutz	centers_for_disease_control_and_prevention
A/Goias/58899/2015	EPI628835	instituto_adolfo_lutz	instituto_adolfo_lutz
A/SaoPaulo/52081/2015	EPI621404	instituto_adolfo_lutz	instituto_adolfo_lutz
A/SaoPaulo/3-32002/2015	EPI621006	instituto_adolfo_lutz	instituto_adolfo_lutz
A/SaoPaulo/10-20095/2015	EPI622441	instituto_adolfo_lutz	instituto_adolfo_lutz
A/Pernambuco/135597-IEC/2015	EPI679565	national_influenza_center	centers_for_disease_control_and_prevention
A/SaoPaulo/48012/2015	EPI610989	instituto_adolfo_lutz	instituto_adolfo_lutz
A/SaoPaulo/46667/2015	EPI610987	instituto_adolfo_lutz	instituto_adolfo_lutz
A/Santiago/35385/2015	EPI639229	instituto_de_salud_publica_de_chile_	centers_for_disease_control_and_prevention
A/Brazil/4445/2015	EPI675168	instituto_adolfo_lutz	centers_for_disease_control_and_prevention
A/England/44160201/2014	EPI611303	microbiology_services_colindale,_public_health_england	microbiology_services_colindale,_public_health_england
A/Maine/6/2014	EPI553762	maine_health_and_environmental_testing_laboratory	centers_for_disease_control_and_prevention
A/Louisiana/9/2014	EPI550951	louisiana_department_of_health_and_hospitals	centers_for_disease_control_and_prevention
A/Arkansas/12/2014	EPI553625	arkansas_department_of_health	centers_for_disease_control_and_prevention
A/Nicaragua/6445_03/2014	EPI1067299	?	other_database_import
A/Yucatan/2671/2014	EPI942446	centro_de_investigaciones_regionales_dr._hideyo_noguchi	universidad_autonoma_de_yucatan
A/Mississippi/3/2014	EPI548974	mississippi_public_health_laboratory	centers_for_disease_control_and_prevention
A/Montana/11/2014	EPI548868	montana_laboratory_services_bureau	centers_for_disease_control_and_prevention
A/Mississippi/7/2014	EPI548982	mississippi_public_health_laboratory	centers_for_disease_control_and_prevention
A/Minnesota/30/2014	EPI564217	minnesota_department_of_health	centers_for_disease_control_and_prevention
A/California/52/2014	EPI564782	california_department_of_health_services	centers_for_disease_control_and_prevention
A/Oregon/8/2014	EPI552387	oregon_public_health_laboratory	centers_for_disease_control_and_prevention
A/Michigan/299/2017	EPI1107155	michigan_department_of_community_health	centers_for_disease_control_and_prevention
A/Mississippi/31/2017	EPI1107195	mississippi_public_health_laboratory	centers_for_disease_control_and_prevention
A/Texas/299/2017	EPI1107179	san_antonio_metropolitan_health	centers_for_disease_control_and_prevention
A/Pennsylvania/265/2017	EPI1105169	pennsylvania_department_of_health	centers_for_disease_control_and_prevention
A/SouthCarolina/19/2017	EPI1105153	south_carolina_department_of_health	centers_for_disease_control_and_prevention
A/Texas/298/2017	EPI1107171	san_antonio_metropolitan_health	centers_for_disease_control_and_prevention
A/Arkansas/34/2017	EPI1107243	arkansas_department_of_health	centers_for_disease_control_and_prevention
A/Mississippi/30/2017	EPI1107187	mississippi_public_health_laboratory	centers_for_disease_control_and_prevention
A/Arkansas/33/2017	EPI1107235	arkansas_department_of_health	centers_for_disease_control_and_prevention
A/Florida/80/2017	EPI1104627	florida_department_of_health_jacksonville	centers_for_disease_control_and_prevention
A/Kansas/8/2017	EPI1104952	kansas_department_of_health_and_environment	centers_for_disease_control_and_prevention
A/Iowa/37/2017	EPI1107147	iowa_state_hygienic_laboratory	centers_for_disease_control_and_prevention
A/Minnesota/5/2011	EPI319733	minnesota_department_of_health	centers_for_disease_control_and_prevention
A/NorthCarolina/AF2716/2011	EPI308976	?	other_database_import
A/Ontario/C5828/2011	EPI457011	?	other_database_import
A/Quebec/RV0048/2011	EPI309605	national_microbiology_laboratory,_health_canada	centers_for_disease_control_and_prevention
A/California/AF2699/2011	EPI308963	?	other_database_import
A/California/5/2011	EPI309529	california_department_of_health_services	centers_for_disease_control_and_prevention
A/Boston/DOA29/2011	EPI420622	?	other_database_import
A/Ontario/17/2011	EPI359273	?	other_database_import
A/Virginia/3/2011	EPI316231	virginia_division_of_consolidated_laboratories	centers_for_disease_control_and_prevention
A/SouthCarolina/AF2724/2011	EPI308980	?	other_database_import
A/Quebec/11/2011	EPI359282	?	other_database_import
A/Quebec/13/2011	EPI359283	?	other_database_import
A/Beijing-Xicheng/185/2007	EPI363159	?	other_database_import
A/Hunan/ly12/2007	EPI363186	?	other_database_import
A/Hebei/Yunhe33/2007	EPI155628	?	centers_for_disease_control_and_prevention
A/HebeiQiaodong/51/2007	EPI155583	?	centers_for_disease_control_and_prevention
A/Hebei-Nanshi/15/2007	EPI363168	?	other_database_import
A/Shanxi-Yingze/511/2007	EPI155602	?	centers_for_disease_control_and_prevention
A/Shanxi-Xinghualing/129/2007	EPI363237	?	other_database_import
A/Shanghai-Xuhui/11/2007	EPI363229	?	other_database_import
A/Hebei-Yunhe/36/2007	EPI363171	?	other_database_import
A/Hubei-Maojian/11/2007	EPI363180	?	other_database_import
A/Taiwan/2/2007	EPI444757	?	other_database_import
A/Beijing-Xicheng/160/2007	EPI363158	?	other_database_import
A/Gansu-Chengguan/1190/2007	EPI363163	?	other_database_import
A/BuenosAires/1004423/2012	EPI405878	servicio_de_virosis_respiratorias_inei_anlis_carlos_g._malbran	national_institute_for_medical_research
A/BuenosAires/10435982/2012	EPI405880	instituto_nacional_de_enfermedades_infecciosas	national_institute_for_medical_research
A/Parana/841/2012	EPI646420	oswaldo_cruz_institute___fiocruz___laboratory_of_respiratory_viruses_and_measles_(lvrs)	oswaldo_cruz_institute___fiocruz___laboratory_of_respiratory_viruses_and_measles_(lvrs)
A/PuertoMontt/51699/2012	EPI394821	instituto_de_salud_publica_de_chile_	centers_for_disease_control_and_prevention
A/Curico/51369/2012	EPI395236	instituto_de_salud_publica_de_chile_	centers_for_disease_control_and_prevention
A/Peru/PER031/2012	EPI494439	?	other_database_import
A/VinaDelMar/49586/2012	EPI394902	instituto_de_salud_publica_de_chile_	centers_for_disease_control_and_prevention
A/Linares/52087/2012	EPI394781	instituto_de_salud_publica_de_chile_	centers_for_disease_control_and_prevention
A/EspiritoSanto/450/2012	EPI646411	oswaldo_cruz_institute___fiocruz___laboratory_of_respiratory_viruses_and_measles_(lvrs)	oswaldo_cruz_institute___fiocruz___laboratory_of_respiratory_viruses_and_measles_(lvrs)
A/Parana/851/2012	EPI646421	oswaldo_cruz_institute___fiocruz___laboratory_of_respiratory_viruses_and_measles_(lvrs)	oswaldo_cruz_institute___fiocruz___laboratory_of_respiratory_viruses_and_measles_(lvrs)
A/Parana/839/2012	EPI646418	oswaldo_cruz_institute___fiocruz___laboratory_of_respiratory_viruses_and_measles_(lvrs)	oswaldo_cruz_institute___fiocruz___laboratory_of_respiratory_viruses_and_measles_(lvrs)
A/Peru/PER371/2012	EPI497446	?	other_database_import
A/SaoPaulo/49663/2012	EPI408167	?	other_database_import
A/Parana/417/2012	EPI646419	oswaldo_cruz_institute___fiocruz___laboratory_of_respiratory_viruses_and_measles_(lvrs)	oswaldo_cruz_institute___fiocruz___laboratory_of_respiratory_viruses_and_measles_(lvrs)
A/RioDeJaneiro/361/2012	EPI646410	oswaldo_cruz_institute___fiocruz___laboratory_of_respiratory_viruses_and_measles_(lvrs)	oswaldo_cruz_institute___fiocruz___laboratory_of_respiratory_viruses_and_measles_(lvrs)
A/Paraguay/32/2012	EPI394831	central_laboratory_of_public_health	centers_for_disease_control_and_prevention
A/Uruguay/6/2012	EPI397571	departamento_de_laboratorio_de_salud_publica	centers_for_disease_control_and_prevention
A/PuntaArenas/52090/2012	EPI394810	instituto_de_salud_publica_de_chile_	centers_for_disease_control_and_prevention
A/Korea/AF2686/2010	EPI308945	?	other_database_import
A/Shizuoka/29/2010	EPI305471	shizuoka_institute_of_environment_and_hygiene	national_institute_of_infectious_diseases_(niid)
A/Hiroshima/49/2010	EPI294053	center_for_public_health_and_environment,_hiroshima_prefectural_technology_research_institute	national_institute_of_infectious_diseases_(niid)
A/Sapporo/50/2010	EPI305441	sapporo_city_institute_of_public_health	national_institute_of_infectious_diseases_(niid)
A/Iwate/37/2010	EPI305415	research_institute_for_environmental_sciences_and_public_health_of_iwate_prefecture	national_institute_of_infectious_diseases_(niid)
A/Nara/72/2010	EPI295377	nara_prefectural_institute_for_hygiene_and_environment	national_institute_of_infectious_diseases_(niid)
A/Kochi/59/2010	EPI305302	kochi_public_health_and_sanitation_institute_	national_institute_of_infectious_diseases_(niid)
A/Fukuoka-C/35/2010	EPI295356	fukuoka_city_institute_for_hygiene_and_the_environment	national_institute_of_infectious_diseases_(niid)
A/Osaka/72/2010	EPI309622	national_institute_of_infectious_diseases_(niid)	centers_for_disease_control_and_prevention
A/Chiba/26/2010	EPI295370	chiba_prefectural_institute_of_public_health	national_institute_of_infectious_diseases_(niid)
A/Kobe/357/2010	EPI295360	kobe_institute_of_health	national_institute_of_infectious_diseases_(niid)
A/Yamanashi/195/2010	EPI305499	yamanashi_institute_for_public_health	national_institute_of_infectious_diseases_(niid)
A/Miyazaki/27/2010	EPI305299	miyazaki_prefectural_institute_for_public_health_and_environment	national_institute_of_infectious_diseases_(niid)
A/Mie/22/2010	EPI294055	mie_prefecture_health_and_environment_research_institute	national_institute_of_infectious_diseases_(niid)
A/Scotland/51/2003	EPI314936	?	other_database_import
A/Scotland/72/2003	EPI358400	?	other_database_import
A/England/446/2003	EPI358296	?	other_database_import
A/Scotland/61/2003	EPI358344	?	other_database_import
A/Euskadi/1428/2003	EPI234732	?	other_database_import
A/Scotland/52/2003	EPI358288	?	other_database_import
A/Seoul/786/2017	EPI1240129	national_institute_of_health	centers_for_disease_control_and_prevention
A/Shimane/112/2017	EPI1314752	shimane_prefectural_institute_of_public_health_and_environmental_science	centers_for_disease_control_and_prevention
A/Ishikawa/119/2017	EPI1215333	ishikawa_prefectural_institute_of_public_health_and_environmental_science	national_institute_of_infectious_diseases_(niid)
A/Seoul/767/2017	EPI1148045	national_institute_of_health	national_institute_of_infectious_diseases_(niid)
A/Gyeongbuk/780/2017	EPI1231383	national_institute_of_health	national_institute_of_infectious_diseases_(niid)
A/Saitama/261/2017	EPI1155237	saitama_institute_of_public_health	national_institute_of_infectious_diseases_(niid)
A/Yokohama/179/2017	EPI1169063	yokohama_city_institute_of_public_health.	national_institute_of_infectious_diseases_(niid)
A/Kanagawa/223/2017	EPI1155234	kanagawa_prefectural_institute_of_public_health	national_institute_of_infectious_diseases_(niid)
A/Tokyo/17427/2017	EPI1201675	tokyo_metropolitan_institute_of_public_health	national_institute_of_infectious_diseases_(niid)
A/Hyogo/1071/2017	EPI1169058	hyogo_prefectural_institute_of_public_health_and_consumer_sciences	national_institute_of_infectious_diseases_(niid)
A/Kumamoto/15/2017	EPI1217821	kumamoto_prefectural_institute_of_public_health_and_environmental_science	national_institute_of_infectious_diseases_(niid)
A/Aichi/348/2017	EPI1270409	aichi_prefectural_institute_of_public_health	national_institute_of_infectious_diseases_(niid)
A/Saitama/275/2017	EPI1177570	saitama_institute_of_public_health	national_institute_of_infectious_diseases_(niid)
A/Mie/36/2017	EPI1258013	mie_prefecture_health_and_environment_research_institute	national_institute_of_infectious_diseases_(niid)
A/Iwate/69/2017	EPI1169049	research_institute_for_environmental_sciences_and_public_health_of_iwate_prefecture	national_institute_of_infectious_diseases_(niid)
A/Hiroshima/80/2017	EPI1169041	center_for_public_health_and_environment,_hiroshima_prefectural_technology_research_institute	national_institute_of_infectious_diseases_(niid)
A/Seoul/768/2017	EPI1148048	national_institute_of_health	national_institute_of_infectious_diseases_(niid)
A/Nagano/2717/2017	EPI1257877	nagano_environmental_conservation_research_institute	national_institute_of_infectious_diseases_(niid)
A/Nigeria/3989/2019	EPI1737787	ncdc_public_health_reference_laboratory	centers_for_disease_control_and_prevention
A/Kenya/1799/2019	EPI1587014	cdc_kenya	centers_for_disease_control_and_prevention
A/CoteDIvoire/1301/2019	EPI1609002	pasteur_institut_of_côte_d'ivoire	crick_worldwide_influenza_centre
A/SouthAfrica/9306/2019	EPI1766916	national_institute_for_communicable_disease	crick_worldwide_influenza_centre
A/CoteDIvoire/1299/2019	EPI1608989	pasteur_institut_of_côte_d'ivoire	crick_worldwide_influenza_centre
A/Kenya/136/2019	EPI1606515	cdc_kenya	centers_for_disease_control_and_prevention
A/Mauritius/SF225/2019	EPI1646990	central_health_laboratory	crick_worldwide_influenza_centre
A/CoteDIvoire/1417/2019	EPI1609022	pasteur_institut_of_côte_d'ivoire	crick_worldwide_influenza_centre
A/Mauritius/CHL-I-2000/2019	EPI2506797	national_influenza_centre,_department_of_molecular_biology_and_virology	ministry_of_health_and_wellness,_mauritius
A/Ukraine/13/2006	EPI158265	?	centers_for_disease_control_and_prevention
A/England/61084/2006	EPI358815	?	other_database_import
A/England/61007/2006	EPI358814	?	other_database_import
A/Bayern/4/2006	EPI347410	robert_koch_institute	national_institute_for_medical_research
A/Netherlands/182/2006	EPI541886	?	erasmus_medical_center
A/England/613446/2006	EPI358816	?	other_database_import
A/Ukraine/62/2006	EPI158270	?	centers_for_disease_control_and_prevention
A/Perth/20/2019	EPI1669899	pathwest_qe_ii_medical_centre	who_collaborating_centre_for_reference_and_research_on_influenza
A/SouthAustralia/2/2019	EPI1387412	institute_of_medical_and_veterinary_science_(imvs)	who_collaborating_centre_for_reference_and_research_on_influenza
A/Newcastle/602/2019	EPI1387481	lismore_base_hospital	who_collaborating_centre_for_reference_and_research_on_influenza
A/Newcastle/14/2019	EPI1387394	john_hunter_hospital	who_collaborating_centre_for_reference_and_research_on_influenza
A/SouthAustralia/18/2019	EPI1387430	institute_of_medical_and_veterinary_science_(imvs)	who_collaborating_centre_for_reference_and_research_on_influenza
A/Newcastle/7/2019	EPI1387469	john_hunter_hospital	who_collaborating_centre_for_reference_and_research_on_influenza
A/Darwin/3/2019	EPI1371898	influenza_surveillance_centre_for_disease_control	who_collaborating_centre_for_reference_and_research_on_influenza
A/Darwin/6/2019	EPI1387376	influenza_surveillance_centre_for_disease_control	who_collaborating_centre_for_reference_and_research_on_influenza
A/Sydney/1006/2019	EPI1384057	institute_of_medical_and_veterinary_science_(imvs)	who_collaborating_centre_for_reference_and_research_on_influenza
A/Newcastle/9/2019	EPI1387472	john_hunter_hospital	who_collaborating_centre_for_reference_and_research_on_influenza
A/Newcastle/5/2019	EPI1359132	john_hunter_hospital	who_collaborating_centre_for_reference_and_research_on_influenza
A/SouthAustralia/6/2019	EPI1387415	institute_of_medical_and_veterinary_science_(imvs)	who_collaborating_centre_for_reference_and_research_on_influenza
A/NewCaledonia/2/2019	EPI1484900	institut_pasteur_new_caledonia	who_collaborating_centre_for_reference_and_research_on_influenza
A/SouthAustralia/9/2019	EPI1387421	institute_of_medical_and_veterinary_science_(imvs)	who_collaborating_centre_for_reference_and_research_on_influenza
A/SouthAustralia/1/2019	EPI1387409	institute_of_medical_and_veterinary_science_(imvs)	who_collaborating_centre_for_reference_and_research_on_influenza
A/Newcastle/605/2019	EPI1387496	lismore_base_hospital	who_collaborating_centre_for_reference_and_research_on_influenza
A/Newcastle/610/2019	EPI1387490	lismore_base_hospital	who_collaborating_centre_for_reference_and_research_on_influenza
A/Newcastle/607/2019	EPI1387460	lismore_base_hospital	who_collaborating_centre_for_reference_and_research_on_influenza
A/Newcastle/606/2019	EPI1387487	lismore_base_hospital	who_collaborating_centre_for_reference_and_research_on_influenza
A/SouthAustralia/4/2019	EPI1371913	institute_of_medical_and_veterinary_science_(imvs)	who_collaborating_centre_for_reference_and_research_on_influenza
A/Newcastle/10/2019	EPI1387475	john_hunter_hospital	who_collaborating_centre_for_reference_and_research_on_influenza
A/SouthAustralia/12/2019	EPI1387424	institute_of_medical_and_veterinary_science_(imvs)	who_collaborating_centre_for_reference_and_research_on_influenza
A/Newcastle/11/2019	EPI1387478	john_hunter_hospital	who_collaborating_centre_for_reference_and_research_on_influenza
A/Guangzhou/720/1998	EPI360679	?	other_database_import
A/Shanghai/195/1998	EPI360697	?	other_database_import
A/SouthAfrica/R07339/2017	EPI1049432	national_institute_for_communicable_disease	centers_for_disease_control_and_prevention
A/SouthAfrica/R07360/2017	EPI1049447	national_institute_for_communicable_disease	centers_for_disease_control_and_prevention
A/SouthAfrica/R06408/2017	EPI1055910	national_institute_for_communicable_disease	centers_for_disease_control_and_prevention
A/SouthAfrica/R06787/2017	EPI1049367	national_institute_for_communicable_disease	centers_for_disease_control_and_prevention
A/SouthAfrica/R07380/2017	EPI1049463	national_institute_for_communicable_disease	centers_for_disease_control_and_prevention
A/SouthAfrica/R06409/2017	EPI1049349	national_institute_for_communicable_disease	centers_for_disease_control_and_prevention
A/SouthAfrica/R07316/2017	EPI1049415	national_institute_for_communicable_disease	centers_for_disease_control_and_prevention
A/Madagascar/3138/2017	EPI1136428	institut_pasteur_de_madagascar	centers_for_disease_control_and_prevention
A/Madagascar/3095/2017	EPI1136436	institut_pasteur_de_madagascar	centers_for_disease_control_and_prevention
A/Liaoning-Yinzhou/1399/2017	EPI1197750	who_chinese_national_influenza_center	centers_for_disease_control_and_prevention
A/HongKong/4818/2017	EPI1107060	government_virus_unit	centers_for_disease_control_and_prevention
A/HongKong/4822/2017	EPI1125044	government_virus_unit	centers_for_disease_control_and_prevention
A/HongKong/4823/2017	EPI1107091	government_virus_unit	centers_for_disease_control_and_prevention
A/HongKong/4824/2017	EPI1107099	government_virus_unit	centers_for_disease_control_and_prevention
A/Macau/604542/2017	EPI1242871	laboratorio_de_saude_publico	who_collaborating_centre_for_reference_and_research_on_influenza
A/Taiwan/1433/2017	EPI1155223	center_for_disease_control	national_institute_of_infectious_diseases_(niid)
A/Taiwan/1417/2017	EPI1155205	center_for_disease_control	national_institute_of_infectious_diseases_(niid)
A/Taiwan/1410/2017	EPI1155193	center_for_disease_control	national_institute_of_infectious_diseases_(niid)
A/Henan-Zhaoling/1467/2017	EPI1136311	who_chinese_national_influenza_center	who_chinese_national_influenza_center
A/Shanghai-Pudongxin/11764/2017	EPI1136266	who_chinese_national_influenza_center	who_chinese_national_influenza_center
A/Beijing-Xicheng/12002/2017	EPI1136323	who_chinese_national_influenza_center	who_chinese_national_influenza_center
A/Taiwan/1414/2017	EPI1155199	center_for_disease_control	national_institute_of_infectious_diseases_(niid)
A/HongKong/2261/2017	EPI1057690	government_virus_unit	crick_worldwide_influenza_centre
A/HongKong/2260/2017	EPI1021168	government_virus_unit	crick_worldwide_influenza_centre
A/Jiangxi-Donghu/1850/2017	EPI1062931	who_chinese_national_influenza_center	who_chinese_national_influenza_center
A/Taiwan/423/2017	EPI1054646	center_for_disease_control	national_institute_of_infectious_diseases_(niid)
A/HongKong/2276/2017	EPI1021194	government_virus_unit	crick_worldwide_influenza_centre
A/HongKong/2272/2017	EPI1021186	government_virus_unit	crick_worldwide_influenza_centre
A/HongKong/2280/2017	EPI1021200	government_virus_unit	crick_worldwide_influenza_centre
A/Taiwan/364/2017	EPI1043700	center_for_disease_control	national_institute_of_infectious_diseases_(niid)
A/HongKong/2259/2017	EPI1021166	government_virus_unit	crick_worldwide_influenza_centre
A/Taiwan/307/2017	EPI1043668	center_for_disease_control	national_institute_of_infectious_diseases_(niid)
A/HongKong/2274/2017	EPI1021190	government_virus_unit	crick_worldwide_influenza_centre
A/HongKong/2289/2017	EPI1021216	government_virus_unit	crick_worldwide_influenza_centre
A/Taiwan/88363/2017	EPI1018311	?	centers_for_disease_control,_r.o.c._(taiwan)
A/Georgia/512/2012	EPI392243	national_centre_for_disease_control_and_public_health	national_institute_for_medical_research
A/Georgia/370/2012	EPI392235	national_centre_for_disease_control_and_public_health	national_institute_for_medical_research
A/Georgia/554/2012	EPI392245	national_centre_for_disease_control_and_public_health	national_institute_for_medical_research
A/California/2996/2012	EPI377105	?	other_database_import
A/Washington/2976/2012	EPI377085	?	other_database_import
A/Alberta/27/2012	EPI476562	?	other_database_import
A/Pennsylvania/7/2012	EPI371966	pennsylvania_department_of_health	centers_for_disease_control_and_prevention
A/Maine/4/2012	EPI367500	maine_health_and_environmental_testing_laboratory	centers_for_disease_control_and_prevention
A/Tennessee/6/2012	EPI372002	tennessee_department_of_health_laboratory_nashville	centers_for_disease_control_and_prevention
A/Vermont/6/2012	EPI367519	vermont_department_of_health_laboratory	centers_for_disease_control_and_prevention
A/Florida/2973/2012	EPI377082	?	other_database_import
A/Colorado/AF2860/2012	EPI365452	?	other_database_import
A/Diyarbakir/1724/2016	EPI1013079	refik_saydam_national_public_health_agency	crick_worldwide_influenza_centre
A/Volgograd/RII745S/2016	EPI886435	?	who_national_influenza_centre_russian_federation
A/StPetersburg/RII99S/2016	EPI886006	?	who_national_influenza_centre_russian_federation
A/Oman/7593/2016	EPI913793	central_public_health_laboratory,_ministry_of_health	crick_worldwide_influenza_centre
A/StPetersburg/RII100S/2016	EPI886014	?	who_national_influenza_centre_russian_federation
A/Oman/7494/2016	EPI978714	central_public_health_laboratory,_ministry_of_health	crick_worldwide_influenza_centre
A/Iran/57113/2016	EPI913761	tehran_university_of_medical_sciences	crick_worldwide_influenza_centre
A/Oman/7434/2016	EPI978708	central_public_health_laboratory,_ministry_of_health	crick_worldwide_influenza_centre
A/Pakistan/1370/2016	EPI943476	national_institute_of_health	centers_for_disease_control_and_prevention
A/Jordan/20597/2016	EPI887389	laboratory_directorate	crick_worldwide_influenza_centre
A/Oman/7488/2016	EPI978710	central_public_health_laboratory,_ministry_of_health	crick_worldwide_influenza_centre
A/Oman/7492/2016	EPI978712	central_public_health_laboratory,_ministry_of_health	crick_worldwide_influenza_centre
A/RostovOnDon/RII150S/2016	EPI886122	?	who_national_influenza_centre_russian_federation
A/Oman/8000/2016	EPI978718	central_public_health_laboratory,_ministry_of_health	crick_worldwide_influenza_centre
A/Iran/55457/2016	EPI978982	tehran_university_of_medical_sciences	crick_worldwide_influenza_centre
A/Oman/7571/2016	EPI978716	central_public_health_laboratory,_ministry_of_health	crick_worldwide_influenza_centre
A/Pakistan/1366/2016	EPI964745	national_institute_of_health	centers_for_disease_control_and_prevention
A/Kyrgyzstan/15S/2016	EPI891698	national_virology_laboratory,_center_microbiological_investigations	crick_worldwide_influenza_centre
A/MariEl/CRIE-21/2016	EPI957856	?	central_research_institute_for_epidemiology
A/Iran/55838/2016	EPI978984	tehran_university_of_medical_sciences	crick_worldwide_influenza_centre
A/Novosibirsk/2/2016	EPI867897	?	state_research_center_of_virology_and_biotechnology_vector
A/Malaysia/RP4370/2018	EPI1550160	institut_penyelidikan_perubatan	who_collaborating_centre_for_reference_and_research_on_influenza
A/Singapore/KK1045/2018	EPI1365978	ministry_of_health,_singapore	ministry_of_health,_singapore
A/Singapore/GP1693/2018	EPI1365976	ministry_of_health,_singapore	ministry_of_health,_singapore
A/Chanthaburi/312/2018	EPI1359650	who_national_influenza_centre,_national_institute_of_medical_research_(nimr)	who_collaborating_centre_for_reference_and_research_on_influenza
A/Bangkok/342/2018	EPI1359653	who_national_influenza_centre,_national_institute_of_medical_research_(nimr)	who_collaborating_centre_for_reference_and_research_on_influenza
A/NakhonSiThammarat/295/2018	EPI1359647	who_national_influenza_centre,_national_institute_of_medical_research_(nimr)	who_collaborating_centre_for_reference_and_research_on_influenza
A/Saraburi/279/2018	EPI1359710	who_national_influenza_centre,_national_institute_of_medical_research_(nimr)	who_collaborating_centre_for_reference_and_research_on_influenza
A/Vietnam/242/2018	EPI1348382	national_institute_of_hygiene_and_epidemiology	centers_for_disease_control_and_prevention
A/Vietnam/241/2018	EPI1348807	national_institute_of_hygiene_and_epidemiology	centers_for_disease_control_and_prevention
A/Vietnam/234/2018	EPI1348375	national_institute_of_hygiene_and_epidemiology	centers_for_disease_control_and_prevention
A/Vietnam/243/2018	EPI1342938	national_institute_of_hygiene_and_epidemiology	centers_for_disease_control_and_prevention
A/Vietnam/245/2018	EPI1342906	national_institute_of_hygiene_and_epidemiology	centers_for_disease_control_and_prevention
A/Chanthaburi/2451/2018	EPI1590518	thai_national_influenza_center	thai_national_influenza_center
A/Myanmar/18M243/2018	EPI1389811	national_health_laboratory	national_institute_of_infectious_diseases_(niid)
A/Myanmar/18M294/2018	EPI1425300	national_health_laboratory	national_institute_of_infectious_diseases_(niid)
A/Bangkok/343/2018	EPI1369198	who_national_influenza_centre,_national_institute_of_medical_research_(nimr)	centers_for_disease_control_and_prevention
A/Vietnam/248/2018	EPI1342961	national_institute_of_hygiene_and_epidemiology	centers_for_disease_control_and_prevention
A/Vietnam/257/2018	EPI1343103	national_institute_of_hygiene_and_epidemiology	centers_for_disease_control_and_prevention
A/Vietnam/235/2018	EPI1342945	national_institute_of_hygiene_and_epidemiology	centers_for_disease_control_and_prevention
A/Myanmar/18M244/2018	EPI1389815	national_health_laboratory	national_institute_of_infectious_diseases_(niid)
A/Bangkok/338/2018	EPI1368267	who_national_influenza_centre,_national_institute_of_medical_research_(nimr)	centers_for_disease_control_and_prevention
A/Myanmar/18M261/2018	EPI1425292	national_health_laboratory	national_institute_of_infectious_diseases_(niid)
A/Singapore/NTF0045/2018	EPI1388365	ministry_of_health,_singapore	ministry_of_health,_singapore
A/Vietnam/253/2018	EPI1342953	national_institute_of_hygiene_and_epidemiology	centers_for_disease_control_and_prevention
A/Phetchaburi/2502/2018	EPI1590517	thai_national_influenza_center	thai_national_influenza_center
A/Myanmar/18M245/2018	EPI1389819	national_health_laboratory	national_institute_of_infectious_diseases_(niid)
A/Myanmar/18M308/2018	EPI1425313	national_health_laboratory	national_institute_of_infectious_diseases_(niid)
A/Myanmar/18M269/2018	EPI1398342	national_health_laboratory	national_institute_of_infectious_diseases_(niid)
A/Myanmar/18M241/2018	EPI1389803	national_health_laboratory	national_institute_of_infectious_diseases_(niid)
A/Vietnam/255/2018	EPI1342984	national_institute_of_hygiene_and_epidemiology	centers_for_disease_control_and_prevention
A/Saraburi/293/2018	EPI1369182	who_national_influenza_centre,_national_institute_of_medical_research_(nimr)	centers_for_disease_control_and_prevention
A/Myanmar/18M283/2018	EPI1398346	national_health_laboratory	national_institute_of_infectious_diseases_(niid)
A/Myanmar/18M309/2018	EPI1425317	national_health_laboratory	national_institute_of_infectious_diseases_(niid)
A/Myanmar/18M287/2018	EPI1398350	national_health_laboratory	national_institute_of_infectious_diseases_(niid)
A/Myanmar/18M238/2018	EPI1389799	national_health_laboratory	national_institute_of_infectious_diseases_(niid)
A/Vietnam/252/2018	EPI1342969	national_institute_of_hygiene_and_epidemiology	centers_for_disease_control_and_prevention
A/Myanmar/18M266/2018	EPI1398338	national_health_laboratory	national_institute_of_infectious_diseases_(niid)
A/Vietnam/256/2018	EPI1342991	national_institute_of_hygiene_and_epidemiology	centers_for_disease_control_and_prevention
A/Myanmar/18M290/2018	EPI1425296	national_health_laboratory	national_institute_of_infectious_diseases_(niid)
A/Myanmar/18M313/2018	EPI1425321	national_health_laboratory	national_institute_of_infectious_diseases_(niid)
A/Ayutthaya/2444/2018	EPI1590516	thai_national_influenza_center	thai_national_influenza_center
A/Myanmar/18M315/2018	EPI1425329	national_health_laboratory	national_institute_of_infectious_diseases_(niid)
A/Kanchanaburi/2490/2018	EPI1590524	thai_national_influenza_center	thai_national_influenza_center
A/Vietnam/254/2018	EPI1342976	national_institute_of_hygiene_and_epidemiology	centers_for_disease_control_and_prevention
A/Malaysia/RP4375/2018	EPI1484638	institut_penyelidikan_perubatan	who_collaborating_centre_for_reference_and_research_on_influenza
A/Suriname/2017/2017	EPI1049485	institute_for_biomedical_sciences	centers_for_disease_control_and_prevention
A/Roraima/146724-IEC/2017	EPI1048525	national_influenza_center	centers_for_disease_control_and_prevention
A/RioGrandeDoNorte/146385-IEC/2017	EPI1056451	national_influenza_center	centers_for_disease_control_and_prevention
A/Roraima/147244-IEC/2017	EPI1048574	evandro_chagas_institute	centers_for_disease_control_and_prevention
A/Suriname/1977/2017	EPI1049466	institute_for_biomedical_sciences	centers_for_disease_control_and_prevention
A/Ecuador/3602/2017	EPI1035247	inspi	centers_for_disease_control_and_prevention
A/Ecuador/823/2017	EPI1035303	inspi	centers_for_disease_control_and_prevention
A/Ecuador/6771/2017	EPI1035287	inspi	centers_for_disease_control_and_prevention
A/Uruguay/43/2017	EPI1035657	departamento_de_laboratorio_de_salud_publica	centers_for_disease_control_and_prevention
A/Ecuador/627/2017	EPI1035263	inspi	centers_for_disease_control_and_prevention
A/Ecuador/626/2017	EPI1038650	inspi	centers_for_disease_control_and_prevention
A/Santiago/24560/2017	EPI1016382	instituto_de_salud_publica_de_chile_	centers_for_disease_control_and_prevention
A/Santiago/25479/2017	EPI1016405	instituto_de_salud_publica_de_chile_	centers_for_disease_control_and_prevention
A/BuenosAires/1465/2017	EPI1059731	malbran,_instituto_nacional_de_enfermedades_infecciosas_anlis_c.g.	instituto_nacional_enfermedades_infecciosas_c.g.malbran
A/RioDeJaneiro/76/2017	EPI1035520	instituto_oswaldo_cruz_fiocruz___laboratory_of_respiratory_viruses_and_measles_(lvrs)	centers_for_disease_control_and_prevention
A/EspiritoSanto/174/2017	EPI1040836	lacen/es___laboratório_central_de_saúde_pública_do_espírito_santo	instituto_oswaldo_cruz_fiocruz___laboratory_of_respiratory_viruses_and_measles_(lvrs)
A/Ecuador/1110/2017	EPI1035207	inspi	centers_for_disease_control_and_prevention
A/Pernambuco/147090-IEC/2017	EPI1045900	evandro_chagas_institute	evandro_chagas_institute
A/Pernambuco/147498-IEC/2017	EPI1045905	evandro_chagas_institute	evandro_chagas_institute
A/Pernambuco/146140-IEC/2017	EPI1048461	evandro_chagas_institute	centers_for_disease_control_and_prevention
A/Ecuador/822/2017	EPI1035295	inspi	centers_for_disease_control_and_prevention
A/Ecuador/279/2017	EPI1035239	inspi	centers_for_disease_control_and_prevention
A/RiodeJaneiro/76/2017	EPI1040853	laboratório_central_de_saúde_pública_(lacen_rj)	instituto_oswaldo_cruz_fiocruz___laboratory_of_respiratory_viruses_and_measles_(lvrs)
A/Parana/156/2017	EPI1040843	laboratório_central_do_estado_do_paraná___lacen/pr	instituto_oswaldo_cruz_fiocruz___laboratory_of_respiratory_viruses_and_measles_(lvrs)
A/EspiritoSanto/218/2017	EPI1043547	lacen/es___laboratório_central_de_saúde_pública_do_espírito_santo	instituto_oswaldo_cruz_fiocruz___laboratory_of_respiratory_viruses_and_measles_(lvrs)
A/Parana/157/2017	EPI1016906	instituto_oswaldo_cruz_fiocruz___laboratory_of_respiratory_viruses_and_measles_(lvrs)	centers_for_disease_control_and_prevention
A/Santiago/25140/2017	EPI1016389	instituto_de_salud_publica_de_chile_	centers_for_disease_control_and_prevention
A/Pernambuco/146138-IEC/2017	EPI1045894	evandro_chagas_institute	evandro_chagas_institute
A/Paraiba/147746-IEC/2017	EPI1048606	evandro_chagas_institute	centers_for_disease_control_and_prevention
A/Antofagasta/29117/2017	EPI1006139	instituto_de_salud_publica_de_chile_	instituto_de_salud_publica_de_chile
A/SantaCatarina/965/2019	EPI1798810	lacen_sc	instituto_oswaldo_cruz_fiocruz___laboratory_of_respiratory_viruses_and_measles_(lvrs)
A/SantaCatarina/999/2019	EPI1798819	lacen_sc	instituto_oswaldo_cruz_fiocruz___laboratory_of_respiratory_viruses_and_measles_(lvrs)
A/Peru/519/2019	EPI1641336	laboratorio_de_referencia_nacional_virus_respiratorios,_instituto_nacional_de_salud	centers_for_disease_control_and_prevention
A/Suriname/921/2019	EPI1719636	central_laboratory,_bureau_of_public_health	centers_for_disease_control_and_prevention
A/RiodeJaneiro/1027/2019	EPI1798765	laboratório_central_de_saúde_pública_(lacen_rj)	instituto_oswaldo_cruz_fiocruz___laboratory_of_respiratory_viruses_and_measles_(lvrs)
A/Peru/6019/2019	EPI1643038	laboratorio_de_referencia_nacional_virus_respiratorios,_instituto_nacional_de_salud	centers_for_disease_control_and_prevention
A/Temuco/96397/2019	EPI1656941	instituto_de_salud_publica_de_chile	instituto_de_salud_publica_de_chile
A/Concepcion/90512/2019	EPI1656917	instituto_de_salud_publica_de_chile	instituto_de_salud_publica_de_chile
A/VinaDelMar/85464/2019	EPI1656837	instituto_de_salud_publica_de_chile	instituto_de_salud_publica_de_chile
A/Suriname/911/2019	EPI1719212	central_laboratory,_bureau_of_public_health	centers_for_disease_control_and_prevention
A/Parana/988/2019	EPI1798897	laboratório_central_do_estado_do_paraná___lacen/pr	instituto_oswaldo_cruz_fiocruz___laboratory_of_respiratory_viruses_and_measles_(lvrs)
A/Peru/90704619/2019	EPI1649606	laboratorio_de_referencia_nacional_virus_respiratorios,_instituto_nacional_de_salud	centers_for_disease_control_and_prevention
A/Iquique/89168/2019	EPI1656901	instituto_de_salud_publica_de_chile	instituto_de_salud_publica_de_chile
A/SaoPaulo/1334848-IAL/2019	EPI1652037	instituto_adolfo_lutz	centers_for_disease_control_and_prevention
A/Peru/3519/2019	EPI1641273	laboratorio_de_referencia_nacional_virus_respiratorios,_instituto_nacional_de_salud	centers_for_disease_control_and_prevention
A/RioGrandeDoSul/1072/2019	EPI1716851	instituto_oswaldo_cruz_fiocruz___laboratory_of_respiratory_viruses_and_measles_(lvrs)	centers_for_disease_control_and_prevention
A/Iquique/92314/2019	EPI1656925	instituto_de_salud_publica_de_chile	instituto_de_salud_publica_de_chile
A/SantaCatarina/947/2019	EPI1798800	lacen_sc	instituto_oswaldo_cruz_fiocruz___laboratory_of_respiratory_viruses_and_measles_(lvrs)
A/SaoPaulo/1318447-IAL/2019	EPI1652053	instituto_adolfo_lutz	centers_for_disease_control_and_prevention
A/SantaCatarina/927/2019	EPI1798789	lacen_sc	instituto_oswaldo_cruz_fiocruz___laboratory_of_respiratory_viruses_and_measles_(lvrs)
A/MinasGerais/202012671/2019	EPI1806170	instituto_oswaldo_cruz_fiocruz___laboratory_of_respiratory_viruses_and_measles_(lvrs)	centers_for_disease_control_and_prevention
A/RioGrandedoSul/1067/2019	EPI1798862	lacen/rs___laboratório_central_de_saúde_pública_do_rio_grande_do_sul	instituto_oswaldo_cruz_fiocruz___laboratory_of_respiratory_viruses_and_measles_(lvrs)
A/Sorocaba/1314601-IAL/2019	EPI1649971	instituto_adolfo_lutz	centers_for_disease_control_and_prevention
A/Brisbane/6/2016	EPI765205	queensland_health_scientific_services	who_collaborating_centre_for_reference_and_research_on_influenza
A/Sydney/9/2016	EPI765134	westmead_hospital	who_collaborating_centre_for_reference_and_research_on_influenza
A/Sydney/29/2016	EPI765146	westmead_hospital	who_collaborating_centre_for_reference_and_research_on_influenza
A/Brisbane/15/2016	EPI2053104	queensland_health_forensic_and_scientific_services_	who_collaborating_centre_for_reference_and_research_on_influenza
A/Brisbane/30/2016	EPI813315	queensland_health_scientific_services	who_collaborating_centre_for_reference_and_research_on_influenza
A/SouthAustralia/3/2016	EPI765149	institute_of_medical_and_veterinary_science_(imvs)	who_collaborating_centre_for_reference_and_research_on_influenza
A/Canberra/2/2016	EPI2053117	canberra_hospital	who_collaborating_centre_for_reference_and_research_on_influenza
A/Sydney/20/2016	EPI813318	westmead_hospital	who_collaborating_centre_for_reference_and_research_on_influenza
A/SouthAustralia/1/2016	EPI813321	institute_of_medical_and_veterinary_science_(imvs)	who_collaborating_centre_for_reference_and_research_on_influenza
A/Brisbane/1118/2019	EPI1671603	institute_of_medical_and_veterinary_science_(imvs)	who_collaborating_centre_for_reference_and_research_on_influenza
A/Sydney/470/2019	EPI1671651	clinical_virology_unit,_cdim	who_collaborating_centre_for_reference_and_research_on_influenza
A/Brisbane/1113/2019	EPI1671615	institute_of_medical_and_veterinary_science_(imvs)	who_collaborating_centre_for_reference_and_research_on_influenza
A/Canberra/352/2019	EPI1671627	canberra_hospital	who_collaborating_centre_for_reference_and_research_on_influenza
A/Victoria/2518/2019	EPI1671699	alfred_hospital	who_collaborating_centre_for_reference_and_research_on_influenza
A/Victoria/260/2019	EPI1647957	victorian_infectious_diseases_reference_laboratory_	who_collaborating_centre_for_reference_and_research_on_influenza
A/Victoria/2509/2019	EPI1671705	alfred_hospital	who_collaborating_centre_for_reference_and_research_on_influenza
A/Victoria/2527/2019	EPI1671696	alfred_hospital	who_collaborating_centre_for_reference_and_research_on_influenza
A/Victoria/254/2019	EPI1647936	victorian_infectious_diseases_reference_laboratory_	who_collaborating_centre_for_reference_and_research_on_influenza
A/Brisbane/1133/2019	EPI1671687	institute_of_medical_and_veterinary_science_(imvs)	who_collaborating_centre_for_reference_and_research_on_influenza
A/Victoria/251/2019	EPI1647921	victorian_infectious_diseases_reference_laboratory_	who_collaborating_centre_for_reference_and_research_on_influenza
A/Tasmania/103/2019	EPI1671597	royal_hobart_hospital	who_collaborating_centre_for_reference_and_research_on_influenza
A/Brisbane/134/2019	EPI1658641	queensland_health_forensic_and_scientific_services_	who_collaborating_centre_for_reference_and_research_on_influenza
A/Brisbane/1128/2019	EPI1671672	institute_of_medical_and_veterinary_science_(imvs)	who_collaborating_centre_for_reference_and_research_on_influenza
A/Sydney/463/2019	EPI1671633	clinical_virology_unit,_cdim	who_collaborating_centre_for_reference_and_research_on_influenza
A/Victoria/2510/2019	EPI1658629	alfred_hospital	who_collaborating_centre_for_reference_and_research_on_influenza
A/Victoria/2488/2019	EPI1658668	alfred_hospital	who_collaborating_centre_for_reference_and_research_on_influenza
A/Victoria/2833/2019	EPI1671630	royal_chidrens_hospital	who_collaborating_centre_for_reference_and_research_on_influenza
A/Sydney/471/2019	EPI1671648	clinical_virology_unit,_cdim	who_collaborating_centre_for_reference_and_research_on_influenza
A/Sydney/468/2019	EPI1671645	clinical_virology_unit,_cdim	who_collaborating_centre_for_reference_and_research_on_influenza
A/Sydney/465/2019	EPI1671639	clinical_virology_unit,_cdim	who_collaborating_centre_for_reference_and_research_on_influenza
A/Victoria/259/2019	EPI1647954	victorian_infectious_diseases_reference_laboratory_	who_collaborating_centre_for_reference_and_research_on_influenza
A/Sydney/473/2019	EPI1671660	clinical_virology_unit,_cdim	who_collaborating_centre_for_reference_and_research_on_influenza
A/India/989/2017	EPI1163278	national_institute_of_virology	centers_for_disease_control_and_prevention
A/India/8050/2017	EPI1163316	national_institute_of_virology	centers_for_disease_control_and_prevention
A/India/3873/2017	EPI1165657	national_institute_of_virology	centers_for_disease_control_and_prevention
A/India/2835/2017	EPI1165697	national_institute_of_virology	centers_for_disease_control_and_prevention
A/SriLanka/85/2017	EPI1179452	medical_research_institute	who_collaborating_centre_for_reference_and_research_on_influenza
A/India/3370/2017	EPI1165633	national_institute_of_virology	centers_for_disease_control_and_prevention
A/Maldives/1135/2017	EPI1174655	ministry_of_health	centers_for_disease_control_and_prevention
A/Maldives/1029/2017	EPI1174615	ministry_of_health	centers_for_disease_control_and_prevention
A/India/3135/2017	EPI1165676	national_institute_of_virology	centers_for_disease_control_and_prevention
A/India/3862/2017	EPI1165667	national_institute_of_virology	centers_for_disease_control_and_prevention
A/India/2610/2017	EPI1165687	national_institute_of_virology	centers_for_disease_control_and_prevention
A/Maldives/1068/2017	EPI1174671	ministry_of_health	centers_for_disease_control_and_prevention
A/Maldives/1060/2017	EPI1174663	ministry_of_health	centers_for_disease_control_and_prevention
A/India/987/2017	EPI1165648	national_institute_of_virology	centers_for_disease_control_and_prevention
A/Kenya/121/2019	EPI1479621	cdc_kenya	centers_for_disease_control_and_prevention
A/Kenya/109/2019	EPI1479510	cdc_kenya	centers_for_disease_control_and_prevention
A/Kenya/108/2019	EPI1479517	cdc_kenya	centers_for_disease_control_and_prevention
A/Kenya/117/2019	EPI1479573	cdc_kenya	centers_for_disease_control_and_prevention
A/Kenya/104/2019	EPI1479549	cdc_kenya	centers_for_disease_control_and_prevention
A/Kenya/105/2019	EPI1479541	cdc_kenya	centers_for_disease_control_and_prevention
A/Kenya/106/2019	EPI1479533	cdc_kenya	centers_for_disease_control_and_prevention
A/Kenya/115/2019	EPI1479597	cdc_kenya	centers_for_disease_control_and_prevention
A/Mali/32/2019	EPI1480871	nic_lab_cvd_mali	centers_for_disease_control_and_prevention
A/Fiji/68/2018	EPI1364631	national_centre_for_scientific_services_for_virology__and_vector_borne_diseases	who_collaborating_centre_for_reference_and_research_on_influenza
A/Fiji/61/2018	EPI1364628	national_centre_for_scientific_services_for_virology__and_vector_borne_diseases	who_collaborating_centre_for_reference_and_research_on_influenza
A/Brisbane/77/2018	EPI1275692	queensland_health_scientific_services	who_collaborating_centre_for_reference_and_research_on_influenza
A/Sydney/47/2018	EPI1275689	clinical_virology_unit,_cdim	who_collaborating_centre_for_reference_and_research_on_influenza
A/Brisbane/89/2018	EPI1274935	queensland_health_scientific_services	who_collaborating_centre_for_reference_and_research_on_influenza
A/Brisbane/85/2018	EPI1275695	queensland_health_scientific_services	who_collaborating_centre_for_reference_and_research_on_influenza
A/Perth/1001/2018	EPI1269286	institute_of_medical_and_veterinary_science_(imvs)	who_collaborating_centre_for_reference_and_research_on_influenza
A/Canberra/9/2018	EPI1309997	canberra_hospital	who_collaborating_centre_for_reference_and_research_on_influenza
A/Sydney/1002/2018	EPI1269285	institute_of_medical_and_veterinary_science_(imvs)	who_collaborating_centre_for_reference_and_research_on_influenza
A/Sydney/93/2018	EPI1281547	clinical_virology_unit,_cdim	who_collaborating_centre_for_reference_and_research_on_influenza
A/Canterbury/3/2018	EPI1279334	institute_of_environmental_science_and_research	who_collaborating_centre_for_reference_and_research_on_influenza
A/NewCaledonia/23/2018	EPI1309987	institut_pasteur_new_caledonia	who_collaborating_centre_for_reference_and_research_on_influenza
A/Sydney/100/2018	EPI1322540	clinical_virology_unit,_cdim	who_collaborating_centre_for_reference_and_research_on_influenza
A/Brisbane/73/2018	EPI1269291	queensland_health_scientific_services	who_collaborating_centre_for_reference_and_research_on_influenza
A/Canterbury/4/2018	EPI1279337	institute_of_environmental_science_and_research	who_collaborating_centre_for_reference_and_research_on_influenza
A/Delaware/32/2016	EPI1035199	delaware_public_health_lab	centers_for_disease_control_and_prevention
A/Dominica/8432/2016	EPI871648	caribbean_epidemiology_center	centers_for_disease_control_and_prevention
A/Louisiana/30/2016	EPI870235	louisiana_department_of_health_and_hospitals	centers_for_disease_control_and_prevention
A/Delaware/34/2016	EPI868328	delaware_public_health_lab	centers_for_disease_control_and_prevention
A/Trinidad/8408/2016	EPI887004	caribbean_epidemiology_center	centers_for_disease_control_and_prevention
A/Nevada/46/2016	EPI865612	nevada_state_health_laboratory	centers_for_disease_control_and_prevention
A/Massachusetts/41/2016	EPI868447	massachusetts_department_of_public_health	centers_for_disease_control_and_prevention
A/Trinidad/8500/2016	EPI887012	caribbean_epidemiology_center	centers_for_disease_control_and_prevention
A/StVincentAndTheGrenadines/8825/2016	EPI871640	caribbean_epidemiology_center	centers_for_disease_control_and_prevention
A/Missouri/19/2016	EPI867537	missouri_department._of_health_&_senior_services	centers_for_disease_control_and_prevention
A/Massachusetts/40/2016	EPI937923	massachusetts_department_of_public_health	other_database_import
A/Virginia/62/2016	EPI936627	virginia_division_of_consolidated_laboratories	other_database_import
A/Victoria/585/1998	EPI1885219	monash_medical_centre	who_collaborating_centre_for_reference_and_research_on_influenza
A/Victoria/554/1998	EPI1885195	monash_medical_centre	who_collaborating_centre_for_reference_and_research_on_influenza
A/SouthAustralia/114/1998	EPI1885196	institute_of_medical_and_veterinary_science_(imvs)	who_collaborating_centre_for_reference_and_research_on_influenza
A/SouthAustralia/41/1998	EPI1885168	institute_of_medical_and_veterinary_science_(imvs)	who_collaborating_centre_for_reference_and_research_on_influenza
A/Victoria/540/1998	EPI1885222	monash_medical_centre	who_collaborating_centre_for_reference_and_research_on_influenza
A/SouthAustralia/132/1998	EPI1885221	institute_of_medical_and_veterinary_science_(imvs)	who_collaborating_centre_for_reference_and_research_on_influenza
A/Perth/201K/1998	EPI1885235	pathwest_qe_ii_medical_centre	who_collaborating_centre_for_reference_and_research_on_influenza
A/Victoria/525/1998	EPI1885217	monash_medical_centre	who_collaborating_centre_for_reference_and_research_on_influenza
A/Victoria/605/1998	EPI1885218	monash_medical_centre	who_collaborating_centre_for_reference_and_research_on_influenza
A/Perth/201M/1998	EPI1885238	pathwest_qe_ii_medical_centre	who_collaborating_centre_for_reference_and_research_on_influenza
A/SouthAustralia/52/1998	EPI1885225	institute_of_medical_and_veterinary_science_(imvs)	who_collaborating_centre_for_reference_and_research_on_influenza
A/Victoria/541/1998	EPI1885224	monash_medical_centre	who_collaborating_centre_for_reference_and_research_on_influenza
A/Perth/201L/1998	EPI1885232	pathwest_qe_ii_medical_centre	who_collaborating_centre_for_reference_and_research_on_influenza
A/Victoria/556/1998	EPI1885203	monash_medical_centre	who_collaborating_centre_for_reference_and_research_on_influenza
A/SouthAustralia/156/1998	EPI1885204	institute_of_medical_and_veterinary_science_(imvs)	who_collaborating_centre_for_reference_and_research_on_influenza
A/SouthAustralia/115/1998	EPI1885220	institute_of_medical_and_veterinary_science_(imvs)	who_collaborating_centre_for_reference_and_research_on_influenza
A/SouthAustralia/84/2017	EPI1031491	institute_of_medical_and_veterinary_science_(imvs)	who_collaborating_centre_for_reference_and_research_on_influenza
A/Brisbane/1094/2017	EPI1179340	institute_of_medical_and_veterinary_science_(imvs)	who_collaborating_centre_for_reference_and_research_on_influenza
A/SouthAuckland/49/2017	EPI1044777	institute_of_environmental_science_&_research	who_collaborating_centre_for_reference_and_research_on_influenza
A/Wellington/5/2017	EPI1045582	institute_of_environmental_science_&_research	who_collaborating_centre_for_reference_and_research_on_influenza
A/Brisbane/50/2017	EPI1031575	queensland_health_scientific_services	who_collaborating_centre_for_reference_and_research_on_influenza
A/Victoria/900/2017	EPI1046179	dorevtich_pathology	who_collaborating_centre_for_reference_and_research_on_influenza
A/SouthAustralia/89/2017	EPI1031506	institute_of_medical_and_veterinary_science_(imvs)	who_collaborating_centre_for_reference_and_research_on_influenza
A/SouthAustralia/113/2017	EPI1031593	institute_of_medical_and_veterinary_science_(imvs)	who_collaborating_centre_for_reference_and_research_on_influenza
A/Perth/77/2017	EPI1082580	pathwest_qe_ii_medical_centre	who_collaborating_centre_for_reference_and_research_on_influenza
A/Sydney/147/2017	EPI1082787	clinical_virology_unit,_cdim	who_collaborating_centre_for_reference_and_research_on_influenza
A/Brisbane/58/2017	EPI1031584	queensland_health_scientific_services	who_collaborating_centre_for_reference_and_research_on_influenza
A/Victoria/7/2017	EPI1248208	victorian_infectious_diseases_reference_laboratory_	who_collaborating_centre_for_reference_and_research_on_influenza
A/SouthAustralia/112/2017	EPI1031590	institute_of_medical_and_veterinary_science_(imvs)	who_collaborating_centre_for_reference_and_research_on_influenza
A/Wellington/1/2017	EPI1082784	institute_of_environmental_science_&_research	who_collaborating_centre_for_reference_and_research_on_influenza
A/SouthAustralia/109/2017	EPI1082583	institute_of_medical_and_veterinary_science_(imvs)	who_collaborating_centre_for_reference_and_research_on_influenza
A/SouthAustralia/90/2017	EPI1084459	institute_of_medical_and_veterinary_science_(imvs)	who_collaborating_centre_for_reference_and_research_on_influenza
A/Brisbane/61/2017	EPI1031587	queensland_health_scientific_services	who_collaborating_centre_for_reference_and_research_on_influenza
A/Brisbane/57/2017	EPI1031581	queensland_health_scientific_services	who_collaborating_centre_for_reference_and_research_on_influenza
A/SouthAustralia/103/2017	EPI1031527	institute_of_medical_and_veterinary_science_(imvs)	who_collaborating_centre_for_reference_and_research_on_influenza
A/SouthAustralia/111/2017	EPI1126072	institute_of_medical_and_veterinary_science_(imvs)	who_collaborating_centre_for_reference_and_research_on_influenza
A/SouthAustralia/116/2017	EPI1031602	institute_of_medical_and_veterinary_science_(imvs)	who_collaborating_centre_for_reference_and_research_on_influenza
A/SouthAuckland/48/2017	EPI1044783	institute_of_environmental_science_&_research	who_collaborating_centre_for_reference_and_research_on_influenza
A/SouthAustralia/88/2017	EPI1031503	institute_of_medical_and_veterinary_science_(imvs)	who_collaborating_centre_for_reference_and_research_on_influenza
A/Brisbane/299/2011	EPI346293	who_collaborating_centre_for_reference_and_research_on_influenza	who_collaborating_centre_for_reference_and_research_on_influenza
A/Auckland/24/2011	EPI2092314	auckland_healthcare	who_collaborating_centre_for_reference_and_research_on_influenza
A/Newcastle/181/2011	EPI346276	john_hunter_hospital	who_collaborating_centre_for_reference_and_research_on_influenza
A/Christchurch/54/2011	EPI346350	canterbury_health_services	who_collaborating_centre_for_reference_and_research_on_influenza
A/Perth/86/2011	EPI346359	pathwest_qe_ii_medical_centre	who_collaborating_centre_for_reference_and_research_on_influenza
A/Victoria/26/2011	EPI346273	victorian_infectious_diseases_reference_laboratory_	who_collaborating_centre_for_reference_and_research_on_influenza
A/Christchurch/28/2011	EPI357574	canterbury_health_services	who_collaborating_centre_for_reference_and_research_on_influenza
A/Victoria/555/2011	EPI346287	monash_medical_centre	who_collaborating_centre_for_reference_and_research_on_influenza
A/Perth/81/2011	EPI346314	pathwest_qe_ii_medical_centre	who_collaborating_centre_for_reference_and_research_on_influenza
A/Perth/164/2011	EPI629789	pathwest_qe_ii_medical_centre	who_collaborating_centre_for_reference_and_research_on_influenza
A/Brisbane/358/2011	EPI346365	queensland_health_scientific_services	who_collaborating_centre_for_reference_and_research_on_influenza
A/Victoria/511/2011	EPI346246	monash_medical_centre	who_collaborating_centre_for_reference_and_research_on_influenza
A/Christchurch/23/2011	EPI346302	canterbury_health_services	who_collaborating_centre_for_reference_and_research_on_influenza
A/Tasmania/26/2011	EPI346296	royal_hobart_hospital	who_collaborating_centre_for_reference_and_research_on_influenza
A/AmericanSamoa/7102/2011	EPI438313	state_of_hawaii_department_of_health	centers_for_disease_control_and_prevention
A/Voronezh/1/2016	EPI918502	russian_academy_of_medical_sciences	centers_for_disease_control_and_prevention
A/Kazakhstan/6155/2016	EPI1026974	cdc_central_asia_office	centers_for_disease_control_and_prevention
A/Kazakhstan/6053/2016	EPI1026950	cdc_central_asia_office	centers_for_disease_control_and_prevention
A/Kazakhstan/6690/2016	EPI1027014	cdc_central_asia_office	centers_for_disease_control_and_prevention
A/Belgorod/1/2016	EPI918090	russian_academy_of_medical_sciences	centers_for_disease_control_and_prevention
A/NovyUrengoy/1335/2016	EPI943460	state_research_center_of_virology_and_biotechnology_(vector)	centers_for_disease_control_and_prevention
A/Kazakhstan/6261/2016	EPI1026982	cdc_central_asia_office	centers_for_disease_control_and_prevention
A/Pakistan/1442/2016	EPI943484	national_institute_of_health	centers_for_disease_control_and_prevention
A/Lebanon/2187/2016	EPI955759	rafic_hariri_university_hospital_4th_floor_dna/research_lab	centers_for_disease_control_and_prevention
A/Kazakhstan/6100/2016	EPI1026958	cdc_central_asia_office	centers_for_disease_control_and_prevention
A/Kazakhstan/6289/2016	EPI1026990	cdc_central_asia_office	centers_for_disease_control_and_prevention
A/Perm/24468/2016	EPI1016358	state_research_center_of_virology_and_biotechnology_(vector)	centers_for_disease_control_and_prevention
A/Kursk/1373/2016	EPI1016374	state_research_center_of_virology_and_biotechnology_(vector)	centers_for_disease_control_and_prevention
A/Omsk/4173/2016	EPI1016366	state_research_center_of_virology_and_biotechnology_(vector)	centers_for_disease_control_and_prevention
A/Kazakhstan/78/2016	EPI972368	csee	centers_for_disease_control_and_prevention
A/Kazakhstan/24/2016	EPI972440	csee	centers_for_disease_control_and_prevention
A/Kazakhstan/75/2016	EPI976404	csee	centers_for_disease_control_and_prevention
A/Kazakhstan/23/2016	EPI972408	csee	centers_for_disease_control_and_prevention
A/Kazakhstan/20/2016	EPI972392	csee	centers_for_disease_control_and_prevention
A/Lebanon/2266/2016	EPI1148203	rafic_hariri_university_hospital_4th_floor_dna/research_lab	crick_worldwide_influenza_centre
A/Moscow/CRIE-80/2016	EPI960188	?	central_research_institute_for_epidemiology
A/Kirov/CRIE-147/2016	EPI961978	?	central_research_institute_for_epidemiology
A/StPetersburg/RII855S/2016	EPI886077	?	who_national_influenza_centre_russian_federation
A/OssetiaAlania/CRIE-86/2016	EPI960192	?	central_research_institute_for_epidemiology
A/NizhnyNovgorod/RII541S/2016	EPI886325	?	who_national_influenza_centre_russian_federation
A/Jordan/20160020704/2016	EPI1036067	laboratory_directorate	crick_worldwide_influenza_centre
A/Kazakhstan/4983/2016	EPI913773	national_reference_laboratory	crick_worldwide_influenza_centre
A/Cherkessk/CRIE-296/2017	EPI1019989	?	central_research_institute_for_epidemiology
A/Armenia/2122/2016	EPI1010388	centre_for_diseases_control_and_prevention	crick_worldwide_influenza_centre
A/Choibalsan/3293/2016	EPI943162	national_center_for_communicable_diseases	national_institute_of_infectious_diseases_(niid)
A/Iran/67534/2016	EPI894048	tehran_university_of_medical_sciences	crick_worldwide_influenza_centre
A/Tomsk/169/2016	EPI918042	ivanovsky_research_institute_of_virology_rams	centers_for_disease_control_and_prevention
A/Armenia/2119/2016	EPI1010384	centre_for_diseases_control_and_prevention	crick_worldwide_influenza_centre
A/Tomsk/RII618S/2016	EPI886372	?	who_national_influenza_centre_russian_federation
A/UlanUde/RII735S/2016	EPI886411	?	who_national_influenza_centre_russian_federation
A/Armenia/2217/2016	EPI1010400	centre_for_diseases_control_and_prevention	crick_worldwide_influenza_centre
A/Azerbaijan/923/2016	EPI960054	republican_anti_plague_station	crick_worldwide_influenza_centre
A/Mordovia/CRIE-61/2016	EPI959453	?	central_research_institute_for_epidemiology
A/Malatya/A5/2016	EPI1045195	refik_saydam_national_public_health_agency	ministry_of_health_turkey
A/Saratov/RII494S/2016	EPI886289	?	who_national_influenza_centre_russian_federation
A/Mordovia/CRIE-58/2016	EPI959451	?	central_research_institute_for_epidemiology
A/Tula/CRIE-123/2016	EPI961963	?	central_research_institute_for_epidemiology
A/Edirne/14/2016	EPI943220	istanbul_university	crick_worldwide_influenza_centre
[truncated: 29,072 more rows]
